# Supplementary material for: Activation function 1 of progesterone receptor is required for progesterone antagonism of oestrogen action in the uterus
Source: BMC Biol. 2022 Oct 5;20:222. doi: 10.1186/s12915-022-01410-3 (PMC9535881; doi:10.1186/s12915-022-01410-3)
Supplement: Supplementary file 2 — Additional file 2. 1261 Differentially expressed genes between the WT and AF1_FFF uterus on GD3. [file 12915_2022_1410_MOESM2_ESM.xlsx]

## Sheet: Suppl.Table 1
DESEQ2 AF1_FFF vs WT (GD 3)	external_gene_name	baseMean	log2FoldChange	lfcSE	stat	pvalue	padj	Ensembl gene ID (counts)	RMU065	RMU066	RMU067	RMU068	RMU069	RMU070
ENSMUSG00000000088	Cox5a	1350.15	-0.40016	0.129805	-3.08277	0.00205084	0.0309637	ENSMUSG00000000088	1129.99	1168.42	974.853	1616	1578.58	1703.89
ENSMUSG00000000159	Igsf5	187.775	-0.904932	0.187379	-4.82944	1.36921e-06	9.7282e-05	ENSMUSG00000000159	133.996	115.11	125.044	258	250.92	259.727
ENSMUSG00000000290	Itgb2	631.667	0.697359	0.222603	3.13274	0.00173182	0.0274954	ENSMUSG00000000290	652.998	568.462	984.029	610.001	418.186	516
ENSMUSG00000000295	Hddc2	1484.84	-0.465356	0.120835	-3.85116	0.000117558	0.00345029	ENSMUSG00000000295	1180.62	1299.05	1052.06	1605.12	2000.94	1880.84
ENSMUSG00000000296	Tpd52l1	675.233	-0.3609	0.120406	-2.99735	0.00272336	0.0377472	ENSMUSG00000000296	583.619	556.368	532.283	748	866.872	801.034
ENSMUSG00000000303	Cdh1	6517.19	-0.683783	0.11081	-6.1708	6.7946e-10	1.56895e-07	ENSMUSG00000000303	5020.29	4715.13	4392.88	8516.44	8737.91	8240.44
ENSMUSG00000000305	Cdh4	139.434	-1.74305	0.371236	-4.69527	2.66252e-06	0.000167227	ENSMUSG00000000305	80	73	29	219	204.119	249
ENSMUSG00000000308	Ckmt1	574.635	-1.05785	0.332006	-3.18625	0.00144132	0.0243875	ENSMUSG00000000308	374.981	498.468	188.999	953.399	835.54	615
ENSMUSG00000000325	Arvcf	1536.02	2.08711	0.55409	3.76674	0.000165396	0.00455623	ENSMUSG00000000325	4006.19	2601.35	1068.64	465.102	677	553
ENSMUSG00000000385	Tmprss2	3383.12	-0.742098	0.114237	-6.49613	8.24127e-11	2.48855e-08	ENSMUSG00000000385	2355.96	2712.86	2291.21	4453.58	4453.14	4169.74
ENSMUSG00000000402	Egfl6	137.402	-2.08634	0.388695	-5.36756	7.98107e-08	8.46749e-06	ENSMUSG00000000402	61	50	36	264	129	312.031
ENSMUSG00000000530	Acvrl1	1787.32	0.685497	0.201836	3.3963	0.000683034	0.0138566	ENSMUSG00000000530	1365.76	2555.39	2336.68	1251	1580.32	1548.47
ENSMUSG00000000555	Itga5	2830.05	0.490277	0.161709	3.03185	0.00243059	0.0347271	ENSMUSG00000000555	2377.07	3695.82	3227.68	2446.04	2563	2510.86
ENSMUSG00000000682	Cd52	680.602	0.996862	0.263234	3.78698	0.000152492	0.00424545	ENSMUSG00000000682	727.514	551.992	1308.47	493	458.886	492.83
ENSMUSG00000000690	Hoxb6	987.571	-0.572388	0.133984	-4.27206	1.93677e-05	0.000819708	ENSMUSG00000000690	642.344	752.664	832.784	1096.99	1423.58	1284
ENSMUSG00000000794	Kcnn3	1679.75	0.510459	0.168131	3.03609	0.00239671	0.0344718	ENSMUSG00000000794	1698.31	2162.25	1663.15	1182	1516.21	1767.33
ENSMUSG00000000805	Car4	68.0545	2.87463	0.702429	4.09241	4.26917e-05	0.00150979	ENSMUSG00000000805	28	191	195	17	30	3
ENSMUSG00000001157	Gmcl1	921.126	-0.379726	0.116024	-3.27283	0.00106477	0.0194634	ENSMUSG00000001157	799.78	736.846	719.586	1078.95	1096.22	1143.96
ENSMUSG00000001227	Sema6b	355.212	0.836671	0.239144	3.4986	0.000467702	0.0102711	ENSMUSG00000001227	306.126	476.356	488	192.676	318	322
ENSMUSG00000001240	Ramp2	1750.21	0.482338	0.167642	2.8772	0.00401224	0.0499605	ENSMUSG00000001240	1455.51	2040.15	2270.03	1559.82	1552.23	1530.72
ENSMUSG00000001249	Hpn	204.019	-0.68836	0.233585	-2.94693	0.00320945	0.0425272	ENSMUSG00000001249	158	144	120.001	263	253.809	311.999
ENSMUSG00000001300	Efnb2	1912.55	-0.535649	0.0965097	-5.55021	2.85325e-08	3.5277e-06	ENSMUSG00000001300	1415.59	1422.36	1564.84	2033.62	2626.91	2606.52
ENSMUSG00000001444	Tbx21	61.9376	1.63674	0.515163	3.17712	0.00148745	0.0248203	ENSMUSG00000001444	49	62	157	37	37	21
ENSMUSG00000001520	Nrip2	300.292	0.72088	0.213341	3.379	0.000727495	0.0144964	ENSMUSG00000001520	285.963	370.001	415.401	176.999	270	272.001
ENSMUSG00000001552	Jup	1832.94	-0.542084	0.111668	-4.85442	1.20737e-06	8.8177e-05	ENSMUSG00000001552	1487.94	1607.79	1407.63	2181.41	2085.99	2198.2
ENSMUSG00000001588	Acap1	282.062	1.29665	0.328362	3.94884	7.85308e-05	0.00247112	ENSMUSG00000001588	208.998	289.997	631.002	176.104	191.998	167.979
ENSMUSG00000001672	Marveld3	254.156	-0.75308	0.176496	-4.26684	1.98261e-05	0.000834609	ENSMUSG00000001672	160	171.158	201	339	348.108	333.981
ENSMUSG00000001741	Il16	801.661	0.898007	0.162103	5.53975	3.02911e-08	3.68706e-06	ENSMUSG00000001741	1245.99	855.674	938.029	510	552.001	681.001
ENSMUSG00000001891	Ugp2	4524.01	-0.52312	0.126568	-4.13313	3.57854e-05	0.00132524	ENSMUSG00000001891	3390.94	3686.05	3237.4	5347.42	6724.58	5206.07
ENSMUSG00000002108	Nr1h3	378.439	0.924105	0.286654	3.22376	0.0012652	0.0219515	ENSMUSG00000002108	302.001	403	672.064	242	266.977	339
ENSMUSG00000002222	Rmnd5a	4576.16	-0.296138	0.0899454	-3.29242	0.000993286	0.0183489	ENSMUSG00000002222	3910.12	3502.95	4196.51	4807.75	5715.99	5595.17
ENSMUSG00000002393	Nr2f6	1157.49	-0.345753	0.106366	-3.2506	0.00115162	0.0204788	ENSMUSG00000002393	911.633	993.683	939.139	1210.45	1299.83	1708.22
ENSMUSG00000002804	Nudt14	433.668	-0.456655	0.144833	-3.15298	0.00161614	0.0262458	ENSMUSG00000002804	368	345.287	327.203	476.001	561.044	549
ENSMUSG00000002808	Epdr1	1342.49	0.62413	0.13685	4.5607	5.09833e-06	0.000285907	ENSMUSG00000002808	1286.73	1542.87	1754.38	959.998	1224.49	1212
ENSMUSG00000002885	Adgre5	1273.73	0.495562	0.142598	3.47524	0.000510403	0.0109936	ENSMUSG00000002885	1169.88	1434.75	1555.37	1260.99	1079	1068.05
ENSMUSG00000002900	Lamb1	8563.29	0.341389	0.0689607	4.95048	7.40292e-07	5.78312e-05	ENSMUSG00000002900	8566.32	8893.37	9649.48	7536.81	8244.36	8267.98
ENSMUSG00000003051	Elf3	1061.77	-0.575607	0.161709	-3.55952	0.000371529	0.00860436	ENSMUSG00000003051	667.529	852.488	873.375	1473	1391.74	1195
ENSMUSG00000003153	Slc2a3	5600.75	1.03019	0.234725	4.38894	1.13902e-05	0.000522952	ENSMUSG00000003153	6865.94	8106.4	6040.21	3025.33	5667.29	3112.32
ENSMUSG00000003309	Ap1m2	865.227	-0.816363	0.172314	-4.73764	2.16224e-06	0.000139718	ENSMUSG00000003309	700.356	605.072	503.965	1128.24	1256.47	1039
ENSMUSG00000003814	Calr	13200.8	-0.564182	0.162731	-3.46695	0.000526401	0.0112511	ENSMUSG00000003814	10302.1	10547.7	9295.08	19382.6	16988.9	13354.2
ENSMUSG00000004317	Clcn5	3654.81	-0.771095	0.190595	-4.04573	5.21599e-05	0.00178435	ENSMUSG00000004317	2936.6	2729.09	1907.25	4459.68	4992.52	5168.56
ENSMUSG00000004328	Hif3a	531.567	1.74729	0.25388	6.88234	5.88777e-12	2.31124e-09	ENSMUSG00000004328	640.092	796.989	884.179	186	347.068	235
ENSMUSG00000004612	Nkg7	280.612	1.67186	0.329681	5.07115	3.95419e-07	3.39282e-05	ENSMUSG00000004612	250.306	320.999	642.713	161	138	127
ENSMUSG00000004655	Aqp1	4915.64	1.08055	0.220013	4.91128	9.04834e-07	6.86363e-05	ENSMUSG00000004655	4014.54	6659.18	8394.03	2623.57	3400.5	4060.98
ENSMUSG00000004665	Cnn2	3803.41	0.44239	0.100317	4.40993	1.03403e-05	0.000483289	ENSMUSG00000004665	3673.17	4491.52	4258.2	3106	3570.83	3583.89
ENSMUSG00000004709	Cd244a	197.624	1.40042	0.40896	3.42435	0.000616272	0.0127661	ENSMUSG00000004709	156.006	147	510.053	128	143.999	91
ENSMUSG00000004788	Eif2b2	922.124	-0.431196	0.109448	-3.93972	8.15753e-05	0.00254146	ENSMUSG00000004788	907.323	795.382	862.459	934.999	991.19	991.775
ENSMUSG00000004885	Crabp2	33.2258	-2.30061	0.613375	-3.75074	0.000176314	0.00478149	ENSMUSG00000004885	5	15	12	80	29	63
ENSMUSG00000005125	Ndrg1	2125.76	0.719893	0.197174	3.65106	0.000261163	0.00649924	ENSMUSG00000005125	1704.25	2500.98	3287.95	1437.05	1914.82	1808.99
ENSMUSG00000005148	Klf5	665.087	-0.381759	0.117934	-3.23706	0.00120766	0.0212587	ENSMUSG00000005148	520	505.146	595	692	837	901.861
ENSMUSG00000005237	Dnah2	109.36	1.01303	0.318414	3.18149	0.00146518	0.0246073	ENSMUSG00000005237	137	101	131.843	63	99	91
ENSMUSG00000005251	Ripk4	419.796	-0.549859	0.184954	-2.97295	0.00294953	0.0398567	ENSMUSG00000005251	364.383	331	267.118	532	555.001	493
ENSMUSG00000005483	Dnajb1	1002.7	-0.473428	0.124053	-3.81633	0.000135452	0.00386002	ENSMUSG00000005483	761	690.562	934.648	1096.25	1310	1308
ENSMUSG00000005533	Igf1r	2123.32	0.422528	0.117221	3.60455	0.000312695	0.00749608	ENSMUSG00000005533	2072.89	2032.97	2630.66	1731	2087	2110.01
ENSMUSG00000005534	Insr	2871.26	0.407398	0.134959	3.01867	0.00253884	0.035882	ENSMUSG00000005534	2421.82	3308.59	3580.96	2370.67	2637.53	2853.38
ENSMUSG00000005696	Sh2d1a	24.7812	2.29609	0.672738	3.41305	0.000642394	0.0131854	ENSMUSG00000005696	15	33.999	63	10	12	6
ENSMUSG00000006095	Tbcb	1166.04	-0.333017	0.113793	-2.92651	0.00342784	0.0446302	ENSMUSG00000006095	1000	986.829	921.309	1305.28	1511.4	1333.09
ENSMUSG00000006143	Upk3bl	13.3779	-6.16375	1.46348	-4.2117	2.53458e-05	0.00101267	ENSMUSG00000006143	0	0	1	45	11	21
ENSMUSG00000006360	Crip1	2251.63	-0.440984	0.14274	-3.08942	0.0020055	0.0304255	ENSMUSG00000006360	1892.15	1995.43	1534.52	2471.69	2693.23	3040.92
ENSMUSG00000006369	Fbln1	2620	0.764916	0.190136	4.023	5.74623e-05	0.00192415	ENSMUSG00000006369	2385.13	3100	3874	1733.57	1793	2701.1
ENSMUSG00000006386	Tek	2008.33	0.765687	0.189295	4.04495	5.23348e-05	0.00178644	ENSMUSG00000006386	1630.09	2426.75	3020.87	1386.58	1760.29	1679
ENSMUSG00000006538	Ihh	1658.19	-1.00524	0.188123	-5.34353	9.11528e-08	9.47868e-06	ENSMUSG00000006538	1147.01	1054.72	910.52	2593.39	1785.05	2634
ENSMUSG00000006567	Atp7b	60.8408	-1.8889	0.635863	-2.9706	0.00297216	0.040062	ENSMUSG00000006567	39	14	20	120	28	154
ENSMUSG00000006642	Tcf23	3729.21	0.529083	0.12469	4.24319	2.20367e-05	0.000910578	ENSMUSG00000006642	3749.52	4532.48	4205.45	2633.42	3346.24	3772.03
ENSMUSG00000006958	Chrd	531.762	0.834006	0.147317	5.66129	1.50239e-08	2.08766e-06	ENSMUSG00000006958	545.912	633.024	708.005	381	375	495.348
ENSMUSG00000007034	Slc44a4	677.418	-0.901929	0.13161	-6.85305	7.2291e-12	2.76857e-09	ENSMUSG00000007034	438	438.982	464.457	945	993.672	852.992
ENSMUSG00000007279	Scube2	241.611	0.977137	0.20496	4.76746	1.86562e-06	0.000124127	ENSMUSG00000007279	327	242.212	347	140.49	145.001	243.178
ENSMUSG00000007682	Dio2	2514.96	-1.02455	0.21017	-4.87484	1.08896e-06	8.06548e-05	ENSMUSG00000007682	1370.56	1817.08	1480	3428.02	4737.41	2598.49
ENSMUSG00000007777	0610009B22Rik	418.371	-0.375489	0.125979	-2.98056	0.00287724	0.0391661	ENSMUSG00000007777	332.987	325.506	365.002	478	515	522
ENSMUSG00000007817	Zmiz1	4103.56	0.447069	0.122787	3.64102	0.000271562	0.00671507	ENSMUSG00000007817	3945.93	4509.02	5099	3600	3515.9	3782.01
ENSMUSG00000007908	Hmgcll1	82.1329	-1.67131	0.293958	-5.68554	1.30398e-08	1.8632e-06	ENSMUSG00000007908	43	30	48.997	132	94.943	141
ENSMUSG00000008035	Mid1ip1	2036.49	-0.444693	0.105038	-4.23363	2.29949e-05	0.0009452	ENSMUSG00000008035	1589.94	1581.18	1796.9	2204.81	2561.52	2577
ENSMUSG00000008601	Rab25	595.403	-0.819514	0.14585	-5.61889	1.92185e-08	2.53587e-06	ENSMUSG00000008601	406.167	417.001	365.003	817	884.98	768.523
ENSMUSG00000009013	Dynll1	4982.76	-0.368405	0.0838344	-4.39444	1.1106e-05	0.000512899	ENSMUSG00000009013	3888.64	4023.26	4456.9	5418.61	6510.46	5898.47
ENSMUSG00000009687	Fxyd5	1516.29	0.477633	0.154094	3.09963	0.00193764	0.0298091	ENSMUSG00000009687	1320.64	1663.91	1986.59	1332.11	1500.05	1231
ENSMUSG00000010080	Epn3	369.4	-0.763294	0.205352	-3.71699	0.000201608	0.00532297	ENSMUSG00000010080	240.461	210	272.101	532.228	504	526.001
ENSMUSG00000010154	Spire2	91.8374	-1.54085	0.294176	-5.23784	1.62464e-07	1.52755e-05	ENSMUSG00000010154	56	37	40	121	169	146
ENSMUSG00000010529	Gm266	177.534	-0.797335	0.216822	-3.67737	0.000235649	0.00598732	ENSMUSG00000010529	141	101.994	121.003	210.094	217.665	302
ENSMUSG00000010554	Mettl16	1075.67	-0.581737	0.130347	-4.46298	8.08279e-06	0.000404191	ENSMUSG00000010554	954.613	851.159	877.767	1184.01	1245	1279
ENSMUSG00000010825	Grid2ip	55.8764	3.05144	0.46729	6.53007	6.57378e-11	2.10289e-08	ENSMUSG00000010825	113	85.999	58	11	21	10
ENSMUSG00000011034	Slc5a1	116.592	-1.01529	0.329035	-3.08565	0.00203104	0.0307004	ENSMUSG00000011034	73	70.951	74	204	104	184
ENSMUSG00000011171	Vipr2	234.81	1.07671	0.277205	3.88418	0.000102676	0.00307676	ENSMUSG00000011171	208.145	247.082	452.157	157	145	184
ENSMUSG00000011256	Adam19	1825.07	0.419002	0.140685	2.97831	0.00289844	0.0393696	ENSMUSG00000011256	1661.56	2306.67	1953.04	1515.94	1753.76	1688.42
ENSMUSG00000011382	Dhdh	527.829	0.727116	0.16172	4.49614	6.91983e-06	0.000362184	ENSMUSG00000011382	572.936	551.591	678.454	334.887	473.162	510.235
ENSMUSG00000012428	Steap4	2367.65	0.573765	0.0970542	5.9118	3.38396e-09	6.10746e-07	ENSMUSG00000012428	2397.83	2667.48	2947.12	1839.7	2223	2016.47
ENSMUSG00000013076	Amotl1	5354.38	0.289706	0.0684662	4.23137	2.32272e-05	0.000952206	ENSMUSG00000013076	5363.52	5460.66	6040.44	4695.22	5202.17	5286.95
ENSMUSG00000013846	St3gal1	3573.25	0.578487	0.124287	4.65445	3.24845e-06	0.000196939	ENSMUSG00000013846	3897.05	3930.55	4575.86	2601.01	3559.57	2777.95
ENSMUSG00000014226	Cacybp	1913.24	-0.440538	0.128283	-3.43412	0.000594472	0.0124293	ENSMUSG00000014226	1714.34	1447.27	1393	2348.85	2427.91	2268
ENSMUSG00000014303	Glis2	1316.27	0.434901	0.122706	3.54424	0.000393747	0.00899944	ENSMUSG00000014303	1215.71	1370.39	1696.62	1079	1225.36	1279
ENSMUSG00000014329	Bicc1	1791.3	0.375257	0.126062	2.97676	0.00291313	0.0395349	ENSMUSG00000014329	1694.1	1850.32	2171.33	1330.05	1760.99	1929.09
ENSMUSG00000014599	Csf1	796.634	0.590912	0.186758	3.16404	0.00155593	0.0256092	ENSMUSG00000014599	706.23	978.69	1046.72	510.17	788.001	725.888
ENSMUSG00000014668	Chfr	1333.58	-0.349053	0.106869	-3.26617	0.00109013	0.0198346	ENSMUSG00000014668	1124.03	1112.47	1104.99	1507	1645.71	1558.41
ENSMUSG00000014813	Stc1	747.121	-0.689332	0.205253	-3.35845	0.000783811	0.0153077	ENSMUSG00000014813	486	406	729.032	777	1078.92	1114
ENSMUSG00000015085	Entpd2	1414.2	0.521926	0.15469	3.374	0.000740834	0.0146772	ENSMUSG00000015085	1305.26	1616.99	1824.78	1055.54	1134.62	1508.22
ENSMUSG00000015112	Slc25a13	566.99	-0.600803	0.144636	-4.15389	3.26867e-05	0.00123377	ENSMUSG00000015112	480.513	375.503	415.001	711	684.003	783.998
ENSMUSG00000015243	Abca1	5683.37	0.619207	0.202915	3.05156	0.00227657	0.0332218	ENSMUSG00000015243	5393.72	5530.46	8657.3	3935.85	4149.41	6228.19
ENSMUSG00000015405	Ace2	45.4942	1.81397	0.381059	4.76035	1.9326e-06	0.00012644	ENSMUSG00000015405	49	59	89	19	21.084	27
ENSMUSG00000015437	Gzmb	629.202	0.70043	0.232275	3.01552	0.00256541	0.0361599	ENSMUSG00000015437	699.996	693.216	811.748	473.421	702	352
ENSMUSG00000015652	Steap1	29.7119	-2.15198	0.521773	-4.12437	3.71758e-05	0.00135752	ENSMUSG00000015652	11	10	10	68	36	48
ENSMUSG00000015656	Hspa8	48562.1	-0.412432	0.127619	-3.23175	0.00123036	0.0215855	ENSMUSG00000015656	40381.7	34802.1	43272.7	60450.9	64012.5	50900.1
ENSMUSG00000015745	Plekho1	1399.46	0.362602	0.12426	2.91809	0.00352188	0.0455899	ENSMUSG00000015745	1354.84	1515.48	1499.7	1257.77	1271.37	1429
ENSMUSG00000015968	Cacna1d	932.009	0.662851	0.147108	4.50587	6.61011e-06	0.000349468	ENSMUSG00000015968	1014.27	923.626	1301.61	654.056	808.002	844.021
ENSMUSG00000015970	Chdh	9421.99	-0.474284	0.116498	-4.07119	4.67736e-05	0.00163572	ENSMUSG00000015970	7536.83	8020.9	6719.07	10381.2	13321.9	11251.9
ENSMUSG00000016024	Lbp	5254.8	-0.903069	0.168031	-5.37442	7.68291e-08	8.20661e-06	ENSMUSG00000016024	3412.1	3852.2	2820.44	6404.11	9233.34	6743.73
ENSMUSG00000016262	Sertad4	1213.24	0.865947	0.160881	5.38253	7.34479e-08	8.00888e-06	ENSMUSG00000016262	1193	1417.76	1801.02	992	805.8	958.998
ENSMUSG00000016458	Wt1	2713.88	0.31601	0.101743	3.10598	0.00189648	0.0294255	ENSMUSG00000016458	2756.21	2599.86	2955.59	2245.56	2974.7	2695.5
ENSMUSG00000016763	Scube1	3919.29	-0.512466	0.159325	-3.21647	0.00129777	0.0224175	ENSMUSG00000016763	3460.98	2720.85	3004.46	5469.18	4025.78	5019.24
ENSMUSG00000016942	Tmprss6	93.459	-2.13643	0.524969	-4.06962	4.70891e-05	0.0016431	ENSMUSG00000016942	30	43	25	196.912	53	229
ENSMUSG00000017167	Cntnap1	1183.97	0.502786	0.136497	3.68348	0.000230071	0.00588367	ENSMUSG00000017167	1205.52	1284.4	1484.45	821.418	1249	1040.7
ENSMUSG00000017188	Coa3	1124.1	-0.547639	0.132329	-4.13848	3.49609e-05	0.00130704	ENSMUSG00000017188	929	962.866	906.039	1173.04	1421	1312.81
ENSMUSG00000017400	Stac2	332.425	0.917944	0.230154	3.98839	6.65238e-05	0.00215373	ENSMUSG00000017400	340.981	414.019	471.113	238	302.117	191.002
ENSMUSG00000017607	Tns4	299.79	-0.747064	0.179303	-4.16649	3.09325e-05	0.00118847	ENSMUSG00000017607	166	217	274.204	397.003	399.015	369.197
ENSMUSG00000017639	Rab11fip4	171.318	-1.48909	0.35481	-4.19686	2.70635e-05	0.00107041	ENSMUSG00000017639	129.001	67	60	288	187	321
ENSMUSG00000017723	Wfdc2	4692.11	-0.558315	0.158285	-3.52728	0.000419854	0.00948569	ENSMUSG00000017723	4181.91	3717.6	2957.4	5763.22	5959.77	5726.67
ENSMUSG00000017756	Slc12a7	1549.68	0.636161	0.160713	3.95836	7.54654e-05	0.0023987	ENSMUSG00000017756	1217.01	1931.63	1841.04	1364.66	1476.56	1309.22
ENSMUSG00000017778	Cox7c	3313.33	-0.323991	0.084506	-3.83394	0.000126109	0.00362668	ENSMUSG00000017778	2781.55	2826.8	2701.9	3507.67	4052.85	4200.34
ENSMUSG00000017978	Cadps2	211.883	-0.767222	0.178114	-4.30748	1.65123e-05	0.000714259	ENSMUSG00000017978	157.999	133.015	126.123	283.001	299	324
ENSMUSG00000018076	Med13l	1666.51	0.303936	0.0848939	3.58019	0.000343349	0.00811937	ENSMUSG00000018076	1612.58	1682.68	1898.71	1456.01	1630.02	1691.35
ENSMUSG00000018166	Erbb3	1264.59	-0.490252	0.12576	-3.89832	9.68637e-05	0.00294188	ENSMUSG00000018166	951.85	880.56	1154.14	1531.98	1692	1468
ENSMUSG00000018169	Mfng	438.483	0.547226	0.156972	3.48613	0.000490068	0.0106285	ENSMUSG00000018169	441	491.07	547.615	330	425	375.331
ENSMUSG00000018211	Wfdc15b	168.464	-1.44144	0.262207	-5.49735	3.85543e-08	4.47483e-06	ENSMUSG00000018211	104	82	68	257	303	225
ENSMUSG00000018398	2008-09-01	4262.3	0.427763	0.0965915	4.42858	9.48538e-06	0.00045687	ENSMUSG00000018398	4739.64	4290.72	4645.53	3789.04	4173.13	3723.69
ENSMUSG00000018442	Derl2	1269.14	-0.310692	0.0994937	-3.12273	0.00179182	0.0282265	ENSMUSG00000018442	1050.45	1069.28	1234.48	1333.07	1533.09	1419.3
ENSMUSG00000018474	Chd3	11938.5	-0.249034	0.0743858	-3.34787	0.000814352	0.0158059	ENSMUSG00000018474	10229.5	9963.25	10544.9	12269.7	14966.5	14304.1
ENSMUSG00000018500	Adora2b	62.5525	1.3514	0.311806	4.33412	1.46344e-05	0.000647294	ENSMUSG00000018500	88	78	88	29	39	45
ENSMUSG00000018569	Cldn7	1496.66	-0.529957	0.105713	-5.01317	5.35401e-07	4.28922e-05	ENSMUSG00000018569	1170.44	1095.68	1098.51	1710.38	2111.4	1981.28
ENSMUSG00000018593	Sparc	54204.9	0.429606	0.145052	2.96175	0.003059	0.0408092	ENSMUSG00000018593	47716.8	66320.3	62326.8	39503.2	50143.7	58124.9
ENSMUSG00000018830	Myh11	34764	0.652588	0.169158	3.85786	0.000114383	0.0033697	ENSMUSG00000018830	34652.7	46077.3	39399.7	20276.1	31805.7	34844.9
ENSMUSG00000018845	Unc45b	394.415	1.0091	0.320311	3.15037	0.00163065	0.026315	ENSMUSG00000018845	328	501.997	546.536	250	310	287
ENSMUSG00000018909	Arrb1	4271.88	0.757385	0.181241	4.17888	2.9295e-05	0.00113945	ENSMUSG00000018909	3513.18	5127.61	6525.44	2862.17	3589.56	3788.03
ENSMUSG00000018927	Ccl6	385.259	0.72758	0.234739	3.09953	0.00193829	0.0298091	ENSMUSG00000018927	369.182	463.063	477.567	246	278.103	436
ENSMUSG00000018983	E2f2	234.535	-0.683865	0.215124	-3.17893	0.00147819	0.0247269	ENSMUSG00000018983	226.401	181.124	156.971	282	262.495	281
ENSMUSG00000019312	Grb7	831.272	-0.491512	0.127758	-3.8472	0.000119476	0.00348651	ENSMUSG00000019312	594.933	644.816	698.752	1000.22	1139	975.997
ENSMUSG00000019734	Tmc4	1943.32	-0.568307	0.105641	-5.37961	7.46462e-08	8.05867e-06	ENSMUSG00000019734	1483.2	1538.05	1416.89	2328.39	2687.74	2348.22
ENSMUSG00000019777	Hdac2	3965.07	-0.358153	0.0877075	-4.08349	4.43638e-05	0.00156189	ENSMUSG00000019777	3348.3	3377.38	3201.49	4566.36	4772.89	4678.62
ENSMUSG00000019779	Frk	996.71	-0.52864	0.113859	-4.64294	3.43485e-06	0.000205035	ENSMUSG00000019779	744.992	764.539	783.314	1108.24	1320.66	1346
ENSMUSG00000019817	Plagl1	1824.78	0.461476	0.152168	3.03268	0.00242396	0.0346955	ENSMUSG00000019817	2049.73	1750.14	2043.44	1319.52	1897.19	1786.81
ENSMUSG00000019841	Rev3l	8260.04	-0.422263	0.102492	-4.11997	3.78929e-05	0.0013773	ENSMUSG00000019841	7657.53	6248.24	6464.07	9477.93	10105.3	9927.94
ENSMUSG00000019851	Perp	528.14	-0.731229	0.189152	-3.86583	0.000110714	0.00327388	ENSMUSG00000019851	377	359.656	379.301	829.296	612.641	649
ENSMUSG00000019866	Crybg1	438.841	-0.634151	0.181104	-3.50159	0.000462495	0.0101902	ENSMUSG00000019866	331	258.028	374.369	611	511.946	592
ENSMUSG00000019899	Lama2	6141.42	0.321844	0.0935607	3.43995	0.000581817	0.0122462	ENSMUSG00000019899	6652.66	5893.25	6961.11	5534.03	6092.78	5569.6
ENSMUSG00000019920	Lims1	4830.06	0.28557	0.0959434	2.97644	0.00291614	0.0395417	ENSMUSG00000019920	4620.8	5125.62	4920.16	4074.3	4748.6	5418.79
ENSMUSG00000019982	Myb	257.791	-0.806931	0.207885	-3.88163	0.000103759	0.00309738	ENSMUSG00000019982	198	130.001	194	357.006	322	384
ENSMUSG00000020003	Pex7	715.473	-0.379137	0.126868	-2.98843	0.00280419	0.0385564	ENSMUSG00000020003	582	579.447	609.459	769	866	920.908
ENSMUSG00000020023	Tmcc3	1367	-0.399063	0.0922217	-4.32721	1.51007e-05	0.000664176	ENSMUSG00000020023	1081.89	1055.08	1210.16	1455.31	1665	1836.64
ENSMUSG00000020053	Igf1	16107.5	0.487474	0.162926	2.99199	0.00277164	0.0382765	ENSMUSG00000020053	21992.2	14972.6	17459.7	11693.5	13742.3	16320
ENSMUSG00000020061	Mybpc1	403.49	0.900142	0.21704	4.14735	3.36349e-05	0.00126348	ENSMUSG00000020061	531.368	462.831	434.001	214	284	458.977
ENSMUSG00000020062	Slc5a8	207.396	-1.30732	0.451139	-2.89783	0.0037576	0.04793	ENSMUSG00000020062	46	79	216.858	329.073	368	246
ENSMUSG00000020070	Rufy2	894.072	0.365681	0.117389	3.11513	0.00183863	0.0288125	ENSMUSG00000020070	879.998	826.293	1011.09	759.999	948	909.991
ENSMUSG00000020120	Plek	739.149	0.769045	0.217276	3.53948	0.000400923	0.00909724	ENSMUSG00000020120	714.48	686.327	1250.12	590	526.092	628
ENSMUSG00000020121	Srgap1	538.801	-0.360437	0.119848	-3.00746	0.00263438	0.0368672	ENSMUSG00000020121	429.031	465.988	445.997	589	643	689.003
ENSMUSG00000020143	Dock2	451.705	0.64933	0.225207	2.88326	0.00393585	0.0494011	ENSMUSG00000020143	475.002	401.095	761.744	390	294	399
ENSMUSG00000020154	Ptprb	2555.68	0.522852	0.166361	3.14287	0.00167301	0.0268057	ENSMUSG00000020154	2038.3	3222.59	3455.39	1909.75	2408.58	2282.24
ENSMUSG00000020159	Gabrp	216.488	-4.31166	0.822225	-5.2439	1.57218e-07	1.48713e-05	ENSMUSG00000020159	28	10	20.861	721.941	133	396.189
ENSMUSG00000020181	Nav3	114.695	1.46166	0.30007	4.87106	1.11001e-06	8.18284e-05	ENSMUSG00000020181	147	152	132	51	93	69
ENSMUSG00000020183	Cpm	521.532	-0.792227	0.249904	-3.17013	0.00152371	0.0252644	ENSMUSG00000020183	384.005	366.048	267.646	859.974	525	820.323
ENSMUSG00000020196	Cabin1	2774.09	0.351507	0.0783017	4.48914	7.15112e-06	0.000370463	ENSMUSG00000020196	2718.23	2808.03	2859.86	2597.41	2740.46	2802.32
ENSMUSG00000020218	Wif1	12.3234	-5.13128	1.50186	-3.41662	0.000634041	0.0130555	ENSMUSG00000020218	0	0	2	42	3	27
ENSMUSG00000020227	Irak3	327.959	0.790874	0.260367	3.03754	0.00238517	0.0343911	ENSMUSG00000020227	228	475	493.049	215.09	263.024	288.255
ENSMUSG00000020262	Adarb1	656.807	0.518897	0.142123	3.65104	0.000261178	0.00649924	ENSMUSG00000020262	665.382	666.001	787.614	585.008	609.999	573.381
ENSMUSG00000020275	Rel	765.561	0.915848	0.117136	7.81868	5.33795e-15	4.41139e-12	ENSMUSG00000020275	936.361	933.203	950.487	487.014	636.001	577
ENSMUSG00000020287	Mpg	715.325	0.479585	0.125658	3.81661	0.000135299	0.00386002	ENSMUSG00000020287	712.768	739.741	889.183	574.153	638.428	709.978
ENSMUSG00000020288	Ahsa2	1745.48	-0.417465	0.119576	-3.49121	0.000480832	0.01053	ENSMUSG00000020288	1281.07	1288.49	1562.42	2102.66	2343.43	2056.26
ENSMUSG00000020309	Chac2	215.854	-0.657194	0.216318	-3.03809	0.00238086	0.0343605	ENSMUSG00000020309	132	164.986	168.001	215	349	301
ENSMUSG00000020321	Mdh1	4776.79	-0.343239	0.100384	-3.41927	0.000627898	0.0129898	ENSMUSG00000020321	4187	3948.92	3669.5	5423	6110.91	5601.89
ENSMUSG00000020363	Gfpt2	447.277	1.27262	0.251302	5.06412	4.10288e-07	3.50127e-05	ENSMUSG00000020363	379	586.074	841.675	265	302	266
ENSMUSG00000020395	Itk	73.3323	1.19827	0.355141	3.37405	0.000740698	0.0146772	ENSMUSG00000020395	82	70	141	48	52	41
ENSMUSG00000020435	Osbp2	287.043	0.529412	0.153656	3.44544	0.000570131	0.0120812	ENSMUSG00000020435	331.098	287	331.049	245	251.012	260
ENSMUSG00000020486	2004-09-01	891.398	0.514271	0.151444	3.39579	0.000684313	0.0138646	ENSMUSG00000020486	1166	931.911	915.014	794.73	803.806	695.001
ENSMUSG00000020492	Ska2	715.342	-0.357112	0.114723	-3.11281	0.00185317	0.0290114	ENSMUSG00000020492	611.755	602.437	649.496	718.963	830.219	892
ENSMUSG00000020571	Pdia6	7293.25	-0.440851	0.127257	-3.46426	0.000531684	0.0113431	ENSMUSG00000020571	5939.68	6292.48	5248.78	9327.82	9102.99	8196.31
ENSMUSG00000020599	Rgs9	243.934	0.689579	0.179632	3.83886	0.000123609	0.00357442	ENSMUSG00000020599	278.971	296.401	265.565	190.358	184.007	226.661
ENSMUSG00000020634	Ubxn2a	939.749	-0.414053	0.118194	-3.50317	0.00045975	0.0101688	ENSMUSG00000020634	763.028	710.226	853.983	1011.77	1228.39	1114
ENSMUSG00000020642	Rnf144a	897.396	0.442205	0.104174	4.24487	2.18724e-05	0.000906177	ENSMUSG00000020642	960.065	946.999	910.536	782.136	833.999	897.926
ENSMUSG00000020644	Id2	2704.59	-0.458385	0.104144	-4.40146	1.07525e-05	0.000498042	ENSMUSG00000020644	2258.47	2017.98	2108.91	3061.52	3218.13	3791.13
ENSMUSG00000020650	Bcap29	714.949	0.453416	0.130024	3.48716	0.00048817	0.010602	ENSMUSG00000020650	707.991	815.987	831.548	531.029	637.422	751.829
ENSMUSG00000020654	Adcy3	713.841	0.34557	0.119734	2.88615	0.00389984	0.0490274	ENSMUSG00000020654	716.888	733.365	797.656	672.874	637.08	699
ENSMUSG00000020669	Sh3yl1	372.671	-0.646854	0.14382	-4.49767	6.87016e-06	0.000360787	ENSMUSG00000020669	294	262.001	287.783	444	503.999	460.925
ENSMUSG00000020680	Taf15	2911.37	-0.39652	0.0912227	-4.34673	1.38184e-05	0.000619935	ENSMUSG00000020680	2643.47	2369.34	2244.34	3403.26	3437.51	3479.94
ENSMUSG00000020681	Ace	798.978	0.977899	0.307984	3.17516	0.00149754	0.0249357	ENSMUSG00000020681	490.052	1169.44	1364.75	450.474	691.995	571.13
ENSMUSG00000020732	Rab37	52.4154	1.57792	0.407914	3.86826	0.000109614	0.00324748	ENSMUSG00000020732	55.333	64	115.131	31	21	29
ENSMUSG00000020774	Aspa	329.32	-1.45561	0.293093	-4.9664	6.82074e-07	5.39896e-05	ENSMUSG00000020774	191	140.968	157.636	497	342.023	699.004
ENSMUSG00000020782	Llgl2	908.888	-0.510921	0.162229	-3.14939	0.00163612	0.0263761	ENSMUSG00000020782	649.961	733.288	687.266	1057.1	1260.36	1129.34
ENSMUSG00000020886	Dlg4	1767.25	0.443398	0.123951	3.57722	0.000347273	0.00817523	ENSMUSG00000020886	1659.17	1710.72	1969.5	1485.18	1891.25	1773.5
ENSMUSG00000020893	Per1	2038.93	0.316384	0.0861919	3.6707	0.00024189	0.00609655	ENSMUSG00000020893	2160.89	1998.36	2269.57	1859.7	1940.26	1954.19
ENSMUSG00000020905	Usp43	143.625	-0.866704	0.29013	-2.98729	0.00281462	0.0386321	ENSMUSG00000020905	130	87	74	205	186	186
ENSMUSG00000020911	Krt19	5448.93	-1.07896	0.188008	-5.73893	9.52787e-09	1.48125e-06	ENSMUSG00000020911	4158.86	3388.24	2422	7215.69	7237.75	8899.63
ENSMUSG00000020926	Adam11	591.095	0.788169	0.125534	6.27851	3.41836e-10	8.65726e-08	ENSMUSG00000020926	715	651.106	848.993	403.195	410.482	518.549
ENSMUSG00000020937	Plcd3	643.906	-0.485929	0.144182	-3.37025	0.000751011	0.0147589	ENSMUSG00000020937	462	518	524.932	701	864.079	841.999
ENSMUSG00000020941	Map3k14	379.024	0.61017	0.152432	4.0029	6.257e-05	0.00205527	ENSMUSG00000020941	343.999	402.933	471.344	329.001	342	348
ENSMUSG00000020953	Coch	495.141	2.65587	0.774824	3.4277	0.000608717	0.0126765	ENSMUSG00000020953	182.62	1094.79	1094.34	83	167	198
ENSMUSG00000020990	Cdkl1	1084	-0.7365	0.12448	-5.9166	3.2867e-09	6.07151e-07	ENSMUSG00000020990	685.107	760.467	897.317	1198.37	1583.99	1485
ENSMUSG00000021047	Nova1	464.718	-0.932294	0.189407	-4.92218	8.55847e-07	6.5875e-05	ENSMUSG00000021047	369.001	298	353.991	491	579.999	633.318
ENSMUSG00000021062	Rab15	812.138	-0.604156	0.12585	-4.80061	1.58183e-06	0.000109418	ENSMUSG00000021062	590.143	613.001	578.336	1044	1032.99	1102
ENSMUSG00000021070	Bdkrb2	1059.11	0.521608	0.139737	3.73278	0.000189376	0.00510049	ENSMUSG00000021070	1079	1083.94	1391.15	974.432	903.194	872
ENSMUSG00000021091	Serpina3n	271.642	4.36172	1.22406	3.56333	0.000366176	0.00853072	ENSMUSG00000021091	20	461.258	1022.57	17	36	28
ENSMUSG00000021098	4930447C04Rik	326.626	0.974085	0.299106	3.25666	0.00112733	0.0202997	ENSMUSG00000021098	318	329.981	520.027	212	332	183.342
ENSMUSG00000021125	Arg2	411.35	-1.23355	0.190378	-6.47948	9.20376e-11	2.67625e-08	ENSMUSG00000021125	235	267.457	189.114	585	686	567
ENSMUSG00000021136	Smoc1	3560.01	1.19129	0.113308	10.5137	7.46752e-26	1.67507e-22	ENSMUSG00000021136	4132.5	4721.74	5176.81	2102	2615.59	2190.73
ENSMUSG00000021180	Rps6ka5	830.398	0.955141	0.13626	7.0097	2.38826e-12	9.86853e-10	ENSMUSG00000021180	1030.38	945.507	1056.62	497	620.321	732.102
ENSMUSG00000021187	Tc2n	401.761	-0.419166	0.141106	-2.97058	0.00297238	0.040062	ENSMUSG00000021187	289	317.739	366.05	433.226	464.853	578.486
ENSMUSG00000021211	Akr1c12	50.8417	-1.42347	0.382291	-3.72353	0.00019646	0.00525522	ENSMUSG00000021211	27.645	21.65	27.615	94.01	61.98	78.039
ENSMUSG00000021213	Akr1c13	233.567	-1.05737	0.192212	-5.50107	3.77499e-08	4.45676e-06	ENSMUSG00000021213	147.088	155.149	129.385	295.99	315.02	388.961
ENSMUSG00000021259	Cyp46a1	254.011	0.571613	0.178389	3.20432	0.00135384	0.0231411	ENSMUSG00000021259	274.333	280.815	349.001	161	241.001	224
ENSMUSG00000021262	Evl	1578.53	0.283273	0.0882172	3.21108	0.00132235	0.0227173	ENSMUSG00000021262	1557.27	1398	1672.25	1577.96	1557.52	1676
ENSMUSG00000021270	Hsp90aa1	13055.5	-0.512984	0.125089	-4.10095	4.11466e-05	0.00146837	ENSMUSG00000021270	11578.8	9539.39	9750.91	17131.8	16175.4	14696.1
ENSMUSG00000021361	Tmem14c	1777.34	-0.402453	0.121871	-3.3023	0.000958967	0.0179567	ENSMUSG00000021361	1551.11	1491.04	1281.5	2031.98	2202.92	2199.1
ENSMUSG00000021451	Sema4d	1157.81	0.468277	0.144948	3.23066	0.00123503	0.0216268	ENSMUSG00000021451	1148.45	1095.35	1464.08	975.055	1174.65	1023.61
ENSMUSG00000021469	Msx2	128.638	-1.83542	0.34217	-5.36407	8.13683e-08	8.5748e-06	ENSMUSG00000021469	62	63	32	245	179.188	212
ENSMUSG00000021508	Cxcl14	1174.89	-1.52034	0.203963	-7.454	9.05488e-14	5.68719e-11	ENSMUSG00000021508	506	520.726	696.339	2003.12	1336.03	2198
ENSMUSG00000021509	Slc25a48	8343.68	-0.418188	0.13612	-3.07221	0.00212484	0.0316548	ENSMUSG00000021509	7490.2	6962.86	5711.44	8996.74	11146.9	10245
ENSMUSG00000021636	Marveld2	382.151	-0.596468	0.166378	-3.58502	0.000337048	0.00799445	ENSMUSG00000021636	260	309.276	299	444	566.148	443.437
ENSMUSG00000021638	Ocln	823.129	-0.646644	0.156833	-4.12314	3.73747e-05	0.00136162	ENSMUSG00000021638	656.995	612.953	561.3	1047.06	1055.25	1035.01
ENSMUSG00000021640	Naip1	451.884	-0.521339	0.166771	-3.12608	0.00177153	0.0280041	ENSMUSG00000021640	383.119	323.918	326.482	510.198	623.641	580.595
ENSMUSG00000021690	Jmy	2971.84	0.252651	0.0837994	3.01496	0.00257017	0.0361945	ENSMUSG00000021690	2811.06	2926.58	3369.82	2652.92	2912.46	3132.37
ENSMUSG00000021745	Ptprg	2779.28	0.425894	0.113797	3.7426	0.000182129	0.0049222	ENSMUSG00000021745	2988.83	2901.14	3184.12	2140.83	2832.7	2537.09
ENSMUSG00000021765	Fst	2023.22	1.27865	0.144178	8.86851	7.41287e-19	1.16397e-15	ENSMUSG00000021765	2756.28	2259.66	2880.3	1037.58	1558	1289.08
ENSMUSG00000021795	Sftpd	104.871	-2.23258	0.391462	-5.70317	1.17596e-08	1.7257e-06	ENSMUSG00000021795	48	32	24	194	116.59	234
ENSMUSG00000021846	Peli2	1652.19	0.435744	0.114494	3.80582	0.000141338	0.00398985	ENSMUSG00000021846	1690.01	1634.22	1949.29	1282.4	1600.11	1697.11
ENSMUSG00000021876	Rnase4	5264.47	0.407848	0.13744	2.96746	0.00300269	0.0403321	ENSMUSG00000021876	4551.19	5704.66	6810.65	4009.11	5128.88	5326.83
ENSMUSG00000021895	Arhgef3	1513.67	0.472061	0.120252	3.9256	8.65122e-05	0.00266879	ENSMUSG00000021895	1477.6	1529.81	1990.79	1202.41	1443.59	1398
ENSMUSG00000021928	Ebpl	950.29	0.454504	0.150405	3.02187	0.00251217	0.0356655	ENSMUSG00000021928	1123.03	989.893	1018.24	710.527	883.687	930.126
ENSMUSG00000021948	Prkcd	2167.35	-0.260369	0.08776	-2.96683	0.00300891	0.0403373	ENSMUSG00000021948	1780.91	1893.89	1939.05	2281.18	2610.28	2587.51
ENSMUSG00000021994	Wnt5a	6823.82	-0.633371	0.107204	-5.90808	3.46125e-09	6.17597e-07	ENSMUSG00000021994	5876.1	4722.35	4680.11	8291.41	8623.65	9279.9
ENSMUSG00000021998	Lcp1	2698.1	0.458136	0.149356	3.06741	0.00215923	0.0318737	ENSMUSG00000021998	2395.94	2707.18	3852.55	2443.16	2344.47	2398.14
ENSMUSG00000022026	Olfm4	103.263	-1.81703	0.467362	-3.88784	0.000101139	0.00304813	ENSMUSG00000022026	32	43	59	292.06	94	111
ENSMUSG00000022032	Scara5	4145.21	0.846114	0.175865	4.81116	1.50057e-06	0.00010472	ENSMUSG00000022032	3996.25	4580.29	6615.35	2686	3806.43	2956.47
ENSMUSG00000022075	Rhobtb2	1866.69	-0.522511	0.142293	-3.67209	0.000240577	0.00607322	ENSMUSG00000022075	1697.8	1374.84	1279.28	2162.81	2307.45	2489.39
ENSMUSG00000022091	Sorbs3	2348.9	0.400843	0.0988704	4.05423	5.02999e-05	0.00173967	ENSMUSG00000022091	2389.31	2469.11	2738.16	1812.49	2208.61	2432.26
ENSMUSG00000022122	Ednrb	1357.85	1.06991	0.139785	7.65394	1.94908e-14	1.39111e-11	ENSMUSG00000022122	1862.36	1379.03	1970.83	891	960.644	940.002
ENSMUSG00000022132	Cldn10	649.424	-0.55496	0.189544	-2.92787	0.00341293	0.0444891	ENSMUSG00000022132	350	529.72	598.028	831.751	842.001	809
ENSMUSG00000022136	Dnajc3	3046.53	-0.299638	0.0862338	-3.47472	0.000511392	0.0109998	ENSMUSG00000022136	2485.76	2414.42	2796.36	3452.04	3761.18	3537.7
ENSMUSG00000022150	Dab2	3210.81	0.406199	0.117155	3.46719	0.000525937	0.0112511	ENSMUSG00000022150	2732.57	3541.84	3952.49	2620	3243.22	3118
ENSMUSG00000022180	Slc7a8	2050.13	0.36595	0.103335	3.54139	0.000398027	0.00904887	ENSMUSG00000022180	1946.04	2200.45	2398	1817.95	1814.58	2069
ENSMUSG00000022206	Npr3	724.779	-0.457635	0.156735	-2.9198	0.00350254	0.0454145	ENSMUSG00000022206	517	620.347	542.11	874.179	905.5	945
ENSMUSG00000022220	Adcy4	865.523	0.859001	0.218364	3.93381	8.36105e-05	0.00259095	ENSMUSG00000022220	645.998	1136.39	1101.38	712	784.048	643
ENSMUSG00000022229	Atp12a	321.144	0.650215	0.224969	2.89024	0.00384954	0.0486286	ENSMUSG00000022229	337.002	366.109	410	231.448	205	362.002
ENSMUSG00000022231	Sema5a	7436.42	0.502838	0.128534	3.91209	9.15008e-05	0.00280067	ENSMUSG00000022231	8736.69	7624.33	8194.15	6625.94	5675.84	7312.44
ENSMUSG00000022263	Trio	4295.9	0.389874	0.102694	3.79647	0.00014677	0.00412268	ENSMUSG00000022263	4756.09	4263.06	4362.7	3667.27	3996.98	4535.72
ENSMUSG00000022286	Grhl2	1006.72	-0.553377	0.0950767	-5.82032	5.8736e-09	9.50796e-07	ENSMUSG00000022286	889.835	693.71	808.574	1190.41	1339.13	1170.06
ENSMUSG00000022324	Matn2	7244.85	0.692517	0.162382	4.26474	2.00138e-05	0.000838017	ENSMUSG00000022324	6743.7	8666.39	10069.3	4452.14	6086.83	7199.18
ENSMUSG00000022346	Myc	3174.61	0.570112	0.172798	3.2993	0.000969247	0.0180965	ENSMUSG00000022346	3919.17	3344.24	3420.83	3155.01	2641.79	2278.67
ENSMUSG00000022360	Atad2	1355.92	-0.338581	0.117055	-2.8925	0.00382195	0.0483191	ENSMUSG00000022360	1313.61	1044.09	1131.11	1522.66	1446.53	1719.56
ENSMUSG00000022367	Has2	532.85	0.842839	0.139981	6.02108	1.73253e-09	3.44358e-07	ENSMUSG00000022367	660.333	598	664.785	401	445	374
ENSMUSG00000022377	Asap1	1499.27	0.403412	0.129949	3.10438	0.00190675	0.0295556	ENSMUSG00000022377	1579.47	1453.21	1576.3	1421	1400.05	1456.31
ENSMUSG00000022382	Wnt7b	72.9796	-2.06039	0.528209	-3.90072	9.59073e-05	0.00291848	ENSMUSG00000022382	43.903	12	24	159	65.054	145.999
ENSMUSG00000022403	St13	5210.99	-0.49078	0.15635	-3.13899	0.00169534	0.0270806	ENSMUSG00000022403	4491.54	3631.54	4100.13	6489.21	6418.98	6256.88
ENSMUSG00000022415	Syngr1	62.7107	-1.38438	0.350718	-3.94726	7.90494e-05	0.00247891	ENSMUSG00000022415	50.001	34	35	75	63	101
ENSMUSG00000022438	Parvb	680.2	0.543622	0.182748	2.9747	0.00293271	0.0396978	ENSMUSG00000022438	618.006	890.069	765.017	597	638.04	525
ENSMUSG00000022443	Myh9	12912.3	0.393883	0.108849	3.61863	0.000296166	0.00724362	ENSMUSG00000022443	11298.6	14028.2	15986.1	11344.6	12387.7	12106.3
ENSMUSG00000022452	Smdt1	1224.15	-0.436135	0.120544	-3.61804	0.000296837	0.00724873	ENSMUSG00000022452	1058.21	983.033	892.047	1418.53	1520.02	1547
ENSMUSG00000022472	Desi1	1423.44	-0.328612	0.0975699	-3.36796	0.000757259	0.0148631	ENSMUSG00000022472	1178.99	1225.79	1195.45	1495.47	1803.05	1710.12
ENSMUSG00000022479	Vdr	103.326	1.4955	0.405189	3.69087	0.000223485	0.00576217	ENSMUSG00000022479	79	127.91	149.009	64	63	67
ENSMUSG00000022512	Cldn1	1531.89	-1.13487	0.279069	-4.06664	4.76958e-05	0.00166058	ENSMUSG00000022512	1292.08	543.399	848.275	2480	1778.43	2450.19
ENSMUSG00000022629	Kif21a	446.876	-1.02276	0.218691	-4.67674	2.91465e-06	0.000181611	ENSMUSG00000022629	284.081	345	291.037	511.963	637	543
ENSMUSG00000022636	Alcam	2458.34	-0.701241	0.198228	-3.53756	0.000403849	0.00915041	ENSMUSG00000022636	2015.8	1745.1	1278.78	2783.58	3434.89	3897.55
ENSMUSG00000022657	Cd96	66.031	1.75233	0.510213	3.43451	0.000593623	0.0124281	ENSMUSG00000022657	52	67	173.654	34	41	21
ENSMUSG00000022661	Cd200	4005.83	0.354703	0.120335	2.94763	0.00320224	0.0424675	ENSMUSG00000022661	3370.46	3675.43	4809.6	3774.35	4042.99	4252.84
ENSMUSG00000022676	Snai2	753.901	0.809712	0.112122	7.22168	5.135e-13	2.68766e-10	ENSMUSG00000022676	809.222	929.273	960.225	539	586.042	635
ENSMUSG00000022678	Nde1	3528.18	0.386375	0.116836	3.30698	0.000943093	0.0177134	ENSMUSG00000022678	3598.69	4057.71	3457	3073.52	3692.66	3130.01
ENSMUSG00000022687	Boc	843.799	0.766136	0.167174	4.58287	4.58634e-06	0.00026379	ENSMUSG00000022687	779.619	1100.33	1140.11	547	747	700.066
ENSMUSG00000022696	Sidt1	354.774	-0.519003	0.170104	-3.0511	0.00228007	0.0332421	ENSMUSG00000022696	253.059	321	251	418	512	404.018
ENSMUSG00000022756	Slc7a4	377.156	-0.598639	0.175777	-3.40567	0.000660024	0.0134769	ENSMUSG00000022756	347	278.009	274.944	432.243	467.041	456.999
ENSMUSG00000022774	Ncbp2	2211.63	-0.264388	0.0890863	-2.96778	0.00299961	0.0403253	ENSMUSG00000022774	1943.07	1859.38	1862.13	2439	2613.24	2651.46
ENSMUSG00000022780	Meltf	28.3439	-2.06843	0.665098	-3.10996	0.00187115	0.0291766	ENSMUSG00000022780	17	3	11	58	27	59
ENSMUSG00000022831	Hcls1	599.573	0.579841	0.196094	2.95695	0.003107	0.0413442	ENSMUSG00000022831	633.801	526.03	897.052	522.105	451.984	545.055
ENSMUSG00000022865	Cxadr	793.364	-0.629117	0.1563	-4.02507	5.69591e-05	0.00191925	ENSMUSG00000022865	500.09	526.088	656.254	1003.98	1093	1103.95
ENSMUSG00000022887	Masp1	476.266	0.741161	0.186309	3.97813	6.94602e-05	0.00224197	ENSMUSG00000022887	549.036	478.178	668.408	295	373.002	472
ENSMUSG00000022890	Atp5j	3086.28	-0.230985	0.0788418	-2.92973	0.00339253	0.0443633	ENSMUSG00000022890	2600.19	2734.07	2672.46	3319.97	3580.38	3746.74
ENSMUSG00000022893	Adamts1	3537.47	0.582194	0.074184	7.84797	4.22825e-15	3.68844e-12	ENSMUSG00000022893	3924.15	3878.9	3979.59	2843.72	3141.32	3202.82
ENSMUSG00000022899	Slc15a2	1412.78	-0.826393	0.196258	-4.21075	2.54522e-05	0.00101434	ENSMUSG00000022899	710.088	941.301	1409.15	1714.48	2297.46	1539.17
ENSMUSG00000022949	Clic6	264.974	-1.57546	0.39482	-3.99031	6.59862e-05	0.00214517	ENSMUSG00000022949	186	107.063	79	607.37	338.997	293
ENSMUSG00000022956	Atp5o	2649.05	-0.262754	0.0849523	-3.09296	0.0019817	0.0302087	ENSMUSG00000022956	2301.53	2306.02	2226	2895.74	3141.72	3124.25
ENSMUSG00000022995	Enah	3012.78	-0.279698	0.0885776	-3.15766	0.00159044	0.0260111	ENSMUSG00000022995	2393.34	2803.91	2570.37	3272.32	3483.81	3679.82
ENSMUSG00000023039	Krt7	1145.46	-1.04855	0.124762	-8.40442	4.29992e-17	5.19364e-14	ENSMUSG00000023039	620.167	798.917	781.231	1649.89	1520.56	1552.24
ENSMUSG00000023043	Krt18	4273.14	-0.431497	0.113159	-3.81319	0.000137186	0.00388826	ENSMUSG00000023043	3214.72	3335.14	3779.61	4929.26	5904.18	4745.88
ENSMUSG00000023047	Amhr2	182.809	1.22188	0.347538	3.51581	0.000438413	0.00982019	ENSMUSG00000023047	335	229.414	151	91	144	113
ENSMUSG00000023092	Fhl1	4366.67	0.28792	0.0972261	2.96135	0.00306295	0.0408272	ENSMUSG00000023092	4308.33	4511.22	4637.32	3527.63	4298.71	4877
ENSMUSG00000023122	Sult1c2	65.9245	-2.25178	0.48838	-4.61072	4.01276e-06	0.000232503	ENSMUSG00000023122	31	20	13	158	68	116
ENSMUSG00000023206	Il15ra	617.074	0.837844	0.15538	5.39224	6.95846e-08	7.69449e-06	ENSMUSG00000023206	754.32	780.257	736.113	440.999	535.999	407.979
ENSMUSG00000023224	Serping1	8214.68	0.735051	0.21429	3.43016	0.000603214	0.0125934	ENSMUSG00000023224	6486.79	9852.12	12946.4	4949.63	6547.23	8277.27
ENSMUSG00000023272	Creld2	808.999	-0.604209	0.191762	-3.15083	0.00162807	0.026315	ENSMUSG00000023272	702	541.509	572.375	1137	1106	837
ENSMUSG00000023764	Sfi1	2941.42	-0.379616	0.117789	-3.22286	0.00126917	0.0219961	ENSMUSG00000023764	2161.39	2460.33	2653.73	3446.37	3948.63	3143.8
ENSMUSG00000023830	Igf2r	4593.26	0.333362	0.0823902	4.04613	5.20705e-05	0.00178435	ENSMUSG00000023830	4506.46	4832.41	5118.01	4215.6	4321.24	4427.41
ENSMUSG00000023942	Slc29a1	3917.23	0.35442	0.0839452	4.22204	2.421e-05	0.000979757	ENSMUSG00000023942	4080.65	4062.34	4382.63	3528.5	3703.38	3623.32
ENSMUSG00000023951	Vegfa	4358.87	-0.392648	0.0879938	-4.46222	8.1115e-06	0.000404339	ENSMUSG00000023951	3362.09	3881.04	3549.69	4929.65	5409	5223.23
ENSMUSG00000023963	Cyp39a1	720.244	-0.433127	0.134132	-3.22911	0.00124177	0.0216709	ENSMUSG00000023963	482	592.873	653.565	771.109	967.015	919.631
ENSMUSG00000023967	Mrps18a	1040.42	-0.350246	0.105932	-3.30632	0.000945308	0.0177338	ENSMUSG00000023967	849.602	869.772	878.189	1217.04	1283	1190.11
ENSMUSG00000024011	Pi16	1063.98	0.485175	0.157854	3.07357	0.00211516	0.0315706	ENSMUSG00000024011	1052.99	1177.1	1290.26	922.858	1072.5	809.042
ENSMUSG00000024087	Cyp1b1	914.453	1.65697	0.535454	3.09451	0.00197138	0.0301617	ENSMUSG00000024087	1246.52	1212.22	1485.99	261.043	856.852	294
ENSMUSG00000024096	Ralbp1	2701.29	-0.363517	0.0888081	-4.09329	4.25298e-05	0.00150746	ENSMUSG00000024096	2213.02	2093.09	2380.87	2996.67	3389.9	3290.89
ENSMUSG00000024097	Srsf7	6563.56	-0.19764	0.0660123	-2.99398	0.00275364	0.0380948	ENSMUSG00000024097	5632.83	5642.87	5970.95	7013.99	7749.1	7638.29
ENSMUSG00000024145	Pigf	204.733	-0.537073	0.171247	-3.13625	0.00171124	0.0272514	ENSMUSG00000024145	159	157	155	240.999	271	262.002
ENSMUSG00000024165	Jpt2	1769.41	-0.401126	0.122411	-3.27687	0.00104964	0.0192541	ENSMUSG00000024165	1558.99	1409.51	1357.45	2075.01	2272	2021.47
ENSMUSG00000024215	Spdef	61.2623	-1.20932	0.370033	-3.26814	0.00108256	0.0197426	ENSMUSG00000024215	33	50	26	94	81	84
ENSMUSG00000024218	Taf11	943.146	-0.358616	0.116018	-3.09104	0.0019946	0.0303187	ENSMUSG00000024218	842.904	875.535	846.385	979.704	1010	1076.47
ENSMUSG00000024222	Fkbp5	1031.48	0.995928	0.138771	7.17678	7.13706e-13	3.50207e-10	ENSMUSG00000024222	1208.66	1412.53	1170.21	694.896	775.76	767.998
ENSMUSG00000024228	Nudt12	278.768	-0.67227	0.185249	-3.629	0.000284518	0.00697087	ENSMUSG00000024228	221	200	225	303	374	344
ENSMUSG00000024232	Bambi	1235.29	-0.582505	0.180341	-3.23002	0.00123782	0.0216439	ENSMUSG00000024232	1087.55	918.056	763.546	1280.46	1877.38	1606
ENSMUSG00000024236	Svil	6641.65	0.263839	0.0800792	3.29472	0.000985182	0.0182421	ENSMUSG00000024236	7319.9	6523.53	6851.37	5674.78	6409.01	7007.05
ENSMUSG00000024238	Zeb1	3347.03	0.498413	0.115832	4.3029	1.68574e-05	0.000727184	ENSMUSG00000024238	3553.43	3979.87	3755.48	2584	3050.64	3017.47
ENSMUSG00000024331	Dsc2	361.939	-1.71586	0.253613	-6.76567	1.32694e-11	4.73535e-09	ENSMUSG00000024331	146	172.973	158	464	867.265	456
ENSMUSG00000024353	Mzb1	45.0081	-1.31849	0.44024	-2.99493	0.00274509	0.0380101	ENSMUSG00000024353	25.785	26.223	21	98.19	40.747	67.017
ENSMUSG00000024381	Bin1	1781.59	0.262264	0.0868434	3.01996	0.00252807	0.0357941	ENSMUSG00000024381	1825.62	1726.7	1966.19	1537	1805.24	1809
ENSMUSG00000024420	Zfp521	1026.92	0.757085	0.14195	5.33346	9.63597e-08	9.82155e-06	ENSMUSG00000024420	967.248	1133.25	1484.6	736.126	877.405	887.094
ENSMUSG00000024451	Arap3	1823.07	0.470279	0.141843	3.31549	0.000914827	0.0173276	ENSMUSG00000024451	1629	2146.05	2149.94	1569.47	1766.59	1575.24
ENSMUSG00000024479	Mal2	298.374	-1.54609	0.263662	-5.86392	4.52072e-09	7.71214e-07	ENSMUSG00000024479	189	130	104.231	509.816	409	504
ENSMUSG00000024481	Lvrn	122.963	-0.726136	0.247856	-2.92967	0.00339322	0.0443633	ENSMUSG00000024481	93.002	77	89.074	129	165	203
ENSMUSG00000024500	Ppp2r2b	458.261	-1.36584	0.244835	-5.57862	2.42438e-08	3.09493e-06	ENSMUSG00000024500	264.442	300.992	168.388	723.933	604.78	724.094
ENSMUSG00000024503	Spink1	1174.61	5.3911	1.20318	4.48071	7.43942e-06	0.000380501	ENSMUSG00000024503	247.964	2092.17	4272.31	18	131	29
ENSMUSG00000024516	Sec11c	1383.39	-0.285262	0.0987118	-2.88984	0.00385436	0.0486505	ENSMUSG00000024516	1138.43	1167.45	1340.84	1490.36	1574.28	1620.88
ENSMUSG00000024524	Gnal	151.807	1.09081	0.227906	4.78623	1.6994e-06	0.000115017	ENSMUSG00000024524	131	189	244.049	96.049	119	113
ENSMUSG00000024644	Cndp2	7885.29	-0.690805	0.219625	-3.14538	0.0016587	0.0266829	ENSMUSG00000024644	8078.1	4270.94	4651.78	9740.94	10783.8	10430.3
ENSMUSG00000024659	Anxa1	8743.21	-0.735045	0.152993	-4.80443	1.5519e-06	0.000107823	ENSMUSG00000024659	7327.58	5905.71	5308.74	11775.2	10667.5	12141.1
ENSMUSG00000024713	Pcsk5	3058.01	0.468722	0.0825655	5.67697	1.37098e-08	1.93939e-06	ENSMUSG00000024713	3289.02	3430.34	3276.03	2522.27	2894.09	2792.63
ENSMUSG00000024754	Cemip2	893.711	0.361293	0.111328	3.2453	0.00117327	0.0207463	ENSMUSG00000024754	850.984	926.944	1070.29	749.334	862.175	886
ENSMUSG00000024780	Cdc37l1	3511.56	0.299314	0.0885636	3.37965	0.00072577	0.0144804	ENSMUSG00000024780	3578.89	3339.35	3950.15	2999.27	3530.46	3613.24
ENSMUSG00000024781	Lipa	2474.37	0.42717	0.099423	4.29649	1.73525e-05	0.000746492	ENSMUSG00000024781	2509.88	2934.79	2703.59	2034.18	2344.32	2243.99
ENSMUSG00000024909	Efemp2	1844	0.258458	0.0871647	2.96517	0.00302519	0.0404958	ENSMUSG00000024909	1762.73	1918.58	1989.02	1623.92	1883.47	1859.87
ENSMUSG00000024910	Ctsw	320.88	1.6783	0.421909	3.97787	6.9535e-05	0.00224197	ENSMUSG00000024910	231	282.357	899.51	182	155.001	146
ENSMUSG00000024924	Vldlr	5809.83	0.638202	0.10589	6.02703	1.67005e-09	3.36193e-07	ENSMUSG00000024924	6761.2	5981.22	6792.19	4482.07	4918.98	5413.64
ENSMUSG00000024975	Pdcd4	4073.36	-0.355523	0.104828	-3.39148	0.000695159	0.0139762	ENSMUSG00000024975	3401.12	3004.57	3743.89	4919.01	4801.42	4769.06
ENSMUSG00000025006	Sorbs1	944.796	0.515374	0.148659	3.46682	0.000526657	0.0112511	ENSMUSG00000025006	995.161	1079.09	992.055	677.279	855.421	1016.46
ENSMUSG00000025016	Tm9sf3	7984.27	-0.263736	0.0717891	-3.67376	0.000239009	0.00604334	ENSMUSG00000025016	6858.35	6698.44	7068.51	8281.55	9443.01	9930.26
ENSMUSG00000025026	Add3	6017.59	0.313801	0.101141	3.1026	0.00191828	0.0296757	ENSMUSG00000025026	6719.25	5826.23	6215.48	5141.13	6272.53	5773
ENSMUSG00000025059	Gk	282.072	-0.629132	0.156386	-4.02296	5.74721e-05	0.00192415	ENSMUSG00000025059	242.001	199.999	197.926	339.999	354	376
ENSMUSG00000025068	Gsto1	15073.7	-0.612131	0.189627	-3.22807	0.00124626	0.0216709	ENSMUSG00000025068	10587.3	14423.4	8407.64	17152.9	19542.7	21657.9
ENSMUSG00000025082	Vwa2	485.777	-1.05358	0.187839	-5.60895	2.03559e-08	2.66357e-06	ENSMUSG00000025082	329.031	217.008	353	678	668.016	734.038
ENSMUSG00000025150	Cbr2	2958.18	-2.03264	0.493864	-4.11579	3.85859e-05	0.00139603	ENSMUSG00000025150	1666.43	1099.96	532	4923	4492.82	5410.01
ENSMUSG00000025163	Cd7	176.208	2.44109	0.518828	4.70501	2.5385e-06	0.000160078	ENSMUSG00000025163	132	136.968	608.337	68	67	39
ENSMUSG00000025203	Scd2	22385.7	-0.262252	0.0879256	-2.98266	0.0028576	0.0390174	ENSMUSG00000025203	20200.3	18853	18481.9	24351.2	26169.9	27168
ENSMUSG00000025221	Kcnip2	73.0141	1.05855	0.319911	3.30887	0.000936728	0.017615	ENSMUSG00000025221	96	92	85.001	46	39	70
ENSMUSG00000025283	Sat1	3540.23	-0.38523	0.105891	-3.63798	0.000274786	0.00677345	ENSMUSG00000025283	2487.01	2983.31	3205.27	4087.44	4227.82	4483.96
ENSMUSG00000025314	Ptprj	1444.12	-0.324862	0.111905	-2.90301	0.00369594	0.0474131	ENSMUSG00000025314	1195.59	1161.08	1259.54	1702.77	1562.32	1854.7
ENSMUSG00000025316	Banp	866.241	-0.572441	0.129803	-4.41008	1.03333e-05	0.000483289	ENSMUSG00000025316	587.59	656.542	738.084	1071.24	1192.6	1015
ENSMUSG00000025321	Itgb8	1726.29	0.48885	0.169522	2.8837	0.00393035	0.0493714	ENSMUSG00000025321	2005.85	1436.63	2202.38	1274.61	1792.64	1579.02
ENSMUSG00000025330	Padi4	343.588	-1.02446	0.2823	-3.62896	0.00028457	0.00697087	ENSMUSG00000025330	226.999	152.999	295.139	591.179	353	443
ENSMUSG00000025353	Ormdl2	559.102	-0.425803	0.124551	-3.41869	0.000629223	0.0130001	ENSMUSG00000025353	417.586	435	478.851	675.979	736.377	656.251
ENSMUSG00000025366	Esyt1	3547.97	0.508655	0.147686	3.44415	0.000572851	0.0121225	ENSMUSG00000025366	2952.19	4125.39	4757.1	2855.13	3217.11	3276.68
ENSMUSG00000025400	Tac2	137.198	5.0221	0.929018	5.40582	6.4513e-08	7.18428e-06	ENSMUSG00000025400	44	189.039	524.654	7	7	14
ENSMUSG00000025432	Avil	170.408	-1.86219	0.359651	-5.17778	2.24545e-07	2.03804e-05	ENSMUSG00000025432	75	49	86	323	171	329.022
ENSMUSG00000025496	Drd4	134.677	4.24496	0.353448	12.0101	3.14291e-33	1.645e-29	ENSMUSG00000025496	223	249.791	218.114	6	21	18
ENSMUSG00000025503	Taldo1	2758.65	-0.350178	0.120784	-2.89922	0.00374094	0.0477767	ENSMUSG00000025503	2432.17	2372.92	2065.32	3247.01	3390.96	3148.68
ENSMUSG00000025511	Tspan4	1128.07	0.693195	0.175498	3.94986	7.81962e-05	0.00246554	ENSMUSG00000025511	991.114	1360.65	1643.09	724	1026	994.001
ENSMUSG00000025533	Asl	2733.85	0.513548	0.128222	4.00513	6.19824e-05	0.00204607	ENSMUSG00000025533	3224.6	2574.36	3337.22	2412.7	2556	2168
ENSMUSG00000025557	Slc15a1	74.3042	-1.11706	0.347378	-3.21569	0.00130129	0.0224291	ENSMUSG00000025557	34	63	35	96	109	120
ENSMUSG00000025571	Tnrc6c	2159.72	0.321948	0.0890193	3.61661	0.000298487	0.00726643	ENSMUSG00000025571	2065.42	2124.34	2332.37	1938.84	2154.82	2277.62
ENSMUSG00000025579	Gaa	3939.45	0.323224	0.111937	2.88756	0.00388243	0.0488476	ENSMUSG00000025579	3785.38	3884.93	4944.41	3115.63	3726.3	4195.92
ENSMUSG00000025743	Sdc3	2890.33	0.304195	0.0998598	3.04622	0.00231741	0.0335682	ENSMUSG00000025743	3197.65	2808.55	3063.99	2657.62	2635.21	2898.49
ENSMUSG00000025757	Hspa4l	652.977	-0.505785	0.16003	-3.16056	0.00157465	0.0258237	ENSMUSG00000025757	506.317	499.33	553.414	768	888.486	718.437
ENSMUSG00000025790	Slco3a1	528.044	-0.560218	0.17859	-3.1369	0.00170745	0.0272261	ENSMUSG00000025790	429.034	413.116	366.64	690.999	563.987	730
ENSMUSG00000025792	Slc25a10	1147.11	-0.288635	0.093938	-3.07261	0.00212192	0.0316415	ENSMUSG00000025792	998.413	979.747	998.994	1183.03	1409.56	1354
ENSMUSG00000025867	Cplx2	1529.33	0.685499	0.126338	5.4259	5.76617e-08	6.46717e-06	ENSMUSG00000025867	1882.52	1744.91	1710.47	1031.36	1252.17	1460.83
ENSMUSG00000025888	Casp1	709.777	-0.472678	0.11538	-4.0967	4.19086e-05	0.0014888	ENSMUSG00000025888	546.001	516.999	621.584	835.09	911	877.999
ENSMUSG00000025902	Sox17	5855.34	-0.434701	0.109718	-3.962	7.43242e-05	0.00237203	ENSMUSG00000025902	4675.44	4750.03	4468.56	6907.86	7216.65	7489.54
ENSMUSG00000025959	Klf7	1327.45	0.455838	0.148856	3.06227	0.00219662	0.0323558	ENSMUSG00000025959	1154.81	1507.63	1713.84	1109.72	1285	1151.02
ENSMUSG00000025969	Nrp2	1783.95	0.471712	0.150011	3.14451	0.00166364	0.0266829	ENSMUSG00000025969	1587.15	1973	2340.49	1284	1647.29	1845.98
ENSMUSG00000025993	Slc40a1	712.683	-0.879198	0.148915	-5.90404	3.54713e-09	6.25809e-07	ENSMUSG00000025993	452.999	401	542.324	891.49	963	1147.09
ENSMUSG00000026062	Slc9a2	24.3355	1.96236	0.582009	3.3717	0.000747061	0.0147266	ENSMUSG00000026062	29	27	52	7	18	8
ENSMUSG00000026073	Il1r2	37.4101	1.28691	0.432003	2.97894	0.00289247	0.0393226	ENSMUSG00000026073	40	64	46	18	23	28
ENSMUSG00000026078	Pdcl3	1722.1	-0.345102	0.107519	-3.20969	0.00132879	0.0228029	ENSMUSG00000026078	1495.93	1468.08	1387.43	1837.66	2087.53	2115
ENSMUSG00000026097	Ormdl1	397.023	-0.398872	0.136109	-2.93053	0.0033838	0.0443139	ENSMUSG00000026097	299.705	338	326.383	459.484	468	517.892
ENSMUSG00000026202	Tuba4a	652.76	-0.449672	0.136189	-3.30182	0.000960607	0.0179567	ENSMUSG00000026202	480.382	564.001	533.632	774.591	820.492	770
ENSMUSG00000026207	Speg	2405.03	0.440164	0.111599	3.94415	8.00844e-05	0.00250495	ENSMUSG00000026207	2240.32	2593.67	2623.19	1885.53	2305.65	2683.65
ENSMUSG00000026220	Slc16a14	41.6956	-1.76077	0.393804	-4.47119	7.7787e-06	0.000392595	ENSMUSG00000026220	16.005	15	23	57	71	78
ENSMUSG00000026259	Ngef	541.86	-0.457111	0.126624	-3.60999	0.000306205	0.0074198	ENSMUSG00000026259	402.048	422.14	484.485	611.001	723	643.276
ENSMUSG00000026303	Mlph	232.742	-1.24498	0.193923	-6.41997	1.36303e-10	3.69004e-08	ENSMUSG00000026303	142.53	120	127	337.42	296.007	414
ENSMUSG00000026315	Serpinb8	292.353	-0.58188	0.174824	-3.32838	0.000873532	0.0167885	ENSMUSG00000026315	181	228.314	245.664	354.791	335	446.999
ENSMUSG00000026360	Rgs2	9634.39	1.61691	0.126103	12.8221	1.23318e-37	1.93634e-33	ENSMUSG00000026360	11113.3	13885.3	15103.4	5189.39	5470.68	4799.74
ENSMUSG00000026383	Epb41l5	918.246	-0.873504	0.140188	-6.23095	4.63624e-10	1.11997e-07	ENSMUSG00000026383	686	622.142	678.973	1123.45	1182.1	1161.03
ENSMUSG00000026395	Ptprc	2053.93	1.03692	0.247293	4.19309	2.75177e-05	0.00108021	ENSMUSG00000026395	1906.69	1803.99	3858.48	1521.98	1329.24	1599.28
ENSMUSG00000026417	Pigr	1335.92	-1.33332	0.236268	-5.64323	1.66894e-08	2.27876e-06	ENSMUSG00000026417	484.991	730.833	948.955	2350.24	1579.98	2105
ENSMUSG00000026425	Srgap2	1994.97	0.304613	0.0962581	3.16455	0.00155325	0.025592	ENSMUSG00000026425	1901.31	2126.41	2251.15	1682.03	2049.15	1932.08
ENSMUSG00000026430	Rassf5	746.088	0.472454	0.13292	3.55443	0.000378801	0.00874695	ENSMUSG00000026430	750.007	744.3	950.42	616	716.135	670.001
ENSMUSG00000026437	Cdk18	157.835	-1.39804	0.249897	-5.59446	2.21308e-08	2.87189e-06	ENSMUSG00000026437	115	90	70.98	204.001	214.999	226
ENSMUSG00000026443	Lrrn2	322.16	0.698298	0.179596	3.88817	0.000101003	0.00304813	ENSMUSG00000026443	316.022	424.667	396.944	251	266.597	255
ENSMUSG00000026463	Atp2b4	5385.89	0.538709	0.121294	4.44134	8.93991e-06	0.000437304	ENSMUSG00000026463	5163.63	6542.74	6033.78	4034.34	5186.2	5040.52
ENSMUSG00000026482	Rgl1	1144.72	0.548416	0.167382	3.27643	0.00105129	0.0192617	ENSMUSG00000026482	961.529	1386.57	1579.43	831.275	1026.97	1068.28
ENSMUSG00000026510	Trp53bp2	1476.49	-0.309568	0.0977987	-3.16536	0.00154892	0.0255475	ENSMUSG00000026510	1318.72	1183	1339.09	1533.41	1771	1755.02
ENSMUSG00000026556	Vangl2	1048.55	-0.424137	0.120538	-3.51871	0.000433651	0.00974133	ENSMUSG00000026556	932	787.999	885.513	1108.29	1308.1	1303
ENSMUSG00000026573	Xcl1	253.124	1.30278	0.317342	4.10527	4.03835e-05	0.00145103	ENSMUSG00000026573	256	258	512.094	180	169	113
ENSMUSG00000026638	Irf6	6778.39	-0.462687	0.150758	-3.06908	0.00214719	0.0318737	ENSMUSG00000026638	6242.36	5198.8	4502.22	7796.78	9310.07	8078.45
ENSMUSG00000026644	Acbd7	202.805	-1.15608	0.366501	-3.15436	0.00160848	0.0261831	ENSMUSG00000026644	142	143	65.006	204	431	269
ENSMUSG00000026655	Fam107b	2169.04	-0.479093	0.164314	-2.91572	0.00354871	0.0458239	ENSMUSG00000026655	1729.27	1487.72	1829.17	2435.53	2946.03	2686.76
ENSMUSG00000026657	Frmd4a	1257.25	0.705962	0.143623	4.9154	8.86016e-07	6.75351e-05	ENSMUSG00000026657	1242.9	1475.07	1721.65	1029	965.005	1023
ENSMUSG00000026721	Rabgap1l	2928.83	-0.343654	0.0965336	-3.55994	0.000370946	0.00860436	ENSMUSG00000026721	2240.81	2260.28	2812.91	3034.58	3846.45	3608.97
ENSMUSG00000026728	Vim	25337.9	0.461519	0.151228	3.05181	0.00227465	0.0332218	ENSMUSG00000026728	21378.1	26721.2	35314.7	20150.9	24232	23676.7
ENSMUSG00000026770	Il2ra	60.1014	0.962241	0.323663	2.97297	0.00294934	0.0398567	ENSMUSG00000026770	80.695	48.396	75.156	40.434	47.961	58.032
ENSMUSG00000026840	Lamc3	1912.79	0.988149	0.220031	4.49094	7.0908e-06	0.000368675	ENSMUSG00000026840	2974.6	1964	2228.21	1382.24	1682.14	1007
ENSMUSG00000026864	Hspa5	13049.8	-0.590963	0.185981	-3.17755	0.00148527	0.0248104	ENSMUSG00000026864	10333.4	9096.25	10102.5	18374.8	18928.7	12058.4
ENSMUSG00000026880	Stom	1353.9	0.570472	0.146585	3.89174	9.95288e-05	0.00301699	ENSMUSG00000026880	1166.12	1534.14	1780.7	1046.79	1201.9	1322
ENSMUSG00000026915	Strbp	1424.95	-0.390852	0.0925657	-4.22243	2.41686e-05	0.000979757	ENSMUSG00000026915	1092.52	1187.59	1195.38	1636.08	1870.02	1664
ENSMUSG00000026938	Fcna	23.531	1.90579	0.619682	3.07543	0.00210197	0.0314334	ENSMUSG00000026938	24	38.092	44	5	8	19
ENSMUSG00000026971	Itgb6	177.253	-1.44814	0.317715	-4.558	5.1644e-06	0.000286542	ENSMUSG00000026971	105	95	104.193	209.035	262.001	219
ENSMUSG00000026984	Il1f6	11.1066	-4.30703	1.39151	-3.09523	0.00196661	0.030156	ENSMUSG00000026984	3	0	0	38	4	22
ENSMUSG00000027075	Slc43a1	353.756	0.450291	0.156403	2.87904	0.0039889	0.0497487	ENSMUSG00000027075	339.989	389.04	443.799	314	307.001	317.001
ENSMUSG00000027091	Zc3h15	2771.91	-0.251811	0.0763386	-3.29861	0.00097164	0.0181021	ENSMUSG00000027091	2394.92	2230.37	2467.06	3023.68	3292.35	3375.97
ENSMUSG00000027188	Pamr1	2081.95	0.789442	0.240435	3.28339	0.00102568	0.0188807	ENSMUSG00000027188	1764.58	2072.03	3606.33	1217.15	1659.72	2071.66
ENSMUSG00000027204	Fbn1	7647.48	0.555142	0.118775	4.67389	2.95548e-06	0.000183427	ENSMUSG00000027204	7558.7	9267.4	8973	6014.88	6067.42	7640.4
ENSMUSG00000027219	Slc28a2	110.092	1.12692	0.317373	3.55077	0.000384109	0.00880479	ENSMUSG00000027219	108	111	197.189	64	90	74.377
ENSMUSG00000027223	Mapk8ip1	1052.3	0.336566	0.0997124	3.37537	0.000737159	0.0146703	ENSMUSG00000027223	1117.8	1037.56	1166.93	909.765	952.991	1106.33
ENSMUSG00000027248	Pdia3	14920.9	-0.402949	0.123949	-3.25094	0.00115026	0.0204788	ENSMUSG00000027248	12372.1	12772.3	10989.4	18936.2	17885	17242.1
ENSMUSG00000027253	Lrp4	442.715	0.795162	0.175162	4.53958	5.63669e-06	0.000305161	ENSMUSG00000027253	420	594.006	591.003	299.193	343.175	383
ENSMUSG00000027254	Map1a	879.538	0.551796	0.148721	3.71029	0.000207025	0.00543596	ENSMUSG00000027254	879.006	1035.33	969.565	663	757.125	908.982
ENSMUSG00000027293	Ehd4	3105.23	0.537897	0.175277	3.06884	0.00214892	0.0318737	ENSMUSG00000027293	2489.22	3845.02	4254.06	2341.8	3051.24	2590.18
ENSMUSG00000027315	Spint1	799.889	-0.500687	0.12319	-4.06435	4.81658e-05	0.00167323	ENSMUSG00000027315	568.999	611.894	678.947	995.006	1009.44	997.096
ENSMUSG00000027339	Rassf2	3258.57	0.374707	0.122157	3.06742	0.00215919	0.0318737	ENSMUSG00000027339	3184.49	3482.36	3756.74	2626.91	2879.49	3534.99
ENSMUSG00000027346	Gpcpd1	3997.03	0.62301	0.145739	4.27484	1.91273e-05	0.000811723	ENSMUSG00000027346	3885.08	5149.82	4408.1	2761	3991.2	3505.84
ENSMUSG00000027356	Fermt1	1697.64	-1.0571	0.0868309	-12.1742	4.26644e-34	3.34958e-30	ENSMUSG00000027356	1034.34	1031.96	1115.66	2301.32	2453.26	2397.38
ENSMUSG00000027368	Dusp2	223.536	1.18019	0.343527	3.4355	0.000591466	0.0123995	ENSMUSG00000027368	154.212	339.224	379	141	174	120
ENSMUSG00000027428	Rbbp9	2049.92	-0.321921	0.0804051	-4.00374	6.23499e-05	0.00205245	ENSMUSG00000027428	1698.5	1624.98	1817.79	2291	2443.99	2541.77
ENSMUSG00000027463	Slc52a3	503.543	-0.506902	0.172541	-2.93786	0.00330491	0.0434984	ENSMUSG00000027463	323.168	461.968	392.202	581	693.999	604.944
ENSMUSG00000027524	Edn3	245.939	1.59768	0.197114	8.10535	5.25942e-16	5.16146e-13	ENSMUSG00000027524	318.006	294.418	420.926	116	142	138.019
ENSMUSG00000027611	Procr	813.344	0.778842	0.269619	2.88867	0.00386873	0.0487535	ENSMUSG00000027611	529.005	1149.42	1287.09	596	718.994	569.596
ENSMUSG00000027706	Sec62	4290.33	-0.302453	0.0839397	-3.60322	0.000314297	0.00752301	ENSMUSG00000027706	3836.55	3645.73	3896.51	4501.15	4880.84	5016
ENSMUSG00000027737	Slc7a11	513.368	-1.47482	0.347942	-4.23871	2.24812e-05	0.00092651	ENSMUSG00000027737	440.263	163.003	121.3	749.589	886.618	1017.09
ENSMUSG00000027782	Kpna4	2318.33	-0.215826	0.0747115	-2.88879	0.00386732	0.0487535	ENSMUSG00000027782	1955.18	2009.32	2094.85	2469.66	2730.08	2751.32
ENSMUSG00000027799	Nbea	2913.79	-0.349638	0.106663	-3.27796	0.00104559	0.0192022	ENSMUSG00000027799	2740.89	2406.57	2332.97	2843.94	3767.41	3506.98
ENSMUSG00000027800	Tm4sf1	2695.37	0.771248	0.205025	3.76173	0.000168744	0.00461605	ENSMUSG00000027800	2150.99	3229.32	3975.04	1732.24	2623.64	2215.95
ENSMUSG00000027801	Tm4sf4	32.9972	2.9302	0.901969	3.24868	0.00115944	0.0205944	ENSMUSG00000027801	8	27	133.972	4	8	13
ENSMUSG00000027808	Serp1	4534.7	-0.241081	0.0826059	-2.91844	0.00351784	0.0455751	ENSMUSG00000027808	3727.92	3841.77	4093.7	4701.66	5795.17	5308.32
ENSMUSG00000027843	Ptpn22	640.884	-0.419619	0.125494	-3.34374	0.000826573	0.0160035	ENSMUSG00000027843	512.998	427.001	564.769	775.319	782.994	856.999
ENSMUSG00000027848	Olfml3	5022.38	0.567452	0.124973	4.5406	5.60946e-06	0.000305161	ENSMUSG00000027848	5337.89	5730.33	5934.79	3986	3739.72	5153.4
ENSMUSG00000027883	Gpsm2	2218.1	0.725803	0.123752	5.86497	4.49226e-09	7.71214e-07	ENSMUSG00000027883	2429.72	2364.56	2411.52	1701.8	1878	2180.97
ENSMUSG00000027901	Dennd2d	407.415	-0.446952	0.139534	-3.20319	0.00135916	0.0231973	ENSMUSG00000027901	281	315.107	381.001	458	501	545.176
ENSMUSG00000027933	Ints3	2267.43	-0.276705	0.085208	-3.2474	0.00116464	0.0206635	ENSMUSG00000027933	2051.38	1865.6	1960.73	2554.19	2660.12	2585.18
ENSMUSG00000027938	Creb3l4	182.103	-0.771845	0.225266	-3.42637	0.000611705	0.012698	ENSMUSG00000027938	122	139.001	122	275	225	220
ENSMUSG00000027952	Pmvk	708.448	-0.609073	0.187231	-3.25305	0.00114172	0.0204184	ENSMUSG00000027952	618.994	520.998	443.049	991.488	858.001	854.654
ENSMUSG00000027962	Vcam1	334.143	0.764502	0.217665	3.51229	0.000444264	0.00993709	ENSMUSG00000027962	290	443.999	447.909	207	316.859	277
ENSMUSG00000028011	Tdo2	31.9444	4.09451	0.826928	4.95147	7.36565e-07	5.78277e-05	ENSMUSG00000028011	18	60	76.321	5	4	2
ENSMUSG00000028015	Ctso	1416.95	0.60528	0.135813	4.4567	8.3231e-06	0.000412269	ENSMUSG00000028015	1296.21	1543.93	1946.57	1020.66	1293.42	1344.82
ENSMUSG00000028033	Kcnq5	146.062	0.844558	0.278611	3.03132	0.00243485	0.0347387	ENSMUSG00000028033	174	195.001	175	79	90	160
ENSMUSG00000028037	Ifi44	519.136	0.733419	0.210019	3.49216	0.00047913	0.0105074	ENSMUSG00000028037	388.259	633.081	736.546	443.103	462.098	402
ENSMUSG00000028071	Sh2d2a	218.349	1.96992	0.319597	6.16377	7.10322e-10	1.60828e-07	ENSMUSG00000028071	206.999	273.033	475.005	104	89.001	97
ENSMUSG00000028073	Pear1	2450.8	0.518132	0.152972	3.38711	0.000706329	0.0141826	ENSMUSG00000028073	2793.51	2507.73	2896.41	2391.88	1820.22	2130.05
ENSMUSG00000028080	Lrba	1809.17	-0.482628	0.109366	-4.41297	1.01961e-05	0.000482227	ENSMUSG00000028080	1670.06	1309.15	1327.19	1992.85	2529.03	2180.46
ENSMUSG00000028115	Bnipl	237.089	-0.745139	0.219544	-3.39403	0.000688732	0.0138825	ENSMUSG00000028115	196.651	136.282	167.013	296.689	357.633	288.211
ENSMUSG00000028124	Gclm	1149.15	-0.407451	0.117183	-3.47705	0.000506963	0.0109345	ENSMUSG00000028124	839.08	974.232	980.793	1380.27	1452.37	1334.05
ENSMUSG00000028127	Abcd3	2450.81	-0.313934	0.0996346	-3.15085	0.00162794	0.026315	ENSMUSG00000028127	2016.42	2147.02	1941.8	2892.22	2938.58	2901.57
ENSMUSG00000028132	Tmem56	247.829	-1.12159	0.185135	-6.05819	1.37659e-09	2.84411e-07	ENSMUSG00000028132	140	163.053	140.926	284	369	432
ENSMUSG00000028159	Dapp1	1015.85	-0.471728	0.136489	-3.45615	0.000547948	0.0116742	ENSMUSG00000028159	782.157	817.298	777.995	1187.38	1387.02	1212
ENSMUSG00000028164	Manba	1429.87	-0.421906	0.139043	-3.03435	0.00241053	0.0345979	ENSMUSG00000028164	1022.39	1137.57	1258.32	1688.73	1730.1	1821.51
ENSMUSG00000028197	Col24a1	530.248	0.679167	0.166651	4.07539	4.59376e-05	0.00161367	ENSMUSG00000028197	557	654.009	936.153	229	458.279	509.021
ENSMUSG00000028212	Ccne2	277.431	-0.827174	0.235911	-3.50629	0.000454393	0.0101204	ENSMUSG00000028212	265.097	197.002	131.001	403.001	297.287	397
ENSMUSG00000028222	Calb1	13175.8	-0.632301	0.164527	-3.84315	0.000121466	0.00352543	ENSMUSG00000028222	11607.1	9094.19	7949.52	14260.3	18456	19272.9
ENSMUSG00000028255	Clca1	194.918	-2.51281	0.403241	-6.23153	4.61913e-10	1.11997e-07	ENSMUSG00000028255	85	22	57	298	296.623	466.133
ENSMUSG00000028256	Odf2l	892.111	-0.30282	0.0986357	-3.07009	0.00213997	0.03182	ENSMUSG00000028256	770.118	720.994	834.366	1014.8	1050.53	986
ENSMUSG00000028262	Clca3a2	45.3871	2.15853	0.630013	3.42616	0.000612177	0.012698	ENSMUSG00000028262	10.947	65.068	82.261	36.661	16.061	23.171
ENSMUSG00000028347	Tmeff1	804.758	-1.00075	0.271375	-3.68772	0.000226275	0.00581074	ENSMUSG00000028347	724	397.001	357.029	1268.03	1002.44	1190.39
ENSMUSG00000028364	Tnc	1172.66	-1.15175	0.279186	-4.1254	3.70091e-05	0.00135458	ENSMUSG00000028364	792.16	727.059	530.093	1903.86	1008	2204.99
ENSMUSG00000028369	Svep1	1552.09	0.780259	0.163767	4.76443	1.89386e-06	0.000124947	ENSMUSG00000028369	1544.45	1710.04	2341.89	1052.38	1121	1467.37
ENSMUSG00000028382	Ptbp3	4561.32	-0.352874	0.0901832	-3.91286	9.12097e-05	0.00279722	ENSMUSG00000028382	3754.58	3496.28	3959.82	5289	5535.93	5620.4
ENSMUSG00000028392	Bspry	1407.98	-0.862695	0.275256	-3.13416	0.00172348	0.0273908	ENSMUSG00000028392	1407.92	718.092	684.837	2232.14	1691.93	1810.52
ENSMUSG00000028410	Dnaja1	11455.1	-0.354602	0.0733058	-4.8373	1.31615e-06	9.43658e-05	ENSMUSG00000028410	9014.66	9781.47	9966.14	12585.6	14575.8	13360.6
ENSMUSG00000028434	Epb41l4b	624.973	-0.610607	0.17556	-3.47805	0.000505078	0.0109089	ENSMUSG00000028434	351.188	532.877	543.481	742.385	810.295	812
ENSMUSG00000028465	Tln1	8149.9	0.352971	0.0647703	5.44959	5.04862e-08	5.70313e-06	ENSMUSG00000028465	7715.24	8406.78	9067.47	7402.43	7984.08	8058.43
ENSMUSG00000028480	Glipr2	866.433	0.425368	0.142683	2.98121	0.00287109	0.0391336	ENSMUSG00000028480	820.144	994.215	993.557	804.317	720	823.751
ENSMUSG00000028517	Plpp3	5996.69	0.706622	0.0820614	8.61089	7.24938e-18	9.48581e-15	ENSMUSG00000028517	6849.45	6475.96	7685.8	4600.8	4756.4	5194
ENSMUSG00000028617	Lrrc42	1112.29	-0.449093	0.129077	-3.47925	0.00050281	0.0108748	ENSMUSG00000028617	959.7	962.407	838.257	1226.03	1362.26	1337.27
ENSMUSG00000028654	Mycl	463.841	-0.859903	0.177738	-4.83804	1.31128e-06	9.43658e-05	ENSMUSG00000028654	284.999	280.273	367.228	720.001	596.001	584.884
ENSMUSG00000028671	Gale	243.809	-0.59877	0.203305	-2.94519	0.00322759	0.0427169	ENSMUSG00000028671	200	183	169	336.388	287	297
ENSMUSG00000028673	Fuca1	2403.5	-0.307488	0.0920011	-3.34222	0.000831111	0.0160716	ENSMUSG00000028673	2030.99	2234.89	2083.65	2429.56	2768.84	2910.88
ENSMUSG00000028681	Ptch2	1549.55	0.384841	0.125825	3.05855	0.00222415	0.0326999	ENSMUSG00000028681	1819.92	1470.1	1710.46	1437.03	1502.52	1302
ENSMUSG00000028698	Pik3r3	2522.04	-0.589433	0.112084	-5.25885	1.44961e-07	1.40505e-05	ENSMUSG00000028698	1978.08	1939.57	1667.41	3058.48	3463.01	3305.42
ENSMUSG00000028699	Tspan1	664.164	-0.668058	0.175107	-3.81514	0.000136106	0.00387161	ENSMUSG00000028699	440	584.172	410.256	810.999	895.998	909.415
ENSMUSG00000028716	Pdzk1ip1	2069.25	-0.809489	0.181054	-4.47099	7.7857e-06	0.000392595	ENSMUSG00000028716	1644.3	1425.02	1153.61	2572.26	3348.74	2479.75
ENSMUSG00000028719	Cmpk1	1556.35	-0.367582	0.10038	-3.66189	0.000250359	0.00627976	ENSMUSG00000028719	1298.59	1354.59	1305.63	1773	1797.21	1836.29
ENSMUSG00000028766	Alpl	149.214	-0.871532	0.264395	-3.29632	0.000979596	0.0182031	ENSMUSG00000028766	116	103	80.087	210	167	231
ENSMUSG00000028786	Tmem54	65.4189	-1.22442	0.419015	-2.92214	0.00347632	0.0451491	ENSMUSG00000028786	51.001	34	25	125	75	88
ENSMUSG00000028841	Cnksr1	267.746	-0.890869	0.176412	-5.04994	4.41943e-07	3.677e-05	ENSMUSG00000028841	185.949	185	176	328	382	359.001
ENSMUSG00000028868	Wasf2	3388.33	0.265109	0.0887627	2.98672	0.00281988	0.0386368	ENSMUSG00000028868	3169.09	3587.28	3697.82	3083	3364.41	3366.24
ENSMUSG00000028874	Fgr	130.316	0.831746	0.241381	3.44578	0.000569422	0.0120812	ENSMUSG00000028874	151	135.013	189.054	96	89	112
ENSMUSG00000028883	Sema3a	523.758	-0.417435	0.138194	-3.02065	0.00252231	0.0357771	ENSMUSG00000028883	436.001	412.029	403.269	607.001	647.985	671.999
ENSMUSG00000028931	Kcnab2	179.484	0.750428	0.23063	3.25381	0.00113867	0.0204029	ENSMUSG00000028931	176	238.047	270.001	117.998	128	152
ENSMUSG00000028937	Acot7	6322.35	0.974247	0.223589	4.35732	1.31668e-05	0.00059579	ENSMUSG00000028937	10054.4	7870.38	5679.49	4795.73	5123.88	3566.42
ENSMUSG00000028967	Errfi1	3070.38	0.697228	0.153637	4.53815	5.67489e-06	0.000305161	ENSMUSG00000028967	3168.81	4145.81	3461.49	2721.37	2455.84	2211.56
ENSMUSG00000028989	Angptl7	4969.35	0.885237	0.108164	8.18424	2.74029e-16	2.86853e-13	ENSMUSG00000028989	6282.1	5232.7	6778.86	3556.93	3915.52	3620.43
ENSMUSG00000028991	Mtor	2230.76	0.522152	0.102089	5.11469	3.14264e-07	2.77223e-05	ENSMUSG00000028991	2457.91	2174.65	2467.71	1917.34	2063.08	2122.32
ENSMUSG00000029003	Mad2l2	491.768	0.460873	0.141077	3.26682	0.00108764	0.0198122	ENSMUSG00000029003	467.999	503.534	624.683	423	443.053	468.294
ENSMUSG00000029005	Draxin	65.0395	1.29071	0.312149	4.13491	3.551e-05	0.00131815	ENSMUSG00000029005	75	79	109	38	39	43
ENSMUSG00000029032	Arhgef16	208.328	-0.962321	0.180267	-5.33831	9.38195e-08	9.6918e-06	ENSMUSG00000029032	122.909	137.933	153.075	276.412	276.999	294
ENSMUSG00000029055	Plch2	405.792	-0.906315	0.176745	-5.1278	2.93151e-07	2.63032e-05	ENSMUSG00000029055	304.999	200.272	254	642.999	584.028	552
ENSMUSG00000029093	Sorcs2	2162.82	0.537893	0.12023	4.47387	7.68157e-06	0.000390343	ENSMUSG00000029093	2028.88	2407.97	2858.51	1734.02	1913	1954.92
ENSMUSG00000029096	Htra3	2217.8	0.728379	0.229604	3.17233	0.00151223	0.025106	ENSMUSG00000029096	1908.5	2469.62	3501.33	1383.05	1487	2502.52
ENSMUSG00000029102	Hgfac	156.561	-1.53922	0.200169	-7.68962	1.47572e-14	1.10342e-11	ENSMUSG00000029102	88	79.999	81.001	227.001	224.999	223.33
ENSMUSG00000029149	Krtcap3	328.166	-0.682398	0.168646	-4.04634	5.20253e-05	0.00178435	ENSMUSG00000029149	248.841	251.729	214.046	428.002	427.543	420.365
ENSMUSG00000029162	Khk	856.975	0.421118	0.11643	3.61693	0.000298113	0.00726643	ENSMUSG00000029162	851.056	869.868	1107.24	684.001	888.001	740.004
ENSMUSG00000029167	Ppargc1a	146.032	-0.940599	0.293466	-3.20514	0.00134999	0.0231162	ENSMUSG00000029167	115.029	73	91	160	189	270
ENSMUSG00000029188	Slc34a2	40.9988	-2.61625	0.588432	-4.44614	8.74266e-06	0.000428992	ENSMUSG00000029188	13	10	10	118	50	44
ENSMUSG00000029189	Sel1l3	1086.6	-1.26445	0.203927	-6.20051	5.62817e-10	1.33899e-07	ENSMUSG00000029189	722.001	582.648	497.792	1860.58	1387.03	1583.99
ENSMUSG00000029212	Gabrb1	107.686	-1.4457	0.363568	-3.97643	6.9957e-05	0.00225095	ENSMUSG00000029212	83	63	58	118	130	130
ENSMUSG00000029260	Ugt2b34	21.5225	-3.1684	0.749115	-4.22952	2.34187e-05	0.000955117	ENSMUSG00000029260	7	3	2	49	21	53
ENSMUSG00000029273	Sult1d1	4146.38	-0.30552	0.0807271	-3.7846	0.000153957	0.00427109	ENSMUSG00000029273	3685.86	3152.39	3805.86	4442.55	4680.21	5325.89
ENSMUSG00000029287	Tgfbr3	3624.44	0.508164	0.117528	4.32376	1.53394e-05	0.000669055	ENSMUSG00000029287	3463.85	4007.77	4543.42	2719.6	3677.24	3212.84
ENSMUSG00000029298	Gbp9	1662.59	0.486843	0.158691	3.06787	0.00215593	0.0318737	ENSMUSG00000029298	1432.3	1904.16	2186.5	1217.22	1531.62	1665.46
ENSMUSG00000029313	Aff1	4143.47	0.462951	0.0844603	5.48128	4.22263e-08	4.83968e-06	ENSMUSG00000029313	4594.59	4175.06	4636.53	3443.41	3988.31	3818.55
ENSMUSG00000029321	Slc10a6	208.606	1.36442	0.190538	7.16085	8.01792e-13	3.81507e-10	ENSMUSG00000029321	248	285	320.011	118.987	137	115
ENSMUSG00000029335	Bmp3	143.979	-0.812361	0.228431	-3.55626	0.000376172	0.00869904	ENSMUSG00000029335	98	103.987	100	196	200.843	170
ENSMUSG00000029338	Antxr2	3656.94	0.558026	0.121798	4.58155	4.61541e-06	0.000264493	ENSMUSG00000029338	4382.66	3630.69	4194.25	2664.62	3254.7	3614.1
ENSMUSG00000029370	Rassf6	89.2476	-1.29536	0.341066	-3.79797	0.000145888	0.00410525	ENSMUSG00000029370	51	47	48	185.058	87	134
ENSMUSG00000029375	Cxcl15	1011.53	-1.65369	0.206647	-8.00246	1.21955e-15	1.12643e-12	ENSMUSG00000029375	486.967	524.552	355.895	1814.88	1703.6	1355.11
ENSMUSG00000029378	Areg	100.89	1.6042	0.47253	3.39492	0.000686479	0.0138656	ENSMUSG00000029378	194.002	170.565	57.002	52	67	40
ENSMUSG00000029381	Shroom3	768.083	-0.804744	0.149611	-5.37893	7.49309e-08	8.05867e-06	ENSMUSG00000029381	625.003	566.029	454.998	951.001	1033	1001
ENSMUSG00000029403	Cdkl2	268.762	-0.571671	0.187599	-3.04731	0.00230902	0.0335085	ENSMUSG00000029403	176.196	227	213.128	303.11	365.999	344
ENSMUSG00000029503	P2rx2	130.513	1.95748	0.4513	4.33742	1.44168e-05	0.000643072	ENSMUSG00000029503	96.954	170	331.051	30	83	61
ENSMUSG00000029510	Gpc2	1156.87	-0.472355	0.139673	-3.38186	0.000719972	0.0144013	ENSMUSG00000029510	1064.26	930.653	799.002	1214.68	1404.69	1594.13
ENSMUSG00000029622	Arpc1b	4448.36	0.261937	0.0902883	2.90111	0.0037184	0.0476234	ENSMUSG00000029622	3891.87	4803.98	5100.25	3938.25	4733.04	4224.73
ENSMUSG00000029657	Hsph1	3209.52	-0.858126	0.156125	-5.49642	3.87579e-08	4.47483e-06	ENSMUSG00000029657	2465.33	1761.15	2220.94	4664.81	4978.32	3577.35
ENSMUSG00000029659	Medag	1159.98	0.494115	0.138389	3.57048	0.000356326	0.00833835	ENSMUSG00000029659	1174.93	1354.02	1298.18	827	1225.13	1039.48
ENSMUSG00000029701	Rbm28	2213.81	-0.373555	0.0990691	-3.77065	0.000162825	0.00449328	ENSMUSG00000029701	1913.04	1855.08	1780.49	2547.93	2794.74	2469.36
ENSMUSG00000029718	Pcolce	2558.3	1.35645	0.450049	3.01401	0.00257819	0.0362748	ENSMUSG00000029718	1639.42	4274.66	4526.41	1140.01	1766.52	1711.02
ENSMUSG00000029754	Dlx6	397.84	-0.836942	0.18789	-4.45442	8.4122e-06	0.000415372	ENSMUSG00000029754	270.001	236.999	280.108	507	547.999	592.06
ENSMUSG00000029755	Dlx5	737.812	-0.840249	0.123437	-6.80712	9.95707e-12	3.72252e-09	ENSMUSG00000029755	539.997	461.999	495.64	967.598	1045.03	992.103
ENSMUSG00000029757	Dync1i1	343.242	-0.838323	0.246939	-3.39485	0.000686658	0.0138656	ENSMUSG00000029757	327.039	200.836	179.967	454.991	472	444
ENSMUSG00000029778	Adcyap1r1	458.831	0.756402	0.14977	5.05043	4.40805e-07	3.677e-05	ENSMUSG00000029778	531.002	612.5	492.976	291.999	420	379.999
ENSMUSG00000029823	Luc7l2	8705.31	0.374628	0.10164	3.68583	0.000227954	0.00583905	ENSMUSG00000029823	8192.6	8702.32	10252.1	7126.39	8599.86	9123.22
ENSMUSG00000029832	Nfe2l3	268.433	-1.74311	0.299194	-5.82602	5.67655e-09	9.2847e-07	ENSMUSG00000029832	129.117	87	127	522	283	524.001
ENSMUSG00000029838	Ptn	4674.18	0.520637	0.140348	3.70961	0.000207577	0.00544136	ENSMUSG00000029838	5035.77	5517.18	4767.86	3289.08	3991.77	5244.41
ENSMUSG00000029860	Zyx	5123.85	0.519928	0.0850595	6.11252	9.807e-10	2.08094e-07	ENSMUSG00000029860	5354.27	5527.33	6356.92	4011.08	4735.32	4574.29
ENSMUSG00000029868	Trpv6	213.693	-1.15937	0.250054	-4.63647	3.54416e-06	0.000208996	ENSMUSG00000029868	122	108	146	366	238	325
ENSMUSG00000029910	Mad2l1	831.471	-0.580314	0.15098	-3.84364	0.000121224	0.00352494	ENSMUSG00000029910	677	625.429	604.432	1107.09	954.914	1051.2
ENSMUSG00000029992	Gfpt1	2489.87	-0.297105	0.0833314	-3.56535	0.000363375	0.00849066	ENSMUSG00000029992	1942.93	2129.61	2227.72	2655.44	2982.68	3152.21
ENSMUSG00000030022	Adamts9	1982.08	0.583604	0.128267	4.54993	5.36641e-06	0.000295661	ENSMUSG00000030022	1926.2	2529.12	2341.87	1566	1774.98	1654
ENSMUSG00000030075	Cntn3	201.274	-1.14948	0.28665	-4.01004	6.07092e-05	0.00201961	ENSMUSG00000030075	139.045	88.046	124	360	293	226
ENSMUSG00000030111	A2m	2050.07	-1.90088	0.246984	-7.69637	1.39989e-14	1.09905e-11	ENSMUSG00000030111	1200.04	606.193	629.027	3438.2	3288.77	3537.47
ENSMUSG00000030114	Klrg1	54.2208	2.29599	0.690688	3.3242	0.000886716	0.0169588	ENSMUSG00000030114	28	55.051	177.537	22	28	8
ENSMUSG00000030149	Klrk1	353.912	1.50282	0.286308	5.24899	1.52938e-07	1.45542e-05	ENSMUSG00000030149	340	363.394	801.883	203.001	221.999	169.001
ENSMUSG00000030154	Klrb1f	78.9025	1.84593	0.40405	4.56856	4.91086e-06	0.000279385	ENSMUSG00000030154	105	72	157.221	40	45	28
ENSMUSG00000030165	Klrd1	229.617	1.46873	0.374099	3.92604	8.63574e-05	0.00266879	ENSMUSG00000030165	192.999	219	541.961	153	125.001	111.999
ENSMUSG00000030167	Klrc1	31.9528	1.57469	0.482672	3.26245	0.00110454	0.019981	ENSMUSG00000030167	38.005	27	58.817	21.009	22.87	13.002
ENSMUSG00000030178	Klra13-ps	327.466	1.60467	0.391569	4.09805	4.16637e-05	0.00148345	ENSMUSG00000030178	249.043	306.291	875.029	179.023	170.029	161.006
ENSMUSG00000030200	Bcl2l14	200.338	-0.771105	0.196843	-3.91735	8.95261e-05	0.00275635	ENSMUSG00000030200	147.927	133.966	142.623	285	252	251
ENSMUSG00000030220	Arhgdib	850.28	0.657905	0.201014	3.27293	0.00106439	0.0194634	ENSMUSG00000030220	727	903.999	1350.81	653.001	734.999	698.999
ENSMUSG00000030247	Kcnj8	1113.46	0.477629	0.15991	2.98686	0.00281858	0.0386368	ENSMUSG00000030247	1115.12	1334.42	1218.44	800.424	918.819	1262.08
ENSMUSG00000030263	Lrmp	207.873	0.888318	0.283376	3.13477	0.00171991	0.0273617	ENSMUSG00000030263	184	215	372.227	145.251	139	179
ENSMUSG00000030302	Atp2b2	2228.75	-0.826118	0.115433	-7.15667	8.26607e-13	3.81747e-10	ENSMUSG00000030302	1543.75	1634.86	1664.46	2381.3	3312.81	2856.93
ENSMUSG00000030303	Far2	96.8459	-1.15011	0.276574	-4.15842	3.20463e-05	0.00121838	ENSMUSG00000030303	43.979	68.01	57	128.004	158.006	142
ENSMUSG00000030304	Ergic2	2236.03	-0.34498	0.112066	-3.07837	0.00208133	0.0313037	ENSMUSG00000030304	1892.29	1878.94	1963.45	2448	2709	2551.21
ENSMUSG00000030309	Caprin2	2116.93	-0.658785	0.129121	-5.10206	3.35968e-07	2.93076e-05	ENSMUSG00000030309	1875.74	1503.78	1412.07	2635.17	2758.27	2597
ENSMUSG00000030325	Klrb1c	250.547	1.97121	0.43195	4.56352	5.03024e-06	0.0002831	ENSMUSG00000030325	187	217.379	718.412	125.999	107.199	100
ENSMUSG00000030335	Mrpl51	1207.94	-0.399608	0.118153	-3.38212	0.000719285	0.0144013	ENSMUSG00000030335	1032.04	1048.19	917.017	1356	1442.18	1492.21
ENSMUSG00000030357	Fkbp4	7055.22	-0.553862	0.11907	-4.65157	3.29419e-06	0.000198944	ENSMUSG00000030357	5785.92	5203.24	5394.15	8791.65	9606.41	7881.59
ENSMUSG00000030518	Fam189a1	133.092	2.00384	0.350771	5.71269	1.11207e-08	1.66302e-06	ENSMUSG00000030518	145	243	308	43	85	30
ENSMUSG00000030556	Lrrc28	467.043	0.471273	0.143008	3.29544	0.000982691	0.0182175	ENSMUSG00000030556	434.279	440.542	504.496	440.455	496.631	448.005
ENSMUSG00000030557	Mef2a	5593.82	0.693592	0.126644	5.47669	4.33345e-08	4.93071e-06	ENSMUSG00000030557	7222.91	5680.87	6453.14	4050.84	5098.64	4594.3
ENSMUSG00000030589	Rasgrp4	149.498	1.20125	0.205802	5.83691	5.31787e-09	8.7896e-07	ENSMUSG00000030589	160.001	171.005	205.001	100.999	105	111.999
ENSMUSG00000030602	Pak4	978.655	-0.298679	0.103025	-2.89908	0.00374254	0.0477767	ENSMUSG00000030602	806.011	811.112	882.196	1005	1234.19	1185
ENSMUSG00000030630	Fah	706.606	0.413213	0.135035	3.06004	0.00221308	0.0325677	ENSMUSG00000030630	605.372	720.44	850.83	673.985	745.347	618
ENSMUSG00000030655	Smg1	6169.6	0.272828	0.0865477	3.15234	0.00161968	0.0262458	ENSMUSG00000030655	6290.02	5587.65	6062.29	5646.58	6715.25	6605.88
ENSMUSG00000030669	Calca	56.4308	2.16263	0.36254	5.96522	2.44304e-09	4.67812e-07	ENSMUSG00000030669	95.001	101	72	25.001	19	20
ENSMUSG00000030671	Pde3b	793.153	0.368022	0.114949	3.20161	0.00136661	0.0232991	ENSMUSG00000030671	857.674	772.007	911.043	703	737	753.001
ENSMUSG00000030693	Klk10	37.0625	-2.22704	0.738248	-3.01665	0.00255582	0.0360895	ENSMUSG00000030693	18	6	13	114	17	57
ENSMUSG00000030707	Coro1a	1093.3	1.08914	0.238939	4.55825	5.15806e-06	0.000286542	ENSMUSG00000030707	1034.46	1147.75	2077.77	765.999	640.003	802
ENSMUSG00000030711	Sult1a1	1021.39	0.867361	0.182008	4.76551	1.88378e-06	0.000124806	ENSMUSG00000030711	1060.96	1211.09	1477.32	535.126	898.015	891.989
ENSMUSG00000030739	Myh14	730.628	-0.807691	0.250806	-3.22038	0.00128023	0.0221426	ENSMUSG00000030739	392.472	545.439	584	955.999	870.156	990
ENSMUSG00000030745	Il21r	182.607	0.811383	0.280939	2.88811	0.00387562	0.0488011	ENSMUSG00000030745	163	170.832	318.97	143.001	149	137
ENSMUSG00000030747	Dgat2	4210.27	-0.592337	0.123495	-4.79644	1.61511e-06	0.00011123	ENSMUSG00000030747	3551.37	2780.11	3170.4	5282.41	5670.87	5117.93
ENSMUSG00000030763	Lcmt1	1318.66	-0.383562	0.0987745	-3.88321	0.000103086	0.00308314	ENSMUSG00000030763	1095.14	1030.09	1110.86	1512.52	1720	1522
ENSMUSG00000030782	Tgfb1i1	3999.09	0.509345	0.111553	4.56596	4.97211e-06	0.000281848	ENSMUSG00000030782	4015.99	4871.51	4307.88	3161.8	3473.32	3962.01
ENSMUSG00000030788	Rnf141	1752.13	-0.479242	0.137324	-3.48986	0.000483277	0.0105395	ENSMUSG00000030788	1399.56	1293	1316.11	2189.68	2113.32	2348.31
ENSMUSG00000030793	Pycard	892.354	-0.313936	0.10838	-2.89661	0.00377213	0.0480373	ENSMUSG00000030793	728.327	706.01	864.194	891.009	1130.35	1084.43
ENSMUSG00000030800	Prss8	1007.18	-0.567389	0.140858	-4.02809	5.62308e-05	0.00190288	ENSMUSG00000030800	686.183	829.108	779.527	1177.89	1488	1165.97
ENSMUSG00000030830	Itgal	570.496	1.18354	0.292388	4.04786	5.16883e-05	0.00177985	ENSMUSG00000030830	491.999	572.885	1191.21	417.113	318	377
ENSMUSG00000030865	Chp2	287.405	1.15611	0.35506	3.25609	0.00112957	0.0203042	ENSMUSG00000030865	196.23	384.133	543.456	115.997	217.227	245
ENSMUSG00000030869	Ndufab1	1561.91	-0.39941	0.117656	-3.39471	0.000687008	0.0138656	ENSMUSG00000030869	1367.7	1280.1	1207	1692.38	1898.18	1989.35
ENSMUSG00000030921	Trim30a	829.512	0.579893	0.138582	4.18446	2.85844e-05	0.00111928	ENSMUSG00000030921	692.665	803.202	1090.12	781.54	777.754	765.988
ENSMUSG00000030935	Acsm3	17.5155	-2.51476	0.687371	-3.65852	0.00025368	0.00635293	ENSMUSG00000030935	3	3	7	39.001	36	38.074
ENSMUSG00000030978	Rrm1	2410.61	-0.40443	0.131454	-3.07658	0.00209388	0.0313722	ENSMUSG00000030978	2312.26	2048.43	1811.92	2843.06	2434.64	3033.01
ENSMUSG00000030987	Stim1	1664.7	0.346815	0.103142	3.36251	0.000772387	0.0151034	ENSMUSG00000030987	1832.7	1689.68	1672.25	1406.99	1728.71	1604
ENSMUSG00000031007	Atp6ap2	2399.02	-0.299896	0.0807333	-3.71466	0.000203479	0.0053518	ENSMUSG00000031007	1943.7	1954.36	2138.3	2652.05	2796.97	3057.6
ENSMUSG00000031099	Smarca1	674.519	0.522664	0.173722	3.00863	0.0026243	0.0368246	ENSMUSG00000031099	693.998	682.975	849.553	431	652	718.049
ENSMUSG00000031101	Sash3	275.502	0.936653	0.291398	3.21435	0.00130742	0.02251	ENSMUSG00000031101	244	268	525.93	215	173	210
ENSMUSG00000031168	Ebp	827.594	-0.505615	0.13581	-3.72295	0.000196908	0.00525825	ENSMUSG00000031168	653.997	637.951	694.564	988.515	1052.64	952
ENSMUSG00000031207	Msn	8441.47	0.326664	0.102942	3.17328	0.00150726	0.0250709	ENSMUSG00000031207	7802.28	9654.33	9095.78	7765.35	8277.68	7804.14
ENSMUSG00000031216	Stard8	799.599	0.664018	0.112297	5.91305	3.35833e-09	6.10746e-07	ENSMUSG00000031216	831.935	926.995	916.746	617	688.21	739
ENSMUSG00000031245	Hmgn5	1000.76	-0.559845	0.177692	-3.15064	0.00162913	0.026315	ENSMUSG00000031245	904.192	728.501	621.386	1320.86	1226.33	1275.1
ENSMUSG00000031273	Col4a6	3648.45	0.684597	0.12284	5.5731	2.50251e-08	3.1689e-06	ENSMUSG00000031273	3826.93	3786.74	5146.26	2523.46	3126.58	3315.26
ENSMUSG00000031274	Col4a5	7164.11	0.630928	0.123179	5.12202	3.02275e-07	2.69291e-05	ENSMUSG00000031274	8337.29	7345.04	9028.46	5084.28	5476.64	7431.16
ENSMUSG00000031278	Acsl4	3714.94	-0.565482	0.156849	-3.60526	0.000311836	0.00749608	ENSMUSG00000031278	3446.91	2563.87	2457.12	3925	5312.61	4918.32
ENSMUSG00000031375	Bgn	9944.86	0.463834	0.147043	3.15442	0.00160817	0.0261831	ENSMUSG00000031375	10079.4	10372.7	12303.8	7660.22	7686.97	11305.5
ENSMUSG00000031380	Vegfd	431.172	1.05245	0.341476	3.08207	0.00205567	0.0309772	ENSMUSG00000031380	273.872	606.104	755.779	204.11	307	395
ENSMUSG00000031389	Arhgap4	455.147	0.569563	0.187842	3.03214	0.0024283	0.0347261	ENSMUSG00000031389	409.056	456.319	641.997	386.228	408.262	399.001
ENSMUSG00000031430	Vsig1	84.7693	-1.603	0.451037	-3.55403	0.000379369	0.00874722	ENSMUSG00000031430	60	32	21	141	139.924	124
ENSMUSG00000031438	Rnf128	6540.56	-0.682482	0.143874	-4.74362	2.09937e-06	0.000136216	ENSMUSG00000031438	3817.12	5594.23	4589.73	8049.65	9590.2	8409.54
ENSMUSG00000031442	Mcf2l	599.324	0.624415	0.176768	3.5324	0.000411806	0.00931727	ENSMUSG00000031442	480.999	800.939	696.17	561	565	452.005
ENSMUSG00000031451	Gas6	9130.43	-0.474214	0.0834094	-5.68537	1.30526e-08	1.8632e-06	ENSMUSG00000031451	6956.94	6779.09	7955.57	10423.1	12171.7	11168
ENSMUSG00000031480	Thsd1	624.829	0.585428	0.155112	3.77423	0.000160504	0.00443702	ENSMUSG00000031480	575	776.452	743.182	525	565.988	519
ENSMUSG00000031488	Rab11fip1	703.902	-0.56337	0.116938	-4.81768	1.45235e-06	0.000101891	ENSMUSG00000031488	515.405	456.653	595.531	838.787	951.375	963.004
ENSMUSG00000031502	Col4a1	23812.3	0.372455	0.116701	3.19153	0.00141522	0.0239717	ENSMUSG00000031502	22373.7	27266.7	23991.1	23373.5	20571.2	24114.6
ENSMUSG00000031504	Rab20	773.606	-0.745668	0.186311	-4.00228	6.27348e-05	0.00205527	ENSMUSG00000031504	531.502	607.252	496.115	1022.39	1216	829.006
ENSMUSG00000031506	Ptpn7	237.533	1.13454	0.261607	4.3368	1.4457e-05	0.000643072	ENSMUSG00000031506	205.051	301.29	430.124	153.874	148.805	168.121
ENSMUSG00000031511	Arhgef7	2447.96	0.288945	0.0871184	3.31669	0.000910909	0.0172952	ENSMUSG00000031511	2237.61	2560.47	2851.01	2207.37	2467.64	2337.72
ENSMUSG00000031538	Plat	3892.72	-0.61201	0.14826	-4.12795	3.66013e-05	0.00134279	ENSMUSG00000031538	2791.42	3170.95	2746.63	5194.51	4144.39	5571.09
ENSMUSG00000031548	Sfrp1	414.676	1.24062	0.23906	5.18958	2.10769e-07	1.93344e-05	ENSMUSG00000031548	489	565	595.184	262.131	175	349
ENSMUSG00000031561	Tenm3	1684.23	0.644231	0.148573	4.33613	1.45012e-05	0.000643216	ENSMUSG00000031561	2132	1673.25	1942.21	1477	1455.4	1272.99
ENSMUSG00000031595	Pdgfrl	372.642	0.713038	0.244135	2.92067	0.00349274	0.0453249	ENSMUSG00000031595	355	424.021	537.512	196	308	405.311
ENSMUSG00000031600	Vps37a	2314.27	-0.469461	0.122639	-3.82799	0.000129196	0.00370866	ENSMUSG00000031600	1917.83	1729.46	1885.84	2461.49	2961.36	3051.38
ENSMUSG00000031608	Galnt7	962.002	-0.414168	0.0998193	-4.14918	3.33666e-05	0.00125641	ENSMUSG00000031608	747.301	783.964	768.002	1095	1220.42	1236.97
ENSMUSG00000031660	Brd7	2023.56	-0.326583	0.0823504	-3.96577	7.31593e-05	0.00233961	ENSMUSG00000031660	1808.19	1872.78	1815.98	2166.1	2195	2256.04
ENSMUSG00000031673	Cdh11	11658	0.46469	0.129703	3.58271	0.000340044	0.00805334	ENSMUSG00000031673	14634	10725.3	12883	10649.8	9564.59	10943.5
ENSMUSG00000031778	Cx3cl1	466.254	0.61724	0.18694	3.30181	0.000960616	0.0179567	ENSMUSG00000031778	528.874	520.513	578.052	339.093	434	363
ENSMUSG00000031826	Usp10	2212.26	-0.500021	0.108165	-4.62276	3.78668e-06	0.000221035	ENSMUSG00000031826	2007.98	1765.62	1722.57	2485.99	2789.06	2498.86
ENSMUSG00000031827	Cotl1	2755.08	0.424926	0.117883	3.60465	0.000312573	0.00749608	ENSMUSG00000031827	2904.26	2645.13	3446.54	2479.75	2290.14	2675.72
ENSMUSG00000031842	Pde4c	376.581	0.473542	0.1346	3.51814	0.000434576	0.00974817	ENSMUSG00000031842	429.54	400.166	427.341	311.178	332.299	345.782
ENSMUSG00000031853	Map3k21	258.721	-1.32668	0.196867	-6.73893	1.59555e-11	5.56742e-09	ENSMUSG00000031853	151.139	132.001	133.005	428.286	366	378
ENSMUSG00000031870	Pgr	6783.27	-0.845786	0.071302	-11.862	1.86417e-32	7.31781e-29	ENSMUSG00000031870	4315.42	4311.63	4896.96	8427.66	10018.8	9803.53
ENSMUSG00000031871	Cdh5	5519.65	0.715085	0.0984368	7.26441	3.74665e-13	2.02862e-10	ENSMUSG00000031871	6127.77	6524.01	6910.38	4319.2	4806.72	4065.95
ENSMUSG00000031881	Cdh16	36.4615	-2.34406	0.733873	-3.19409	0.00140274	0.0238117	ENSMUSG00000031881	13	3	9	93.001	55	65.999
ENSMUSG00000031886	Ces2e	68.1567	-1.19016	0.412881	-2.88258	0.00394438	0.0494181	ENSMUSG00000031886	58	35	20.058	98	110	104
ENSMUSG00000031924	Cyb5b	8170.57	-0.453356	0.145849	-3.10839	0.00188112	0.029216	ENSMUSG00000031924	7210.42	6822.73	5353.09	9311.2	11043.1	9774.58
ENSMUSG00000031963	Bmper	78.5933	2.46577	0.388298	6.35021	2.15026e-10	5.53498e-08	ENSMUSG00000031963	85	109.184	174.784	23	35	21
ENSMUSG00000031987	Egln1	2995.81	-0.356346	0.0781663	-4.55882	5.14417e-06	0.000286542	ENSMUSG00000031987	2424.63	2396.47	2597.01	3411.9	3710.88	3607.93
ENSMUSG00000031995	St14	1608.62	-0.595435	0.113029	-5.268	1.3792e-07	1.37064e-05	ENSMUSG00000031995	1196.04	1272.89	1144.64	2012.09	2074.16	2071.02
ENSMUSG00000032033	Barx2	218.503	-0.687685	0.206585	-3.32882	0.000872147	0.0167824	ENSMUSG00000032033	173	156	143	228	342.001	294
ENSMUSG00000032062	2310030G06Rik	188.239	-0.527122	0.18125	-2.90826	0.0036345	0.0467394	ENSMUSG00000032062	149.261	144	134.993	230.982	243	246
ENSMUSG00000032068	Plet1	4710.6	-0.784365	0.132075	-5.9388	2.87114e-09	5.43165e-07	ENSMUSG00000032068	3441.74	3292.99	2932.26	6488.76	5713.27	6913.12
ENSMUSG00000032091	Tmprss4	441.545	-1.02044	0.196598	-5.1905	2.09733e-07	1.93344e-05	ENSMUSG00000032091	351	198.001	301.241	637	633.254	571.001
ENSMUSG00000032121	Tmem218	418.447	-0.510148	0.164803	-3.0955	0.00196482	0.030156	ENSMUSG00000032121	271	381.037	324.006	481	559.184	528.164
ENSMUSG00000032179	Bmp5	75.1807	-1.37733	0.329651	-4.17814	2.93897e-05	0.00113945	ENSMUSG00000032179	51	31	35	124	107	115
ENSMUSG00000032238	Rora	615.353	0.547401	0.187951	2.91247	0.00358583	0.0461893	ENSMUSG00000032238	574.119	646.334	877.245	422	497	673.243
ENSMUSG00000032261	Sh3bgrl2	1233.59	-0.374428	0.115902	-3.23056	0.00123547	0.0216268	ENSMUSG00000032261	896.01	985.464	1147.7	1385.14	1648.96	1430.22
ENSMUSG00000032340	Neo1	3699.05	0.314001	0.0945339	3.32157	0.00089514	0.0170784	ENSMUSG00000032340	3672.35	3512.55	4322.99	3385.01	3429.4	3789.97
ENSMUSG00000032349	Elovl5	6637.92	-0.735258	0.144223	-5.09805	3.43174e-07	2.97708e-05	ENSMUSG00000032349	5311.76	4409.57	4134.38	8981.91	8772.11	8872.49
ENSMUSG00000032350	Gclc	2057.37	-0.958055	0.250724	-3.82115	0.00013283	0.00380601	ENSMUSG00000032350	1901.08	1079.78	937.185	3000.15	2806.06	2801.3
ENSMUSG00000032402	Smad3	1859.58	0.290974	0.0938047	3.10191	0.00192278	0.0296867	ENSMUSG00000032402	1761.71	1942.99	2098.11	1655	1886	1779.99
ENSMUSG00000032418	Me1	400.303	-0.607115	0.152099	-3.99158	6.56333e-05	0.00213812	ENSMUSG00000032418	275.518	313.562	304.684	472.887	475.283	597.566
ENSMUSG00000032420	Nt5e	813.59	0.737982	0.139385	5.29456	1.19301e-07	1.19316e-05	ENSMUSG00000032420	946.562	858.822	1050.43	549	789	631.464
ENSMUSG00000032440	Tgfbr2	6857.31	0.320789	0.101123	3.17226	0.00151256	0.025106	ENSMUSG00000032440	5866.23	7710.34	7547.32	6124.73	7023.05	6742.62
ENSMUSG00000032446	Eomes	163.038	1.74537	0.374293	4.66311	3.11463e-06	0.000190295	ENSMUSG00000032446	144.001	175.443	387.958	88	64	90
ENSMUSG00000032462	Pik3cb	571.036	-0.356879	0.122855	-2.90488	0.00367391	0.0472077	ENSMUSG00000032462	510.604	430.887	476.463	647	700.233	693.309
ENSMUSG00000032482	Cspg5	270.131	-1.26364	0.284121	-4.44753	8.68645e-06	0.000427569	ENSMUSG00000032482	179	93.151	178	348.044	344.012	527.002
ENSMUSG00000032487	Ptgs2	183.875	-2.09244	0.494806	-4.22882	2.34923e-05	0.000955638	ENSMUSG00000032487	103	39	31	323	232	444
ENSMUSG00000032508	Myd88	4135.58	0.961992	0.187008	5.14411	2.68789e-07	2.42559e-05	ENSMUSG00000032508	4980.26	5653.72	4893.96	2491.92	4055.73	2372.08
ENSMUSG00000032528	Vipr1	153.703	0.824833	0.242578	3.40029	0.000673155	0.0137093	ENSMUSG00000032528	174	149	228	103	121	133
ENSMUSG00000032548	Slco2a1	884.288	1.01812	0.285992	3.55995	0.000370931	0.00860436	ENSMUSG00000032548	558.502	1380.99	1449.79	489.038	763.072	625.001
ENSMUSG00000032561	Acpp	1368.27	-0.452405	0.149998	-3.01608	0.00256068	0.0361256	ENSMUSG00000032561	868.617	1035.42	1372.29	1509.06	1885.37	1673.07
ENSMUSG00000032570	Atp2c1	2516.01	-0.264223	0.0880942	-2.99932	0.00270581	0.0375832	ENSMUSG00000032570	2183.45	2087.79	2283.09	2607.5	2996.84	3028.2
ENSMUSG00000032572	Col6a4	17234	-1.38526	0.160646	-8.62301	6.52191e-18	9.30973e-15	ENSMUSG00000032572	11069.6	8258.1	8064.21	20298.6	31750.5	26689.3
ENSMUSG00000032575	Manf	1632.3	-0.608695	0.178077	-3.41816	0.000630462	0.0130086	ENSMUSG00000032575	1218.8	1255.3	1204.89	2278.95	2389	1544
ENSMUSG00000032577	Mapkapk3	879.184	-0.523547	0.142887	-3.66407	0.000248234	0.00623644	ENSMUSG00000032577	700.303	588.979	708.418	1171	1055.11	1130.97
ENSMUSG00000032596	Uba7	1849.1	0.484379	0.153526	3.15503	0.00160482	0.0261831	ENSMUSG00000032596	1531.11	2078.81	2300.25	1636.79	1878.34	1564
ENSMUSG00000032648	Pygm	1040.43	0.477307	0.162251	2.94178	0.00326335	0.0430566	ENSMUSG00000032648	1120.78	1161.19	1338.03	629.57	1076.67	944.535
ENSMUSG00000032712	Resf1	4312.07	-0.646595	0.107192	-6.03213	1.61814e-09	3.29974e-07	ENSMUSG00000032712	2987.5	3449.43	3120.47	5026.47	6070.15	5565.45
ENSMUSG00000032725	Folr2	179.185	1.30373	0.430472	3.02862	0.00245676	0.0349738	ENSMUSG00000032725	107.013	242	372.622	61	117	161.001
ENSMUSG00000032763	Ilvbl	2063.25	-1.06558	0.0923583	-11.5375	8.54133e-31	2.23527e-27	ENSMUSG00000032763	1645.86	1259.46	1316.96	2627.2	2573.59	2787
ENSMUSG00000032788	Pdxk	5968.59	-1.02838	0.23187	-4.43516	9.20023e-06	0.000447251	ENSMUSG00000032788	5340.57	3067.22	2717.85	8694.66	7872.86	8670.58
ENSMUSG00000032867	Fbxw8	2426.2	0.252472	0.077318	3.26537	0.0010932	0.0198444	ENSMUSG00000032867	2456.5	2382.39	2617.42	2212.38	2450	2400.17
ENSMUSG00000033004	Mycbp2	5697.13	-0.266139	0.0819894	-3.24601	0.00117035	0.0207179	ENSMUSG00000033004	5215.35	4502.43	4859.95	5741.18	7337.77	6905.35
ENSMUSG00000033016	Nfatc1	622.376	0.536768	0.128466	4.1783	2.93695e-05	0.00113945	ENSMUSG00000033016	634.999	637.401	794.504	513	543	579
ENSMUSG00000033066	Gas7	1288.56	0.399453	0.131322	3.04179	0.00235179	0.0340035	ENSMUSG00000033066	1155.06	1457.23	1620.68	1041.29	1295.25	1150.01
ENSMUSG00000033083	Tbc1d4	1356.85	0.661516	0.0985645	6.7115	1.92628e-11	6.30134e-09	ENSMUSG00000033083	1490	1484.58	1701.76	1030	1256.51	1089
ENSMUSG00000033191	Tie1	2464.41	0.525909	0.174164	3.01963	0.00253087	0.0358016	ENSMUSG00000033191	1948.46	3097.91	3223.3	2028.27	2296.05	2094.75
ENSMUSG00000033209	Ttc28	1348.09	0.326129	0.104808	3.11167	0.0018603	0.0290876	ENSMUSG00000033209	1471.43	1351.97	1473.68	1084.05	1332	1354.16
ENSMUSG00000033295	Ptprf	3277.71	-0.370684	0.090377	-4.10153	4.10419e-05	0.00146837	ENSMUSG00000033295	2650.01	2673.62	2832.76	3469.45	4054.84	4154.98
ENSMUSG00000033327	Tnxb	8965.65	0.469353	0.154394	3.03996	0.00236611	0.034179	ENSMUSG00000033327	7879.93	9588.08	12210.1	6408.41	8121.6	9493.37
ENSMUSG00000033350	Chst2	563.803	0.450939	0.144077	3.12985	0.00174898	0.0277119	ENSMUSG00000033350	555	604.01	678.258	505	556.004	459
ENSMUSG00000033450	Tagap	1071.16	0.616338	0.163775	3.76332	0.00016767	0.0045947	ENSMUSG00000033450	973.461	1400.5	1302.92	948.358	885.661	843.586
ENSMUSG00000033453	Adamts15	1642.44	0.56081	0.188837	2.9698	0.00297991	0.0400947	ENSMUSG00000033453	2161.49	1933.68	1386.65	1416	1433.92	1374.8
ENSMUSG00000033502	Cdc14a	1229.54	0.280207	0.0960491	2.91733	0.00353041	0.0456627	ENSMUSG00000033502	1220.92	1192	1402.37	1083	1255.16	1206.99
ENSMUSG00000033530	Ttc7b	722.866	0.402192	0.139534	2.88239	0.00394665	0.0494181	ENSMUSG00000033530	706.993	767.955	731.091	699.188	690	689.001
ENSMUSG00000033538	Casp4	891.303	0.624364	0.191627	3.25823	0.00112111	0.0202109	ENSMUSG00000033538	757.874	1010.1	1298.61	618.001	884	746
ENSMUSG00000033581	Igf2bp2	436.687	-0.456519	0.132842	-3.43657	0.000589138	0.0123672	ENSMUSG00000033581	343.106	338.401	398.111	503.028	536.25	514.133
ENSMUSG00000033590	Myo5c	961.219	-0.889551	0.233249	-3.81374	0.000136878	0.00388654	ENSMUSG00000033590	415	635.568	820.916	1386.59	1248.45	1381.4
ENSMUSG00000033610	Pank1	257.436	-0.619436	0.194808	-3.17973	0.00147411	0.0247269	ENSMUSG00000033610	211	194.897	211	337.001	278	300.999
ENSMUSG00000033715	Akr1c14	1359.67	-0.843833	0.202773	-4.16147	3.16202e-05	0.00120803	ENSMUSG00000033715	620.234	963.079	1159.92	1439.37	2141.87	2083.33
ENSMUSG00000033717	Adra2a	388.254	0.592425	0.182083	3.25359	0.00113956	0.0204029	ENSMUSG00000033717	348	436	537.298	313	345.092	329.54
ENSMUSG00000033855	Ston1	1357.06	0.450437	0.0918644	4.90328	9.42476e-07	7.11478e-05	ENSMUSG00000033855	1282.55	1388.11	1666.72	1035	1401.74	1345
ENSMUSG00000033863	Klf9	3416.3	0.37722	0.130938	2.88091	0.00396526	0.0495946	ENSMUSG00000033863	3298.23	3638.61	3913.21	3483.19	2887.79	3108.99
ENSMUSG00000033904	Ccp110	1610.54	-0.446164	0.137998	-3.23312	0.00122447	0.0215304	ENSMUSG00000033904	1529.68	1243.31	1169.49	1781	2047.17	1946.84
ENSMUSG00000033917	Gde1	1956.82	-0.559147	0.159577	-3.50392	0.000458458	0.0101677	ENSMUSG00000033917	1761.5	1473.3	1208.57	2394.06	2542	2501.83
ENSMUSG00000033998	Kcnk1	1450.14	-0.429358	0.105923	-4.05348	5.04613e-05	0.00174141	ENSMUSG00000033998	1200.34	1181.09	1107.84	1706.38	1832.21	1757.66
ENSMUSG00000034009	Rxfp1	15532.2	-0.709689	0.124606	-5.69546	1.23042e-08	1.78889e-06	ENSMUSG00000034009	11527.2	11476.5	10015.6	18594.3	23734.8	19533.1
ENSMUSG00000034039	Prss29	278.127	9.24092	2.81239	3.28578	0.00101699	0.0187647	ENSMUSG00000034039	0	77.353	1571.61	0	2	1
ENSMUSG00000034112	Atp2c2	224.599	1.35189	0.288966	4.67838	2.89144e-06	0.000180882	ENSMUSG00000034112	353.605	320.11	237.101	171.079	120	105
ENSMUSG00000034127	Tspan8	1363.27	-1.72997	0.28356	-6.10089	1.05476e-09	2.20825e-07	ENSMUSG00000034127	880.43	517.998	401	2425.47	1637.01	2478
ENSMUSG00000034159	Mab21l4	88.3657	-1.37579	0.444991	-3.09173	0.00198992	0.0302769	ENSMUSG00000034159	80	25	32	148	122.988	137
ENSMUSG00000034171	Faah	491.948	-0.821906	0.163111	-5.03893	4.68154e-07	3.84867e-05	ENSMUSG00000034171	354	353.226	310.706	683	631.012	645.978
ENSMUSG00000034177	Rnf43	506.427	-0.897285	0.188151	-4.76895	1.85191e-06	0.000123739	ENSMUSG00000034177	383.185	301.403	317.05	724.603	623	727.375
ENSMUSG00000034285	Nipsnap1	1839.02	-0.620697	0.187207	-3.31556	0.000914596	0.0173276	ENSMUSG00000034285	1612.28	1412.72	1102.65	2061.73	2720.31	2206.54
ENSMUSG00000034308	Sdr42e1	207.806	-0.70236	0.188421	-3.72761	0.000193303	0.0051796	ENSMUSG00000034308	166.179	145.111	170.203	212	271	282
ENSMUSG00000034320	Slc26a2	1161.45	-0.628067	0.139021	-4.51778	6.24909e-06	0.000332621	ENSMUSG00000034320	904.475	823.122	844.27	1489.77	1306.17	1700.04
ENSMUSG00000034333	Zbed4	828.329	-0.634304	0.110773	-5.72615	1.02735e-08	1.56617e-06	ENSMUSG00000034333	625.107	557.184	664.922	1007.2	1123.15	1062.09
ENSMUSG00000034353	Ramp1	1877.05	0.487742	0.139744	3.49026	0.000482554	0.0105383	ENSMUSG00000034353	1884.06	2138.81	2268.59	1428.72	1498.18	1988.29
ENSMUSG00000034361	Cpne2	388.945	0.63982	0.17797	3.59511	0.000324254	0.007726	ENSMUSG00000034361	369	415.967	471.977	305.001	330.972	394.047
ENSMUSG00000034382	AI661453	419.414	-0.768756	0.165602	-4.64219	3.44729e-06	0.000205035	ENSMUSG00000034382	325.278	257	307.94	506	574	573
ENSMUSG00000034435	Tmem30b	430.937	-0.627724	0.140728	-4.46055	8.17511e-06	0.00040622	ENSMUSG00000034435	299.994	312.005	337.526	561.254	518	599.002
ENSMUSG00000034463	Scara3	1737.12	0.425386	0.110941	3.83434	0.000125901	0.00362668	ENSMUSG00000034463	1690.7	1770.56	2189.8	1471.32	1532.64	1720.24
ENSMUSG00000034488	Edil3	96.772	-1.02577	0.327933	-3.12799	0.00176008	0.0278596	ENSMUSG00000034488	73	53	45	99.068	156	184
ENSMUSG00000034522	Zfp395	1582.94	0.464173	0.15228	3.04816	0.00230247	0.0334444	ENSMUSG00000034522	1343.3	1678.29	2144.4	1210.19	1485.23	1611.26
ENSMUSG00000034570	Inpp5j	167.67	-0.772321	0.224612	-3.43847	0.000585005	0.0122968	ENSMUSG00000034570	123	127	105	230.036	195.999	233
ENSMUSG00000034612	Chst11	1197.63	-0.581115	0.121747	-4.77316	1.81361e-06	0.000122221	ENSMUSG00000034612	976.007	867.331	867.12	1535.58	1510.42	1513
ENSMUSG00000034640	Tiparp	1495.11	0.931829	0.123119	7.5685	3.77553e-14	2.57754e-11	ENSMUSG00000034640	1677.8	2047	1859.09	961.964	1162.35	1129.99
ENSMUSG00000034648	Lrrn1	835.071	0.869266	0.257663	3.37366	0.000741767	0.0146772	ENSMUSG00000034648	1306.99	790.03	939.094	496.061	891	507
ENSMUSG00000034685	Fam171a2	938.425	-0.424699	0.109435	-3.88084	0.000104095	0.00310152	ENSMUSG00000034685	726.917	759.239	730.493	1034	1152.68	1323.56
ENSMUSG00000034785	Dio1	17.3296	-2.85406	0.923809	-3.08944	0.00200531	0.0304255	ENSMUSG00000034785	8	3	1	52	10	50
ENSMUSG00000034868	Myl12b	2900.32	-0.706992	0.0965313	-7.32397	2.40748e-13	1.35008e-10	ENSMUSG00000034868	2131.44	2257.72	1988.09	3555.47	3649.54	3979.84
ENSMUSG00000034898	Filip1	1097.83	0.421802	0.133592	3.15738	0.00159194	0.0260111	ENSMUSG00000034898	1063.45	1253.42	1250.26	887	1051.32	1035.11
ENSMUSG00000034902	Pip5k1c	2154.2	0.23281	0.0803486	2.8975	0.00376153	0.0479411	ENSMUSG00000034902	2112.34	2150.12	2299.48	1884.48	2169	2293.84
ENSMUSG00000034917	Tjp3	731.695	-0.581174	0.129501	-4.48781	7.19605e-06	0.000370463	ENSMUSG00000034917	499.999	539.03	617.49	918.999	948.026	925
ENSMUSG00000034994	Eef2	76810.3	0.279116	0.0961743	2.90219	0.00370559	0.0474981	ENSMUSG00000034994	70385.1	76664.6	93389.3	66334.4	77403.8	76325.7
ENSMUSG00000035000	Dpp4	1490.82	-0.809949	0.154092	-5.25628	1.47e-07	1.41607e-05	ENSMUSG00000035000	1104.52	893.536	1088.76	1892.11	1881.26	2177.78
ENSMUSG00000035069	Oma1	484.604	-0.393175	0.134476	-2.92376	0.00345826	0.0449517	ENSMUSG00000035069	387.4	352	444.002	589	607.139	560.995
ENSMUSG00000035158	Mitf	715.191	-1.0369	0.25093	-4.13221	3.59294e-05	0.00132729	ENSMUSG00000035158	481.116	397.995	502.102	1053.99	632.999	1221.89
ENSMUSG00000035275	Raver2	431.468	0.628776	0.140129	4.48711	7.21958e-06	0.000370463	ENSMUSG00000035275	432.001	503	545.26	329	389.742	365.202
ENSMUSG00000035299	Mid1	1882.05	0.558883	0.143656	3.89043	0.000100068	0.00302751	ENSMUSG00000035299	1941.67	2404.43	1788.16	1515.06	1660.07	1829.42
ENSMUSG00000035376	Hacd2	579.755	0.457307	0.138143	3.31038	0.000931681	0.0175411	ENSMUSG00000035376	566.134	592.434	627.564	578	516	553.179
ENSMUSG00000035429	Ptprh	21.3588	-3.4171	0.929123	-3.67777	0.000235285	0.00598732	ENSMUSG00000035429	5	1	3	60	23	28.001
ENSMUSG00000035441	Myo1d	846.411	-0.516369	0.14038	-3.67836	0.00023474	0.00598732	ENSMUSG00000035441	535	692.31	752.912	996	1031	1138.6
ENSMUSG00000035495	Tstd2	1383.69	-0.400422	0.130129	-3.07712	0.00209012	0.0313638	ENSMUSG00000035495	1264.1	1000.28	1113.73	1530.7	1678.57	1790
ENSMUSG00000035504	Reep6	157.242	-0.686329	0.217009	-3.16267	0.00156328	0.0257033	ENSMUSG00000035504	124	103	115.025	222.001	185	206
ENSMUSG00000035513	Ntng2	428.25	0.512615	0.130894	3.91625	8.99378e-05	0.00276361	ENSMUSG00000035513	491.001	471.001	473.934	320.821	397	400
ENSMUSG00000035547	Capn5	936.638	-0.375398	0.104995	-3.5754	0.000349692	0.00819531	ENSMUSG00000035547	675.911	806.728	854.096	1061.04	1161	1113
ENSMUSG00000035561	Aldh1b1	616.518	0.452968	0.122839	3.68749	0.000226479	0.00581074	ENSMUSG00000035561	614.028	695.249	741.05	484.169	537	616
ENSMUSG00000035575	Utp6	1690.12	-0.378874	0.116114	-3.26294	0.00110265	0.0199697	ENSMUSG00000035575	1547.99	1410.33	1581.69	1762.03	1889.69	1896.96
ENSMUSG00000035638	Muc20	45.2591	-1.74798	0.562186	-3.10926	0.00187555	0.0291872	ENSMUSG00000035638	22	11	26	110	37	69
ENSMUSG00000035673	Sbno2	1935.71	0.516085	0.178402	2.89282	0.003818	0.0483191	ENSMUSG00000035673	1558.32	2376.53	2482.63	1511.69	2005.5	1599
ENSMUSG00000035697	Arhgap45	1518.52	0.513869	0.170992	3.00522	0.00265388	0.0370081	ENSMUSG00000035697	1469.71	1367.23	2341.05	1270.03	1316	1339
ENSMUSG00000035778	Ggta1	2804.58	0.572985	0.0816185	7.02028	2.21417e-12	9.65748e-10	ENSMUSG00000035778	2954.66	3313.14	3386.77	2096.03	2458.05	2525.59
ENSMUSG00000035852	Misp	399.091	-0.776007	0.173874	-4.46303	8.08069e-06	0.000404191	ENSMUSG00000035852	289.033	228.984	304.978	518	526	572
ENSMUSG00000035863	Palm	2410.53	0.364325	0.105483	3.45388	0.000552588	0.0117412	ENSMUSG00000035863	2431.12	2460.27	2683.65	1994.05	2257.62	2559.35
ENSMUSG00000035873	Pawr	620.866	-0.316051	0.109712	-2.88074	0.00396748	0.0495946	ENSMUSG00000035873	502	512.424	527	659.002	770.944	801.99
ENSMUSG00000035885	Cox8a	3201.6	-0.293536	0.0932292	-3.14855	0.00164084	0.0264252	ENSMUSG00000035885	2701.46	2842.15	2572.31	3406.19	3819.55	4035.98
ENSMUSG00000035934	Pknox2	2133.52	0.383205	0.125662	3.04949	0.00229227	0.033327	ENSMUSG00000035934	2314.13	2391.47	2188.33	1992.69	1898.05	1910.54
ENSMUSG00000035944	Ttc38	808.756	-0.422254	0.112268	-3.76112	0.000169155	0.00461926	ENSMUSG00000035944	680.141	645.586	717.418	884.407	973.877	962
ENSMUSG00000035967	Ints6l	4660.04	0.445681	0.119783	3.72072	0.000198655	0.00529393	ENSMUSG00000035967	4273.69	4990.8	6215.34	3406	4256.47	4856.87
ENSMUSG00000036006	Ripor2	3912.86	0.367939	0.10882	3.38116	0.00072181	0.0144197	ENSMUSG00000036006	4107.46	3715.44	4329.84	3794.89	3922.02	3426.46
ENSMUSG00000036030	Prtg	223.842	0.981101	0.261473	3.75221	0.000175283	0.00477001	ENSMUSG00000036030	188.907	277.005	377.096	164.994	170	145
ENSMUSG00000036158	Prickle1	1451.36	0.594953	0.125213	4.75153	2.01884e-06	0.000131535	ENSMUSG00000036158	1395.73	1608.53	1954.91	1114	1329	1243
ENSMUSG00000036181	H1f2	853.22	0.539682	0.181026	2.98123	0.00287091	0.0391336	ENSMUSG00000036181	712.578	1045.34	1111.58	672.8	673.437	871.983
ENSMUSG00000036185	Sapcd1	57.6238	1.30965	0.394853	3.31682	0.000910495	0.0172952	ENSMUSG00000036185	99	59.082	72.994	22	44	41.001
ENSMUSG00000036192	Rorb	1039.09	-0.703477	0.178808	-3.93426	8.34535e-05	0.00259095	ENSMUSG00000036192	906.173	586	716.322	1307.81	1498.01	1330.36
ENSMUSG00000036225	Kctd1	802.801	-0.479709	0.12943	-3.70632	0.000210292	0.0054942	ENSMUSG00000036225	543.263	698.057	749.761	860.771	1013	978.001
ENSMUSG00000036242	Armh4	857.732	0.837603	0.189129	4.42874	9.47862e-06	0.00045687	ENSMUSG00000036242	876.993	959.798	1290.48	467	752.387	758.001
ENSMUSG00000036264	Fstl4	48.5081	1.13606	0.388372	2.92519	0.00344247	0.0447834	ENSMUSG00000036264	45	65.527	79	26	29	42
ENSMUSG00000036295	Lrrn3	340.483	-0.525079	0.172407	-3.04558	0.00232235	0.0336088	ENSMUSG00000036295	245.968	231	314	437	449	392
ENSMUSG00000036381	P2ry14	517.579	-0.789194	0.158926	-4.96578	6.8424e-07	5.39896e-05	ENSMUSG00000036381	347.645	390.002	360.18	710	679	635.632
ENSMUSG00000036523	Greb1	925.092	-0.979259	0.227969	-4.29558	1.74237e-05	0.000747507	ENSMUSG00000036523	412.002	621.976	663.588	1418.99	1478	1100
ENSMUSG00000036687	Tmem184a	396.912	-0.681346	0.164723	-4.13631	3.52929e-05	0.0013132	ENSMUSG00000036687	268.903	308.13	296.049	509	552	469.14
ENSMUSG00000036800	Fam135b	19.7672	1.81981	0.631295	2.88266	0.00394328	0.0494181	ENSMUSG00000036800	23.003	18.14	18.007	11.016	11.516	14.334
ENSMUSG00000036813	Entpd8	32.4157	-4.06686	0.806452	-5.04291	4.58515e-07	3.78927e-05	ENSMUSG00000036813	9	3	2	94	9	62.016
ENSMUSG00000036825	Ssx2ip	950.891	-0.63935	0.18747	-3.41041	0.000648642	0.0132963	ENSMUSG00000036825	872.867	662.995	550.657	1112	1378	1217.19
ENSMUSG00000036854	Hspb6	346.996	0.811589	0.210154	3.86188	0.000112519	0.00332099	ENSMUSG00000036854	469	419.451	344.369	208	299.999	305.778
ENSMUSG00000036885	Arhgef26	697.959	0.891569	0.192775	4.62492	3.74742e-06	0.000219559	ENSMUSG00000036885	652	669.626	973.403	530	526.003	687
ENSMUSG00000036932	Aifm1	1666.64	-0.524741	0.129845	-4.04129	5.31571e-05	0.00181057	ENSMUSG00000036932	1358.27	1318.75	1148.99	2029.22	2292.04	1981.6
ENSMUSG00000036995	Asap3	455.085	0.650575	0.223243	2.9142	0.00356598	0.0459713	ENSMUSG00000036995	356	583.71	644.972	303	403	424.15
ENSMUSG00000037022	Mmaa	589.864	-0.36687	0.113621	-3.22889	0.00124273	0.0216709	ENSMUSG00000037022	473.005	480.766	497.938	649.75	767.045	709
ENSMUSG00000037025	Foxa2	288.475	-0.917568	0.214544	-4.27682	1.89581e-05	0.000806721	ENSMUSG00000037025	149	217.027	197	428	340.136	432
ENSMUSG00000037095	Lrg1	383.713	2.90974	0.973792	2.98805	0.0028076	0.0385696	ENSMUSG00000037095	77	805.207	1031.02	52.932	140	99
ENSMUSG00000037138	Aff3	1003.01	0.539863	0.141436	3.81701	0.00013508	0.00386002	ENSMUSG00000037138	1235.98	925.004	1209.24	854	841	899.999
ENSMUSG00000037185	Krt80	196.293	-0.807071	0.182775	-4.41566	1.007e-05	0.000477703	ENSMUSG00000037185	125.001	136.001	144.715	263	253.985	272.999
ENSMUSG00000037202	Prf1	167.018	1.16729	0.388339	3.00585	0.00264836	0.0369641	ENSMUSG00000037202	139.089	183.193	336.002	113	152	64
ENSMUSG00000037242	Clic4	5854.06	0.442574	0.117712	3.75979	0.000170056	0.0046358	ENSMUSG00000037242	5238.77	7018.4	6836.87	4895.77	5289.88	5644.2
ENSMUSG00000037318	Traf3ip3	138.375	0.992771	0.294456	3.37154	0.000747489	0.0147266	ENSMUSG00000037318	138.001	153.001	263.151	111	78	92.001
ENSMUSG00000037349	Nudt22	357.909	-0.430807	0.139252	-3.09373	0.00197659	0.0301617	ENSMUSG00000037349	302.834	294.381	282.023	409.303	441	432
ENSMUSG00000037361	Sf3b6	1458.67	-0.307721	0.0966344	-3.18438	0.00145064	0.0244925	ENSMUSG00000037361	1277.63	1296.86	1192.31	1562.7	1720.27	1743.82
ENSMUSG00000037405	Icam1	774.455	0.819823	0.206992	3.96066	7.47443e-05	0.0023806	ENSMUSG00000037405	636.309	1044.95	1135.36	579.098	647.998	548.645
ENSMUSG00000037447	Arid5a	364.461	0.839393	0.258864	3.24261	0.00118441	0.0208962	ENSMUSG00000037447	287.36	468.219	569.086	246.186	292.045	288.911
ENSMUSG00000037458	Azin1	3314.44	-0.307725	0.0882398	-3.48737	0.000487791	0.010602	ENSMUSG00000037458	2750.66	3073.64	2944.52	3580.64	4056.49	3524.42
ENSMUSG00000037490	Slc2a12	1446.82	0.659675	0.154661	4.26528	1.9965e-05	0.000838017	ENSMUSG00000037490	1860.44	1519.92	1633.79	991	1483.15	1109
ENSMUSG00000037509	Arhgef4	706.95	-0.68989	0.160007	-4.31162	1.62061e-05	0.000702949	ENSMUSG00000037509	626.098	417.385	450.771	854.309	1065.31	948.046
ENSMUSG00000037541	Shank2	710.747	-0.702715	0.159532	-4.40486	1.05855e-05	0.000491754	ENSMUSG00000037541	518.283	585.006	466.007	877.014	885	950.971
ENSMUSG00000037600	Kdf1	230.345	-0.665607	0.219793	-3.02834	0.00245902	0.0349742	ENSMUSG00000037600	158.001	181	164	329	275.999	283
ENSMUSG00000037643	Prkci	2559.26	-0.390805	0.0860324	-4.54253	5.55829e-06	0.000305161	ENSMUSG00000037643	2122.48	1992.76	2154.41	2791.22	3308.61	3149.86
ENSMUSG00000037679	Inf2	1947.39	0.391761	0.108957	3.59556	0.00032369	0.0077243	ENSMUSG00000037679	1878.16	2156.1	2257.02	1749	1808.88	1763.54
ENSMUSG00000037681	Esyt3	328.415	-0.915588	0.210157	-4.35669	1.32044e-05	0.00059579	ENSMUSG00000037681	171	274	216.083	380	497	456
ENSMUSG00000037686	Aspg	777.294	-0.654259	0.196908	-3.32266	0.000891622	0.0170319	ENSMUSG00000037686	575.998	489.001	578.395	869.003	1379	900.196
ENSMUSG00000037703	Lzts3	1201.5	-0.549267	0.0986949	-5.5653	2.61695e-08	3.28731e-06	ENSMUSG00000037703	962.002	879.994	924.059	1365.43	1509.5	1668.48
ENSMUSG00000037759	Ptger2	552.35	0.832035	0.251222	3.31196	0.000926461	0.0174847	ENSMUSG00000037759	488.668	605.358	903.709	329	579	376
ENSMUSG00000037762	Slc16a9	597.822	0.710507	0.179708	3.95368	7.69589e-05	0.00243631	ENSMUSG00000037762	640.704	618.388	848.253	399	511	528.635
ENSMUSG00000037820	Tgm2	13668.2	0.309264	0.096304	3.21133	0.00132123	0.0227173	ENSMUSG00000037820	12437.8	14667.7	15962.3	11761.3	13697.9	13287.9
ENSMUSG00000037921	Ddx60	446.338	0.441436	0.147943	2.98382	0.00284678	0.0389374	ENSMUSG00000037921	437	444.331	587.305	356	389	460
ENSMUSG00000037940	Inpp4b	815.318	0.5946	0.184271	3.22677	0.00125196	0.0217458	ENSMUSG00000037940	753.991	789.312	1108.14	618.976	723	824
ENSMUSG00000037989	Wnk2	688.246	-0.58231	0.147133	-3.9577	7.56741e-05	0.00240047	ENSMUSG00000037989	397.271	597.003	570.056	817.999	911.807	908.98
ENSMUSG00000037995	Igsf9	454.634	-0.995186	0.179623	-5.54042	3.01749e-08	3.68706e-06	ENSMUSG00000037995	326	284.001	292.908	558.001	601.999	654
ENSMUSG00000038022	Mindy4	642.607	0.616322	0.214154	2.87793	0.00400289	0.0498837	ENSMUSG00000038022	544.728	643.711	912.786	482	574	631
ENSMUSG00000038146	Notch3	1984	0.615618	0.135635	4.53877	5.65846e-06	0.000305161	ENSMUSG00000038146	1801.44	2511.86	2435.02	1655.6	1542.28	1840
ENSMUSG00000038156	Spon1	7455.16	0.385281	0.0663441	5.80732	6.3481e-09	1.01712e-06	ENSMUSG00000038156	7568.14	7895.77	8442.28	6356.48	7222.52	7022.97
ENSMUSG00000038170	Pde4dip	2159.96	-0.410456	0.0943055	-4.35241	1.3465e-05	0.00060581	ENSMUSG00000038170	1759.15	1716.19	1750.72	2359.26	2551.03	2988.29
ENSMUSG00000038193	Hand2	1573	0.477014	0.114519	4.16537	3.10849e-05	0.00119048	ENSMUSG00000038193	1735.58	1524.77	1869.22	1403.42	1361	1458
ENSMUSG00000038205	Prkab2	1605.14	-0.385571	0.126947	-3.03725	0.00238745	0.0343924	ENSMUSG00000038205	1455.82	1232.95	1193.94	1967	1976	1905.17
ENSMUSG00000038210	Hoxa11	6564.15	0.446842	0.12113	3.68894	0.000225193	0.00579668	ENSMUSG00000038210	6628.9	6842.72	7951.32	6309.53	5715.96	5592.59
ENSMUSG00000038235	F11r	2402.12	-0.427753	0.115084	-3.71687	0.000201705	0.00532297	ENSMUSG00000038235	1899.27	1977.11	1811.86	3060.27	2887.07	2945.19
ENSMUSG00000038332	Sesn1	2279.68	0.5499	0.12716	4.32446	1.52907e-05	0.000669055	ENSMUSG00000038332	2563.81	2196.16	2864.73	1618	2102.38	2241.74
ENSMUSG00000038415	Foxq1	62.3982	-2.26901	0.511755	-4.43378	9.25938e-06	0.000448737	ENSMUSG00000038415	29.999	14	16	147.967	55	124
ENSMUSG00000038521	C1s1	13269.8	0.477588	0.158138	3.02007	0.00252716	0.0357941	ENSMUSG00000038521	11796.9	13668.3	18112.8	9920.3	12020.2	13657.2
ENSMUSG00000038564	Ift172	1945.53	-0.279075	0.0885152	-3.15285	0.00161684	0.0262458	ENSMUSG00000038564	1706.96	1643.78	1821.6	2026.1	2284.21	2221
ENSMUSG00000038572	Bpifb5	75.3938	-1.69037	0.364445	-4.6382	3.51462e-06	0.000208251	ENSMUSG00000038572	29	24	49	93	158	117
ENSMUSG00000038587	Akap12	2222.96	0.506113	0.15267	3.31509	0.000916149	0.0173318	ENSMUSG00000038587	2333.26	2325.01	2774.1	1456.26	1944.21	2473.1
ENSMUSG00000038608	Dock10	793.25	0.569764	0.177818	3.2042	0.00135439	0.0231411	ENSMUSG00000038608	843.358	713.001	1190.06	639.998	667.28	687.984
ENSMUSG00000038618	Rassf7	463.321	-0.581455	0.131547	-4.42012	9.86443e-06	0.000471584	ENSMUSG00000038618	324.996	331.995	378	561.292	645.004	590.001
ENSMUSG00000038623	Tm6sf1	630.151	0.633802	0.174546	3.63114	0.000282171	0.00694459	ENSMUSG00000038623	564.837	730	873.139	441.001	530.095	615
ENSMUSG00000038721	Hoxb7	540.199	-0.597076	0.151427	-3.94301	8.04664e-05	0.0025119	ENSMUSG00000038721	403	417.289	396.003	642	813.441	616
ENSMUSG00000038729	Pakap	1816.92	0.412923	0.127267	3.24454	0.0011764	0.0207782	ENSMUSG00000038729	1616.08	2153.18	2008.04	1672.5	1609.9	1760.36
ENSMUSG00000038740	Mvb12b	858.779	0.50231	0.127086	3.95252	7.73316e-05	0.00244318	ENSMUSG00000038740	787	1010.97	1050.24	724.103	748.961	797
ENSMUSG00000038855	Itpkb	2055.74	0.295468	0.0877998	3.36525	0.000764749	0.0149914	ENSMUSG00000038855	1989.69	2185.96	2245.9	1867.38	2010.61	1986.72
ENSMUSG00000038910	Plcl2	415.992	0.622916	0.133574	4.66346	3.10932e-06	0.000190295	ENSMUSG00000038910	429.099	497.001	500.327	315.994	365.992	364.014
ENSMUSG00000038980	Rbbp8nl	82.2441	-0.922602	0.291173	-3.16857	0.00153193	0.025347	ENSMUSG00000038980	65	47	49	119	114	107
ENSMUSG00000039001	Rps21	9480.92	-0.235689	0.0750501	-3.14042	0.00168705	0.0270022	ENSMUSG00000039001	7699.04	8165.87	8746.67	10292.9	11322.1	11076.2
ENSMUSG00000039062	Anpep	22263.9	-0.564706	0.117839	-4.79218	1.64979e-06	0.000112422	ENSMUSG00000039062	16646.5	19203.1	15288.5	26764.4	31151.4	26074.1
ENSMUSG00000039110	Mycbpap	93.4901	-0.922934	0.310601	-2.97145	0.00296397	0.0400174	ENSMUSG00000039110	42.001	70	82	121	122	126
ENSMUSG00000039191	Rbpj	3813.77	0.608843	0.108015	5.63667	1.73371e-08	2.34679e-06	ENSMUSG00000039191	3617.37	4222.91	4924.07	2981.39	3640.88	3254.58
ENSMUSG00000039199	Zdhhc1	2281.07	0.445259	0.152065	2.92808	0.00341064	0.0444891	ENSMUSG00000039199	1919.2	2634.96	2905.57	1708.88	2301.5	2174
ENSMUSG00000039200	Atf7ip2	49.4068	2.71179	0.765689	3.54163	0.000397655	0.00904887	ENSMUSG00000039200	214.999	57	16	9	12	16
ENSMUSG00000039236	Isg20	700.904	0.558422	0.177584	3.14454	0.00166348	0.0266829	ENSMUSG00000039236	588.59	909.078	876.998	583.992	620.161	592
ENSMUSG00000039239	Tgfb2	670.276	0.512887	0.138792	3.69537	0.000219563	0.00569847	ENSMUSG00000039239	656	774.989	735.147	584	650.001	570.961
ENSMUSG00000039264	Gimap3	354.535	0.981048	0.303545	3.23197	0.00122939	0.0215855	ENSMUSG00000039264	329.27	332.287	687.611	307.025	229.029	214.107
ENSMUSG00000039313	Minar1	234.239	0.941634	0.2586	3.64127	0.000271298	0.00671507	ENSMUSG00000039313	240.144	314.948	309	121	242	157
ENSMUSG00000039315	Clnk	45.4743	1.81112	0.487413	3.71578	0.00020258	0.00533709	ENSMUSG00000039315	38	57	108	23	17	24
ENSMUSG00000039637	Coro7	1187.14	0.50814	0.171268	2.96693	0.00300793	0.0403373	ENSMUSG00000039637	1021.4	1365.82	1383.68	1023	1195.41	1023.28
ENSMUSG00000039676	Capsl	73.1121	-1.14983	0.379033	-3.03358	0.0024167	0.0346232	ENSMUSG00000039676	30	44	54	111	72	140
ENSMUSG00000039697	Ncoa7	1689.14	0.312771	0.0924528	3.38303	0.0007169	0.0143765	ENSMUSG00000039697	1613.98	1795.36	1767.94	1461.7	1706.03	1748.08
ENSMUSG00000039748	Exo1	225.615	-0.7549	0.238848	-3.16059	0.00157452	0.0258237	ENSMUSG00000039748	254.827	188.157	105.505	312.349	210.178	296.52
ENSMUSG00000039774	Galnt12	213.96	-0.704251	0.187868	-3.74865	0.000177786	0.00481308	ENSMUSG00000039774	147	142	175	291.999	248.001	298
ENSMUSG00000039887	Alg14	484.348	-0.467961	0.159836	-2.92776	0.00341417	0.0444891	ENSMUSG00000039887	361.009	460.526	372.063	509.04	600.524	613.001
ENSMUSG00000039903	Eva1c	489.654	0.505206	0.148659	3.39843	0.000677733	0.0137668	ENSMUSG00000039903	458	531.837	611.008	368.998	508.173	441.833
ENSMUSG00000039936	Pik3cd	877.462	0.621232	0.18675	3.32655	0.000879278	0.0168783	ENSMUSG00000039936	811.001	837.514	1373.65	718.181	747.002	743
ENSMUSG00000039943	Plcb4	1148.48	0.595411	0.107669	5.53004	3.20164e-08	3.86709e-06	ENSMUSG00000039943	1170.34	1112.78	1378.48	929.594	998	1204.4
ENSMUSG00000039960	Rhou	1685.52	0.45336	0.108816	4.16631	3.09569e-05	0.00118847	ENSMUSG00000039960	1565.01	1893.82	2044.9	1443	1512	1593
ENSMUSG00000039976	Tbc1d16	1827.39	0.435782	0.109808	3.9686	7.22973e-05	0.0023215	ENSMUSG00000039976	2001.25	1740.02	2236.51	1409.48	1732	1807.57
ENSMUSG00000040016	Ptger3	1435.71	0.980571	0.171071	5.73196	9.92745e-09	1.52824e-06	ENSMUSG00000040016	1902.87	1666.44	1840.66	812.364	885.345	1401.01
ENSMUSG00000040035	Disp2	119.053	1.82216	0.377088	4.83219	1.3504e-06	9.63816e-05	ENSMUSG00000040035	97	249.004	176.06	48	68	52
ENSMUSG00000040136	Abcc8	63.6217	-1.21537	0.362706	-3.35083	0.000805703	0.0156574	ENSMUSG00000040136	40.999	40.999	37	75	80	94
ENSMUSG00000040146	Rgl3	1148.08	-0.480547	0.161507	-2.9754	0.00292606	0.0396419	ENSMUSG00000040146	742.349	862.51	1148.88	1279.11	1513.53	1413
ENSMUSG00000040147	Maob	7390.86	0.419185	0.126066	3.32513	0.000883771	0.0169231	ENSMUSG00000040147	9049.42	7529.28	7248.78	5877.56	7364.23	6968.85
ENSMUSG00000040158	Tax1bp3	1859.28	-0.258152	0.0832501	-3.10093	0.00192915	0.0297267	ENSMUSG00000040158	1587.04	1574.34	1663.59	2005.27	2137.52	2259.91
ENSMUSG00000040247	Tbc1d10c	236.548	1.08814	0.354752	3.06733	0.00215983	0.0318737	ENSMUSG00000040247	185	251.981	518.623	150.999	131	177.999
ENSMUSG00000040253	Gbp7	1418.68	0.451485	0.147716	3.05644	0.00223984	0.0328691	ENSMUSG00000040253	1278.87	1486.67	1794.99	1093.31	1535.34	1276.82
ENSMUSG00000040283	Btnl9	70.0556	-1.28113	0.404671	-3.16586	0.00154624	0.0255301	ENSMUSG00000040283	37	39	42	127	81	86
ENSMUSG00000040296	Ddx58	3381.94	0.458764	0.157269	2.91706	0.00353347	0.0456646	ENSMUSG00000040296	2997.78	3647.94	4411.22	2629.16	3768.19	2759.43
ENSMUSG00000040428	Plekha4	408.232	0.769057	0.24628	3.1227	0.00179203	0.0282265	ENSMUSG00000040428	328.003	489.776	607.631	277.001	302.094	405
ENSMUSG00000040434	Large2	651.337	-0.673827	0.147634	-4.56418	5.0144e-06	0.0002831	ENSMUSG00000040434	545.023	457.997	475.632	769.999	913.999	757.999
ENSMUSG00000040525	Cblc	185.469	-0.947144	0.203843	-4.64643	3.3773e-06	0.000203182	ENSMUSG00000040525	124	129.004	126	214.052	277	242
ENSMUSG00000040543	Pitpnm3	146.743	1.41991	0.490585	2.89432	0.00379983	0.0482523	ENSMUSG00000040543	80.999	151	295.999	75	100	94
ENSMUSG00000040557	Mettl27	687.3	0.488063	0.159217	3.06539	0.00217384	0.0320504	ENSMUSG00000040557	617.988	806.115	916.003	503.997	579.054	702.001
ENSMUSG00000040570	Rundc3b	109.674	-0.93073	0.255542	-3.64219	0.000270331	0.00670574	ENSMUSG00000040570	74	71	69	126	145	187
ENSMUSG00000040606	Kazn	829.392	-0.329026	0.103903	-3.16665	0.00154203	0.0254874	ENSMUSG00000040606	686.219	757.281	731.237	846.517	1004.02	967.335
ENSMUSG00000040612	Ildr2	245.127	0.834827	0.240748	3.46764	0.000525059	0.0112511	ENSMUSG00000040612	245	333.021	303	122	231.001	221
ENSMUSG00000040624	Plekhg1	1544.22	0.543909	0.152085	3.57636	0.000348411	0.00818035	ENSMUSG00000040624	1400.87	1911.46	1821.87	1248.38	1427.69	1348
ENSMUSG00000040693	Slco4c1	577.177	-0.550042	0.177613	-3.09686	0.00195582	0.0300492	ENSMUSG00000040693	500	416	390.001	732.312	819.263	650
ENSMUSG00000040723	Rcsd1	877.737	0.514029	0.165319	3.10932	0.0018752	0.0291872	ENSMUSG00000040723	830.613	942.936	1145.65	782.062	664.259	853.001
ENSMUSG00000040940	Arhgef1	4533.42	0.311205	0.101779	3.05765	0.00223082	0.0327673	ENSMUSG00000040940	4146.66	4539.19	5257.01	4126.07	4523.44	4488.49
ENSMUSG00000040987	Mill2	1769.95	0.563617	0.160966	3.50146	0.000462718	0.0101902	ENSMUSG00000040987	1516	1845.55	2674.2	1314.18	1654.19	1606.22
ENSMUSG00000041020	Map7d2	110.629	1.63613	0.391238	4.18194	2.89032e-05	0.00112895	ENSMUSG00000041020	240.215	121	111.001	42	80	51
ENSMUSG00000041046	Ramp3	795.373	-1.16209	0.215613	-5.38971	7.05708e-08	7.74897e-06	ENSMUSG00000041046	581.383	447.066	360.542	1212.24	1283.83	973.005
ENSMUSG00000041075	Fzd7	866.202	0.483677	0.156914	3.08243	0.00205319	0.0309694	ENSMUSG00000041075	763.18	971.338	1125.72	749	700	856.003
ENSMUSG00000041119	Pde9a	554.537	0.504649	0.152048	3.31901	0.000903385	0.0172147	ENSMUSG00000041119	495.979	677.727	749.046	441.001	428	544.995
ENSMUSG00000041261	Car8	166.439	-0.920184	0.252	-3.65153	0.000260686	0.00649924	ENSMUSG00000041261	132	76.043	115.075	201	240	260
ENSMUSG00000041263	Rusc1	537.964	-0.556719	0.171002	-3.25562	0.00113146	0.0203042	ENSMUSG00000041263	353.654	426.999	464.553	665.998	598.908	742.536
ENSMUSG00000041301	Cftr	149.041	-2.84894	0.38284	-7.44161	9.94681e-14	6.00711e-11	ENSMUSG00000041301	44	27	31	324	156	350
ENSMUSG00000041308	Sntb2	2201.37	0.359059	0.12236	2.93446	0.00334132	0.0438308	ENSMUSG00000041308	2097.53	2286.79	2605.91	1656	2153	2388.11
ENSMUSG00000041445	Mmrn2	1255.16	0.82272	0.242464	3.39317	0.0006909	0.0139083	ENSMUSG00000041445	916.069	1674.84	1889.11	870.751	1097.07	945.99
ENSMUSG00000041481	Serpina3g	175.839	1.30049	0.210304	6.18387	6.2549e-10	1.46589e-07	ENSMUSG00000041481	207.999	217	286.583	114.999	119	90
ENSMUSG00000041482	Piezo2	1424.55	0.708719	0.127564	5.5558	2.76349e-08	3.44384e-06	ENSMUSG00000041482	1666.41	1638.6	1561.82	1099	1226.8	1190.06
ENSMUSG00000041559	Fmod	342.023	0.73637	0.209081	3.52194	0.000428402	0.00965103	ENSMUSG00000041559	308	429	489.005	212	271	333
ENSMUSG00000041560	Nop53	4543.45	0.349291	0.120743	2.89284	0.00381771	0.0483191	ENSMUSG00000041560	4005.47	4590.7	5863.32	3718.43	4536.5	4529.4
ENSMUSG00000041577	Prelp	1070.14	1.09479	0.235775	4.64335	3.42798e-06	0.000205035	ENSMUSG00000041577	950.07	1507.13	1716.89	500	730	950
ENSMUSG00000041605	Inava	216.252	-0.995633	0.277282	-3.59068	0.000329812	0.00783466	ENSMUSG00000041605	154	140.999	108	354.999	303.001	249
ENSMUSG00000041609	Bicdl1	427.987	0.570963	0.182875	3.12214	0.00179539	0.0282477	ENSMUSG00000041609	576.427	435.119	427.983	337.276	432	335
ENSMUSG00000041642	Kif21b	527.661	0.789147	0.212776	3.70882	0.000208223	0.00544921	ENSMUSG00000041642	482.198	527.803	903.503	408.972	385	439
ENSMUSG00000041696	Rasl12	599.716	0.475482	0.118118	4.02547	5.68608e-05	0.00191925	ENSMUSG00000041696	614	642.286	728.372	474.999	540.999	578.931
ENSMUSG00000041734	Kirrel	1303.34	0.427163	0.116257	3.67431	0.000238494	0.00604005	ENSMUSG00000041734	1267.33	1385.11	1605.17	1114.98	1093.67	1319.01
ENSMUSG00000041737	Tmem45b	433.447	-1.50361	0.28585	-5.26013	1.4395e-07	1.40505e-05	ENSMUSG00000041737	304.197	142	176.999	623	717	721
ENSMUSG00000041886	Macc1	317.308	-1.12473	0.3334	-3.3735	0.000742177	0.0146772	ENSMUSG00000041886	281.024	161	112.095	455.1	468.964	449.057
ENSMUSG00000041926	Rnpep	1975.58	-0.356081	0.108044	-3.29571	0.000981722	0.0182175	ENSMUSG00000041926	1613.91	1570.79	1604.76	2435.14	2311.98	2451.22
ENSMUSG00000041957	Pkp2	315.35	-0.784523	0.161438	-4.8596	1.17622e-06	8.63038e-05	ENSMUSG00000041957	224	229.003	200.081	384	413.962	477
ENSMUSG00000042043	Tbca	1566.67	-0.301812	0.093721	-3.22033	0.00128044	0.0221426	ENSMUSG00000042043	1338.42	1310.25	1294.97	1735	1812.18	1997
ENSMUSG00000042064	Myo3b	539.642	-1.06759	0.216797	-4.92437	8.46345e-07	6.54646e-05	ENSMUSG00000042064	446.08	243.004	318	776.878	681	823
ENSMUSG00000042109	Csdc2	553.123	0.772061	0.169487	4.55528	5.23159e-06	0.000289248	ENSMUSG00000042109	579	640.721	748.347	344	421.875	552.001
ENSMUSG00000042156	Dzip1	1930.81	0.357471	0.119596	2.989	0.00279894	0.0385179	ENSMUSG00000042156	1988.7	1870.99	2237.95	1546.02	1944.45	1941.9
ENSMUSG00000042212	Sprr2d	13.2888	-5.19789	1.71764	-3.02618	0.00247668	0.0351935	ENSMUSG00000042212	0	1	1	73	3	1
ENSMUSG00000042246	Tmc7	151.105	-0.922221	0.309125	-2.98333	0.00285134	0.0389659	ENSMUSG00000042246	129	104	61	205	208.968	211
ENSMUSG00000042272	Sestd1	3930.77	-0.329298	0.103586	-3.17899	0.00147789	0.0247269	ENSMUSG00000042272	3193.85	3390.91	3953.48	3700.32	4956.43	4465.11
ENSMUSG00000042284	Itga1	2670.03	0.402897	0.121166	3.32516	0.000883689	0.0169231	ENSMUSG00000042284	2356.4	3112.17	3095.62	2360.48	2557.28	2445.41
ENSMUSG00000042345	Ubash3a	55.5795	1.43949	0.479077	3.00472	0.00265822	0.0370358	ENSMUSG00000042345	46.925	81.218	80.53	44.353	30.881	24
ENSMUSG00000042367	Gjb3	33.6916	-1.80089	0.51333	-3.50825	0.000451057	0.0100747	ENSMUSG00000042367	20	14	8	66	55	44
ENSMUSG00000042401	Crtac1	60.8264	-2.64287	0.376286	-7.02357	2.16267e-12	9.65748e-10	ENSMUSG00000042401	19	14	14	86	141	113
ENSMUSG00000042496	Prdm10	764.449	-0.391286	0.119982	-3.26121	0.0011094	0.0200457	ENSMUSG00000042496	655.948	615.863	608.696	871.609	958.265	910.388
ENSMUSG00000042507	Elmsan1	1361.29	0.304185	0.101141	3.00755	0.00263365	0.0368672	ENSMUSG00000042507	1306.88	1362.81	1462.56	1256.36	1304.31	1432.99
ENSMUSG00000042514	Klhl14	35.4513	-2.3228	0.487898	-4.76083	1.92795e-06	0.00012644	ENSMUSG00000042514	8	14	11	68	45	77
ENSMUSG00000042541	Sem1	2832.03	-0.358291	0.102301	-3.50231	0.000461242	0.0101862	ENSMUSG00000042541	2426.54	2296.33	2146.77	3267.41	3434.06	3631.57
ENSMUSG00000042599	Kdm7a	2618.4	0.55261	0.0982841	5.62258	1.8813e-08	2.5034e-06	ENSMUSG00000042599	2741.89	2809.21	3224.87	1931.85	2324.61	2567.24
ENSMUSG00000042607	Asb4	163.423	-1.11191	0.375368	-2.96218	0.00305471	0.0407866	ENSMUSG00000042607	74	142.001	80.023	143	254.001	293
ENSMUSG00000042622	Maff	57.2069	1.08353	0.350118	3.09475	0.00196977	0.0301617	ENSMUSG00000042622	70	77	70	41	28	49
ENSMUSG00000042712	Tceal9	4664.82	-0.407541	0.0990947	-4.11265	3.91148e-05	0.00140867	ENSMUSG00000042712	3731.67	3977.75	3494.34	5240.81	6076.04	5815.55
ENSMUSG00000042745	Id1	1202.37	-0.618306	0.205547	-3.00809	0.00262891	0.0368564	ENSMUSG00000042745	950.71	1027.87	703.789	1785.01	1283.48	1514.6
ENSMUSG00000042784	Muc1	913.767	-1.06873	0.187138	-5.71088	1.12392e-08	1.66489e-06	ENSMUSG00000042784	454.016	662.004	536	1425.47	1160.99	1362
ENSMUSG00000042804	Gpr153	693.527	0.593912	0.174718	3.39927	0.000675663	0.0137426	ENSMUSG00000042804	598	887.41	872.003	527.369	564.987	678
ENSMUSG00000042842	Serpinb6b	354.146	0.652098	0.198522	3.28476	0.00102069	0.018811	ENSMUSG00000042842	336	433.787	486.024	222	305.001	334.203
ENSMUSG00000042918	Mamstr	223.004	1.05118	0.222312	4.7284	2.26301e-06	0.00014563	ENSMUSG00000042918	218.228	317.945	228.217	162	161.973	190
ENSMUSG00000043017	Ptgir	124.601	0.93198	0.311363	2.99322	0.00276047	0.0381558	ENSMUSG00000043017	107	170.002	180.952	59	108	113
ENSMUSG00000043085	Tmem82	53.9621	1.57525	0.463183	3.40092	0.000671598	0.0136954	ENSMUSG00000043085	43.999	83.063	95.842	26.041	41.999	20.132
ENSMUSG00000043088	Il17re	708.467	-0.97659	0.159568	-6.1202	9.34562e-10	2.01021e-07	ENSMUSG00000043088	526.999	439.159	402.449	894.002	1007	1038.75
ENSMUSG00000043154	Ppp2r3a	1575.77	0.440516	0.142725	3.08647	0.0020255	0.0306696	ENSMUSG00000043154	2024.3	1605.38	1502.82	1198.07	1576	1499.99
ENSMUSG00000043333	Rhbdl2	119.96	-1.44381	0.309686	-4.66217	3.12898e-06	0.000190431	ENSMUSG00000043333	81	49	52.89	225.017	158.394	170
ENSMUSG00000043336	Filip1l	2483.14	0.351979	0.118778	2.96334	0.00304318	0.0406673	ENSMUSG00000043336	2834.39	2590.56	2409.64	2131.37	2270	2571.2
ENSMUSG00000043421	Hilpda	606.76	-0.469031	0.136856	-3.42719	0.000609852	0.0126833	ENSMUSG00000043421	472.013	423.284	551.96	704.693	818.159	714
ENSMUSG00000043505	Gimap5	364.569	0.837161	0.199607	4.19404	2.74031e-05	0.00107841	ENSMUSG00000043505	332.294	424.621	515.59	291.98	291.078	279.559
ENSMUSG00000043592	Unc5cl	226.066	-1.92328	0.370668	-5.18868	2.11789e-07	1.93344e-05	ENSMUSG00000043592	65	136.193	65	398	373.987	313
ENSMUSG00000043613	Mmp3	273.824	1.02013	0.351803	2.89972	0.00373492	0.0477767	ENSMUSG00000043613	223	474	341.02	114	173	297
ENSMUSG00000043639	Rbm20	399.686	-0.704183	0.182923	-3.8496	0.000118309	0.00346584	ENSMUSG00000043639	317.04	266.26	277.084	565	548	453
ENSMUSG00000043664	Tmem221	176.105	-0.948196	0.21077	-4.49872	6.83638e-06	0.000360218	ENSMUSG00000043664	112.098	108.259	119	249	207	285
ENSMUSG00000043668	Tox3	127.11	-0.876597	0.235115	-3.72837	0.00019272	0.00517443	ENSMUSG00000043668	68	84	102	174	156	197.012
ENSMUSG00000043760	Pkhd1	236.994	-1.36412	0.259366	-5.25943	1.44506e-07	1.40505e-05	ENSMUSG00000043760	160	84.997	130	325	433	330
ENSMUSG00000043872	Zmym1	431.385	-0.473423	0.160958	-2.94128	0.0032686	0.0430566	ENSMUSG00000043872	395.001	316.336	384	453.999	495.08	537.507
ENSMUSG00000043931	Gimap7	70.3183	1.44984	0.432614	3.35135	0.000804185	0.0156472	ENSMUSG00000043931	63	68	164	42	44	34
ENSMUSG00000043932	Klri2	143.353	1.55752	0.369418	4.21614	2.48516e-05	0.000998003	ENSMUSG00000043932	126.714	147.093	333.994	84	70	79
ENSMUSG00000043969	Emx2	1862.84	-0.394461	0.101741	-3.8771	0.00010571	0.00314366	ENSMUSG00000043969	1558.45	1575.87	1529.23	2081.87	2118.04	2367
ENSMUSG00000044026	Slc35g1	260.892	-0.909985	0.174882	-5.20343	1.95645e-07	1.81776e-05	ENSMUSG00000044026	154.884	171.01	183.172	369.104	380.657	339.154
ENSMUSG00000044033	Ccdc141	2148.38	0.730015	0.142547	5.12123	3.03557e-07	2.69291e-05	ENSMUSG00000044033	2825.18	2850.57	2357.73	1264.96	1793.37	1823.27
ENSMUSG00000044037	Als2cl	2259.66	-0.504227	0.120061	-4.19976	2.67195e-05	0.00105947	ENSMUSG00000044037	1694.34	1886.01	1814.9	2460	3151.08	2654
ENSMUSG00000044066	Cep68	1351.16	0.278946	0.0918987	3.03536	0.00240248	0.0345139	ENSMUSG00000044066	1315.54	1395.08	1519.94	1226.34	1354.16	1274
ENSMUSG00000044155	Lsm8	707.218	-0.377117	0.121897	-3.09374	0.00197652	0.0301617	ENSMUSG00000044155	612.007	576.312	563.393	846	810.095	866.009
ENSMUSG00000044165	Bcl2l15	195.081	-2.23645	0.482419	-4.6359	3.55382e-06	0.000208996	ENSMUSG00000044165	119.257	57.94	19.487	257.928	347.737	408.389
ENSMUSG00000044250	Pced1b	728.194	-0.348915	0.11501	-3.03377	0.00241515	0.0346232	ENSMUSG00000044250	631.916	579.004	595.177	784.035	953.001	872
ENSMUSG00000044258	Ctla2a	25742.9	1.95514	0.204824	9.54542	1.35551e-21	2.36491e-18	ENSMUSG00000044258	26699.5	36509.7	55865.6	10625.2	10061.7	12288.7
ENSMUSG00000044279	Crb3	266.74	-0.612818	0.17059	-3.59234	0.000327722	0.00779682	ENSMUSG00000044279	202.311	200	202.001	334.001	372	306.001
ENSMUSG00000044338	Aplnr	2760.99	0.639128	0.219299	2.91442	0.00356355	0.0459713	ENSMUSG00000044338	1978.95	3693.2	3926.29	2078.08	2700.02	2081.71
ENSMUSG00000044348	Slc25a53	212.932	0.715539	0.217214	3.29416	0.000987154	0.0182571	ENSMUSG00000044348	195.998	197.086	230.002	195	197.175	216.001
ENSMUSG00000044393	Dsg2	874.385	-0.757551	0.117896	-6.42559	1.31357e-10	3.61854e-08	ENSMUSG00000044393	554	596	688.468	1079.12	1293.01	1138.04
ENSMUSG00000044433	Camsap3	448.891	-1.42692	0.147626	-9.66581	4.21289e-22	8.26885e-19	ENSMUSG00000044433	321.717	257.318	222	564.165	591.001	649.002
ENSMUSG00000044456	Rin3	487.636	0.579468	0.149152	3.88507	0.000102301	0.00307676	ENSMUSG00000044456	505.993	524.806	597.686	424.999	391	442.984
ENSMUSG00000044461	Shisa2	46.8096	-1.71117	0.495393	-3.45418	0.000551978	0.0117412	ENSMUSG00000044461	7	26	29	78	73	78
ENSMUSG00000044468	Tent5c	845.274	1.35786	0.258423	5.25441	1.48502e-07	1.42182e-05	ENSMUSG00000044468	725.233	1293.1	1436.96	376.119	503.281	631
ENSMUSG00000044548	Dact1	585.306	0.691947	0.160405	4.31375	1.60511e-05	0.000698155	ENSMUSG00000044548	651.007	575.147	816.008	413	454.124	573
ENSMUSG00000044674	Fzd1	2139.82	0.583278	0.120323	4.84761	1.2496e-06	9.08389e-05	ENSMUSG00000044674	2577.9	2085.22	2569.02	1710.16	1678.52	2104
ENSMUSG00000044968	Napepld	851.651	-0.729549	0.114759	-6.35723	2.05421e-10	5.37586e-08	ENSMUSG00000044968	630.991	535.3	641.678	1056	1190.99	1148
ENSMUSG00000044986	Tst	436.043	-0.704832	0.155413	-4.53522	5.75445e-06	0.000308384	ENSMUSG00000044986	323.255	309.01	315.996	576	497	625
ENSMUSG00000045092	S1pr1	1044.02	0.611186	0.204398	2.99017	0.00278819	0.0384247	ENSMUSG00000045092	780.035	1311.61	1498.27	831.543	894.909	903.993
ENSMUSG00000045095	Magi1	1563.1	0.406728	0.127745	3.1839	0.00145307	0.0245032	ENSMUSG00000045095	1576.38	1888.37	1584.29	1385	1499	1375
ENSMUSG00000045114	Prrt2	777.726	0.665744	0.216118	3.08046	0.00206682	0.0311153	ENSMUSG00000045114	724.275	731.218	1244.28	489.651	696.77	757.592
ENSMUSG00000045165	AI467606	268.223	0.593907	0.178167	3.33343	0.00085783	0.0165272	ENSMUSG00000045165	252.046	309	353	189	244	253
ENSMUSG00000045216	Hs6st1	1477.64	-0.421289	0.0981623	-4.29176	1.77266e-05	0.000758429	ENSMUSG00000045216	1176.34	1151.62	1253.47	1795.01	1771.56	1799.24
ENSMUSG00000045225	Olfr1152	120.12	-0.69516	0.231928	-2.99731	0.0027237	0.0377472	ENSMUSG00000045225	86.275	85.201	85.545	126.787	183.218	169.663
ENSMUSG00000045319	Proser2	407.165	-0.833943	0.204746	-4.07307	4.63982e-05	0.00162621	ENSMUSG00000045319	289.015	333.006	222.066	490.999	568.001	556.993
ENSMUSG00000045333	Zfp423	374.444	0.660044	0.166346	3.96791	7.25053e-05	0.00232343	ENSMUSG00000045333	397.066	418	480.984	309.094	287	325
ENSMUSG00000045394	Epcam	2427.7	-0.764719	0.124165	-6.15888	7.32618e-10	1.62022e-07	ENSMUSG00000045394	1501.93	1821.45	1724.89	3308.66	2978.81	3497
ENSMUSG00000045441	Gprin3	112.62	0.89846	0.310613	2.89254	0.00382143	0.0483191	ENSMUSG00000045441	92	127	197	74.063	84	95
ENSMUSG00000045545	Krt14	55.1253	-2.26778	0.782232	-2.89911	0.00374224	0.0477767	ENSMUSG00000045545	18	17	19	214	24	33
ENSMUSG00000045573	Penk	2307.57	1.17013	0.237342	4.93013	8.21745e-07	6.38764e-05	ENSMUSG00000045573	2033.47	3242.49	3845	1081.03	1400	2068
ENSMUSG00000045733	Sprn	97.9301	0.847425	0.287402	2.94857	0.00319248	0.0423739	ENSMUSG00000045733	111	131	114	51	77	97
ENSMUSG00000045777	Ifitm10	44.4217	1.19647	0.392043	3.05189	0.00227408	0.0332218	ENSMUSG00000045777	44	59	72.073	27	25	34.128
ENSMUSG00000045826	Ptprcap	142.287	1.46355	0.381464	3.83668	0.000124709	0.0035996	ENSMUSG00000045826	108.04	172.324	316.929	90.13	75	74
ENSMUSG00000045838	Ccdc9b	608.811	0.54815	0.165542	3.31125	0.000928795	0.0175077	ENSMUSG00000045838	558.67	776.998	713.038	440	527	613
ENSMUSG00000045930	Clec14a	1093.87	0.628715	0.194746	3.22838	0.00124493	0.0216709	ENSMUSG00000045930	874.32	1258.49	1631.32	818.667	885	1055.05
ENSMUSG00000045932	Ifit2	513.712	0.429735	0.137477	3.12587	0.00177277	0.0280041	ENSMUSG00000045932	536.639	490	588	435.313	475.137	531
ENSMUSG00000046157	Tmem229b	1749.09	-0.450918	0.119012	-3.78885	0.000151346	0.00422854	ENSMUSG00000046157	1524.66	1427.1	1298.71	1962.7	2211.24	2133.45
ENSMUSG00000046182	Gsg1l	20.3889	-1.72093	0.587165	-2.93092	0.00337957	0.0442954	ENSMUSG00000046182	8	7	12	31	23	46
ENSMUSG00000046204	Pnma2	32.4038	1.52461	0.483603	3.1526	0.00161825	0.0262458	ENSMUSG00000046204	29	36	44	18	26	19.566
ENSMUSG00000046280	She	749.372	0.473553	0.152197	3.11144	0.00186174	0.0290876	ENSMUSG00000046280	657.799	940.061	859.327	591.001	707.971	712.972
ENSMUSG00000046318	Ccbe1	499.577	1.64715	0.140541	11.7201	1.00567e-31	3.15821e-28	ENSMUSG00000046318	715.4	623.119	798.694	237	262	275
ENSMUSG00000046352	Gjb2	116.584	-2.43477	0.43264	-5.6277	1.82627e-08	2.45094e-06	ENSMUSG00000046352	51	28	23	233.181	116	275
ENSMUSG00000046480	Scn4b	363.308	1.33991	0.263332	5.08829	3.61311e-07	3.1172e-05	ENSMUSG00000046480	669.133	326.163	477.047	218	232	203
ENSMUSG00000046516	Cox17	980.197	-0.315596	0.109023	-2.89477	0.0037944	0.0482427	ENSMUSG00000046516	853.54	840.696	865.707	1021	1219.47	1097.72
ENSMUSG00000046546	Fam43a	1002.43	0.698248	0.158336	4.4099	1.03417e-05	0.000483289	ENSMUSG00000046546	980.867	1306.97	1217.29	726	950	761
ENSMUSG00000046561	Arsj	349.871	-0.474116	0.148103	-3.20126	0.0013683	0.0233027	ENSMUSG00000046561	264.108	272.375	293	370	492	438
ENSMUSG00000046618	Olfml2a	1875.56	0.796975	0.15944	4.99858	5.77546e-07	4.60336e-05	ENSMUSG00000046618	1932.69	2025.45	2822.61	1139.01	1550.96	1693.62
ENSMUSG00000046727	Cystm1	745.053	-0.577026	0.170987	-3.37467	0.000739031	0.0146772	ENSMUSG00000046727	562.09	633.685	470.508	887.001	1118.47	870.079
ENSMUSG00000046743	Fat4	1694.49	0.606098	0.134499	4.50635	6.59523e-06	0.000349468	ENSMUSG00000046743	2205.16	1667.68	1917.34	1230.04	1495	1559
ENSMUSG00000046756	Mrps7	1185.65	-0.347915	0.0935953	-3.71723	0.000201423	0.00532297	ENSMUSG00000046756	1021.11	953.343	1026.42	1327.2	1457.11	1375
ENSMUSG00000046768	Rhoj	4737.83	0.319038	0.0808278	3.94713	7.90942e-05	0.00247891	ENSMUSG00000046768	4432.67	5042.49	5444.33	4041.1	4550.06	4855.54
ENSMUSG00000046808	Atp10d	502.998	0.664335	0.217557	3.05361	0.00226104	0.0330875	ENSMUSG00000046808	395	642.207	793.636	341.999	430	426.999
ENSMUSG00000046982	Tshz1	2178.35	0.471511	0.117688	4.00645	6.16373e-05	0.00204607	ENSMUSG00000046982	2469.68	2051.18	2577.93	1699.32	1914.02	2282.99
ENSMUSG00000047040	Prr15l	351.57	-0.666901	0.193815	-3.44091	0.000579759	0.0122193	ENSMUSG00000047040	180.999	275	302	437	478.999	485.001
ENSMUSG00000047139	Cd24a	6845.09	-0.928527	0.143253	-6.48171	9.06906e-11	2.67625e-08	ENSMUSG00000047139	4776.35	4706.32	3759.76	9107.33	8764.09	10791.4
ENSMUSG00000047228	A2ml1	40.882	-3.97486	0.86194	-4.61152	3.99729e-06	0.000232464	ENSMUSG00000047228	4	3	6	114	21	80.999
ENSMUSG00000047260	Emc6	818.912	-0.437328	0.134911	-3.24161	0.00118858	0.0209462	ENSMUSG00000047260	697.422	657.995	637.46	914	928	1114.62
ENSMUSG00000047298	Kcnv2	48.8315	1.49477	0.406757	3.67486	0.000237979	0.00603675	ENSMUSG00000047298	83.028	49	72	20	25	37
ENSMUSG00000047361	Gm973	53.7189	1.80788	0.602317	3.00154	0.00268614	0.0373586	ENSMUSG00000047361	44	66	109	20	22	27
ENSMUSG00000047414	Flrt2	1076.42	-0.497932	0.163456	-3.04627	0.00231697	0.0335682	ENSMUSG00000047414	880.374	824.882	806.31	1020.93	1387.32	1640.81
ENSMUSG00000047496	Rnf152	157.856	-0.589832	0.203798	-2.8942	0.0038013	0.0482523	ENSMUSG00000047496	113	112.237	130	171	203	236
ENSMUSG00000047497	Adamts12	1493.21	0.497407	0.134515	3.69777	0.000217504	0.00566376	ENSMUSG00000047497	1505.69	1714.21	1725.6	1035.06	1378.65	1554
ENSMUSG00000047502	Mroh7	179.986	0.620886	0.214552	2.89387	0.00380523	0.0482631	ENSMUSG00000047502	189.815	180	241.026	126	158	174
ENSMUSG00000047604	Frat2	113.73	-0.795423	0.271666	-2.92795	0.00341209	0.0444891	ENSMUSG00000047604	96.627	65.117	70.072	161	140	162
ENSMUSG00000047730	Fcgbp	1508.9	-1.55023	0.22468	-6.89971	5.21097e-12	2.09802e-09	ENSMUSG00000047730	930.609	572.915	576.863	2372.64	2097.91	2948.84
ENSMUSG00000047747	Rnf150	2510.9	0.5197	0.155622	3.3395	0.000839309	0.0162049	ENSMUSG00000047747	3369.02	2267.73	2699.86	2093.51	2180.39	2303.86
ENSMUSG00000047786	Lix1	159.976	-0.708805	0.224359	-3.15925	0.00158177	0.0258988	ENSMUSG00000047786	136.474	94.284	111.626	207.176	208.818	216.576
ENSMUSG00000047907	Tshz2	3421.92	0.41043	0.101721	4.03486	5.4635e-05	0.00185287	ENSMUSG00000047907	3420.79	3338.77	4315.96	2948.09	3043.08	3381.39
ENSMUSG00000047990	C2cd4a	19.2841	-2.37312	0.616912	-3.84678	0.000119681	0.00348651	ENSMUSG00000047990	7	5	5	39	30	36
ENSMUSG00000048022	Tmem229a	109.244	-0.696504	0.236613	-2.94365	0.0032437	0.0428725	ENSMUSG00000048022	83	80	69	132	148	157
ENSMUSG00000048078	Tenm4	639.424	-0.708554	0.217295	-3.2608	0.00111099	0.0200514	ENSMUSG00000048078	487	527.172	389.18	633.002	867	944.33
ENSMUSG00000048100	Taf13	606.631	-0.387814	0.1263	-3.07059	0.00213639	0.0317968	ENSMUSG00000048100	502.006	491	503.695	674.999	756.636	737
ENSMUSG00000048120	Entpd1	2564.75	0.602993	0.191169	3.15425	0.00160914	0.0261831	ENSMUSG00000048120	2079.95	3285.08	3409.21	1842.14	2290.64	2325.54
ENSMUSG00000048163	Selplg	549.571	0.965384	0.270868	3.56403	0.000365199	0.0085206	ENSMUSG00000048163	540.905	478.295	1100.56	416.009	315.091	442.813
ENSMUSG00000048218	Amigo2	1176.61	-0.694835	0.223498	-3.10891	0.00187778	0.0291929	ENSMUSG00000048218	1165.06	713.646	648.378	1525.41	1543.98	1549.61
ENSMUSG00000048285	Frmd6	2602.81	0.346823	0.0976186	3.55283	0.000381108	0.00876391	ENSMUSG00000048285	2667.76	2587.37	2950.26	2092.77	2638.05	2626.74
ENSMUSG00000048376	F2r	3093.84	0.971775	0.144573	6.72169	1.79627e-11	6.00108e-09	ENSMUSG00000048376	4131.16	3260.84	4163.1	2386.05	1965.08	2298
ENSMUSG00000048450	Msx1	6084.51	-0.769562	0.152966	-5.03094	4.88071e-07	3.97083e-05	ENSMUSG00000048450	5202.25	3828.47	3609.52	7747.68	8482.1	8278.97
ENSMUSG00000048503	Tmem136	295.184	0.672988	0.206713	3.25566	0.0011313	0.0203042	ENSMUSG00000048503	271	343	408.284	220	233	274
ENSMUSG00000048534	Jaml	140.329	1.02813	0.232654	4.41914	9.90937e-06	0.000471584	ENSMUSG00000048534	153.787	127	208.004	122	93	110
ENSMUSG00000048582	Gja3	26.8176	-3.17233	0.730856	-4.34058	1.4211e-05	0.00063573	ENSMUSG00000048582	5	10	2	44	32	45
ENSMUSG00000048583	Igf2	247.007	0.889278	0.181814	4.89115	1.00249e-06	7.49579e-05	ENSMUSG00000048583	280.133	361.993	385.141	137	170.828	184
ENSMUSG00000048706	Lurap1l	462.471	-0.46998	0.142542	-3.29714	0.000976741	0.0181716	ENSMUSG00000048706	361.993	353.002	373.013	555.145	515	655
ENSMUSG00000048707	Tprn	502.431	-0.494568	0.147016	-3.36404	0.000768105	0.0150384	ENSMUSG00000048707	387.305	391	379.461	577.245	708.003	618
ENSMUSG00000048865	Arhgap30	656.685	0.633503	0.215663	2.93746	0.00330911	0.0435173	ENSMUSG00000048865	598.342	607.519	1070.33	539	519	580.001
ENSMUSG00000048970	C1galt1c1	503.538	-0.41106	0.132851	-3.09414	0.00197384	0.0301617	ENSMUSG00000048970	375	414.819	424.294	579.705	678.998	585
ENSMUSG00000049090	Zadh2	2612.8	0.320488	0.0923554	3.47016	0.000520147	0.0111728	ENSMUSG00000049090	2472.65	2630.08	3088.2	2272.9	2641	2527.99
ENSMUSG00000049103	Ccr2	1566.7	0.885957	0.250172	3.54139	0.000398025	0.00904887	ENSMUSG00000049103	1303	1493.18	2902.82	1225.31	1093.99	1236.11
ENSMUSG00000049265	Kcnk3	156.237	0.909267	0.246127	3.6943	0.00022049	0.00571309	ENSMUSG00000049265	197	184	188.783	136	90	121
ENSMUSG00000049313	Sorl1	4776.33	1.0631	0.366111	2.90375	0.00368718	0.0473394	ENSMUSG00000049313	3224.34	6398.73	7980.69	2934.04	3939.85	3392.45
ENSMUSG00000049382	Krt8	6678.77	-0.686451	0.106477	-6.44692	1.14147e-10	3.25878e-08	ENSMUSG00000049382	5158.11	4939.12	4393.98	8104.92	9143.78	8909.79
ENSMUSG00000049422	Chchd10	209.297	-0.87282	0.25007	-3.4903	0.00048247	0.0105383	ENSMUSG00000049422	152.679	122	132.11	315	237.002	319
ENSMUSG00000049470	Aff4	5555.97	0.213871	0.0721561	2.964	0.0030367	0.0406153	ENSMUSG00000049470	5539.18	5196.58	5555.31	4943.9	5918.9	6173.47
ENSMUSG00000049493	Pls1	258.384	-0.654675	0.215979	-3.0312	0.00243583	0.0347387	ENSMUSG00000049493	224.001	171.052	200	332.999	338	279
ENSMUSG00000049538	Adamts16	827.526	-0.670122	0.174194	-3.84699	0.000119576	0.00348651	ENSMUSG00000049538	743	562.192	500.477	980.004	1122	1129.18
ENSMUSG00000049721	Gal3st1	86.8	-1.24854	0.30174	-4.13781	3.50633e-05	0.00130775	ENSMUSG00000049721	47	40	63	141.208	113	122
ENSMUSG00000049804	Armcx4	1457.67	0.532615	0.116474	4.57281	4.81235e-06	0.000274776	ENSMUSG00000049804	1445.34	1812.77	1623.24	1184.24	1314.84	1291.45
ENSMUSG00000049866	Arl4c	1920.54	-0.822825	0.145173	-5.6679	1.44556e-08	2.02662e-06	ENSMUSG00000049866	1508.33	1175.6	1218.08	2656.3	2679.3	2475.25
ENSMUSG00000049871	Nlrc3	235.964	1.1522	0.326768	3.52604	0.000421827	0.00951656	ENSMUSG00000049871	189.117	233.968	512.331	157.874	162.485	148.13
ENSMUSG00000049922	Slc35c1	808.596	-0.461242	0.133962	-3.44308	0.000575139	0.0121505	ENSMUSG00000049922	702.455	622	630.204	1006.53	958.339	958.007
ENSMUSG00000050069	Grem2	54.1271	-1.63823	0.407218	-4.02297	5.74679e-05	0.00192415	ENSMUSG00000050069	32	23	19	76	68.053	118
ENSMUSG00000050071	Bex1	85.5949	-1.10445	0.290968	-3.79576	0.000147193	0.00412719	ENSMUSG00000050071	45.113	53.135	57.163	90.962	143.369	138.396
ENSMUSG00000050075	Gpr171	72.4878	1.32016	0.424488	3.11	0.00187086	0.0291766	ENSMUSG00000050075	66	72	157.003	50	50	32
ENSMUSG00000050241	Klre1	188.627	1.89971	0.35595	5.337	9.44971e-08	9.698e-06	ENSMUSG00000050241	164.119	218.904	464.909	87	75	94
ENSMUSG00000050377	Il31ra	96.6234	1.52014	0.359305	4.2308	2.32867e-05	0.000952206	ENSMUSG00000050377	99	100	181	37	71	64
ENSMUSG00000050379	Septin6	965.668	0.682175	0.136027	5.01499	5.30369e-07	4.2707e-05	ENSMUSG00000050379	1006	1013.05	1289.06	689.981	930	797
ENSMUSG00000050390	C77080	1192.7	-0.400325	0.103057	-3.8845	0.000102541	0.00307676	ENSMUSG00000050390	895.466	988.505	1034.08	1392.23	1457	1455.07
ENSMUSG00000050520	Cldn8	333.155	-1.34395	0.218092	-6.1623	7.16975e-10	1.60828e-07	ENSMUSG00000050520	124.982	172	232.709	467	484	593
ENSMUSG00000050549	Fam241a	156.077	-0.914583	0.225507	-4.05568	4.99886e-05	0.00173272	ENSMUSG00000050549	104	86	113	226	216	210
ENSMUSG00000050635	Sprr2f	573.1	-3.1739	0.665328	-4.77043	1.83836e-06	0.000123358	ENSMUSG00000050635	184	62	75	1385	518	1354.72
ENSMUSG00000050663	Trhde	152.141	1.01389	0.324788	3.12169	0.00179817	0.0282631	ENSMUSG00000050663	197	147	230.98	99	68	157
ENSMUSG00000050666	Vstm4	919.143	0.671633	0.16447	4.08361	4.43417e-05	0.00156189	ENSMUSG00000050666	870.747	1223.52	1101.3	738	662.001	856
ENSMUSG00000050910	Cdr2l	1082.86	0.38644	0.107964	3.57935	0.000344444	0.00813303	ENSMUSG00000050910	1036.27	1193.13	1248.1	912.978	1055.32	1021
ENSMUSG00000051022	Hs3st1	342.518	1.1131	0.314322	3.54126	0.000398215	0.00904887	ENSMUSG00000051022	233.001	593.246	501.07	168	259	271
ENSMUSG00000051354	Samd3	125.704	1.99869	0.498981	4.00554	6.18762e-05	0.00204607	ENSMUSG00000051354	82	96.001	329	60.267	57	62
ENSMUSG00000051367	Six1	13.6123	-3.67852	1.17509	-3.13042	0.00174555	0.0276855	ENSMUSG00000051367	2	4	0	62	8	9
ENSMUSG00000051397	Tacstd2	343.32	-2.17457	0.38504	-5.64764	1.62667e-08	2.24053e-06	ENSMUSG00000051397	181.007	84	86	830	358	567.017
ENSMUSG00000051439	Cd14	1330.03	-0.43425	0.128831	-3.37071	0.000749756	0.0147527	ENSMUSG00000051439	1081.13	1119.45	1022.92	1584.83	1782	1450.21
ENSMUSG00000051457	Spn	246.502	1.37409	0.325791	4.21772	2.46787e-05	0.000993604	ENSMUSG00000051457	191	284	542.966	142	145	151.99
ENSMUSG00000051652	Lrrc3	287.847	0.588486	0.167988	3.50314	0.000459805	0.0101688	ENSMUSG00000051652	347.635	301.352	331.172	250.38	251.445	226.896
ENSMUSG00000051727	Kctd14	1682.81	-0.52256	0.165346	-3.1604	0.00157554	0.0258237	ENSMUSG00000051727	1257.86	1549.52	1111.7	1713.72	2450.59	2142
ENSMUSG00000051747	Ttn	83.037	1.89911	0.501685	3.78546	0.000153427	0.00426391	ENSMUSG00000051747	65	46	104	51	57	61
ENSMUSG00000051906	Cd209f	46.7423	1.14357	0.364563	3.13682	0.00170792	0.0272261	ENSMUSG00000051906	52.497	69.879	61.629	20	35.797	37.636
ENSMUSG00000052117	D630039A03Rik	231.756	-0.922432	0.188534	-4.89266	9.948e-07	7.47385e-05	ENSMUSG00000052117	144.998	161	147	343	311	305.985
ENSMUSG00000052133	Sema5b	172.163	0.731531	0.239843	3.05004	0.00228809	0.033327	ENSMUSG00000052133	196.001	171	190.115	168	143.001	131.999
ENSMUSG00000052151	Plpp2	738.007	-0.359717	0.122551	-2.93525	0.00333276	0.043755	ENSMUSG00000052151	613.329	634.7	580.395	847	850.231	939
ENSMUSG00000052305	Hbb-bs	1007.84	1.17116	0.292648	4.00193	6.28283e-05	0.00205527	ENSMUSG00000052305	1579.7	1569.87	762.589	518.685	554.551	914.984
ENSMUSG00000052387	Trpm3	284.941	1.44753	0.38203	3.78905	0.000151227	0.00422854	ENSMUSG00000052387	212	427.951	579.286	79	232	177.001
ENSMUSG00000052397	Ezr	5492.78	-0.478423	0.0836126	-5.7219	1.05337e-08	1.59038e-06	ENSMUSG00000052397	4154.46	4484.02	4250.35	6353.89	7390.94	6773.35
ENSMUSG00000052485	Tmem171	48.088	-1.32489	0.350233	-3.78287	0.000155029	0.00429324	ENSMUSG00000052485	23	29	24	65	80	79.093
ENSMUSG00000052516	Robo2	1307.84	0.670457	0.167406	4.00497	6.2026e-05	0.00204607	ENSMUSG00000052516	1402.62	1059.33	1853.31	966.12	1197.13	1270
ENSMUSG00000052534	Pbx1	10932.1	0.386312	0.0789993	4.89007	1.008e-06	7.50121e-05	ENSMUSG00000052534	11326.7	11640.7	11597.6	8747.71	10590	11371.6
ENSMUSG00000052551	Adarb2	91.3451	1.62111	0.370351	4.37722	1.20202e-05	0.000550267	ENSMUSG00000052551	112.7	125.379	170.993	37.185	70.407	29.668
ENSMUSG00000052736	Klrc2	92.0501	2.00641	0.469941	4.2695	1.95914e-05	0.000826946	ENSMUSG00000052736	73.02	90.004	237.006	48.991	39.13	33.998
ENSMUSG00000052854	Nrk	157.907	-0.906583	0.27107	-3.34446	0.000824419	0.0159815	ENSMUSG00000052854	103	130	75.999	182	208	271
ENSMUSG00000052861	Dnah6	73.5616	2.33503	0.714471	3.26819	0.00108238	0.0197426	ENSMUSG00000052861	14	220.391	114.951	20	31	27
ENSMUSG00000052949	Rnf157	567.437	0.462925	0.147422	3.14013	0.00168872	0.0270022	ENSMUSG00000052949	665.875	586.925	589.86	536	476.378	514.06
ENSMUSG00000052957	Gas1	4016.99	0.377175	0.12783	2.95061	0.00317151	0.0421668	ENSMUSG00000052957	3950.7	4678.56	3864.3	3040.07	3664.06	4886
ENSMUSG00000052974	Cyp2f2	116.871	-2.60003	0.566565	-4.58912	4.45122e-06	0.00025696	ENSMUSG00000052974	33	42.001	18	280.993	59	288.984
ENSMUSG00000053113	Socs3	633.045	1.20847	0.289688	4.17165	3.02406e-05	0.00116668	ENSMUSG00000053113	444.001	1101	978.121	343.024	430	435
ENSMUSG00000053182	Gm609	232.044	-0.913045	0.195513	-4.66999	3.0122e-06	0.000186211	ENSMUSG00000053182	151.427	128.458	164.968	297.066	389.592	304.988
ENSMUSG00000053279	Aldh1a1	840.585	-1.47237	0.244653	-6.01821	1.7636e-09	3.4615e-07	ENSMUSG00000053279	562	334.723	312.115	1649	1030.15	1433.99
ENSMUSG00000053477	Tcf4	7311.98	0.390124	0.0915028	4.26352	2.01231e-05	0.000838335	ENSMUSG00000053477	7046.23	7031.69	8593.23	6647.89	6880.82	7371.41
ENSMUSG00000053647	Gper1	213.793	-1.02206	0.213299	-4.79168	1.65389e-06	0.000112422	ENSMUSG00000053647	138	136.089	126.043	238.127	376.996	299.003
ENSMUSG00000053825	Ppfia2	434.751	1.32715	0.264159	5.02407	5.05888e-07	4.09457e-05	ENSMUSG00000053825	581.337	471.101	705.511	163.006	378.013	260
ENSMUSG00000053886	Sh2d4a	159.891	-1.2891	0.242904	-5.30704	1.11419e-07	1.12147e-05	ENSMUSG00000053886	89	74	100	249	195	277
ENSMUSG00000053963	Stum	152.976	1.38792	0.306736	4.5248	6.04532e-06	0.00032287	ENSMUSG00000053963	167.948	231.078	207.073	57	122	99
ENSMUSG00000054008	Ndst1	3618.45	0.232307	0.0730793	3.17883	0.0014787	0.0247269	ENSMUSG00000054008	3599.58	3649.25	3761.73	3304.56	3622.11	3717.38
ENSMUSG00000054072	Iigp1	1306.05	0.634468	0.215711	2.94128	0.0032686	0.0430566	ENSMUSG00000054072	1176.14	1514.08	1789.51	802.057	1515.92	988.039
ENSMUSG00000054150	Syne3	251.284	0.892968	0.186255	4.79434	1.63209e-06	0.000111909	ENSMUSG00000054150	271.979	306	329.003	145	206.927	224
ENSMUSG00000054161	Fam83e	25.9756	-2.10151	0.590369	-3.55966	0.000371336	0.00860436	ENSMUSG00000054161	10	15	10	39	21	41
ENSMUSG00000054162	Spock3	27.3738	-2.07819	0.650523	-3.19465	0.00140001	0.0237911	ENSMUSG00000054162	9	13	7	28	28	93.059
ENSMUSG00000054364	Rhob	5144.26	0.441256	0.0998519	4.41911	9.91101e-06	0.000471584	ENSMUSG00000054364	5530.23	5466.6	5708.92	4703.5	4255.8	4946.84
ENSMUSG00000054404	Slfn5	2251.6	0.994874	0.235751	4.22002	2.44279e-05	0.000986032	ENSMUSG00000054404	1710.14	3024.82	3633.83	1371.01	1618.8	1877.42
ENSMUSG00000054423	Cadps	19.7452	-2.4492	0.765303	-3.2003	0.00137285	0.0233547	ENSMUSG00000054423	23	7	2	19	29.001	18
ENSMUSG00000054662	Ano9	152.554	-1.74127	0.301844	-5.76879	7.98438e-09	1.26637e-06	ENSMUSG00000054662	89	65	62	257	182.062	233
ENSMUSG00000054720	Lrrc8c	781.026	0.714787	0.167944	4.2561	2.08023e-05	0.000864119	ENSMUSG00000054720	672.989	1033.26	1023.75	652.002	679.174	574.067
ENSMUSG00000054814	Usp46	1022.36	-0.411703	0.10871	-3.78715	0.000152385	0.00424545	ENSMUSG00000054814	918.265	818.111	812.841	1118.79	1254	1244.99
ENSMUSG00000054889	Dsp	2131.99	-0.878939	0.159081	-5.52512	3.29267e-08	3.94668e-06	ENSMUSG00000054889	1596.43	1494.62	1143.28	2878.01	3038.05	2847.14
ENSMUSG00000054892	Txk	97.159	1.62177	0.464945	3.48808	0.000486504	0.0105951	ENSMUSG00000054892	79.999	86	258	58	54	39
ENSMUSG00000054951	9130008F23Rik	222.688	-0.897452	0.248698	-3.6086	0.000307858	0.00743689	ENSMUSG00000054951	187	137	146	271	342	241
ENSMUSG00000055022	Cntn1	437.956	0.65796	0.198517	3.31437	0.000918485	0.017355	ENSMUSG00000055022	507.998	542.798	463.794	258.738	462.17	370.074
ENSMUSG00000055172	C1ra	3677.23	0.659447	0.175189	3.7642	0.00016708	0.00458652	ENSMUSG00000055172	3303.82	3870.34	5671.76	2441.78	3358.9	3313.97
ENSMUSG00000055235	Wdr86	226.89	0.756858	0.256609	2.94946	0.00318328	0.0422875	ENSMUSG00000055235	231.999	212.304	307.025	141	180.999	259
ENSMUSG00000055322	Tns1	7828.26	0.345821	0.108597	3.18445	0.00145031	0.0244925	ENSMUSG00000055322	7339.84	8552.35	8375.01	6475.08	7237.08	8806.83
ENSMUSG00000055368	Slc6a2	2794.53	0.636964	0.170597	3.73373	0.000188664	0.00509003	ENSMUSG00000055368	2996.31	2894.12	3746.45	2723.01	2245.28	1946.2
ENSMUSG00000055373	Fut9	239.061	-0.909407	0.279754	-3.25074	0.00115105	0.0204788	ENSMUSG00000055373	173	170.006	117.132	229	323	472.994
ENSMUSG00000055413	H2-Q5	604.226	0.841759	0.140814	5.97781	2.26152e-09	4.384e-07	ENSMUSG00000055413	538.533	500.811	836.526	551.614	551.199	540.573
ENSMUSG00000055489	Ano5	128.803	-0.96414	0.258601	-3.72829	0.000192781	0.00517443	ENSMUSG00000055489	68	92.02	82.002	158	241	159.059
ENSMUSG00000055538	Zcchc24	5880.43	0.288546	0.0950414	3.03601	0.00239735	0.0344718	ENSMUSG00000055538	5884.49	5764.6	6648.47	5505.52	5190.35	6170.57
ENSMUSG00000055567	Unc80	63.0478	2.9968	0.692224	4.32924	1.49628e-05	0.00065996	ENSMUSG00000055567	32	71	124	10	25	16
ENSMUSG00000055653	Gpc3	1899.66	0.61347	0.126661	4.84341	1.27632e-06	9.23536e-05	ENSMUSG00000055653	2093.25	1914.59	2510.84	1305	1760.84	1736.77
ENSMUSG00000055805	Fmnl1	481.081	1.16606	0.269656	4.32426	1.53046e-05	0.000669055	ENSMUSG00000055805	336.169	471	925.882	376.437	291.124	404
ENSMUSG00000055926	Gm14137	13.9603	-3.88067	1.00108	-3.87648	0.000105978	0.0031457	ENSMUSG00000055926	3	1	1	44	12	25
ENSMUSG00000055978	Fut2	960.894	-0.901154	0.206235	-4.36956	1.24499e-05	0.000566633	ENSMUSG00000055978	493.691	802.199	601.338	1318.94	1200.77	1420.67
ENSMUSG00000055980	Irs1	2723.36	-0.562664	0.131446	-4.28056	1.86422e-05	0.000795433	ENSMUSG00000055980	2216.42	2039.93	1947.51	2922.94	4095.87	3362.26
ENSMUSG00000056162	Cndp1	593.918	0.979769	0.23257	4.2128	2.52228e-05	0.00101033	ENSMUSG00000056162	482.912	884.541	826.624	277.093	606	466.238
ENSMUSG00000056220	Pla2g4a	3880.6	-0.84587	0.205485	-4.11645	3.84751e-05	0.00139523	ENSMUSG00000056220	3150.06	2472.46	2257.3	3991.36	6485.63	5196.19
ENSMUSG00000056290	Ms4a4b	280.398	1.55788	0.356961	4.36428	1.27541e-05	0.000578799	ENSMUSG00000056290	262.001	258.128	706.006	164.068	156	125
ENSMUSG00000056293	Gsdmc2	49.1944	-3.18419	0.569712	-5.58912	2.28228e-08	2.93741e-06	ENSMUSG00000056293	13.999	10	3	131.758	71	78.976
ENSMUSG00000056296	Synpr	41.6257	-1.97318	0.434729	-4.53887	5.65564e-06	0.000305161	ENSMUSG00000056296	20	12	16	60	62	87
ENSMUSG00000056427	Slit3	816.838	1.07517	0.227649	4.72291	2.32491e-06	0.000148934	ENSMUSG00000056427	733	990.988	1425.29	413.133	655.735	624
ENSMUSG00000056481	Cd248	3138.33	0.305706	0.084695	3.60949	0.000306798	0.00742273	ENSMUSG00000056481	3305.73	3256.78	3261.69	2618.92	3001.67	3331.93
ENSMUSG00000056498	Tmem154	179.667	0.86733	0.203433	4.26346	2.01282e-05	0.000838335	ENSMUSG00000056498	183.216	221	232.225	138	136	143
ENSMUSG00000056608	Chd9	21801.8	-0.663961	0.150607	-4.40857	1.04057e-05	0.000484838	ENSMUSG00000056608	14005.3	18876.6	15692.6	22754.2	32025.3	28890.3
ENSMUSG00000056648	Hoxb8	966.679	-0.704173	0.134659	-5.22928	1.70169e-07	1.59047e-05	ENSMUSG00000056648	645.243	740.002	738.647	1096.58	1354.38	1278
ENSMUSG00000056749	Nfil3	556.007	1.17564	0.244034	4.81752	1.45354e-06	0.000101891	ENSMUSG00000056749	452.063	872.103	868.84	293.045	413	384
ENSMUSG00000056758	Hmga2	298.151	-0.700182	0.226399	-3.09269	0.00198352	0.0302087	ENSMUSG00000056758	276.17	175	184.086	367	433	384.072
ENSMUSG00000057058	Skap1	105.985	1.21378	0.346216	3.50584	0.00045517	0.0101233	ENSMUSG00000057058	97.001	109.016	219.018	71	63	69
ENSMUSG00000057092	Fxyd3	867.794	-0.654418	0.192116	-3.40638	0.00065831	0.0134594	ENSMUSG00000057092	444.998	608.199	815.498	1138	1202	1126
ENSMUSG00000057098	Ebf1	1523.23	0.443804	0.124027	3.57829	0.000345849	0.00815393	ENSMUSG00000057098	1805.39	1391.68	1750.38	1277.57	1356	1498.68
ENSMUSG00000057193	Slc44a2	3837.35	-0.232399	0.0757334	-3.06864	0.00215033	0.0318737	ENSMUSG00000057193	3180.66	3363.45	3409.1	4042.31	4684.53	4525.99
ENSMUSG00000057329	Bcl2	1194.5	0.494318	0.135676	3.64337	0.000269093	0.00668561	ENSMUSG00000057329	1236.87	1192.5	1516.78	1035	937.573	1195
ENSMUSG00000057614	Gnai1	1535.62	0.524415	0.104131	5.03613	4.7505e-07	3.88502e-05	ENSMUSG00000057614	1555.04	1725.25	1790.5	1350	1276.09	1424.3
ENSMUSG00000058173	Smco4	383.252	0.557739	0.171814	3.24618	0.00116964	0.0207179	ENSMUSG00000058173	360	442.364	488.917	306	381	303
ENSMUSG00000058260	Serpina9	64.5089	-3.57081	0.480452	-7.43219	1.06811e-13	6.21165e-11	ENSMUSG00000058260	7	10	8	164	104	170
ENSMUSG00000058297	Spock2	6259.34	0.859776	0.137824	6.23822	4.42583e-10	1.10308e-07	ENSMUSG00000058297	6323.88	7646.98	8987.83	3896.6	5492.37	4799.17
ENSMUSG00000058624	Gda	592.62	1.01548	0.310979	3.26543	0.00109298	0.0198444	ENSMUSG00000058624	369.108	938.051	935.654	302	508	458
ENSMUSG00000058715	Fcer1g	713.85	0.71926	0.22278	3.22857	0.0012441	0.0216709	ENSMUSG00000058715	646.074	668.999	1213.67	495.592	633.231	599
ENSMUSG00000058740	Kcnt1	73.5156	3.03867	0.645423	4.70803	2.50128e-06	0.000159008	ENSMUSG00000058740	52.999	118.001	114.958	22	10	20
ENSMUSG00000058927	Gm10053	791.356	-0.51457	0.146232	-3.51886	0.000433403	0.00974133	ENSMUSG00000058927	692.794	581.467	550.656	977.294	981.158	1021.65
ENSMUSG00000058952	Cfi	206.804	-1.3002	0.221257	-5.87644	4.19183e-09	7.31335e-07	ENSMUSG00000058952	118.871	131.259	88.003	324	291.976	316
ENSMUSG00000059173	Pde1a	692.692	0.629194	0.140048	4.49269	7.03289e-06	0.000366878	ENSMUSG00000059173	855.001	771.219	711.964	496.398	619	652
ENSMUSG00000059208	Hnrnpm	6927.2	-0.30548	0.10216	-2.9902	0.00278797	0.0384247	ENSMUSG00000059208	6233.8	5616.15	5780.11	8441.8	7849.25	7869.58
ENSMUSG00000059743	Fdps	669.499	-0.676032	0.227621	-2.96999	0.00297808	0.0400947	ENSMUSG00000059743	574.516	483.102	397.006	1058.91	814.649	715.787
ENSMUSG00000059895	Ptp4a3	1383.95	0.631001	0.14062	4.48727	7.21429e-06	0.000370463	ENSMUSG00000059895	1513.05	1648.36	1558.69	1226.43	1062	1169
ENSMUSG00000059901	Adamts14	716.253	0.712477	0.171467	4.15519	3.25018e-05	0.00122974	ENSMUSG00000059901	887.626	940.661	683.189	561.003	560	600.108
ENSMUSG00000059921	Unc5c	171.736	-1.12152	0.359315	-3.12127	0.00180075	0.0282702	ENSMUSG00000059921	144	94	65	216	188	345
ENSMUSG00000060131	Atp8b4	195.683	1.04046	0.311587	3.33924	0.000840068	0.0162049	ENSMUSG00000060131	169.04	206	378.225	138.001	150	117
ENSMUSG00000060206	Zfp462	576.29	0.800013	0.254381	3.14495	0.00166117	0.0266829	ENSMUSG00000060206	642.883	553.271	530.753	443	558.033	534.293
ENSMUSG00000060402	Chst8	26.7943	-1.51387	0.503429	-3.00713	0.00263731	0.0368753	ENSMUSG00000060402	18	22	9	33	37	33
ENSMUSG00000060419	Rps16-ps2	4788.7	0.270261	0.0920198	2.93698	0.00331424	0.0435482	ENSMUSG00000060419	4476.53	5045.99	5271.38	4446.51	4802.5	4583.66
ENSMUSG00000060445	Sycp2	22.9943	2.06336	0.588261	3.50756	0.000452233	0.0100866	ENSMUSG00000060445	23	26	34	5	16	15
ENSMUSG00000060512	0610040J01Rik	338.076	-1.37978	0.258757	-5.33235	9.6952e-08	9.82155e-06	ENSMUSG00000060512	225.001	169	135	576.082	405	560.595
ENSMUSG00000060548	Tnfrsf19	1543.6	-0.701781	0.133361	-5.26228	1.42278e-07	1.40505e-05	ENSMUSG00000060548	1208.54	1015.58	1092.99	2144.8	1879	2045
ENSMUSG00000060671	Atp8b2	2341.26	0.294099	0.0948105	3.10197	0.00192238	0.0296867	ENSMUSG00000060671	2093.91	2397.68	2737.94	2045.8	2412.49	2338
ENSMUSG00000060716	Plekhh1	945.198	-0.547688	0.130558	-4.19496	2.72915e-05	0.00107671	ENSMUSG00000060716	655.165	762.143	740.239	1253.37	1189.65	1142
ENSMUSG00000060780	Lrrtm1	71.6752	-1.62542	0.47617	-3.41353	0.000641266	0.0131795	ENSMUSG00000060780	43.001	32	27	72	69	199
ENSMUSG00000060961	Slc4a4	1025.58	0.774807	0.164601	4.70717	2.51175e-06	0.00015903	ENSMUSG00000060961	1008.89	1182.21	1515.48	791.788	711	882.324
ENSMUSG00000061132	Blnk	315.809	-0.79317	0.191611	-4.13947	3.48105e-05	0.00130452	ENSMUSG00000061132	225	193.985	223	419.251	364.164	513
ENSMUSG00000061462	Obscn	35.6006	1.24244	0.42218	2.94292	0.00325129	0.0429367	ENSMUSG00000061462	36	53	30.999	28	20	33.046
ENSMUSG00000061718	Ppp1r1b	31.2571	-2.17852	0.524189	-4.15598	3.23903e-05	0.00122848	ENSMUSG00000061718	6	17	11	53	35	69
ENSMUSG00000061780	Cfd	11.6033	-6.89272	1.7065	-4.0391	5.36576e-05	0.00182366	ENSMUSG00000061780	0	0	0	58	3	11
ENSMUSG00000061878	Sphk1	329.133	0.974178	0.270131	3.60632	0.000310571	0.00749091	ENSMUSG00000061878	279.083	448.834	426.694	220.039	204.525	323.028
ENSMUSG00000061959	Ces1e	487.062	-0.634107	0.200116	-3.16869	0.00153127	0.025347	ENSMUSG00000061959	458.999	301	320	548	688	647
ENSMUSG00000062444	Ap3b2	2258.21	-0.751579	0.116795	-6.43503	1.23453e-10	3.46153e-08	ENSMUSG00000062444	1784.26	1552.4	1518.22	2711.1	2930.09	3192.99
ENSMUSG00000062524	Ncr1	210.625	1.72919	0.391162	4.42066	9.83989e-06	0.000471584	ENSMUSG00000062524	175.012	207.059	550.734	111	106	92
ENSMUSG00000062861	Zfp28	555.063	0.407525	0.140759	2.8952	0.00378922	0.0482158	ENSMUSG00000062861	502.986	581.991	671.036	483.884	558.025	511
ENSMUSG00000062933	Gm10123	5343.23	-0.40003	0.111047	-3.60234	0.000315363	0.00753703	ENSMUSG00000062933	4857.69	3921.19	4209.04	6034.11	6281.89	7109.78
ENSMUSG00000062991	Nrg1	56.9431	-1.56392	0.48996	-3.19193	0.00141327	0.0239645	ENSMUSG00000062991	35	20	27	57.999	71.999	127
ENSMUSG00000063415	Cyp26b1	95.9795	0.845499	0.263536	3.20829	0.00133529	0.0228894	ENSMUSG00000063415	104	130	111.987	78	69	72
ENSMUSG00000063430	Wscd2	318.787	0.716015	0.174596	4.10099	4.11385e-05	0.00146837	ENSMUSG00000063430	395.628	360	402.151	209.001	285	249
ENSMUSG00000063455	D630045J12Rik	3799.98	0.642935	0.11997	5.35911	8.36307e-08	8.75447e-06	ENSMUSG00000063455	4876.51	3750.48	4789.29	2875.91	3061.91	3297.54
ENSMUSG00000063564	Col23a1	846.088	1.17195	0.231617	5.05987	4.19537e-07	3.54171e-05	ENSMUSG00000063564	929	948.639	1460.72	350.999	640	686.001
ENSMUSG00000063568	Jazf1	998.348	0.84268	0.120188	7.01136	2.36008e-12	9.86853e-10	ENSMUSG00000063568	1265.75	1095.19	1249.28	646	834	814
ENSMUSG00000063632	Sox11	25.5951	-2.0453	0.577003	-3.54469	0.000393074	0.00899715	ENSMUSG00000063632	12	6	10	39	63	30
ENSMUSG00000064065	Ipcef1	140.874	1.19367	0.33049	3.61182	0.000304056	0.00737911	ENSMUSG00000064065	119.001	126	322.994	84.073	85	115
ENSMUSG00000064179	Tnnt1	185.707	0.655994	0.222746	2.94503	0.0032292	0.0427169	ENSMUSG00000064179	244	194	216.001	127.001	145	178
ENSMUSG00000064181	Rab3ip	845.059	-0.76094	0.130194	-5.84467	5.07567e-09	8.47853e-07	ENSMUSG00000064181	647.03	555.001	614.907	1068	1168	1058
ENSMUSG00000064294	Aox3	1785.18	1.62503	0.510778	3.18147	0.00146528	0.0246073	ENSMUSG00000064294	1669.69	1842.17	4155.73	551.988	1155	1101
ENSMUSG00000064325	Hhip	563.723	-1.51774	0.275121	-5.51662	3.45577e-08	4.1108e-06	ENSMUSG00000064325	408.396	271	190.12	818	728.529	947
ENSMUSG00000064354	mt-Co2	33335.8	0.939623	0.160285	5.8622	4.56775e-09	7.71214e-07	ENSMUSG00000064354	31902.2	51135.7	40081.5	24203.8	25449.5	23482.7
ENSMUSG00000066150	Slc31a1	2267.1	-0.52584	0.117389	-4.47948	7.48239e-06	0.000381456	ENSMUSG00000066150	1845.6	1779.8	1610.38	2827.02	2935.31	2753.21
ENSMUSG00000066687	Zbtb16	1632.14	1.26107	0.185972	6.78095	1.19384e-11	4.35947e-09	ENSMUSG00000066687	1883.31	2042.24	2556.35	715.987	1367.26	1042
ENSMUSG00000067242	Lgi1	39.3995	-2.02188	0.526557	-3.83982	0.000123126	0.00356703	ENSMUSG00000067242	9.633	20	16	59.358	56	62
ENSMUSG00000067547	Gm7666	50.9125	-1.44877	0.474076	-3.05599	0.00224315	0.032887	ENSMUSG00000067547	41.77	18.025	17.206	54.413	99.694	84.943
ENSMUSG00000067599	Klra7	182.633	1.72942	0.418574	4.13169	3.60099e-05	0.00132729	ENSMUSG00000067599	153.081	171.716	492.968	110.982	81.971	72.993
ENSMUSG00000067780	Pi15	4015.98	1.21331	0.162536	7.46489	8.33706e-14	5.45452e-11	ENSMUSG00000067780	6053.24	4452.37	5015.92	1992.28	2801.33	3136.07
ENSMUSG00000067995	Gtf2f2	981.487	-0.571547	0.113185	-5.04966	4.42589e-07	3.677e-05	ENSMUSG00000067995	741.281	753.435	734.962	1260.18	1262.42	1209
ENSMUSG00000068129	Cst7	62.2518	1.55915	0.44557	3.49923	0.000466602	0.0102613	ENSMUSG00000068129	56	74.2	136	35	43	22
ENSMUSG00000068227	Il2rb	1091.59	1.69776	0.294629	5.76236	8.29451e-09	1.3024e-06	ENSMUSG00000068227	1013.56	1100.44	2571.94	621.774	577	471
ENSMUSG00000068523	Gng5	2305.13	-0.317606	0.101763	-3.12103	0.00180222	0.0282702	ENSMUSG00000068523	2059.39	1910.8	1796.22	2525.09	2830.88	2836.61
ENSMUSG00000068762	Gstm6	212.862	-1.14489	0.285207	-4.01425	5.96339e-05	0.00198805	ENSMUSG00000068762	178	98.998	106.002	316.037	250.166	341
ENSMUSG00000068876	Cgn	1270.99	-0.627894	0.132967	-4.72218	2.33331e-06	0.000148934	ENSMUSG00000068876	1036.6	864.97	911.803	1625.25	1760.61	1528.13
ENSMUSG00000069303	Hist1h2br	45.622	-1.32403	0.440017	-3.00903	0.00262079	0.0368083	ENSMUSG00000069303	18.17	36.928	26.543	44.783	69.076	70.077
ENSMUSG00000069456	Rdh16	145.504	-1.25053	0.259031	-4.82772	1.38104e-06	9.76807e-05	ENSMUSG00000069456	62.618	86.159	95.164	183.944	200.586	267.773
ENSMUSG00000069515	Lyz1	146.885	1.89757	0.290713	6.52731	6.69625e-11	2.10289e-08	ENSMUSG00000069515	206.778	225.277	222.903	74.116	41.025	82.078
ENSMUSG00000069808	Fam57a	862.135	-0.43872	0.143857	-3.0497	0.00229073	0.033327	ENSMUSG00000069808	692.037	716.052	617.045	1102.27	1108.04	999.724
ENSMUSG00000069917	Hba-a2	513.108	1.25523	0.300539	4.17658	2.95924e-05	0.00114448	ENSMUSG00000069917	806.271	823.681	402.149	274.901	256.629	436.652
ENSMUSG00000069919	Hba-a1	531.235	1.12553	0.346171	3.25136	0.00114854	0.0204788	ENSMUSG00000069919	798.729	885.913	364.385	272.099	269.385	529.346
ENSMUSG00000070034	Sp110	694.278	0.539001	0.179716	2.99918	0.00270708	0.0375832	ENSMUSG00000070034	562.616	807.912	973.193	568.687	595.727	636.71
ENSMUSG00000070407	Hs3st3b1	120.837	-0.863739	0.239612	-3.60474	0.000312464	0.00749608	ENSMUSG00000070407	92.606	74.814	72.935	165.402	168.79	163.46
ENSMUSG00000070419	Cyp3a57	168.658	-1.22554	0.280384	-4.37094	1.23711e-05	0.000564683	ENSMUSG00000070419	62	127	95.644	247.049	231	276
ENSMUSG00000070509	Rgma	1261.28	0.372712	0.113563	3.28199	0.00103076	0.018952	ENSMUSG00000070509	1288.81	1291.98	1433.83	1017.32	1119	1393
ENSMUSG00000070565	Rasal2	981.292	0.446114	0.118908	3.75176	0.000175599	0.00477034	ENSMUSG00000070565	1043.55	1050.33	1067.23	789.011	960.056	927.005
ENSMUSG00000070691	Runx3	144.781	1.72171	0.559553	3.07695	0.00209132	0.0313638	ENSMUSG00000070691	94.962	108.106	263.266	94	70	72
ENSMUSG00000070866	Zfp804a	51.2634	-2.0361	0.677736	-3.00427	0.0026622	0.0370584	ENSMUSG00000070866	38	3	15	78	67	120
ENSMUSG00000071019	Sdr16c6	89.7495	2.25988	0.636159	3.55238	0.000381768	0.00876391	ENSMUSG00000071019	41	86	302.515	18	52	31
ENSMUSG00000071369	Map3k5	793.845	-0.672661	0.12238	-5.4965	3.87401e-08	4.47483e-06	ENSMUSG00000071369	627.542	569.294	620.004	889.462	1027.46	1041.19
ENSMUSG00000071551	Akr1c19	736.549	-0.92674	0.145042	-6.38945	1.66481e-10	4.43064e-08	ENSMUSG00000071551	457.758	406.874	552.374	905.9	1146.12	1074.86
ENSMUSG00000071552	Tigit	41.828	1.95232	0.629506	3.10134	0.00192644	0.0297141	ENSMUSG00000071552	37	29	126.132	24	17	13
ENSMUSG00000071637	Cebpd	431.547	0.90608	0.281733	3.2161	0.00129947	0.0224223	ENSMUSG00000071637	288	573.106	745.001	271	326	367
ENSMUSG00000071713	Csf2rb	728.157	1.81915	0.296937	6.12638	8.98992e-10	1.96055e-07	ENSMUSG00000071713	506.877	1134.54	1199.17	322.988	412.29	411.307
ENSMUSG00000071714	Csf2rb2	469.831	1.74743	0.374482	4.66626	3.06739e-06	0.000188879	ENSMUSG00000071714	249.962	832.937	974.234	199.013	255.71	238.1
ENSMUSG00000071716	Apol7e	71.4318	1.21658	0.395499	3.07607	0.00209746	0.031396	ENSMUSG00000071716	63.304	65.557	158.835	56.381	39.005	44.903
ENSMUSG00000071984	Fndc1	643.004	-1.27474	0.290404	-4.38952	1.13601e-05	0.000522952	ENSMUSG00000071984	456.01	404.965	285.017	839.992	683.983	1048.03
ENSMUSG00000072672	Duxbl3	40.6963	1.51261	0.501974	3.01332	0.00258403	0.0363245	ENSMUSG00000072672	31.236	141.237	82.124	7.125	20.68	25.655
ENSMUSG00000072674	Plac9b	1860.31	0.800323	0.246191	3.25082	0.00115071	0.0204788	ENSMUSG00000072674	1528.22	2769.48	2522.51	834.798	1792.83	1728.7
ENSMUSG00000072675	Duxbl2	413.851	0.663608	0.222369	2.98426	0.00284261	0.0389142	ENSMUSG00000072675	539.805	378.064	522.662	269.187	295.977	461.249
ENSMUSG00000072720	Myo18b	113.249	1.0642	0.311491	3.41647	0.000634398	0.0130555	ENSMUSG00000072720	137.323	176	143	69	102	50.999
ENSMUSG00000072721	Klra14-ps	39.7038	2.46709	0.639994	3.85486	0.000115795	0.00340489	ENSMUSG00000072721	23.86	31.053	138.578	12	15.31	15.131
ENSMUSG00000072791	Abcb5	128.348	3.71976	0.445523	8.3492	6.8725e-17	7.708e-14	ENSMUSG00000072791	153.032	331.398	183	12	34	13
ENSMUSG00000073008	Gpr174	62.1791	1.76252	0.553784	3.18268	0.00145917	0.0245572	ENSMUSG00000073008	63	40	140	35	24	36
ENSMUSG00000073557	Ppp1r12b	6143.73	0.493274	0.143277	3.4428	0.000575722	0.0121505	ENSMUSG00000073557	6662.18	7278.33	6260.83	4403.45	5542.13	6391.15
ENSMUSG00000073600	Prob1	861.242	-0.531375	0.108047	-4.91798	8.74408e-07	6.69754e-05	ENSMUSG00000073600	695	670.049	643.491	971	1114.14	1133.17
ENSMUSG00000073702	Rpl31	11707.2	0.258074	0.0896208	2.87962	0.00398156	0.0496968	ENSMUSG00000073702	10802.5	11913.3	13024	10717.4	12296.9	11294
ENSMUSG00000073910	Mob3b	852.064	-0.532153	0.144072	-3.69366	0.00022105	0.00571817	ENSMUSG00000073910	672.361	662.216	584	1044.17	1108	1120.15
ENSMUSG00000073940	Hbb-bt	218.174	1.10925	0.336285	3.29855	0.000971855	0.0181021	ENSMUSG00000073940	311.172	309.17	220.424	91.591	116.468	238.245
ENSMUSG00000074034	Gm5921	83.9102	-0.818935	0.281435	-2.90986	0.0036159	0.0465384	ENSMUSG00000074034	54.539	57.179	60.459	126.875	108.598	101.625
ENSMUSG00000074151	Nlrc5	842.236	0.56354	0.16814	3.35162	0.000803411	0.0156472	ENSMUSG00000074151	756.886	947.362	1227.49	691.001	852.398	587.001
ENSMUSG00000074227	Spint2	2241.74	-0.286914	0.0864838	-3.31755	0.000908107	0.0172837	ENSMUSG00000074227	1795.63	1904.88	1967.77	2431.27	2795.63	2682.69
ENSMUSG00000074513	Arfip1	1757.36	-0.278545	0.0799132	-3.48559	0.000491056	0.0106353	ENSMUSG00000074513	1424.4	1520.48	1517.85	1902.71	2148.28	2132.14
ENSMUSG00000074715	Ccl28	359.859	-1.95647	0.654337	-2.99001	0.00278972	0.0384247	ENSMUSG00000074715	230	82	90.185	677.038	315	870
ENSMUSG00000074874	Ctla2b	616.502	1.37677	0.191039	7.20675	5.73045e-13	2.90256e-10	ENSMUSG00000074874	688.873	799.343	1161.35	354.661	341.206	346.161
ENSMUSG00000075254	Heg1	8167.81	0.342501	0.0937876	3.65189	0.000260322	0.00649924	ENSMUSG00000075254	8383.18	8810.05	8415.14	7624.14	7780.82	7652.21
ENSMUSG00000075284	Wipf1	1407.96	0.416924	0.113732	3.66586	0.000246513	0.00620311	ENSMUSG00000075284	1301.76	1413.77	1729.97	1286.7	1224.06	1441.21
ENSMUSG00000075289	Carns1	306.272	0.762463	0.167945	4.53995	5.62674e-06	0.000305161	ENSMUSG00000075289	311	331.072	380.436	204.999	268	306
ENSMUSG00000075304	Sp5	32.9405	-1.25555	0.424268	-2.95932	0.00308318	0.041062	ENSMUSG00000075304	14	19	21	48	45	58
ENSMUSG00000075420	Smim6	56.9484	-1.38274	0.362785	-3.81146	0.000138147	0.00390844	ENSMUSG00000075420	20	29	41.082	73	92	98
ENSMUSG00000075588	Hoxb2	309.858	-0.516381	0.151498	-3.4085	0.000653217	0.0133726	ENSMUSG00000075588	230.002	250	241.221	330	409.455	427
ENSMUSG00000075703	Selenoi	862.975	-0.34181	0.113689	-3.00653	0.00264248	0.0369147	ENSMUSG00000075703	721.169	769.084	759.178	888.092	991.999	1060
ENSMUSG00000076435	Acsf2	1142.07	0.603107	0.151211	3.98852	6.64878e-05	0.00215373	ENSMUSG00000076435	1299.85	1131.31	1403.27	806.02	1018.35	1110
ENSMUSG00000076490	Trbc1	133.888	1.62466	0.368394	4.41011	1.03316e-05	0.000483289	ENSMUSG00000076490	122.193	149.534	307.32	71.503	80.126	55.556
ENSMUSG00000078234	Klhdc7a	823.356	-0.938899	0.234826	-3.99827	6.38067e-05	0.00208294	ENSMUSG00000078234	386.406	738.005	473.048	1191.02	1190.66	1040
ENSMUSG00000078881	Gm14434	20.2472	-7.70366	1.30182	-5.91761	3.26653e-09	6.07151e-07	ENSMUSG00000078881	0	0	0	24.8	88.317	35.046
ENSMUSG00000078931	Pdf	433.1	-0.412088	0.129723	-3.17667	0.00148978	0.0248328	ENSMUSG00000078931	342.313	361.878	336.469	481.517	540.757	570.108
ENSMUSG00000078974	Sec61g	497.057	-0.486982	0.152964	-3.18363	0.0014544	0.0245032	ENSMUSG00000078974	423.691	406.32	339.662	577.682	615.896	648.67
ENSMUSG00000079056	Kcnip3	688.449	0.379239	0.121447	3.12266	0.00179224	0.0282265	ENSMUSG00000079056	757.994	726.926	738.727	532.962	667.432	692.014
ENSMUSG00000079227	Ccr5	741.386	0.958807	0.265276	3.61438	0.000301069	0.00731794	ENSMUSG00000079227	540.488	819.395	1264.48	613.935	511.647	566.746
ENSMUSG00000079298	Klrb1b	54.2761	1.36638	0.407178	3.35573	0.000791572	0.0154401	ENSMUSG00000079298	51	40	121.323	37.001	34	36.581
ENSMUSG00000079363	Gbp4	912.154	0.755939	0.24745	3.05492	0.00225122	0.0329745	ENSMUSG00000079363	683.622	1256.07	1366.33	587.91	970.115	597.633
ENSMUSG00000079429	Mroh2a	55.1459	-0.967274	0.335799	-2.88052	0.00397022	0.0495946	ENSMUSG00000079429	42	45.999	32	56.999	83	66
ENSMUSG00000079563	Pglyrp2	56.8357	1.42276	0.463697	3.06829	0.00215286	0.0318737	ENSMUSG00000079563	50	60.001	117	39	33	27
ENSMUSG00000079620	Muc4	456.821	-2.41702	0.653384	-3.69923	0.000216258	0.00564066	ENSMUSG00000079620	221	82	114.034	1019.02	409.001	817.096
ENSMUSG00000079852	Klra4	306.752	2.05822	0.406635	5.06159	4.15765e-07	3.52883e-05	ENSMUSG00000079852	250	284.228	884.832	138.231	115	126.218
ENSMUSG00000081406	Rps6-ps4	3633.4	0.829909	0.123459	6.72217	1.79044e-11	6.00108e-09	ENSMUSG00000081406	3749.32	4511.34	4918.99	2280.22	2991.09	3101.51
ENSMUSG00000084128	Esrp2	586.12	-0.749802	0.202822	-3.69685	0.000218287	0.00567474	ENSMUSG00000084128	334.178	509.115	533.994	680.999	763.239	649.999
ENSMUSG00000089727	Klra8	336.154	2.06549	0.671278	3.07695	0.00209131	0.0313638	ENSMUSG00000089727	239.111	285.99	1037.86	168.908	129.689	111.868
ENSMUSG00000089789	Rdh1	395.428	-1.06354	0.270368	-3.93367	8.36589e-05	0.00259095	ENSMUSG00000089789	273.477	293.508	150.947	567.906	639.519	490.338
ENSMUSG00000089876	Tmem102	186.703	-0.740453	0.211256	-3.505	0.000456615	0.0101411	ENSMUSG00000089876	141	141	112.003	227	276.649	240
ENSMUSG00000089996	Tmsb15b2	16.1599	-2.29506	0.74323	-3.08795	0.00201544	0.0305468	ENSMUSG00000089996	5.855	7.95	4.827	17.549	24.684	17.918
ENSMUSG00000090019	Gimap1	431.284	0.509978	0.142601	3.57627	0.000348532	0.00818035	ENSMUSG00000090019	387.775	472.447	562.339	356.997	382.056	412.523
ENSMUSG00000090066	1110002E22Rik	513.825	0.823708	0.199507	4.12872	3.64796e-05	0.00134146	ENSMUSG00000090066	617.998	516.913	498.143	388.957	429	508
ENSMUSG00000090231	Cfb	1155.77	-0.804867	0.193538	-4.15871	3.20049e-05	0.00121838	ENSMUSG00000090231	721.646	718.676	990.073	1883.96	1441.82	1251.41
ENSMUSG00000090877	Hspa1b	1396.93	-0.710848	0.10928	-6.5048	7.77952e-11	2.39518e-08	ENSMUSG00000090877	962.347	1012.96	1010.9	1849.17	1795.94	1877.7
ENSMUSG00000091345	Col6a5	108.221	1.16782	0.34627	3.37257	0.000744701	0.0147085	ENSMUSG00000091345	83.644	101.065	125.041	70.102	91.236	120.906
ENSMUSG00000091618	H60c	76.6594	-1.89136	0.508493	-3.71953	0.000199593	0.00529393	ENSMUSG00000091618	20.91	44	26	52	205.359	138.985
ENSMUSG00000092083	Kcnb2	135.003	-0.661935	0.21526	-3.07504	0.00210473	0.0314448	ENSMUSG00000092083	122.044	96	101.002	141	177	173
ENSMUSG00000094075	Ighv1-80	15.7458	-3.53979	1.03205	-3.42985	0.000603925	0.0125934	ENSMUSG00000094075	2	3	2	56	5	29
ENSMUSG00000094088	Ighv1-64	17.7593	-3.74907	1.02988	-3.6403	0.000272321	0.00672326	ENSMUSG00000094088	3	0	4	39.396	57	7.989
ENSMUSG00000094797	Igkv6-15	11.4376	-2.82544	0.910436	-3.10339	0.00191317	0.0296258	ENSMUSG00000094797	5	0	3	19.986	19	24.997
ENSMUSG00000094985	Topaz1	175.671	-1.72708	0.429779	-4.01853	5.85614e-05	0.00195645	ENSMUSG00000094985	89	93.27	37.998	329	253.012	244.013
ENSMUSG00000096188	Cmtm4	2108.96	-0.376992	0.0916359	-4.11402	3.88833e-05	0.00140355	ENSMUSG00000096188	1806.22	1638.87	1741.97	2421	2562	2600.96
ENSMUSG00000096410	Ighv1-19	11.3608	-2.94902	0.903306	-3.2647	0.0010958	0.0198686	ENSMUSG00000096410	4	1	2	30.003	14	23
ENSMUSG00000097412	1810014B01Rik	143.784	-1.39263	0.391998	-3.55264	0.000381383	0.00876391	ENSMUSG00000097412	121.001	83.294	134.718	107.898	137.002	159.076
ENSMUSG00000098112	Bin2	218.786	1.02021	0.276279	3.69268	0.0002219	0.00573071	ENSMUSG00000098112	200	212	408.052	183	130	162
ENSMUSG00000098207	Arl14	82.9137	-1.27502	0.338574	-3.76585	0.000165986	0.00456446	ENSMUSG00000098207	33	63.091	40	98	131	150
ENSMUSG00000099009	Rdh16f1	452.824	-1.15093	0.309424	-3.71958	0.000199554	0.00529393	ENSMUSG00000099009	265.906	375.368	146.79	731.25	628.797	615.38
ENSMUSG00000100862	Gm10925	14151.6	-0.789136	0.154579	-5.10508	3.30649e-07	2.90047e-05	ENSMUSG00000100862	9924.93	7676.6	11560.6	16585.1	17975.3	23248.9
ENSMUSG00000101111	Gm28437	13409.9	-1.30013	0.349477	-3.72022	0.00019905	0.00529393	ENSMUSG00000101111	6964.34	4658.3	10338.8	14219.6	22452.2	24947.9
ENSMUSG00000101939	Gm28438	7443.85	-0.351734	0.0969219	-3.62904	0.000284472	0.00697087	ENSMUSG00000101939	6027.9	6393.14	5938.08	7804.52	8866.07	10173.1
ENSMUSG00000102070	Gm28661	70856.7	-0.374971	0.101955	-3.67781	0.000235247	0.00598732	ENSMUSG00000102070	53699.6	53981.4	66054	72117	90407.3	95063.4
ENSMUSG00000103421	Golt1a	47.411	-1.14499	0.38417	-2.98043	0.00287847	0.0391661	ENSMUSG00000103421	27.711	25.996	27.355	63.063	61.221	88.463
ENSMUSG00000105096	Gbp10	37.1833	2.23078	0.53115	4.19991	2.67023e-05	0.00105947	ENSMUSG00000105096	39.998	32.339	32.21	14.4	29.183	20.58
ENSMUSG00000105504	Gbp5	399.357	0.832874	0.274835	3.03045	0.00244189	0.0347935	ENSMUSG00000105504	306.047	472.242	684.056	222	387.994	312.998
ENSMUSG00000107068	Gm42742	3156.59	1.1349	0.255597	4.44021	8.98731e-06	0.000438257	ENSMUSG00000107068	2604.49	3413.04	4622.17	1579.47	3069.89	2571.72
ENSMUSG00000109913	Gm30694	11.5892	4.57646	1.17262	3.90277	9.50997e-05	0.00289953	ENSMUSG00000109913	13	29	21	0	3	0
ENSMUSG00000110195	Pde2a	489.244	1.59982	0.357856	4.47058	7.80089e-06	0.000392595	ENSMUSG00000110195	404.426	915.32	1000.53	197.116	400.146	130.918
ENSMUSG00000111548	Gm8162	11.7057	-3.31985	0.85012	-3.90515	9.41663e-05	0.00287665	ENSMUSG00000111548	2	2	2	22	23	23
ENSMUSG00000112023	Lilr4b	259.374	0.626528	0.211191	2.96663	0.00301078	0.0403373	ENSMUSG00000112023	271.624	289.618	273.295	236.307	221.001	223.126
ENSMUSG00000113902	Ndufb1-ps	1055.99	-0.384925	0.124749	-3.0856	0.00203144	0.0307004	ENSMUSG00000113902	940.17	868.218	768.299	1176	1282.29	1369
ENSMUSG00000118458	Gm10599	10.7656	4.46744	1.17395	3.80547	0.000141533	0.00398985	ENSMUSG00000118458	24.085	20.257	14.371	0	0	3.254

## Sheet: Sample ID
Sample ID	Genotype
RMU065	WT
RMU066	WT
RMU067	WT
RMU068	AF1_FFF
RMU069	AF1_FFF
RMU070	AF1_FFF
