# Supplementary material for: Activation function 1 of progesterone receptor is required for progesterone antagonism of oestrogen action in the uterus
Source: BMC Biol. 2022 Oct 5;20:222. doi: 10.1186/s12915-022-01410-3 (PMC9535881; doi:10.1186/s12915-022-01410-3)
Supplement: Supplementary file 3 — Additional file 3. 807 Common genes between estrogen-regulated in the OVX WT and dysregulated in the AF_FFF GD3. [file 12915_2022_1410_MOESM3_ESM.xlsx]

## Sheet: Suppl.Table 2
DESEQ2 AF1_FFF vs WT (GD 3)	external_gene_name	baseMean	log2FoldChange	lfcSE	stat	pvalue	padj	Ensembl gene ID (counts)	RMU065	RMU066	RMU067	RMU068	RMU069	RMU070		DESEQ2 OVX WT-EB vs WT-Ctrl	external_gene_name	baseMean	log2FoldChange	lfcSE	stat	pvalue	padj	Ensembl gene ID (counts)	RMU047	RMU048	RMU049	RMU053	RMU054	RMU055
ENSMUSG00000000088	Cox5a	1350.15	-0.40016	0.129805	-3.08277	0.00205084	0.0309637	ENSMUSG00000000088	1129.99	1168.42	974.853	1616	1578.58	1703.89		ENSMUSG00000000088	Cox5a	2668.11	2.40363	0.327195	7.34617	2.03968e-13	2.24401e-12	ENSMUSG00000000088	1246	952.258	779.999	3493.77	2739	7911.32
ENSMUSG00000000159	Igsf5	187.775	-0.904932	0.187379	-4.82944	1.36921e-06	9.7282e-05	ENSMUSG00000000159	133.996	115.11	125.044	258	250.92	259.727		ENSMUSG00000000159	Igsf5	344.118	0.995547	0.309927	3.2122	0.00131723	0.00364803	ENSMUSG00000000159	319.001	163.298	193.856	415.425	309	468
ENSMUSG00000000303	Cdh1	6517.19	-0.683783	0.11081	-6.1708	6.7946e-10	1.56895e-07	ENSMUSG00000000303	5020.29	4715.13	4392.88	8516.44	8737.91	8240.44		ENSMUSG00000000303	Cdh1	10186.3	1.68117	0.204877	8.20575	2.29158e-16	3.32054e-15	ENSMUSG00000000303	2954.12	4937.06	4622.35	13256.2	11131	11914.4
ENSMUSG00000000308	Ckmt1	574.635	-1.05785	0.332006	-3.18625	0.00144132	0.0243875	ENSMUSG00000000308	374.981	498.468	188.999	953.399	835.54	615		ENSMUSG00000000308	Ckmt1	6388.49	4.56094	0.342719	13.3081	2.07662e-40	1.74636e-38	ENSMUSG00000000308	618.994	454.998	397.057	9824.45	7064.99	14023.8
ENSMUSG00000000325	Arvcf	1536.02	2.08711	0.55409	3.76674	0.000165396	0.00455623	ENSMUSG00000000325	4006.19	2601.35	1068.64	465.102	677	553		ENSMUSG00000000325	Arvcf	267.825	-1.3813	0.248998	-5.54743	2.89901e-08	1.79045e-07	ENSMUSG00000000325	403	728	506.824	150.198	162.999	139.999
ENSMUSG00000000555	Itga5	2830.05	0.490277	0.161709	3.03185	0.00243059	0.0347271	ENSMUSG00000000555	2377.07	3695.82	3227.68	2446.04	2563	2510.86		ENSMUSG00000000555	Itga5	2433.85	1.24221	0.172952	7.18244	6.84799e-13	7.18256e-12	ENSMUSG00000000555	724	1664.93	1231.82	3186.23	2966.49	2305.67
ENSMUSG00000000794	Kcnn3	1679.75	0.510459	0.168131	3.03609	0.00239671	0.0344718	ENSMUSG00000000794	1698.31	2162.25	1663.15	1182	1516.21	1767.33		ENSMUSG00000000794	Kcnn3	500.051	-0.785254	0.319447	-2.45817	0.0139648	0.0299684	ENSMUSG00000000794	460	886.059	677.364	443	381	124
ENSMUSG00000000805	Car4	68.0545	2.87463	0.702429	4.09241	4.26917e-05	0.00150979	ENSMUSG00000000805	28	191	195	17	30	3		ENSMUSG00000000805	Car4	97.3915	-5.7273	0.624299	-9.17397	4.55914e-20	9.30884e-19	ENSMUSG00000000805	248	360.001	334.999	2	4	7
ENSMUSG00000001157	Gmcl1	921.126	-0.379726	0.116024	-3.27283	0.00106477	0.0194634	ENSMUSG00000001157	799.78	736.846	719.586	1078.95	1096.22	1143.96		ENSMUSG00000001157	Gmcl1	793.847	0.340316	0.103764	3.27972	0.0010391	0.00293964	ENSMUSG00000001157	538.988	778.102	714.083	901.111	775.092	642.129
ENSMUSG00000001227	Sema6b	355.212	0.836671	0.239144	3.4986	0.000467702	0.0102711	ENSMUSG00000001227	306.126	476.356	488	192.676	318	322		ENSMUSG00000001227	Sema6b	261.272	1.20351	0.416021	2.89291	0.00381688	0.00952901	ENSMUSG00000001227	51	297	165	443.999	332	278
ENSMUSG00000001240	Ramp2	1750.21	0.482338	0.167642	2.8772	0.00401224	0.0499605	ENSMUSG00000001240	1455.51	2040.15	2270.03	1559.82	1552.23	1530.72		ENSMUSG00000001240	Ramp2	2340.55	1.34793	0.258852	5.20734	1.91565e-07	1.05473e-06	ENSMUSG00000001240	1223.93	1458.02	1564.99	2897.49	2870.24	4153.01
ENSMUSG00000001249	Hpn	204.019	-0.68836	0.233585	-2.94693	0.00320945	0.0425272	ENSMUSG00000001249	158	144	120.001	263	253.809	311.999		ENSMUSG00000001249	Hpn	429.153	-0.717401	0.282099	-2.54308	0.010988	0.0242906	ENSMUSG00000001249	479.492	550.994	560.002	312.248	259	401
ENSMUSG00000001444	Tbx21	61.9376	1.63674	0.515163	3.17712	0.00148745	0.0248203	ENSMUSG00000001444	49	62	157	37	37	21		ENSMUSG00000001444	Tbx21	13.7486	-1.33722	0.566981	-2.3585	0.0183491	0.038146	ENSMUSG00000001444	10	29	18	11	7	3
ENSMUSG00000001520	Nrip2	300.292	0.72088	0.213341	3.379	0.000727495	0.0144964	ENSMUSG00000001520	285.963	370.001	415.401	176.999	270	272.001		ENSMUSG00000001520	Nrip2	58.3036	-1.19351	0.387553	-3.0796	0.00207277	0.00551572	ENSMUSG00000001520	64	133.441	98.999	27	44	35
ENSMUSG00000001552	Jup	1832.94	-0.542084	0.111668	-4.85442	1.20737e-06	8.8177e-05	ENSMUSG00000001552	1487.94	1607.79	1407.63	2181.41	2085.99	2198.2		ENSMUSG00000001552	Jup	4679.21	1.79118	0.321477	5.57171	2.52255e-08	1.57005e-07	ENSMUSG00000001552	961.911	3100.82	2311.13	5019.18	7455.41	6496.56
ENSMUSG00000001588	Acap1	282.062	1.29665	0.328362	3.94884	7.85308e-05	0.00247112	ENSMUSG00000001588	208.998	289.997	631.002	176.104	191.998	167.979		ENSMUSG00000001588	Acap1	81.1088	-1.57576	0.368196	-4.27968	1.87166e-05	7.45627e-05	ENSMUSG00000001588	131.001	178.004	122.994	40	60.999	35
ENSMUSG00000001672	Marveld3	254.156	-0.75308	0.176496	-4.26684	1.98261e-05	0.000834609	ENSMUSG00000001672	160	171.158	201	339	348.108	333.981		ENSMUSG00000001672	Marveld3	520.723	0.690102	0.185985	3.71053	0.000206823	0.000680799	ENSMUSG00000001672	389	391.98	340.131	610.529	526	486
ENSMUSG00000001741	Il16	801.661	0.898007	0.162103	5.53975	3.02911e-08	3.68706e-06	ENSMUSG00000001741	1245.99	855.674	938.029	510	552.001	681.001		ENSMUSG00000001741	Il16	543.538	-0.566255	0.197328	-2.86961	0.00410979	0.0101788	ENSMUSG00000001741	587.375	703.69	690.229	549.115	543.999	248.299
ENSMUSG00000002108	Nr1h3	378.439	0.924105	0.286654	3.22376	0.0012652	0.0219515	ENSMUSG00000002108	302.001	403	672.064	242	266.977	339		ENSMUSG00000002108	Nr1h3	206.587	-2.1172	0.230187	-9.19773	3.65594e-20	7.53148e-19	ENSMUSG00000002108	365.001	508.5	437.979	100	81.001	102
ENSMUSG00000002222	Rmnd5a	4576.16	-0.296138	0.0899454	-3.29242	0.000993286	0.0183489	ENSMUSG00000002222	3910.12	3502.95	4196.51	4807.75	5715.99	5595.17		ENSMUSG00000002222	Rmnd5a	3389.03	-0.38382	0.149004	-2.57591	0.00999779	0.0224138	ENSMUSG00000002222	2907.34	4241.96	4267.9	3520.82	3091.36	1722
ENSMUSG00000002393	Nr2f6	1157.49	-0.345753	0.106366	-3.2506	0.00115162	0.0204788	ENSMUSG00000002393	911.633	993.683	939.139	1210.45	1299.83	1708.22		ENSMUSG00000002393	Nr2f6	1289.74	0.615778	0.201909	3.04978	0.00229011	0.00603131	ENSMUSG00000002393	849.636	1256.93	1068.42	1487.2	1388	2141.63
ENSMUSG00000002808	Epdr1	1342.49	0.62413	0.13685	4.5607	5.09833e-06	0.000285907	ENSMUSG00000002808	1286.73	1542.87	1754.38	959.998	1224.49	1212		ENSMUSG00000002808	Epdr1	908.543	0.502221	0.215617	2.32923	0.0198469	0.0408449	ENSMUSG00000002808	635	741.146	743.815	996	1150	592.206
ENSMUSG00000002885	Adgre5	1273.73	0.495562	0.142598	3.47524	0.000510403	0.0109936	ENSMUSG00000002885	1169.88	1434.75	1555.37	1260.99	1079	1068.05		ENSMUSG00000002885	Adgre5	3218	2.09414	0.225538	9.28512	1.61532e-20	3.43129e-19	ENSMUSG00000002885	639.226	1401.79	998.42	5202.19	4443.52	3015.24
ENSMUSG00000002900	Lamb1	8563.29	0.341389	0.0689607	4.95048	7.40292e-07	5.78312e-05	ENSMUSG00000002900	8566.32	8893.37	9649.48	7536.81	8244.36	8267.98		ENSMUSG00000002900	Lamb1	6452.62	1.42441	0.185088	7.69588	1.40524e-14	1.73926e-13	ENSMUSG00000002900	2576.99	2917.36	3463.01	7969.24	8386.07	6089.82
ENSMUSG00000003051	Elf3	1061.77	-0.575607	0.161709	-3.55952	0.000371529	0.00860436	ENSMUSG00000003051	667.529	852.488	873.375	1473	1391.74	1195		ENSMUSG00000003051	Elf3	11470.1	3.7401	0.277048	13.4998	1.56756e-41	1.38133e-39	ENSMUSG00000003051	1573	1580.78	1343.57	17116	12708	23990
ENSMUSG00000003153	Slc2a3	5600.75	1.03019	0.234725	4.38894	1.13902e-05	0.000522952	ENSMUSG00000003153	6865.94	8106.4	6040.21	3025.33	5667.29	3112.32		ENSMUSG00000003153	Slc2a3	577.333	-3.28199	0.385522	-8.5131	1.69339e-17	2.74777e-16	ENSMUSG00000003153	519.574	1877.75	2028.95	205.367	172.431	118.372
ENSMUSG00000003309	Ap1m2	865.227	-0.816363	0.172314	-4.73764	2.16224e-06	0.000139718	ENSMUSG00000003309	700.356	605.072	503.965	1128.24	1256.47	1039		ENSMUSG00000003309	Ap1m2	1802	1.23399	0.24525	5.03155	4.86538e-07	2.51772e-06	ENSMUSG00000003309	1266.02	907.007	882.524	2330.62	1777	3011.29
ENSMUSG00000003814	Calr	13200.8	-0.564182	0.162731	-3.46695	0.000526401	0.0112511	ENSMUSG00000003814	10302.1	10547.7	9295.08	19382.6	16988.9	13354.2		ENSMUSG00000003814	Calr	24718.3	1.73716	0.182825	9.50175	2.06383e-21	4.65804e-20	ENSMUSG00000003814	6540.86	11021.3	11375	31753.6	27169.9	30741.3
ENSMUSG00000004612	Nkg7	280.612	1.67186	0.329681	5.07115	3.95419e-07	3.39282e-05	ENSMUSG00000004612	250.306	320.999	642.713	161	138	127		ENSMUSG00000004612	Nkg7	53.7029	-2.88602	0.526092	-5.48577	4.1167e-08	2.48907e-07	ENSMUSG00000004612	148.999	73	108	22	10	11
ENSMUSG00000004655	Aqp1	4915.64	1.08055	0.220013	4.91128	9.04834e-07	6.86363e-05	ENSMUSG00000004655	4014.54	6659.18	8394.03	2623.57	3400.5	4060.98		ENSMUSG00000004655	Aqp1	2997.6	-1.04775	0.328732	-3.18724	0.00143639	0.00395189	ENSMUSG00000004655	2817.43	9370.62	4099.69	2383.97	2805	1842
ENSMUSG00000004665	Cnn2	3803.41	0.44239	0.100317	4.40993	1.03403e-05	0.000483289	ENSMUSG00000004665	3673.17	4491.52	4258.2	3106	3570.83	3583.89		ENSMUSG00000004665	Cnn2	5017.66	0.803487	0.146775	5.47429	4.39274e-08	2.64556e-07	ENSMUSG00000004665	2909.51	4910.97	3695.65	6542.89	6071.61	5722
ENSMUSG00000004885	Crabp2	33.2258	-2.30061	0.613375	-3.75074	0.000176314	0.00478149	ENSMUSG00000004885	5	15	12	80	29	63		ENSMUSG00000004885	Crabp2	1297.11	5.35967	0.411389	13.0282	8.45445e-39	6.48774e-37	ENSMUSG00000004885	85	72	52	1804.26	1913	4097
ENSMUSG00000005125	Ndrg1	2125.76	0.719893	0.197174	3.65106	0.000261163	0.00649924	ENSMUSG00000005125	1704.25	2500.98	3287.95	1437.05	1914.82	1808.99		ENSMUSG00000005125	Ndrg1	2579.76	-0.635668	0.187787	-3.38505	0.000711642	0.00208401	ENSMUSG00000005125	2794.95	4254.77	3719.29	1922.04	2378.97	1998
ENSMUSG00000005237	Dnah2	109.36	1.01303	0.318414	3.18149	0.00146518	0.0246073	ENSMUSG00000005237	137	101	131.843	63	99	91		ENSMUSG00000005237	Dnah2	58.3168	-3.53361	0.433047	-8.15988	3.35354e-16	4.74364e-15	ENSMUSG00000005237	118	154	127	18	20	12
ENSMUSG00000005483	Dnajb1	1002.7	-0.473428	0.124053	-3.81633	0.000135452	0.00386002	ENSMUSG00000005483	761	690.562	934.648	1096.25	1310	1308		ENSMUSG00000005483	Dnajb1	1224.14	0.350452	0.15555	2.25298	0.0242603	0.0486712	ENSMUSG00000005483	950.631	1218.47	1137.38	1136.46	1545	1193.59
ENSMUSG00000005533	Igf1r	2123.32	0.422528	0.117221	3.60455	0.000312695	0.00749608	ENSMUSG00000005533	2072.89	2032.97	2630.66	1731	2087	2110.01		ENSMUSG00000005533	Igf1r	2512.26	-1.35356	0.2283	-5.92886	3.05044e-09	2.11044e-08	ENSMUSG00000005533	2966.16	5808.47	4792.69	1974.98	1632	918.26
ENSMUSG00000005534	Insr	2871.26	0.407398	0.134959	3.01867	0.00253884	0.035882	ENSMUSG00000005534	2421.82	3308.59	3580.96	2370.67	2637.53	2853.38		ENSMUSG00000005534	Insr	2275.78	-0.798453	0.251343	-3.17674	0.00148939	0.00408673	ENSMUSG00000005534	2162.14	4534.21	3521.17	2081.12	1861.64	874.666
ENSMUSG00000005696	Sh2d1a	24.7812	2.29609	0.672738	3.41305	0.000642394	0.0131854	ENSMUSG00000005696	15	33.999	63	10	12	6		ENSMUSG00000005696	Sh2d1a	3.76085	-5.38825	1.56821	-3.43592	0.00059055	0.0017599	ENSMUSG00000005696	8.999	8	5	0	0	0
ENSMUSG00000006095	Tbcb	1166.04	-0.333017	0.113793	-2.92651	0.00342784	0.0446302	ENSMUSG00000006095	1000	986.829	921.309	1305.28	1511.4	1333.09		ENSMUSG00000006095	Tbcb	1231.51	1.05932	0.268835	3.94043	8.13366e-05	0.000290137	ENSMUSG00000006095	930	846.518	859.987	1307.99	1371.37	2214.42
ENSMUSG00000006143	Upk3bl	13.3779	-6.16375	1.46348	-4.2117	2.53458e-05	0.00101267	ENSMUSG00000006143	0	0	1	45	11	21		ENSMUSG00000006143	Upk3bl	387.295	1.23348	0.445553	2.76843	0.00563266	0.0134723	ENSMUSG00000006143	337.488	167.001	170	551	361	583
ENSMUSG00000006360	Crip1	2251.63	-0.440984	0.14274	-3.08942	0.0020055	0.0304255	ENSMUSG00000006360	1892.15	1995.43	1534.52	2471.69	2693.23	3040.92		ENSMUSG00000006360	Crip1	2375.89	1.08696	0.344355	3.15651	0.0015967	0.00435328	ENSMUSG00000006360	2556.66	1942.09	1445.75	2840.01	2200.78	6028.89
ENSMUSG00000006369	Fbln1	2620	0.764916	0.190136	4.023	5.74623e-05	0.00192415	ENSMUSG00000006369	2385.13	3100	3874	1733.57	1793	2701.1		ENSMUSG00000006369	Fbln1	6416.38	0.59082	0.225856	2.61592	0.00889881	0.0202208	ENSMUSG00000006369	3393.68	6165.78	5670.7	7720.96	4852.05	6779.76
ENSMUSG00000006386	Tek	2008.33	0.765687	0.189295	4.04495	5.23348e-05	0.00178644	ENSMUSG00000006386	1630.09	2426.75	3020.87	1386.58	1760.29	1679		ENSMUSG00000006386	Tek	687.505	-0.647583	0.218946	-2.95773	0.00309908	0.0079239	ENSMUSG00000006386	530.001	1375.4	970.052	635.273	642	364.001
ENSMUSG00000006538	Ihh	1658.19	-1.00524	0.188123	-5.34353	9.11528e-08	9.47868e-06	ENSMUSG00000006538	1147.01	1054.72	910.52	2593.39	1785.05	2634		ENSMUSG00000006538	Ihh	352.627	-7.14129	0.596391	-11.9742	4.85342e-33	2.50379e-31	ENSMUSG00000006538	400.074	947.311	1751.66	12	4	6
ENSMUSG00000006567	Atp7b	60.8408	-1.8889	0.635863	-2.9706	0.00297216	0.040062	ENSMUSG00000006567	39	14	20	120	28	154		ENSMUSG00000006567	Atp7b	60.6583	-1.3196	0.483305	-2.73036	0.00632646	0.014932	ENSMUSG00000006567	41	68.979	171	36	38	30
ENSMUSG00000006958	Chrd	531.762	0.834006	0.147317	5.66129	1.50239e-08	2.08766e-06	ENSMUSG00000006958	545.912	633.024	708.005	381	375	495.348		ENSMUSG00000006958	Chrd	370.071	-2.27647	0.317036	-7.1805	6.94576e-13	7.26406e-12	ENSMUSG00000006958	492.018	1207.76	793.129	144.001	188.266	154.001
ENSMUSG00000007034	Slc44a4	677.418	-0.901929	0.13161	-6.85305	7.2291e-12	2.76857e-09	ENSMUSG00000007034	438	438.982	464.457	945	993.672	852.992		ENSMUSG00000007034	Slc44a4	2538.02	2.7686	0.300545	9.21195	3.20252e-20	6.63451e-19	ENSMUSG00000007034	733.132	518.19	478.326	3760.52	2982	4260.24
ENSMUSG00000007682	Dio2	2514.96	-1.02455	0.21017	-4.87484	1.08896e-06	8.06548e-05	ENSMUSG00000007682	1370.56	1817.08	1480	3428.02	4737.41	2598.49		ENSMUSG00000007682	Dio2	4007.88	2.0267	0.394903	5.13214	2.86464e-07	1.53322e-06	ENSMUSG00000007682	1484.01	660	1141.58	3446.15	4860	3986.99
ENSMUSG00000007817	Zmiz1	4103.56	0.447069	0.122787	3.64102	0.000271562	0.00671507	ENSMUSG00000007817	3945.93	4509.02	5099	3600	3515.9	3782.01		ENSMUSG00000007817	Zmiz1	4507.01	0.803501	0.342761	2.3442	0.0190678	0.0394354	ENSMUSG00000007817	1190.79	4319.54	3481.63	5826.4	5476.78	2273.73
ENSMUSG00000008035	Mid1ip1	2036.49	-0.444693	0.105038	-4.23363	2.29949e-05	0.0009452	ENSMUSG00000008035	1589.94	1581.18	1796.9	2204.81	2561.52	2577		ENSMUSG00000008035	Mid1ip1	2359.56	0.731504	0.231255	3.16319	0.00156051	0.00426978	ENSMUSG00000008035	1043.03	2084.26	2250.8	2803	2145	3074
ENSMUSG00000008601	Rab25	595.403	-0.819514	0.14585	-5.61889	1.92185e-08	2.53587e-06	ENSMUSG00000008601	406.167	417.001	365.003	817	884.98	768.523		ENSMUSG00000008601	Rab25	1874.77	1.10779	0.321309	3.44774	0.000565304	0.00169068	ENSMUSG00000008601	1871.49	988.749	930.735	2238.65	2068	3462.98
ENSMUSG00000009013	Dynll1	4982.76	-0.368405	0.0838344	-4.39444	1.1106e-05	0.000512899	ENSMUSG00000009013	3888.64	4023.26	4456.9	5418.61	6510.46	5898.47		ENSMUSG00000009013	Dynll1	6466.77	0.503845	0.191138	2.63603	0.00838811	0.0191905	ENSMUSG00000009013	6091.35	5576.02	5496.8	5992.27	6839.6	8924.11
ENSMUSG00000009687	Fxyd5	1516.29	0.477633	0.154094	3.09963	0.00193764	0.0298091	ENSMUSG00000009687	1320.64	1663.91	1986.59	1332.11	1500.05	1231		ENSMUSG00000009687	Fxyd5	1009.49	0.546003	0.221773	2.46199	0.013817	0.0296928	ENSMUSG00000009687	919	1069.23	831.001	973.221	1108	1353
ENSMUSG00000010080	Epn3	369.4	-0.763294	0.205352	-3.71699	0.000201608	0.00532297	ENSMUSG00000010080	240.461	210	272.101	532.228	504	526.001		ENSMUSG00000010080	Epn3	945.066	1.54404	0.202279	7.63319	2.29014e-14	2.77666e-13	ENSMUSG00000010080	412.123	549.993	461.777	1181.58	1210	1516.96
ENSMUSG00000010154	Spire2	91.8374	-1.54085	0.294176	-5.23784	1.62464e-07	1.52755e-05	ENSMUSG00000010154	56	37	40	121	169	146		ENSMUSG00000010154	Spire2	99.0946	-1.1711	0.268607	-4.3599	1.30121e-05	5.33055e-05	ENSMUSG00000010154	131	181.476	171.02	63	62	72
ENSMUSG00000010529	Gm266	177.534	-0.797335	0.216822	-3.67737	0.000235649	0.00598732	ENSMUSG00000010529	141	101.994	121.003	210.094	217.665	302		ENSMUSG00000010529	Gm266	143.583	-4.77901	0.336	-14.2233	6.5712e-46	7.42465e-44	ENSMUSG00000010529	392.223	489.072	370.459	14	11	17
ENSMUSG00000011034	Slc5a1	116.592	-1.01529	0.329035	-3.08565	0.00203104	0.0307004	ENSMUSG00000011034	73	70.951	74	204	104	184		ENSMUSG00000011034	Slc5a1	316.15	4.62292	0.318396	14.5194	9.12859e-48	1.08465e-45	ENSMUSG00000011034	22.024	24	7	429	352	402.002
ENSMUSG00000011171	Vipr2	234.81	1.07671	0.277205	3.88418	0.000102676	0.00307676	ENSMUSG00000011171	208.145	247.082	452.157	157	145	184		ENSMUSG00000011171	Vipr2	53.3836	-4.25633	0.43383	-9.81105	1.00909e-22	2.57046e-21	ENSMUSG00000011171	131	140.021	154	10	6	5
ENSMUSG00000011256	Adam19	1825.07	0.419002	0.140685	2.97831	0.00289844	0.0393696	ENSMUSG00000011256	1661.56	2306.67	1953.04	1515.94	1753.76	1688.42		ENSMUSG00000011256	Adam19	998.978	0.903585	0.196544	4.59737	4.27859e-06	1.89923e-05	ENSMUSG00000011256	397	787.955	626.178	1150.07	1171	731.12
ENSMUSG00000011382	Dhdh	527.829	0.727116	0.16172	4.49614	6.91983e-06	0.000362184	ENSMUSG00000011382	572.936	551.591	678.454	334.887	473.162	510.235		ENSMUSG00000011382	Dhdh	306.577	-1.00583	0.210737	-4.77293	1.81569e-06	8.5523e-06	ENSMUSG00000011382	423.008	563.504	478.396	290.647	220.22	137.964
ENSMUSG00000013846	St3gal1	3573.25	0.578487	0.124287	4.65445	3.24845e-06	0.000196939	ENSMUSG00000013846	3897.05	3930.55	4575.86	2601.01	3559.57	2777.95		ENSMUSG00000013846	St3gal1	2518.4	1.01929	0.231624	4.40061	1.07946e-05	4.48362e-05	ENSMUSG00000013846	863.948	1892.57	1513.43	2675.61	2641.97	1485.27
ENSMUSG00000014226	Cacybp	1913.24	-0.440538	0.128283	-3.43412	0.000594472	0.0124293	ENSMUSG00000014226	1714.34	1447.27	1393	2348.85	2427.91	2268		ENSMUSG00000014226	Cacybp	1801	0.498787	0.133776	3.72852	0.000192609	0.000638689	ENSMUSG00000014226	1277.07	1594.91	1669.12	1919.05	1772	1754.28
ENSMUSG00000014303	Glis2	1316.27	0.434901	0.122706	3.54424	0.000393747	0.00899944	ENSMUSG00000014303	1215.71	1370.39	1696.62	1079	1225.36	1279		ENSMUSG00000014303	Glis2	677.186	-0.726715	0.251948	-2.88439	0.00392178	0.00976839	ENSMUSG00000014303	563.962	1306	1107.01	561	540	480.001
ENSMUSG00000014599	Csf1	796.634	0.590912	0.186758	3.16404	0.00155593	0.0256092	ENSMUSG00000014599	706.23	978.69	1046.72	510.17	788.001	725.888		ENSMUSG00000014599	Csf1	1161.05	1.86684	0.216384	8.62746	6.27291e-18	1.05217e-16	ENSMUSG00000014599	295	633	467.614	1774.38	1892	1083
ENSMUSG00000014668	Chfr	1333.58	-0.349053	0.106869	-3.26617	0.00109013	0.0198346	ENSMUSG00000014668	1124.03	1112.47	1104.99	1507	1645.71	1558.41		ENSMUSG00000014668	Chfr	1205.74	0.600117	0.10099	5.94236	2.80944e-09	1.9525e-08	ENSMUSG00000014668	735	986.467	798.649	1388.02	1188	1250
ENSMUSG00000014813	Stc1	747.121	-0.689332	0.205253	-3.35845	0.000783811	0.0153077	ENSMUSG00000014813	486	406	729.032	777	1078.92	1114		ENSMUSG00000014813	Stc1	600.703	-2.94432	0.436703	-6.74216	1.56052e-11	1.40128e-10	ENSMUSG00000014813	1537.23	884.006	899.284	217.002	127	65
ENSMUSG00000015085	Entpd2	1414.2	0.521926	0.15469	3.374	0.000740834	0.0146772	ENSMUSG00000015085	1305.26	1616.99	1824.78	1055.54	1134.62	1508.22		ENSMUSG00000015085	Entpd2	333.183	-1.21926	0.241851	-5.04135	4.62262e-07	2.40019e-06	ENSMUSG00000015085	618.786	657.158	489.936	211.042	218.176	276.956
ENSMUSG00000015243	Abca1	5683.37	0.619207	0.202915	3.05156	0.00227657	0.0332218	ENSMUSG00000015243	5393.72	5530.46	8657.3	3935.85	4149.41	6228.19		ENSMUSG00000015243	Abca1	1992.06	-1.24785	0.394034	-3.16686	0.00154095	0.00422004	ENSMUSG00000015243	2065.41	3837.47	2907.22	1387.09	1447	295.015
ENSMUSG00000015437	Gzmb	629.202	0.70043	0.232275	3.01552	0.00256541	0.0361599	ENSMUSG00000015437	699.996	693.216	811.748	473.421	702	352		ENSMUSG00000015437	Gzmb	82.0263	-2.44893	0.525494	-4.66024	3.15847e-06	1.43522e-05	ENSMUSG00000015437	75.275	53	110	16	15	10
ENSMUSG00000015652	Steap1	29.7119	-2.15198	0.521773	-4.12437	3.71758e-05	0.00135752	ENSMUSG00000015652	11	10	10	68	36	48		ENSMUSG00000015652	Steap1	179.373	3.04272	0.394532	7.71223	1.2364e-14	1.53753e-13	ENSMUSG00000015652	49	19	35	225.373	171	393
ENSMUSG00000015656	Hspa8	48562.1	-0.412432	0.127619	-3.23175	0.00123036	0.0215855	ENSMUSG00000015656	40381.7	34802.1	43272.7	60450.9	64012.5	50900.1		ENSMUSG00000015656	Hspa8	59738.5	0.401743	0.174373	2.30393	0.0212268	0.0433246	ENSMUSG00000015656	38387	52797.1	54445.8	56628.6	55936.6	61198.3
ENSMUSG00000015968	Cacna1d	932.009	0.662851	0.147108	4.50587	6.61011e-06	0.000349468	ENSMUSG00000015968	1014.27	923.626	1301.61	654.056	808.002	844.021		ENSMUSG00000015968	Cacna1d	266.777	-2.31229	0.339983	-6.80119	1.03757e-11	9.54014e-11	ENSMUSG00000015968	422.27	754.685	583.127	169.032	115	46.02
ENSMUSG00000016024	Lbp	5254.8	-0.903069	0.168031	-5.37442	7.68291e-08	8.20661e-06	ENSMUSG00000016024	3412.1	3852.2	2820.44	6404.11	9233.34	6743.73		ENSMUSG00000016024	Lbp	4207.44	-1.47258	0.207891	-7.08345	1.40609e-12	1.43389e-11	ENSMUSG00000016024	6187.02	6208.96	7412.52	2697	1811.36	1797
ENSMUSG00000016262	Sertad4	1213.24	0.865947	0.160881	5.38253	7.34479e-08	8.00888e-06	ENSMUSG00000016262	1193	1417.76	1801.02	992	805.8	958.998		ENSMUSG00000016262	Sertad4	542.517	-0.763434	0.208169	-3.66738	0.000245053	0.000795267	ENSMUSG00000016262	555	953	919.784	459	467	408.591
ENSMUSG00000016458	Wt1	2713.88	0.31601	0.101743	3.10598	0.00189648	0.0294255	ENSMUSG00000016458	2756.21	2599.86	2955.59	2245.56	2974.7	2695.5		ENSMUSG00000016458	Wt1	1478.01	-1.47985	0.217965	-6.78938	1.12616e-11	1.03033e-10	ENSMUSG00000016458	1906	3071.41	3221.1	1114.5	959.001	640.033
ENSMUSG00000016763	Scube1	3919.29	-0.512466	0.159325	-3.21647	0.00129777	0.0224175	ENSMUSG00000016763	3460.98	2720.85	3004.46	5469.18	4025.78	5019.24		ENSMUSG00000016763	Scube1	3424.72	1.86967	0.453014	4.12719	3.67221e-05	0.000138987	ENSMUSG00000016763	1080.44	557.081	1611.29	4559.93	4880	2677.14
ENSMUSG00000016942	Tmprss6	93.459	-2.13643	0.524969	-4.06962	4.70891e-05	0.0016431	ENSMUSG00000016942	30	43	25	196.912	53	229		ENSMUSG00000016942	Tmprss6	64.7552	-1.34213	0.507719	-2.64346	0.00820642	0.0188287	ENSMUSG00000016942	42.549	61	131.331	22	28	34
ENSMUSG00000017188	Coa3	1124.1	-0.547639	0.132329	-4.13848	3.49609e-05	0.00130704	ENSMUSG00000017188	929	962.866	906.039	1173.04	1421	1312.81		ENSMUSG00000017188	Coa3	1303.05	1.01056	0.284464	3.55251	0.000381568	0.00119148	ENSMUSG00000017188	1080.37	943.076	952.088	1435.86	1281	2852.03
ENSMUSG00000017400	Stac2	332.425	0.917944	0.230154	3.98839	6.65238e-05	0.00215373	ENSMUSG00000017400	340.981	414.019	471.113	238	302.117	191.002		ENSMUSG00000017400	Stac2	72.6659	-1.43601	0.292645	-4.907	9.24817e-07	4.58229e-06	ENSMUSG00000017400	88	175.029	138.069	45	48	42.077
ENSMUSG00000017607	Tns4	299.79	-0.747064	0.179303	-4.16649	3.09325e-05	0.00118847	ENSMUSG00000017607	166	217	274.204	397.003	399.015	369.197		ENSMUSG00000017607	Tns4	698.482	1.62022	0.717106	2.25938	0.0238597	0.0479792	ENSMUSG00000017607	238	333	386.043	372	1474.25	763.135
ENSMUSG00000017639	Rab11fip4	171.318	-1.48909	0.35481	-4.19686	2.70635e-05	0.00107041	ENSMUSG00000017639	129.001	67	60	288	187	321		ENSMUSG00000017639	Rab11fip4	557.098	-1.29367	0.245929	-5.26034	1.43791e-07	8.05906e-07	ENSMUSG00000017639	629.737	1089.78	874.998	320	347	346.001
ENSMUSG00000017723	Wfdc2	4692.11	-0.558315	0.158285	-3.52728	0.000419854	0.00948569	ENSMUSG00000017723	4181.91	3717.6	2957.4	5763.22	5959.77	5726.67		ENSMUSG00000017723	Wfdc2	10915.6	-1.08429	0.45526	-2.38169	0.0172335	0.0361039	ENSMUSG00000017723	31571	14111.6	11245.6	6994.09	4385.83	13493.5
ENSMUSG00000017756	Slc12a7	1549.68	0.636161	0.160713	3.95836	7.54654e-05	0.0023987	ENSMUSG00000017756	1217.01	1931.63	1841.04	1364.66	1476.56	1309.22		ENSMUSG00000017756	Slc12a7	1038.8	-1.60351	0.209543	-7.65241	1.9724e-14	2.40727e-13	ENSMUSG00000017756	1140.33	2070.76	1505.81	699.993	654	498.003
ENSMUSG00000017778	Cox7c	3313.33	-0.323991	0.084506	-3.83394	0.000126109	0.00362668	ENSMUSG00000017778	2781.55	2826.8	2701.9	3507.67	4052.85	4200.34		ENSMUSG00000017778	Cox7c	3673.77	1.10275	0.24986	4.41346	1.01733e-05	4.23512e-05	ENSMUSG00000017778	3300.33	2184.2	2321.18	4350.39	4045.21	6964.39
ENSMUSG00000018166	Erbb3	1264.59	-0.490252	0.12576	-3.89832	9.68637e-05	0.00294188	ENSMUSG00000018166	951.85	880.56	1154.14	1531.98	1692	1468		ENSMUSG00000018166	Erbb3	2040.52	0.855763	0.203568	4.20381	2.62458e-05	0.00010174	ENSMUSG00000018166	1187.32	1550.18	1331.1	2659.45	2527.26	1633
ENSMUSG00000018211	Wfdc15b	168.464	-1.44144	0.262207	-5.49735	3.85543e-08	4.47483e-06	ENSMUSG00000018211	104	82	68	257	303	225		ENSMUSG00000018211	Wfdc15b	206.205	-1.87662	0.528596	-3.5502	0.000384946	0.00120101	ENSMUSG00000018211	601.284	179	365.35	54.001	93	150
ENSMUSG00000018442	Derl2	1269.14	-0.310692	0.0994937	-3.12273	0.00179182	0.0282265	ENSMUSG00000018442	1050.45	1069.28	1234.48	1333.07	1533.09	1419.3		ENSMUSG00000018442	Derl2	1496.05	1.26536	0.140456	9.00897	2.07994e-19	3.99023e-18	ENSMUSG00000018442	939.999	1160.04	1054.74	1558.23	1466	1476
ENSMUSG00000018474	Chd3	11938.5	-0.249034	0.0743858	-3.34787	0.000814352	0.0158059	ENSMUSG00000018474	10229.5	9963.25	10544.9	12269.7	14966.5	14304.1		ENSMUSG00000018474	Chd3	10879.1	0.666141	0.128703	5.17579	2.26954e-07	1.23554e-06	ENSMUSG00000018474	4537.26	8941.84	7350.52	14475.8	12324.1	6558.07
ENSMUSG00000018569	Cldn7	1496.66	-0.529957	0.105713	-5.01317	5.35401e-07	4.28922e-05	ENSMUSG00000018569	1170.44	1095.68	1098.51	1710.38	2111.4	1981.28		ENSMUSG00000018569	Cldn7	4491.81	2.79664	0.31867	8.77597	1.69435e-18	2.98897e-17	ENSMUSG00000018569	825	1284.67	1313.56	6458.64	4440.57	10062.1
ENSMUSG00000018593	Sparc	54204.9	0.429606	0.145052	2.96175	0.003059	0.0408092	ENSMUSG00000018593	47716.8	66320.3	62326.8	39503.2	50143.7	58124.9		ENSMUSG00000018593	Sparc	33149.3	2.30353	0.218446	10.5451	5.35294e-26	1.75731e-24	ENSMUSG00000018593	6194.96	14468.5	8478.52	40611.4	49120.8	39443.3
ENSMUSG00000018830	Myh11	34764	0.652588	0.169158	3.85786	0.000114383	0.0033697	ENSMUSG00000018830	34652.7	46077.3	39399.7	20276.1	31805.7	34844.9		ENSMUSG00000018830	Myh11	47467.2	1.05227	0.259296	4.05818	4.94567e-05	0.000182754	ENSMUSG00000018830	20767.9	36582.3	26907.7	70637.3	62913.2	29112
ENSMUSG00000018983	E2f2	234.535	-0.683865	0.215124	-3.17893	0.00147819	0.0247269	ENSMUSG00000018983	226.401	181.124	156.971	282	262.495	281		ENSMUSG00000018983	E2f2	171.514	2.37841	0.458653	5.18565	2.15265e-07	1.17642e-06	ENSMUSG00000018983	55	48	51	274	188	266
ENSMUSG00000019734	Tmc4	1943.32	-0.568307	0.105641	-5.37961	7.46462e-08	8.05867e-06	ENSMUSG00000019734	1483.2	1538.05	1416.89	2328.39	2687.74	2348.22		ENSMUSG00000019734	Tmc4	4491.05	0.64737	0.20623	3.13907	0.00169487	0.00459711	ENSMUSG00000019734	3691.97	2587.24	2531.05	5472.08	4079.84	5016.87
ENSMUSG00000019779	Frk	996.71	-0.52864	0.113859	-4.64294	3.43485e-06	0.000205035	ENSMUSG00000019779	744.992	764.539	783.314	1108.24	1320.66	1346		ENSMUSG00000019779	Frk	1338.24	0.600521	0.255686	2.34866	0.0188409	0.0390406	ENSMUSG00000019779	1027.16	886.025	696.99	1630.46	1242	643
ENSMUSG00000019841	Rev3l	8260.04	-0.422263	0.102492	-4.11997	3.78929e-05	0.0013773	ENSMUSG00000019841	7657.53	6248.24	6464.07	9477.93	10105.3	9927.94		ENSMUSG00000019841	Rev3l	4168.15	-0.971871	0.291204	-3.33743	0.000845572	0.00243631	ENSMUSG00000019841	4626.43	3264.58	4096.07	4114.29	3498.8	1048
ENSMUSG00000019851	Perp	528.14	-0.731229	0.189152	-3.86583	0.000110714	0.00327388	ENSMUSG00000019851	377	359.656	379.301	829.296	612.641	649		ENSMUSG00000019851	Perp	4373.56	2.32544	0.425723	5.46232	4.69949e-08	2.81832e-07	ENSMUSG00000019851	1957.65	2154.78	1146.91	3785.51	9693.77	9225.17
ENSMUSG00000019866	Crybg1	438.841	-0.634151	0.181104	-3.50159	0.000462495	0.0101902	ENSMUSG00000019866	331	258.028	374.369	611	511.946	592		ENSMUSG00000019866	Crybg1	1171.52	0.816503	0.246249	3.31577	0.000913921	0.0026128	ENSMUSG00000019866	483.153	1205	782.705	1744.48	1241	972
ENSMUSG00000019899	Lama2	6141.42	0.321844	0.0935607	3.43995	0.000581817	0.0122462	ENSMUSG00000019899	6652.66	5893.25	6961.11	5534.03	6092.78	5569.6		ENSMUSG00000019899	Lama2	1751.36	-1.47073	0.259073	-5.67688	1.37171e-08	8.80852e-08	ENSMUSG00000019899	2162.4	2410.72	2814.22	1202	1392	540.001
ENSMUSG00000019920	Lims1	4830.06	0.28557	0.0959434	2.97644	0.00291614	0.0395417	ENSMUSG00000019920	4620.8	5125.62	4920.16	4074.3	4748.6	5418.79		ENSMUSG00000019920	Lims1	3640.33	0.827011	0.186116	4.44352	8.85e-06	3.72209e-05	ENSMUSG00000019920	2042.07	2587.39	2324.43	4942.12	4084.89	2046.08
ENSMUSG00000019982	Myb	257.791	-0.806931	0.207885	-3.88163	0.000103759	0.00309738	ENSMUSG00000019982	198	130.001	194	357.006	322	384		ENSMUSG00000019982	Myb	1998.65	2.30901	0.20879	11.059	1.98252e-28	7.76853e-27	ENSMUSG00000019982	584.001	654.962	467	3557.58	2104.03	2098.71
ENSMUSG00000020003	Pex7	715.473	-0.379137	0.126868	-2.98843	0.00280419	0.0385564	ENSMUSG00000020003	582	579.447	609.459	769	866	920.908		ENSMUSG00000020003	Pex7	579.235	0.468489	0.188634	2.48359	0.0130065	0.0281383	ENSMUSG00000020003	635.412	559.059	526.702	641.308	569	716
ENSMUSG00000020023	Tmcc3	1367	-0.399063	0.0922217	-4.32721	1.51007e-05	0.000664176	ENSMUSG00000020023	1081.89	1055.08	1210.16	1455.31	1665	1836.64		ENSMUSG00000020023	Tmcc3	3011.15	2.10963	0.145489	14.5002	1.20716e-47	1.42515e-45	ENSMUSG00000020023	725.111	1088.92	955.265	4028.02	3622.85	2644.64
ENSMUSG00000020053	Igf1	16107.5	0.487474	0.162926	2.99199	0.00277164	0.0382765	ENSMUSG00000020053	21992.2	14972.6	17459.7	11693.5	13742.3	16320		ENSMUSG00000020053	Igf1	8562.87	2.86735	0.259374	11.0549	2.07558e-28	8.1159e-27	ENSMUSG00000020053	1801.28	1605.42	1240.28	10884.5	8958.57	4181
ENSMUSG00000020061	Mybpc1	403.49	0.900142	0.21704	4.14735	3.36349e-05	0.00126348	ENSMUSG00000020061	531.368	462.831	434.001	214	284	458.977		ENSMUSG00000020061	Mybpc1	463.118	-1.72462	0.378624	-4.55498	5.23897e-06	2.29456e-05	ENSMUSG00000020061	539.485	1051.06	509.648	457	233	130
ENSMUSG00000020062	Slc5a8	207.396	-1.30732	0.451139	-2.89783	0.0037576	0.04793	ENSMUSG00000020062	46	79	216.858	329.073	368	246		ENSMUSG00000020062	Slc5a8	122.144	6.26634	0.608795	10.293	7.5767e-25	2.28754e-23	ENSMUSG00000020062	1	5	1	190.483	148	135
ENSMUSG00000020070	Rufy2	894.072	0.365681	0.117389	3.11513	0.00183863	0.0288125	ENSMUSG00000020070	879.998	826.293	1011.09	759.999	948	909.991		ENSMUSG00000020070	Rufy2	608.61	-1.40672	0.30639	-4.59129	4.40511e-06	1.95115e-05	ENSMUSG00000020070	804.967	1243.49	1065.99	424.064	445.471	157
ENSMUSG00000020159	Gabrp	216.488	-4.31166	0.822225	-5.2439	1.57218e-07	1.48713e-05	ENSMUSG00000020159	28	10	20.861	721.941	133	396.189		ENSMUSG00000020159	Gabrp	1703.32	-2.24822	0.35439	-6.34391	2.24012e-10	1.75633e-09	ENSMUSG00000020159	5089.65	3278.17	2151.34	613	820	594.943
ENSMUSG00000020181	Nav3	114.695	1.46166	0.30007	4.87106	1.11001e-06	8.18284e-05	ENSMUSG00000020181	147	152	132	51	93	69		ENSMUSG00000020181	Nav3	236.484	3.79108	0.436457	8.68603	3.7531e-18	6.41195e-17	ENSMUSG00000020181	17	52	21	507.016	330	149
ENSMUSG00000020183	Cpm	521.532	-0.792227	0.249904	-3.17013	0.00152371	0.0252644	ENSMUSG00000020183	384.005	366.048	267.646	859.974	525	820.323		ENSMUSG00000020183	Cpm	574.342	-0.757206	0.177909	-4.25614	2.07987e-05	8.2129e-05	ENSMUSG00000020183	836.002	768.406	967.394	588	455.002	310.007
ENSMUSG00000020196	Cabin1	2774.09	0.351507	0.0783017	4.48914	7.15112e-06	0.000370463	ENSMUSG00000020196	2718.23	2808.03	2859.86	2597.41	2740.46	2802.32		ENSMUSG00000020196	Cabin1	2667.54	-0.825797	0.214237	-3.8546	0.00011592	0.000400168	ENSMUSG00000020196	2508.83	4300.4	3695.57	2579.82	2104.26	1580.11
ENSMUSG00000020218	Wif1	12.3234	-5.13128	1.50186	-3.41662	0.000634041	0.0130555	ENSMUSG00000020218	0	0	2	42	3	27		ENSMUSG00000020218	Wif1	99.4398	-6.90297	0.944342	-7.30982	2.67498e-13	2.92028e-12	ENSMUSG00000020218	253	124	469.001	1	3	1
ENSMUSG00000020275	Rel	765.561	0.915848	0.117136	7.81868	5.33795e-15	4.41139e-12	ENSMUSG00000020275	936.361	933.203	950.487	487.014	636.001	577		ENSMUSG00000020275	Rel	731.839	1.68945	0.219137	7.70959	1.26225e-14	1.56843e-13	ENSMUSG00000020275	220	383.988	255.096	1074	901	490
ENSMUSG00000020287	Mpg	715.325	0.479585	0.125658	3.81661	0.000135299	0.00386002	ENSMUSG00000020287	712.768	739.741	889.183	574.153	638.428	709.978		ENSMUSG00000020287	Mpg	470.934	-0.526827	0.218678	-2.40914	0.01599	0.0337948	ENSMUSG00000020287	708	544.032	602.037	395	366.75	481.571
ENSMUSG00000020288	Ahsa2	1745.48	-0.417465	0.119576	-3.49121	0.000480832	0.01053	ENSMUSG00000020288	1281.07	1288.49	1562.42	2102.66	2343.43	2056.26		ENSMUSG00000020288	Ahsa2	1261.69	-0.725453	0.200659	-3.61535	0.000299939	0.000957197	ENSMUSG00000020288	1046.39	1999.89	1975.33	992	1013.45	936.643
ENSMUSG00000020309	Chac2	215.854	-0.657194	0.216318	-3.03809	0.00238086	0.0343605	ENSMUSG00000020309	132	164.986	168.001	215	349	301		ENSMUSG00000020309	Chac2	478.296	2.57209	0.214771	11.9759	4.74989e-33	2.45727e-31	ENSMUSG00000020309	141.473	107	96.279	775.372	570	489.626
ENSMUSG00000020321	Mdh1	4776.79	-0.343239	0.100384	-3.41927	0.000627898	0.0129898	ENSMUSG00000020321	4187	3948.92	3669.5	5423	6110.91	5601.89		ENSMUSG00000020321	Mdh1	6055.54	0.574254	0.216227	2.65579	0.00791222	0.018224	ENSMUSG00000020321	6547.51	4808.11	4151.14	6965.84	5614.79	8430.46
ENSMUSG00000020363	Gfpt2	447.277	1.27262	0.251302	5.06412	4.10288e-07	3.50127e-05	ENSMUSG00000020363	379	586.074	841.675	265	302	266		ENSMUSG00000020363	Gfpt2	145.274	-1.02213	0.287702	-3.55274	0.00038124	0.00119065	ENSMUSG00000020363	143	272	210	93	119.002	69
ENSMUSG00000020395	Itk	73.3323	1.19827	0.355141	3.37405	0.000740698	0.0146772	ENSMUSG00000020395	82	70	141	48	52	41		ENSMUSG00000020395	Itk	23.6938	-1.87527	0.603917	-3.10518	0.0019016	0.0051015	ENSMUSG00000020395	30.478	56	42.997	15	13	4
ENSMUSG00000020435	Osbp2	287.043	0.529412	0.153656	3.44544	0.000570131	0.0120812	ENSMUSG00000020435	331.098	287	331.049	245	251.012	260		ENSMUSG00000020435	Osbp2	120.909	-0.726371	0.290216	-2.50286	0.0123193	0.0268317	ENSMUSG00000020435	133	188.485	179	128	134	57
ENSMUSG00000020486	2004-09-01	891.398	0.514271	0.151444	3.39579	0.000684313	0.0138646	ENSMUSG00000020486	1166	931.911	915.014	794.73	803.806	695.001		ENSMUSG00000020486	Septin4	297.882	-1.27464	0.221855	-5.74535	9.17337e-09	6.02733e-08	ENSMUSG00000020486	366.351	640.768	552	214.658	190.001	237
ENSMUSG00000020571	Pdia6	7293.25	-0.440851	0.127257	-3.46426	0.000531684	0.0113431	ENSMUSG00000020571	5939.68	6292.48	5248.78	9327.82	9102.99	8196.31		ENSMUSG00000020571	Pdia6	11130.8	1.49318	0.166206	8.98391	2.61323e-19	4.96589e-18	ENSMUSG00000020571	4832.31	5542.79	5706.81	13420.6	12218.3	16367.6
ENSMUSG00000020634	Ubxn2a	939.749	-0.414053	0.118194	-3.50317	0.00045975	0.0101688	ENSMUSG00000020634	763.028	710.226	853.983	1011.77	1228.39	1114		ENSMUSG00000020634	Ubxn2a	1015.99	0.962394	0.276631	3.47898	0.000503328	0.0015274	ENSMUSG00000020634	350.11	733.287	603.395	1305.44	1140	411.011
ENSMUSG00000020644	Id2	2704.59	-0.458385	0.104144	-4.40146	1.07525e-05	0.000498042	ENSMUSG00000020644	2258.47	2017.98	2108.91	3061.52	3218.13	3791.13		ENSMUSG00000020644	Id2	1723.8	-2.22877	0.157315	-14.1676	1.45449e-45	1.62347e-43	ENSMUSG00000020644	3453.08	4236.62	3565.67	744.671	675	701
ENSMUSG00000020654	Adcy3	713.841	0.34557	0.119734	2.88615	0.00389984	0.0490274	ENSMUSG00000020654	716.888	733.365	797.656	672.874	637.08	699		ENSMUSG00000020654	Adcy3	308.513	-0.886221	0.308421	-2.87341	0.00406063	0.0100693	ENSMUSG00000020654	264.913	649.544	521.359	236.001	294.882	169
ENSMUSG00000020669	Sh3yl1	372.671	-0.646854	0.14382	-4.49767	6.87016e-06	0.000360787	ENSMUSG00000020669	294	262.001	287.783	444	503.999	460.925		ENSMUSG00000020669	Sh3yl1	540.626	0.758139	0.187567	4.04196	5.30074e-05	0.000194586	ENSMUSG00000020669	473.994	342.502	363.999	686.303	550	598.009
ENSMUSG00000020681	Ace	798.978	0.977899	0.307984	3.17516	0.00149754	0.0249357	ENSMUSG00000020681	490.052	1169.44	1364.75	450.474	691.995	571.13		ENSMUSG00000020681	Ace	709.073	1.24806	0.459194	2.71793	0.0065691	0.0154473	ENSMUSG00000020681	59.001	721.173	367	939.122	905	534
ENSMUSG00000020732	Rab37	52.4154	1.57792	0.407914	3.86826	0.000109614	0.00324748	ENSMUSG00000020732	55.333	64	115.131	31	21	29		ENSMUSG00000020732	Rab37	14.8022	-1.8277	0.636786	-2.8702	0.00410213	0.0101615	ENSMUSG00000020732	19	29	28	9	9	6
ENSMUSG00000020774	Aspa	329.32	-1.45561	0.293093	-4.9664	6.82074e-07	5.39896e-05	ENSMUSG00000020774	191	140.968	157.636	497	342.023	699.004		ENSMUSG00000020774	Aspa	596.367	-0.764656	0.273356	-2.79729	0.00515337	0.0124652	ENSMUSG00000020774	1167.02	832.526	592.075	507.104	453	399
ENSMUSG00000020886	Dlg4	1767.25	0.443398	0.123951	3.57722	0.000347273	0.00817523	ENSMUSG00000020886	1659.17	1710.72	1969.5	1485.18	1891.25	1773.5		ENSMUSG00000020886	Dlg4	889.428	-0.737124	0.144599	-5.09773	3.43759e-07	1.81769e-06	ENSMUSG00000020886	677.775	1394.65	1155.6	780.263	730.871	483.374
ENSMUSG00000020893	Per1	2038.93	0.316384	0.0861919	3.6707	0.00024189	0.00609655	ENSMUSG00000020893	2160.89	1998.36	2269.57	1859.7	1940.26	1954.19		ENSMUSG00000020893	Per1	1585.07	-1.89053	0.343586	-5.50234	3.74793e-08	2.27808e-07	ENSMUSG00000020893	1477.75	4848.72	3537.36	773.984	1158.25	493
ENSMUSG00000020905	Usp43	143.625	-0.866704	0.29013	-2.98729	0.00281462	0.0386321	ENSMUSG00000020905	130	87	74	205	186	186		ENSMUSG00000020905	Usp43	561.525	3.172	0.226616	13.9973	1.62003e-44	1.65757e-42	ENSMUSG00000020905	109	108	127	1118	690	828
ENSMUSG00000020911	Krt19	5448.93	-1.07896	0.188008	-5.73893	9.52787e-09	1.48125e-06	ENSMUSG00000020911	4158.86	3388.24	2422	7215.69	7237.75	8899.63		ENSMUSG00000020911	Krt19	19518.4	1.74788	0.307972	5.67547	1.3831e-08	8.87547e-08	ENSMUSG00000020911	9060.6	8923.55	7958.68	23430.1	20955.9	33926.8
ENSMUSG00000020926	Adam11	591.095	0.788169	0.125534	6.27851	3.41836e-10	8.65726e-08	ENSMUSG00000020926	715	651.106	848.993	403.195	410.482	518.549		ENSMUSG00000020926	Adam11	111.548	-1.88593	0.418772	-4.50347	6.68515e-06	2.87262e-05	ENSMUSG00000020926	196	256	224	68	53	27
ENSMUSG00000020941	Map3k14	379.024	0.61017	0.152432	4.0029	6.257e-05	0.00205527	ENSMUSG00000020941	343.999	402.933	471.344	329.001	342	348		ENSMUSG00000020941	Map3k14	568.916	0.569086	0.159099	3.57693	0.000347654	0.00109411	ENSMUSG00000020941	301.001	549	397.126	708.008	598.999	443
ENSMUSG00000020953	Coch	495.141	2.65587	0.774824	3.4277	0.000608717	0.0126765	ENSMUSG00000020953	182.62	1094.79	1094.34	83	167	198		ENSMUSG00000020953	Coch	947.389	-5.35351	0.870958	-6.14669	7.91151e-10	5.84462e-09	ENSMUSG00000020953	3142.46	2444	3421.99	11	188	8
ENSMUSG00000020990	Cdkl1	1084	-0.7365	0.12448	-5.9166	3.2867e-09	6.07151e-07	ENSMUSG00000020990	685.107	760.467	897.317	1198.37	1583.99	1485		ENSMUSG00000020990	Cdkl1	2134.81	-1.24155	0.258306	-4.8065	1.53597e-06	7.32658e-06	ENSMUSG00000020990	3751.15	2712.03	2601.13	1633.24	1185	840.061
ENSMUSG00000021047	Nova1	464.718	-0.932294	0.189407	-4.92218	8.55847e-07	6.5875e-05	ENSMUSG00000021047	369.001	298	353.991	491	579.999	633.318		ENSMUSG00000021047	Nova1	435.181	0.936891	0.396405	2.36347	0.0181049	0.0377021	ENSMUSG00000021047	281.994	218.025	234	530.011	477	308
ENSMUSG00000021098	4930447C04Rik	326.626	0.974085	0.299106	3.25666	0.00112733	0.0202997	ENSMUSG00000021098	318	329.981	520.027	212	332	183.342		ENSMUSG00000021098	4930447C04Rik	61.8737	-2.75286	0.40945	-6.72331	1.77646e-11	1.58589e-10	ENSMUSG00000021098	131.999	140.001	161.986	21	27	9
ENSMUSG00000021125	Arg2	411.35	-1.23355	0.190378	-6.47948	9.20376e-11	2.67625e-08	ENSMUSG00000021125	235	267.457	189.114	585	686	567		ENSMUSG00000021125	Arg2	210.649	-1.30559	0.365946	-3.56773	0.000360093	0.00112984	ENSMUSG00000021125	260.001	251.14	446.606	119	112	125
ENSMUSG00000021136	Smoc1	3560.01	1.19129	0.113308	10.5137	7.46752e-26	1.67507e-22	ENSMUSG00000021136	4132.5	4721.74	5176.81	2102	2615.59	2190.73		ENSMUSG00000021136	Smoc1	3067.17	1.71434	0.289705	5.91752	3.26823e-09	2.25857e-08	ENSMUSG00000021136	966.747	1975.02	1159.96	3670.72	4251	4140
ENSMUSG00000021180	Rps6ka5	830.398	0.955141	0.13626	7.0097	2.38826e-12	9.86853e-10	ENSMUSG00000021180	1030.38	945.507	1056.62	497	620.321	732.102		ENSMUSG00000021180	Rps6ka5	273.562	-1.09546	0.291433	-3.75888	0.000170677	0.00057183	ENSMUSG00000021180	347	542.054	452.061	260	221.001	77
ENSMUSG00000021187	Tc2n	401.761	-0.419166	0.141106	-2.97058	0.00297238	0.040062	ENSMUSG00000021187	289	317.739	366.05	433.226	464.853	578.486		ENSMUSG00000021187	Tc2n	860.984	2.50756	0.251033	9.98898	1.70321e-23	4.61294e-22	ENSMUSG00000021187	203	273.035	253.999	1393.37	796.294	475
ENSMUSG00000021211	Akr1c12	50.8417	-1.42347	0.382291	-3.72353	0.00019646	0.00525522	ENSMUSG00000021211	27.645	21.65	27.615	94.01	61.98	78.039		ENSMUSG00000021211	Akr1c12	79.7946	0.872874	0.310224	2.81369	0.0048977	0.0119109	ENSMUSG00000021211	87.128	83.919	47.952	116.919	82.344	169.345
ENSMUSG00000021259	Cyp46a1	254.011	0.571613	0.178389	3.20432	0.00135384	0.0231411	ENSMUSG00000021259	274.333	280.815	349.001	161	241.001	224		ENSMUSG00000021259	Cyp46a1	119.909	-3.27416	0.367573	-8.90752	5.21851e-19	9.66894e-18	ENSMUSG00000021259	292.001	389.001	323.985	21	27	33
ENSMUSG00000021270	Hsp90aa1	13055.5	-0.512984	0.125089	-4.10095	4.11466e-05	0.00146837	ENSMUSG00000021270	11578.8	9539.39	9750.91	17131.8	16175.4	14696.1		ENSMUSG00000021270	Hsp90aa1	13343.1	0.267561	0.11677	2.29135	0.0219434	0.0446177	ENSMUSG00000021270	11612.1	12678.9	13535.5	13771.7	12937	11834.4
ENSMUSG00000021361	Tmem14c	1777.34	-0.402453	0.121871	-3.3023	0.000958967	0.0179567	ENSMUSG00000021361	1551.11	1491.04	1281.5	2031.98	2202.92	2199.1		ENSMUSG00000021361	Tmem14c	3532.55	2.37155	0.201313	11.7804	4.92422e-32	2.41838e-30	ENSMUSG00000021361	1221.94	1166.65	1101.45	5253.03	4224.93	7173.39
ENSMUSG00000021451	Sema4d	1157.81	0.468277	0.144948	3.23066	0.00123503	0.0216268	ENSMUSG00000021451	1148.45	1095.35	1464.08	975.055	1174.65	1023.61		ENSMUSG00000021451	Sema4d	1132.74	0.963502	0.238624	4.03774	5.39682e-05	0.000197837	ENSMUSG00000021451	325.041	887.004	667.063	1574.3	1211.41	829.331
ENSMUSG00000021508	Cxcl14	1174.89	-1.52034	0.203963	-7.454	9.05488e-14	5.68719e-11	ENSMUSG00000021508	506	520.726	696.339	2003.12	1336.03	2198		ENSMUSG00000021508	Cxcl14	758.79	-1.52103	0.353742	-4.29982	1.70933e-05	6.84812e-05	ENSMUSG00000021508	948.29	974.427	2167.14	324	457	523.008
ENSMUSG00000021509	Slc25a48	8343.68	-0.418188	0.13612	-3.07221	0.00212484	0.0316548	ENSMUSG00000021509	7490.2	6962.86	5711.44	8996.74	11146.9	10245		ENSMUSG00000021509	Slc25a48	2461.41	-2.60281	0.372666	-6.98432	2.86248e-12	2.80565e-11	ENSMUSG00000021509	2168.98	10339.1	6450.6	1036.72	630	1072.01
ENSMUSG00000021638	Ocln	823.129	-0.646644	0.156833	-4.12314	3.73747e-05	0.00136162	ENSMUSG00000021638	656.995	612.953	561.3	1047.06	1055.25	1035.01		ENSMUSG00000021638	Ocln	772.925	-0.564267	0.210929	-2.67516	0.00746944	0.017317	ENSMUSG00000021638	1057.88	986.569	795.065	703.999	557.999	470.012
ENSMUSG00000021640	Naip1	451.884	-0.521339	0.166771	-3.12608	0.00177153	0.0280041	ENSMUSG00000021640	383.119	323.918	326.482	510.198	623.641	580.595		ENSMUSG00000021640	Naip1	2464.39	6.82935	0.297897	22.9252	2.60727e-116	5.33535e-113	ENSMUSG00000021640	40.994	33.248	24.003	4770.5	2844.01	2453.27
ENSMUSG00000021745	Ptprg	2779.28	0.425894	0.113797	3.7426	0.000182129	0.0049222	ENSMUSG00000021745	2988.83	2901.14	3184.12	2140.83	2832.7	2537.09		ENSMUSG00000021745	Ptprg	1928.79	0.868842	0.295081	2.94442	0.00323559	0.00823518	ENSMUSG00000021745	894.562	1843.87	1508.3	2080.2	1849.42	709.029
ENSMUSG00000021795	Sftpd	104.871	-2.23258	0.391462	-5.70317	1.17596e-08	1.7257e-06	ENSMUSG00000021795	48	32	24	194	116.59	234		ENSMUSG00000021795	Sftpd	3116.1	2.55675	0.393682	6.49444	8.33412e-11	6.85527e-10	ENSMUSG00000021795	1042.87	554	407.133	3836.82	2660.51	4622.11
ENSMUSG00000021876	Rnase4	5264.47	0.407848	0.13744	2.96746	0.00300269	0.0403321	ENSMUSG00000021876	4551.19	5704.66	6810.65	4009.11	5128.88	5326.83		ENSMUSG00000021876	Rnase4	4498.95	-1.09581	0.301223	-3.63786	0.000274909	0.000883751	ENSMUSG00000021876	10559.4	5878.8	5287.92	3395	3579	2623.98
ENSMUSG00000021895	Arhgef3	1513.67	0.472061	0.120252	3.9256	8.65122e-05	0.00266879	ENSMUSG00000021895	1477.6	1529.81	1990.79	1202.41	1443.59	1398		ENSMUSG00000021895	Arhgef3	1349.55	-0.909748	0.186303	-4.88315	1.04403e-06	5.12198e-06	ENSMUSG00000021895	1638.23	2525.79	1950.49	1114.03	1246	616
ENSMUSG00000021928	Ebpl	950.29	0.454504	0.150405	3.02187	0.00251217	0.0356655	ENSMUSG00000021928	1123.03	989.893	1018.24	710.527	883.687	930.126		ENSMUSG00000021928	Ebpl	388.55	-0.772096	0.292645	-2.63834	0.00833136	0.0190749	ENSMUSG00000021928	692.414	606.191	590.36	293.816	266.442	437.683
ENSMUSG00000021948	Prkcd	2167.35	-0.260369	0.08776	-2.96683	0.00300891	0.0403373	ENSMUSG00000021948	1780.91	1893.89	1939.05	2281.18	2610.28	2587.51		ENSMUSG00000021948	Prkcd	2208.57	-0.943474	0.112687	-8.37254	5.63871e-17	8.63242e-16	ENSMUSG00000021948	2486.83	3980.45	3031.7	1723.37	1548.03	1626.68
ENSMUSG00000021994	Wnt5a	6823.82	-0.633371	0.107204	-5.90808	3.46125e-09	6.17597e-07	ENSMUSG00000021994	5876.1	4722.35	4680.11	8291.41	8623.65	9279.9		ENSMUSG00000021994	Wnt5a	5338.79	1.56211	0.237504	6.57721	4.79367e-11	4.06282e-10	ENSMUSG00000021994	1624.51	2330.21	2672.95	6562.7	5819.19	3665.9
ENSMUSG00000021998	Lcp1	2698.1	0.458136	0.149356	3.06741	0.00215923	0.0318737	ENSMUSG00000021998	2395.94	2707.18	3852.55	2443.16	2344.47	2398.14		ENSMUSG00000021998	Lcp1	1904.19	0.698422	0.178813	3.90588	9.38814e-05	0.000331165	ENSMUSG00000021998	1079.64	1753.06	1290.97	2182.87	2086.13	1581.78
ENSMUSG00000022032	Scara5	4145.21	0.846114	0.175865	4.81116	1.50057e-06	0.00010472	ENSMUSG00000022032	3996.25	4580.29	6615.35	2686	3806.43	2956.47		ENSMUSG00000022032	Scara5	477.06	-3.01256	0.387514	-7.77405	7.60139e-15	9.63488e-14	ENSMUSG00000022032	591.463	1041.93	1133.91	146.007	111	62
ENSMUSG00000022075	Rhobtb2	1866.69	-0.522511	0.142293	-3.67209	0.000240577	0.00607322	ENSMUSG00000022075	1697.8	1374.84	1279.28	2162.81	2307.45	2489.39		ENSMUSG00000022075	Rhobtb2	2694.18	1.0016	0.27648	3.62267	0.000291577	0.000933097	ENSMUSG00000022075	660.156	2118.3	1811.23	3613.54	2546	2150
ENSMUSG00000022091	Sorbs3	2348.9	0.400843	0.0988704	4.05423	5.02999e-05	0.00173967	ENSMUSG00000022091	2389.31	2469.11	2738.16	1812.49	2208.61	2432.26		ENSMUSG00000022091	Sorbs3	1896.25	-1.40142	0.149442	-9.37769	6.74326e-21	1.48022e-19	ENSMUSG00000022091	2542	4293.61	3717.75	1195.03	1244	1187
ENSMUSG00000022136	Dnajc3	3046.53	-0.299638	0.0862338	-3.47472	0.000511392	0.0109998	ENSMUSG00000022136	2485.76	2414.42	2796.36	3452.04	3761.18	3537.7		ENSMUSG00000022136	Dnajc3	4705.46	1.12171	0.115365	9.72312	2.40307e-22	5.92467e-21	ENSMUSG00000022136	1915.92	2476.2	2421.96	5268.05	4810.72	3248.49
ENSMUSG00000022150	Dab2	3210.81	0.406199	0.117155	3.46719	0.000525937	0.0112511	ENSMUSG00000022150	2732.57	3541.84	3952.49	2620	3243.22	3118		ENSMUSG00000022150	Dab2	1831.88	0.670322	0.237894	2.81773	0.00483646	0.0117806	ENSMUSG00000022150	1057	1906.71	1634.77	2162.43	2133	999.663
ENSMUSG00000022180	Slc7a8	2050.13	0.36595	0.103335	3.54139	0.000398027	0.00904887	ENSMUSG00000022180	1946.04	2200.45	2398	1817.95	1814.58	2069		ENSMUSG00000022180	Slc7a8	1852.76	-0.518709	0.219372	-2.36452	0.0180534	0.0376119	ENSMUSG00000022180	1328	2677.43	2493.6	1540.66	1553	1063.23
ENSMUSG00000022229	Atp12a	321.144	0.650215	0.224969	2.89024	0.00384954	0.0486286	ENSMUSG00000022229	337.002	366.109	410	231.448	205	362.002		ENSMUSG00000022229	Atp12a	43.9918	-2.2614	0.442477	-5.11077	3.20849e-07	1.70438e-06	ENSMUSG00000022229	92	124	90.326	15	39	5
ENSMUSG00000022231	Sema5a	7436.42	0.502838	0.128534	3.91209	9.15008e-05	0.00280067	ENSMUSG00000022231	8736.69	7624.33	8194.15	6625.94	5675.84	7312.44		ENSMUSG00000022231	Sema5a	2907.56	-1.19871	0.260976	-4.59318	4.36545e-06	1.93452e-05	ENSMUSG00000022231	3972.32	4748.72	5649.28	2774.49	2128.08	830.668
ENSMUSG00000022263	Trio	4295.9	0.389874	0.102694	3.79647	0.00014677	0.00412268	ENSMUSG00000022263	4756.09	4263.06	4362.7	3667.27	3996.98	4535.72		ENSMUSG00000022263	Trio	2680.87	-1.4668	0.261841	-5.60187	2.12058e-08	1.33383e-07	ENSMUSG00000022263	2184.37	4832.41	3984.71	2382.53	2026.21	669.999
ENSMUSG00000022324	Matn2	7244.85	0.692517	0.162382	4.26474	2.00138e-05	0.000838017	ENSMUSG00000022324	6743.7	8666.39	10069.3	4452.14	6086.83	7199.18		ENSMUSG00000022324	Matn2	3031.64	-1.00261	0.259462	-3.86416	0.00011147	0.000385819	ENSMUSG00000022324	3542.68	3527.04	3808.69	1728.38	2222	1116.52
ENSMUSG00000022346	Myc	3174.61	0.570112	0.172798	3.2993	0.000969247	0.0180965	ENSMUSG00000022346	3919.17	3344.24	3420.83	3155.01	2641.79	2278.67		ENSMUSG00000022346	Myc	924.554	-0.518499	0.193407	-2.68087	0.00734303	0.0170603	ENSMUSG00000022346	686.331	1359.24	1508.6	765.159	786.001	745
ENSMUSG00000022377	Asap1	1499.27	0.403412	0.129949	3.10438	0.00190675	0.0295556	ENSMUSG00000022377	1579.47	1453.21	1576.3	1421	1400.05	1456.31		ENSMUSG00000022377	Asap1	1593.67	0.892726	0.280561	3.18193	0.00146297	0.00401903	ENSMUSG00000022377	713.514	1581.93	1420.48	2048.39	1924	1082
ENSMUSG00000022382	Wnt7b	72.9796	-2.06039	0.528209	-3.90072	9.59073e-05	0.00291848	ENSMUSG00000022382	43.903	12	24	159	65.054	145.999		ENSMUSG00000022382	Wnt7b	242.851	2.05616	0.445287	4.61761	3.8819e-06	1.73748e-05	ENSMUSG00000022382	93	144	59	336	301	454
ENSMUSG00000022415	Syngr1	62.7107	-1.38438	0.350718	-3.94726	7.90494e-05	0.00247891	ENSMUSG00000022415	50.001	34	35	75	63	101		ENSMUSG00000022415	Syngr1	77.947	-1.01472	0.26888	-3.77389	0.000160719	0.000540928	ENSMUSG00000022415	179.018	270.085	184.924	41	48	42
ENSMUSG00000022443	Myh9	12912.3	0.393883	0.108849	3.61863	0.000296166	0.00724362	ENSMUSG00000022443	11298.6	14028.2	15986.1	11344.6	12387.7	12106.3		ENSMUSG00000022443	Myh9	12646.5	0.889558	0.254482	3.49556	0.000473063	0.0014458	ENSMUSG00000022443	3683.15	10873.2	8269.56	15999.3	15047.9	7659.05
ENSMUSG00000022452	Smdt1	1224.15	-0.436135	0.120544	-3.61804	0.000296837	0.00724873	ENSMUSG00000022452	1058.21	983.033	892.047	1418.53	1520.02	1547		ENSMUSG00000022452	Smdt1	1606.85	1.61754	0.265579	6.09061	1.12484e-09	8.17531e-09	ENSMUSG00000022452	967.613	946.685	853.134	1992.36	1933.76	3825
ENSMUSG00000022472	Desi1	1423.44	-0.328612	0.0975699	-3.36796	0.000757259	0.0148631	ENSMUSG00000022472	1178.99	1225.79	1195.45	1495.47	1803.05	1710.12		ENSMUSG00000022472	Desi1	1076.54	0.472642	0.151771	3.11418	0.00184454	0.00496216	ENSMUSG00000022472	823.512	1085.22	969.456	1190.22	1088	1271.66
ENSMUSG00000022479	Vdr	103.326	1.4955	0.405189	3.69087	0.000223485	0.00576217	ENSMUSG00000022479	79	127.91	149.009	64	63	67		ENSMUSG00000022479	Vdr	91.0764	-1.24519	0.465403	-2.67551	0.00746161	0.0173052	ENSMUSG00000022479	144	255	124.46	36	107	68
ENSMUSG00000022512	Cldn1	1531.89	-1.13487	0.279069	-4.06664	4.76958e-05	0.00166058	ENSMUSG00000022512	1292.08	543.399	848.275	2480	1778.43	2450.19		ENSMUSG00000022512	Cldn1	1328.74	-4.54746	0.404036	-11.2551	2.1862e-29	9.15075e-28	ENSMUSG00000022512	3196.65	4523.61	4129.44	74	194	162
ENSMUSG00000022629	Kif21a	446.876	-1.02276	0.218691	-4.67674	2.91465e-06	0.000181611	ENSMUSG00000022629	284.081	345	291.037	511.963	637	543		ENSMUSG00000022629	Kif21a	725.419	0.706649	0.24068	2.93606	0.00332411	0.00843136	ENSMUSG00000022629	343	595.007	418.399	1006.32	804	428.001
ENSMUSG00000022636	Alcam	2458.34	-0.701241	0.198228	-3.53756	0.000403849	0.00915041	ENSMUSG00000022636	2015.8	1745.1	1278.78	2783.58	3434.89	3897.55		ENSMUSG00000022636	Alcam	5945.1	2.18221	0.290642	7.50825	5.99229e-14	6.9981e-13	ENSMUSG00000022636	2272.98	2382.3	1910.82	8450.25	6330	4797.31
ENSMUSG00000022676	Snai2	753.901	0.809712	0.112122	7.22168	5.135e-13	2.68766e-10	ENSMUSG00000022676	809.222	929.273	960.225	539	586.042	635		ENSMUSG00000022676	Snai2	886.756	2.43154	0.257393	9.4468	3.49336e-21	7.79846e-20	ENSMUSG00000022676	173	349.705	212.001	1274	1400	763
ENSMUSG00000022678	Nde1	3528.18	0.386375	0.116836	3.30698	0.000943093	0.0177134	ENSMUSG00000022678	3598.69	4057.71	3457	3073.52	3692.66	3130.01		ENSMUSG00000022678	Nde1	1131.11	-0.347573	0.145573	-2.38761	0.0169582	0.0356081	ENSMUSG00000022678	962.001	1700.62	1429.39	1069.92	1061	1030.04
ENSMUSG00000022687	Boc	843.799	0.766136	0.167174	4.58287	4.58634e-06	0.00026379	ENSMUSG00000022687	779.619	1100.33	1140.11	547	747	700.066		ENSMUSG00000022687	Boc	532.552	-1.06564	0.275612	-3.86646	0.000110428	0.000382427	ENSMUSG00000022687	448	1122.93	925.269	475.263	407	218
ENSMUSG00000022780	Meltf	28.3439	-2.06843	0.665098	-3.10996	0.00187115	0.0291766	ENSMUSG00000022780	17	3	11	58	27	59		ENSMUSG00000022780	Meltf	280.487	-1.01208	0.302107	-3.35006	0.000807931	0.002337	ENSMUSG00000022780	525.083	388.084	417.888	209	167	240
ENSMUSG00000022831	Hcls1	599.573	0.579841	0.196094	2.95695	0.003107	0.0413442	ENSMUSG00000022831	633.801	526.03	897.052	522.105	451.984	545.055		ENSMUSG00000022831	Hcls1	279.22	0.707238	0.237507	2.97776	0.00290362	0.0074729	ENSMUSG00000022831	162	260.267	211	295	347	323.108
ENSMUSG00000022865	Cxadr	793.364	-0.629117	0.1563	-4.02507	5.69591e-05	0.00191925	ENSMUSG00000022865	500.09	526.088	656.254	1003.98	1093	1103.95		ENSMUSG00000022865	Cxadr	2298.55	1.6938	0.251041	6.74711	1.50823e-11	1.35763e-10	ENSMUSG00000022865	1243.4	1142.34	1144.19	3486.92	2146.95	1506.41
ENSMUSG00000022887	Masp1	476.266	0.741161	0.186309	3.97813	6.94602e-05	0.00224197	ENSMUSG00000022887	549.036	478.178	668.408	295	373.002	472		ENSMUSG00000022887	Masp1	69.5082	-2.64504	0.368053	-7.18657	6.64374e-13	6.98788e-12	ENSMUSG00000022887	85	159.999	164.999	28	19	15
ENSMUSG00000022893	Adamts1	3537.47	0.582194	0.074184	7.84797	4.22825e-15	3.68844e-12	ENSMUSG00000022893	3924.15	3878.9	3979.59	2843.72	3141.32	3202.82		ENSMUSG00000022893	Adamts1	4469.39	2.39195	0.340373	7.02746	2.10328e-12	2.09384e-11	ENSMUSG00000022893	487	1232.35	1405.88	5012.36	7090.39	2938.6
ENSMUSG00000022899	Slc15a2	1412.78	-0.826393	0.196258	-4.21075	2.54522e-05	0.00101434	ENSMUSG00000022899	710.088	941.301	1409.15	1714.48	2297.46	1539.17		ENSMUSG00000022899	Slc15a2	1673.62	-1.87465	0.337019	-5.56243	2.6605e-08	1.65256e-07	ENSMUSG00000022899	4377.1	5979.06	2038.03	664.001	480.001	935.17
ENSMUSG00000022956	Atp5o	2649.05	-0.262754	0.0849523	-3.09296	0.0019817	0.0302087	ENSMUSG00000022956	2301.53	2306.02	2226	2895.74	3141.72	3124.25		ENSMUSG00000022956	Atp5o	3625.66	0.801669	0.258718	3.09862	0.00194425	0.00520607	ENSMUSG00000022956	3976.03	2595.93	2308.86	4472.94	3751.57	6424.16
ENSMUSG00000022995	Enah	3012.78	-0.279698	0.0885776	-3.15766	0.00159044	0.0260111	ENSMUSG00000022995	2393.34	2803.91	2570.37	3272.32	3483.81	3679.82		ENSMUSG00000022995	Enah	3081.68	0.970435	0.274931	3.52975	0.000415957	0.00128837	ENSMUSG00000022995	1481.24	2590.59	2641.54	3252.74	2782.01	2202.42
ENSMUSG00000023039	Krt7	1145.46	-1.04855	0.124762	-8.40442	4.29992e-17	5.19364e-14	ENSMUSG00000023039	620.167	798.917	781.231	1649.89	1520.56	1552.24		ENSMUSG00000023039	Krt7	12282.1	3.0412	0.292581	10.3944	2.63017e-25	8.22408e-24	ENSMUSG00000023039	3153.99	2039.65	1584.68	18718.5	16645.2	32526.2
ENSMUSG00000023047	Amhr2	182.809	1.22188	0.347538	3.51581	0.000438413	0.00982019	ENSMUSG00000023047	335	229.414	151	91	144	113		ENSMUSG00000023047	Amhr2	17.7445	-2.43273	0.939598	-2.58911	0.00962233	0.021675	ENSMUSG00000023047	37	39	27	13	6	8
ENSMUSG00000023092	Fhl1	4366.67	0.28792	0.0972261	2.96135	0.00306295	0.0408272	ENSMUSG00000023092	4308.33	4511.22	4637.32	3527.63	4298.71	4877		ENSMUSG00000023092	Fhl1	3484.99	-0.500471	0.215546	-2.32188	0.0202393	0.0415503	ENSMUSG00000023092	3408.85	5169.38	4529.54	3199.93	3468.64	2142
ENSMUSG00000023122	Sult1c2	65.9245	-2.25178	0.48838	-4.61072	4.01276e-06	0.000232503	ENSMUSG00000023122	31	20	13	158	68	116		ENSMUSG00000023122	Sult1c2	44.3001	-1.27173	0.527076	-2.41279	0.0158308	0.0335083	ENSMUSG00000023122	89	32	82	28	26	25
ENSMUSG00000023206	Il15ra	617.074	0.837844	0.15538	5.39224	6.95846e-08	7.69449e-06	ENSMUSG00000023206	754.32	780.257	736.113	440.999	535.999	407.979		ENSMUSG00000023206	Il15ra	246.305	-1.39571	0.224491	-6.21723	5.06018e-10	3.81003e-09	ENSMUSG00000023206	310	530.024	452	178	140	96
ENSMUSG00000023224	Serping1	8214.68	0.735051	0.21429	3.43016	0.000603214	0.0125934	ENSMUSG00000023224	6486.79	9852.12	12946.4	4949.63	6547.23	8277.27		ENSMUSG00000023224	Serping1	4873.46	-1.64101	0.273653	-5.99667	2.01407e-09	1.42666e-08	ENSMUSG00000023224	10507.6	8151.69	6865.94	3044.02	2760	1843.67
ENSMUSG00000023272	Creld2	808.999	-0.604209	0.191762	-3.15083	0.00162807	0.026315	ENSMUSG00000023272	702	541.509	572.375	1137	1106	837		ENSMUSG00000023272	Creld2	1664.04	1.2643	0.273799	4.61761	3.88183e-06	1.73748e-05	ENSMUSG00000023272	499.525	941.091	912.048	1565.01	1324	2176.28
ENSMUSG00000023764	Sfi1	2941.42	-0.379616	0.117789	-3.22286	0.00126917	0.0219961	ENSMUSG00000023764	2161.39	2460.33	2653.73	3446.37	3948.63	3143.8		ENSMUSG00000023764	Sfi1	2562.6	-3.39916	0.182797	-18.5953	3.50563e-77	1.79342e-74	ENSMUSG00000023764	8327.84	6649.18	5905.69	748.33	559.017	486.025
ENSMUSG00000023942	Slc29a1	3917.23	0.35442	0.0839452	4.22204	2.421e-05	0.000979757	ENSMUSG00000023942	4080.65	4062.34	4382.63	3528.5	3703.38	3623.32		ENSMUSG00000023942	Slc29a1	1882.45	-2.76265	0.171369	-16.121	1.81576e-58	3.80009e-56	ENSMUSG00000023942	4019.57	5454.53	4791.86	681.055	656.002	663
ENSMUSG00000023951	Vegfa	4358.87	-0.392648	0.0879938	-4.46222	8.1115e-06	0.000404339	ENSMUSG00000023951	3362.09	3881.04	3549.69	4929.65	5409	5223.23		ENSMUSG00000023951	Vegfa	3975.22	-0.574258	0.214891	-2.67232	0.00753286	0.0174528	ENSMUSG00000023951	3775.75	4461.9	4944.59	3586.17	3250.54	2049.11
ENSMUSG00000023963	Cyp39a1	720.244	-0.433127	0.134132	-3.22911	0.00124177	0.0216709	ENSMUSG00000023963	482	592.873	653.565	771.109	967.015	919.631		ENSMUSG00000023963	Cyp39a1	1183.91	-0.473398	0.176714	-2.67889	0.00738658	0.0171398	ENSMUSG00000023963	1654.23	1461.83	1381.41	1195.15	855	899.801
ENSMUSG00000024011	Pi16	1063.98	0.485175	0.157854	3.07357	0.00211516	0.0315706	ENSMUSG00000024011	1052.99	1177.1	1290.26	922.858	1072.5	809.042		ENSMUSG00000024011	Pi16	935.349	-2.55472	0.360606	-7.08453	1.39522e-12	1.42438e-11	ENSMUSG00000024011	1492	2578.95	2580.36	297.7	324.72	365.622
ENSMUSG00000024087	Cyp1b1	914.453	1.65697	0.535454	3.09451	0.00197138	0.0301617	ENSMUSG00000024087	1246.52	1212.22	1485.99	261.043	856.852	294		ENSMUSG00000024087	Cyp1b1	57.538	-4.06519	0.777334	-5.22965	1.69831e-07	9.41532e-07	ENSMUSG00000024087	110	313.001	197.649	13	6	7
ENSMUSG00000024096	Ralbp1	2701.29	-0.363517	0.0888081	-4.09329	4.25298e-05	0.00150746	ENSMUSG00000024096	2213.02	2093.09	2380.87	2996.67	3389.9	3290.89		ENSMUSG00000024096	Ralbp1	5032.43	1.40302	0.178709	7.85085	4.13214e-15	5.34422e-14	ENSMUSG00000024096	1812.33	3392.45	2941.24	6721.14	5660.54	5859.63
ENSMUSG00000024097	Srsf7	6563.56	-0.19764	0.0660123	-2.99398	0.00275364	0.0380948	ENSMUSG00000024097	5632.83	5642.87	5970.95	7013.99	7749.1	7638.29		ENSMUSG00000024097	Srsf7	6169.61	-0.487288	0.0900572	-5.41088	6.27164e-08	3.70802e-07	ENSMUSG00000024097	7596.69	10683.7	9230.76	5190.7	4643.01	4083.16
ENSMUSG00000024165	Jpt2	1769.41	-0.401126	0.122411	-3.27687	0.00104964	0.0192541	ENSMUSG00000024165	1558.99	1409.51	1357.45	2075.01	2272	2021.47		ENSMUSG00000024165	Jpt2	2059.26	1.03704	0.128919	8.04412	8.68702e-16	1.19128e-14	ENSMUSG00000024165	981	1230.7	1193.71	2634.54	2147	1603
ENSMUSG00000024228	Nudt12	278.768	-0.67227	0.185249	-3.629	0.000284518	0.00697087	ENSMUSG00000024228	221	200	225	303	374	344		ENSMUSG00000024228	Nudt12	205.805	-0.825127	0.208248	-3.96223	7.42525e-05	0.000266311	ENSMUSG00000024228	242	279.001	222.999	190	168.999	69
ENSMUSG00000024232	Bambi	1235.29	-0.582505	0.180341	-3.23002	0.00123782	0.0216439	ENSMUSG00000024232	1087.55	918.056	763.546	1280.46	1877.38	1606		ENSMUSG00000024232	Bambi	608.816	-2.11241	0.181712	-11.6251	3.07371e-31	1.42951e-29	ENSMUSG00000024232	1178.64	1473.34	1371.86	278.255	202	337.006
ENSMUSG00000024236	Svil	6641.65	0.263839	0.0800792	3.29472	0.000985182	0.0182421	ENSMUSG00000024236	7319.9	6523.53	6851.37	5674.78	6409.01	7007.05		ENSMUSG00000024236	Svil	4915.36	-0.305141	0.124148	-2.45788	0.0139758	0.0299817	ENSMUSG00000024236	2941.24	5777.71	5255.52	5449.24	5026.39	2102
ENSMUSG00000024331	Dsc2	361.939	-1.71586	0.253613	-6.76567	1.32694e-11	4.73535e-09	ENSMUSG00000024331	146	172.973	158	464	867.265	456		ENSMUSG00000024331	Dsc2	4759.54	4.10064	0.295689	13.8681	9.8886e-44	9.53499e-42	ENSMUSG00000024331	472.076	467	457.837	6188.72	10571.7	5874.12
ENSMUSG00000024381	Bin1	1781.59	0.262264	0.0868434	3.01996	0.00252807	0.0357941	ENSMUSG00000024381	1825.62	1726.7	1966.19	1537	1805.24	1809		ENSMUSG00000024381	Bin1	1592.44	-0.450373	0.115403	-3.90261	9.51628e-05	0.000335108	ENSMUSG00000024381	1997.87	2499.4	2290.62	1490.66	1374	1496.1
ENSMUSG00000024479	Mal2	298.374	-1.54609	0.263662	-5.86392	4.52072e-09	7.71214e-07	ENSMUSG00000024479	189	130	104.231	509.816	409	504		ENSMUSG00000024479	Mal2	3036.79	2.13676	0.333422	6.40858	1.46882e-10	1.18076e-09	ENSMUSG00000024479	1663.44	769.304	728.68	4838.9	3235.01	4442.26
ENSMUSG00000024481	Lvrn	122.963	-0.726136	0.247856	-2.92967	0.00339322	0.0443633	ENSMUSG00000024481	93.002	77	89.074	129	165	203		ENSMUSG00000024481	Lvrn	490.491	1.88125	0.433511	4.33958	1.42756e-05	5.79963e-05	ENSMUSG00000024481	306	114.17	82.022	719.065	595	472
ENSMUSG00000024500	Ppp2r2b	458.261	-1.36584	0.244835	-5.57862	2.42438e-08	3.09493e-06	ENSMUSG00000024500	264.442	300.992	168.388	723.933	604.78	724.094		ENSMUSG00000024500	Ppp2r2b	908.316	-1.61462	0.216154	-7.46977	8.03372e-14	9.2531e-13	ENSMUSG00000024500	1604.26	1721.05	1826.5	521.166	486	493.58
ENSMUSG00000024516	Sec11c	1383.39	-0.285262	0.0987118	-2.88984	0.00385436	0.0486505	ENSMUSG00000024516	1138.43	1167.45	1340.84	1490.36	1574.28	1620.88		ENSMUSG00000024516	Sec11c	2401.95	2.22395	0.259418	8.57285	1.00955e-17	1.66603e-16	ENSMUSG00000024516	1008.97	1045.92	903.76	2949.2	2378.39	4319.14
ENSMUSG00000024524	Gnal	151.807	1.09081	0.227906	4.78623	1.6994e-06	0.000115017	ENSMUSG00000024524	131	189	244.049	96.049	119	113		ENSMUSG00000024524	Gnal	88.8979	-2.16609	0.30666	-7.0635	1.62364e-12	1.6421e-11	ENSMUSG00000024524	119.056	232.999	191	60.058	47.011	33
ENSMUSG00000024659	Anxa1	8743.21	-0.735045	0.152993	-4.80443	1.5519e-06	0.000107823	ENSMUSG00000024659	7327.58	5905.71	5308.74	11775.2	10667.5	12141.1		ENSMUSG00000024659	Anxa1	9943.05	0.505217	0.173013	2.92011	0.00349909	0.00882897	ENSMUSG00000024659	9232.4	8558.65	6894.76	11480.1	10867.1	12073.3
ENSMUSG00000024713	Pcsk5	3058.01	0.468722	0.0825655	5.67697	1.37098e-08	1.93939e-06	ENSMUSG00000024713	3289.02	3430.34	3276.03	2522.27	2894.09	2792.63		ENSMUSG00000024713	Pcsk5	437.898	0.802617	0.198535	4.04269	5.28419e-05	0.000194017	ENSMUSG00000024713	164	352.999	319	475	505	347
ENSMUSG00000024754	Cemip2	893.711	0.361293	0.111328	3.2453	0.00117327	0.0207463	ENSMUSG00000024754	850.984	926.944	1070.29	749.334	862.175	886		ENSMUSG00000024754	Cemip2	849.708	0.573619	0.217211	2.64084	0.00827016	0.0189607	ENSMUSG00000024754	393	765.594	722.078	1106.32	925	546.034
ENSMUSG00000024780	Cdc37l1	3511.56	0.299314	0.0885636	3.37965	0.00072577	0.0144804	ENSMUSG00000024780	3578.89	3339.35	3950.15	2999.27	3530.46	3613.24		ENSMUSG00000024780	Cdc37l1	2319.44	-0.462655	0.157879	-2.93043	0.00338489	0.00856665	ENSMUSG00000024780	2404.69	3118.59	2749.86	2314.8	2065.85	1136.69
ENSMUSG00000024909	Efemp2	1844	0.258458	0.0871647	2.96517	0.00302519	0.0404958	ENSMUSG00000024909	1762.73	1918.58	1989.02	1623.92	1883.47	1859.87		ENSMUSG00000024909	Efemp2	1483.96	0.648153	0.165658	3.91259	9.13096e-05	0.000322711	ENSMUSG00000024909	939.179	1480.5	1363.08	1642.24	1621	2006.77
ENSMUSG00000024910	Ctsw	320.88	1.6783	0.421909	3.97787	6.9535e-05	0.00224197	ENSMUSG00000024910	231	282.357	899.51	182	155.001	146		ENSMUSG00000024910	Ctsw	69.9346	-1.95093	0.405338	-4.81311	1.48601e-06	7.09564e-06	ENSMUSG00000024910	183.001	127	130	39	34	29
ENSMUSG00000024924	Vldlr	5809.83	0.638202	0.10589	6.02703	1.67005e-09	3.36193e-07	ENSMUSG00000024924	6761.2	5981.22	6792.19	4482.07	4918.98	5413.64		ENSMUSG00000024924	Vldlr	4898.31	0.990371	0.264919	3.73839	0.000185205	0.000616467	ENSMUSG00000024924	2491.6	4389.35	3811.8	6828.83	5875.42	3062.99
ENSMUSG00000024975	Pdcd4	4073.36	-0.355523	0.104828	-3.39148	0.000695159	0.0139762	ENSMUSG00000024975	3401.12	3004.57	3743.89	4919.01	4801.42	4769.06		ENSMUSG00000024975	Pdcd4	2460.23	-0.439368	0.123104	-3.56907	0.000358256	0.00112479	ENSMUSG00000024975	2932.41	3056.95	3533.47	2110.31	2237.01	1894.58
ENSMUSG00000025016	Tm9sf3	7984.27	-0.263736	0.0717891	-3.67376	0.000239009	0.00604334	ENSMUSG00000025016	6858.35	6698.44	7068.51	8281.55	9443.01	9930.26		ENSMUSG00000025016	Tm9sf3	8354.14	1.28978	0.130773	9.86275	6.03702e-23	1.56157e-21	ENSMUSG00000025016	4084.51	5796.08	5413.66	10734.3	9112.03	6484.99
ENSMUSG00000025068	Gsto1	15073.7	-0.612131	0.189627	-3.22807	0.00124626	0.0216709	ENSMUSG00000025068	10587.3	14423.4	8407.64	17152.9	19542.7	21657.9		ENSMUSG00000025068	Gsto1	11984.2	0.773316	0.302795	2.55393	0.0106515	0.023652	ENSMUSG00000025068	9775.25	9531.75	6683.48	11540.9	12915	17448
ENSMUSG00000025082	Vwa2	485.777	-1.05358	0.187839	-5.60895	2.03559e-08	2.66357e-06	ENSMUSG00000025082	329.031	217.008	353	678	668.016	734.038		ENSMUSG00000025082	Vwa2	641.439	-5.31175	0.342852	-15.4929	3.87708e-54	6.49129e-52	ENSMUSG00000025082	1657.05	1333.25	1805.43	39	42	33
ENSMUSG00000025150	Cbr2	2958.18	-2.03264	0.493864	-4.11579	3.85859e-05	0.00139603	ENSMUSG00000025150	1666.43	1099.96	532	4923	4492.82	5410.01		ENSMUSG00000025150	Cbr2	9463.1	2.33549	0.462428	5.05049	4.40674e-07	2.29522e-06	ENSMUSG00000025150	4877.7	2983.66	1349.44	11332.4	12428.4	21987.1
ENSMUSG00000025163	Cd7	176.208	2.44109	0.518828	4.70501	2.5385e-06	0.000160078	ENSMUSG00000025163	132	136.968	608.337	68	67	39		ENSMUSG00000025163	Cd7	41.888	-2.14563	0.612478	-3.5032	0.000459704	0.00141059	ENSMUSG00000025163	102	74	120	22	32	9
ENSMUSG00000025203	Scd2	22385.7	-0.262252	0.0879256	-2.98266	0.0028576	0.0390174	ENSMUSG00000025203	20200.3	18853	18481.9	24351.2	26169.9	27168		ENSMUSG00000025203	Scd2	31496.2	0.71982	0.12217	5.89196	3.81633e-09	2.61478e-08	ENSMUSG00000025203	16422.1	26817.1	21456.4	35969.8	31157.5	29581.8
ENSMUSG00000025221	Kcnip2	73.0141	1.05855	0.319911	3.30887	0.000936728	0.017615	ENSMUSG00000025221	96	92	85.001	46	39	70		ENSMUSG00000025221	Kcnip2	104.65	-2.08926	0.47112	-4.43467	9.22119e-06	3.86497e-05	ENSMUSG00000025221	249.39	374	258.999	97.001	57	31
ENSMUSG00000025283	Sat1	3540.23	-0.38523	0.105891	-3.63798	0.000274786	0.00677345	ENSMUSG00000025283	2487.01	2983.31	3205.27	4087.44	4227.82	4483.96		ENSMUSG00000025283	Sat1	9094.36	1.55861	0.226997	6.86621	6.59318e-12	6.18262e-11	ENSMUSG00000025283	5934.45	5294.01	4505.47	11325.7	11317	18294.7
ENSMUSG00000025314	Ptprj	1444.12	-0.324862	0.111905	-2.90301	0.00369594	0.0474131	ENSMUSG00000025314	1195.59	1161.08	1259.54	1702.77	1562.32	1854.7		ENSMUSG00000025314	Ptprj	2107.59	0.986921	0.206175	4.78681	1.6945e-06	8.0246e-06	ENSMUSG00000025314	878.667	1533.21	1238.73	3040.97	2006.83	1622
ENSMUSG00000025316	Banp	866.241	-0.572441	0.129803	-4.41008	1.03333e-05	0.000483289	ENSMUSG00000025316	587.59	656.542	738.084	1071.24	1192.6	1015		ENSMUSG00000025316	Banp	900.285	-0.471547	0.192364	-2.45133	0.0142329	0.0304304	ENSMUSG00000025316	826.176	1473.77	1472.51	650.157	601.999	604.001
ENSMUSG00000025330	Padi4	343.588	-1.02446	0.2823	-3.62896	0.00028457	0.00697087	ENSMUSG00000025330	226.999	152.999	295.139	591.179	353	443		ENSMUSG00000025330	Padi4	3473.02	5.26291	0.279438	18.8339	3.9841e-79	2.22349e-76	ENSMUSG00000025330	162.001	110.218	136	5619	5929.67	4218.52
ENSMUSG00000025353	Ormdl2	559.102	-0.425803	0.124551	-3.41869	0.000629223	0.0130001	ENSMUSG00000025353	417.586	435	478.851	675.979	736.377	656.251		ENSMUSG00000025353	Ormdl2	814.935	0.70945	0.246706	2.87569	0.0040315	0.0100078	ENSMUSG00000025353	717.892	563.003	623.105	921.776	697.787	1251.52
ENSMUSG00000025366	Esyt1	3547.97	0.508655	0.147686	3.44415	0.000572851	0.0121225	ENSMUSG00000025366	2952.19	4125.39	4757.1	2855.13	3217.11	3276.68		ENSMUSG00000025366	Esyt1	3016.38	0.661265	0.2176	3.0389	0.0023744	0.00623103	ENSMUSG00000025366	1091.09	3273.41	2305.7	4041.03	3677.83	2222.64
ENSMUSG00000025432	Avil	170.408	-1.86219	0.359651	-5.17778	2.24545e-07	2.03804e-05	ENSMUSG00000025432	75	49	86	323	171	329.022		ENSMUSG00000025432	Avil	877.278	4.18547	0.237288	17.6388	1.24143e-69	4.76322e-67	ENSMUSG00000025432	69	112	84	1289.78	1387.42	1613.01
ENSMUSG00000025503	Taldo1	2758.65	-0.350178	0.120784	-2.89922	0.00374094	0.0477767	ENSMUSG00000025503	2432.17	2372.92	2065.32	3247.01	3390.96	3148.68		ENSMUSG00000025503	Taldo1	4606.69	1.87474	0.251441	7.456	8.91875e-14	1.0215e-12	ENSMUSG00000025503	2313.37	2368.7	1674.53	5952.1	5173.03	9272.19
ENSMUSG00000025511	Tspan4	1128.07	0.693195	0.175498	3.94986	7.81962e-05	0.00246554	ENSMUSG00000025511	991.114	1360.65	1643.09	724	1026	994.001		ENSMUSG00000025511	Tspan4	1072.63	-0.661407	0.179396	-3.68687	0.000227033	0.00074136	ENSMUSG00000025511	1405.02	1673.65	1314.71	837.574	817	1032
ENSMUSG00000025533	Asl	2733.85	0.513548	0.128222	4.00513	6.19824e-05	0.00204607	ENSMUSG00000025533	3224.6	2574.36	3337.22	2412.7	2556	2168		ENSMUSG00000025533	Asl	810.144	-0.603501	0.228915	-2.63636	0.00838018	0.0191748	ENSMUSG00000025533	1159	1025.21	1014.44	643.373	639	767
ENSMUSG00000025557	Slc15a1	74.3042	-1.11706	0.347378	-3.21569	0.00130129	0.0224291	ENSMUSG00000025557	34	63	35	96	109	120		ENSMUSG00000025557	Slc15a1	31.5275	-3.06296	0.691941	-4.42662	9.57221e-06	4.00207e-05	ENSMUSG00000025557	86	53.073	41	4	9	7
ENSMUSG00000025571	Tnrc6c	2159.72	0.321948	0.0890193	3.61661	0.000298487	0.00726643	ENSMUSG00000025571	2065.42	2124.34	2332.37	1938.84	2154.82	2277.62		ENSMUSG00000025571	Tnrc6c	1604.87	-0.649337	0.258257	-2.5143	0.0119268	0.0260967	ENSMUSG00000025571	1172.44	2927.79	1954.87	1597.42	1399	730.277
ENSMUSG00000025579	Gaa	3939.45	0.323224	0.111937	2.88756	0.00388243	0.0488476	ENSMUSG00000025579	3785.38	3884.93	4944.41	3115.63	3726.3	4195.92		ENSMUSG00000025579	Gaa	2793.84	-0.994499	0.172356	-5.77002	7.92601e-09	5.24864e-08	ENSMUSG00000025579	2550.79	4929.41	4709.28	2236.79	1883	1859.74
ENSMUSG00000025902	Sox17	5855.34	-0.434701	0.109718	-3.962	7.43242e-05	0.00237203	ENSMUSG00000025902	4675.44	4750.03	4468.56	6907.86	7216.65	7489.54		ENSMUSG00000025902	Sox17	3649.36	-2.5454	0.211752	-12.0207	2.76659e-33	1.44751e-31	ENSMUSG00000025902	5754.57	10001.9	9203.4	1559.79	1265	1159
ENSMUSG00000025993	Slc40a1	712.683	-0.879198	0.148915	-5.90404	3.54713e-09	6.25809e-07	ENSMUSG00000025993	452.999	401	542.324	891.49	963	1147.09		ENSMUSG00000025993	Slc40a1	4960.51	2.15665	0.258271	8.35034	6.8068e-17	1.03433e-15	ENSMUSG00000025993	1919.99	1203.31	1193.7	7029.84	5546.54	5180.4
ENSMUSG00000026062	Slc9a2	24.3355	1.96236	0.582009	3.3717	0.000747061	0.0147266	ENSMUSG00000026062	29	27	52	7	18	8		ENSMUSG00000026062	Slc9a2	16.4511	-3.72991	0.879114	-4.24281	2.20743e-05	8.69423e-05	ENSMUSG00000026062	46	35	30	2	5	1
ENSMUSG00000026073	Il1r2	37.4101	1.28691	0.432003	2.97894	0.00289247	0.0393226	ENSMUSG00000026073	40	64	46	18	23	28		ENSMUSG00000026073	Il1r2	384.586	6.48915	1.39402	4.65498	3.24016e-06	1.4698e-05	ENSMUSG00000026073	17	6	7	37	1294	1643.58
ENSMUSG00000026078	Pdcl3	1722.1	-0.345102	0.107519	-3.20969	0.00132879	0.0228029	ENSMUSG00000026078	1495.93	1468.08	1387.43	1837.66	2087.53	2115		ENSMUSG00000026078	Pdcl3	1766.41	0.726545	0.194077	3.7436	0.000181406	0.000605026	ENSMUSG00000026078	1620	1476.43	1438.34	1955.93	1900	2607.14
ENSMUSG00000026202	Tuba4a	652.76	-0.449672	0.136189	-3.30182	0.000960607	0.0179567	ENSMUSG00000026202	480.382	564.001	533.632	774.591	820.492	770		ENSMUSG00000026202	Tuba4a	2088.04	1.97584	0.245025	8.06381	7.39499e-16	1.02094e-14	ENSMUSG00000026202	828.369	943.942	875.106	2278.98	3079.02	4033.58
ENSMUSG00000026220	Slc16a14	41.6956	-1.76077	0.393804	-4.47119	7.7787e-06	0.000392595	ENSMUSG00000026220	16.005	15	23	57	71	78		ENSMUSG00000026220	Slc16a14	2316.06	7.38077	0.430552	17.1426	7.14108e-66	2.4355e-63	ENSMUSG00000026220	7	27	15	3808.29	2681	789
ENSMUSG00000026259	Ngef	541.86	-0.457111	0.126624	-3.60999	0.000306205	0.0074198	ENSMUSG00000026259	402.048	422.14	484.485	611.001	723	643.276		ENSMUSG00000026259	Ngef	1337.96	-0.655971	0.255875	-2.56364	0.0103582	0.0231018	ENSMUSG00000026259	2232.99	1789.09	1683.97	1215.13	1084.03	1179
ENSMUSG00000026303	Mlph	232.742	-1.24498	0.193923	-6.41997	1.36303e-10	3.69004e-08	ENSMUSG00000026303	142.53	120	127	337.42	296.007	414		ENSMUSG00000026303	Mlph	2862.24	2.82731	0.208836	13.5384	9.27467e-42	8.25177e-40	ENSMUSG00000026303	418.753	661.658	521.12	4792.81	3692.99	2463.55
ENSMUSG00000026360	Rgs2	9634.39	1.61691	0.126103	12.8221	1.23318e-37	1.93634e-33	ENSMUSG00000026360	11113.3	13885.3	15103.4	5189.39	5470.68	4799.74		ENSMUSG00000026360	Rgs2	4449.04	-0.56682	0.134382	-4.21797	2.46515e-05	9.62285e-05	ENSMUSG00000026360	7889.12	6861.39	6160.26	3761.59	3930.09	4375.86
ENSMUSG00000026383	Epb41l5	918.246	-0.873504	0.140188	-6.23095	4.63624e-10	1.11997e-07	ENSMUSG00000026383	686	622.142	678.973	1123.45	1182.1	1161.03		ENSMUSG00000026383	Epb41l5	791.623	-0.66344	0.196691	-3.37301	0.000743521	0.00216668	ENSMUSG00000026383	1023.57	986.956	1175.12	673	556.001	427
ENSMUSG00000026417	Pigr	1335.92	-1.33332	0.236268	-5.64323	1.66894e-08	2.27876e-06	ENSMUSG00000026417	484.991	730.833	948.955	2350.24	1579.98	2105		ENSMUSG00000026417	Pigr	3926.41	3.43907	0.240268	14.3134	1.80343e-46	2.06297e-44	ENSMUSG00000026417	588.889	375.747	478.977	5384.23	4461	5119.5
ENSMUSG00000026430	Rassf5	746.088	0.472454	0.13292	3.55443	0.000378801	0.00874695	ENSMUSG00000026430	750.007	744.3	950.42	616	716.135	670.001		ENSMUSG00000026430	Rassf5	535.331	0.861378	0.174162	4.94584	7.58166e-07	3.80156e-06	ENSMUSG00000026430	341.963	417.104	421.28	675	667	550
ENSMUSG00000026437	Cdk18	157.835	-1.39804	0.249897	-5.59446	2.21308e-08	2.87189e-06	ENSMUSG00000026437	115	90	70.98	204.001	214.999	226		ENSMUSG00000026437	Cdk18	505.801	2.06007	0.276131	7.46047	8.62145e-14	9.88675e-13	ENSMUSG00000026437	120	185	142	699.182	542.999	635.279
ENSMUSG00000026443	Lrrn2	322.16	0.698298	0.179596	3.88817	0.000101003	0.00304813	ENSMUSG00000026443	316.022	424.667	396.944	251	266.597	255		ENSMUSG00000026443	Lrrn2	79.21	-1.49933	0.419337	-3.57547	0.000349597	0.00109929	ENSMUSG00000026443	77	155	187	68	40	31
ENSMUSG00000026573	Xcl1	253.124	1.30278	0.317342	4.10527	4.03835e-05	0.00145103	ENSMUSG00000026573	256	258	512.094	180	169	113		ENSMUSG00000026573	Xcl1	44.0615	-2.3519	0.536651	-4.38255	1.17299e-05	4.84806e-05	ENSMUSG00000026573	77.577	36	91	10	10	18
ENSMUSG00000026638	Irf6	6778.39	-0.462687	0.150758	-3.06908	0.00214719	0.0318737	ENSMUSG00000026638	6242.36	5198.8	4502.22	7796.78	9310.07	8078.45		ENSMUSG00000026638	Irf6	3382.81	-1.68359	0.240168	-7.01006	2.38219e-12	2.36129e-11	ENSMUSG00000026638	6667.07	7551.29	6036.36	1432	2189	1954.44
ENSMUSG00000026655	Fam107b	2169.04	-0.479093	0.164314	-2.91572	0.00354871	0.0458239	ENSMUSG00000026655	1729.27	1487.72	1829.17	2435.53	2946.03	2686.76		ENSMUSG00000026655	Fam107b	2138.86	-1.08342	0.255529	-4.23989	2.2363e-05	8.80418e-05	ENSMUSG00000026655	4210.43	2833.05	2853.28	1587.98	1326	1100
ENSMUSG00000026728	Vim	25337.9	0.461519	0.151228	3.05181	0.00227465	0.0332218	ENSMUSG00000026728	21378.1	26721.2	35314.7	20150.9	24232	23676.7		ENSMUSG00000026728	Vim	10405.9	0.626643	0.133625	4.68956	2.73791e-06	1.25683e-05	ENSMUSG00000026728	7820.2	9709.22	7662.09	11793.2	12994.1	10265.6
ENSMUSG00000026770	Il2ra	60.1014	0.962241	0.323663	2.97297	0.00294934	0.0398567	ENSMUSG00000026770	80.695	48.396	75.156	40.434	47.961	58.032		ENSMUSG00000026770	Il2ra	39.0935	-1.81404	0.437505	-4.14634	3.37832e-05	0.000128418	ENSMUSG00000026770	40	104.959	66.011	34.003	20.095	11.036
ENSMUSG00000026864	Hspa5	13049.8	-0.590963	0.185981	-3.17755	0.00148527	0.0248104	ENSMUSG00000026864	10333.4	9096.25	10102.5	18374.8	18928.7	12058.4		ENSMUSG00000026864	Hspa5	25827.8	1.61477	0.169838	9.50769	1.94944e-21	4.41067e-20	ENSMUSG00000026864	7385.98	11103.5	11340.7	27924.2	26474.7	27010.8
ENSMUSG00000026880	Stom	1353.9	0.570472	0.146585	3.89174	9.95288e-05	0.00301699	ENSMUSG00000026880	1166.12	1534.14	1780.7	1046.79	1201.9	1322		ENSMUSG00000026880	Stom	2440.21	0.756302	0.175786	4.30239	1.68964e-05	6.77365e-05	ENSMUSG00000026880	1363.01	2504.09	1794.85	3165.98	2649.44	2435.01
ENSMUSG00000026938	Fcna	23.531	1.90579	0.619682	3.07543	0.00210197	0.0314334	ENSMUSG00000026938	24	38.092	44	5	8	19		ENSMUSG00000026938	Fcna	165.889	3.72856	0.518478	7.19135	6.41553e-13	6.76329e-12	ENSMUSG00000026938	28	25	3	255	168	239
ENSMUSG00000026984	Il1f6	11.1066	-4.30703	1.39151	-3.09523	0.00196661	0.030156	ENSMUSG00000026984	3	0	0	38	4	22		ENSMUSG00000026984	Il1f6	360.442	7.30305	0.521065	14.0156	1.25099e-44	1.30167e-42	ENSMUSG00000026984	4	4	4	468.972	408	682
ENSMUSG00000027075	Slc43a1	353.756	0.450291	0.156403	2.87904	0.0039889	0.0497487	ENSMUSG00000027075	339.989	389.04	443.799	314	307.001	317.001		ENSMUSG00000027075	Slc43a1	426.189	-1.75393	0.197461	-8.88241	6.54272e-19	1.20017e-17	ENSMUSG00000027075	876	1132	987.309	213.82	234.999	213.41
ENSMUSG00000027188	Pamr1	2081.95	0.789442	0.240435	3.28339	0.00102568	0.0188807	ENSMUSG00000027188	1764.58	2072.03	3606.33	1217.15	1659.72	2071.66		ENSMUSG00000027188	Pamr1	1984.84	-5.95054	0.37754	-15.7613	5.74072e-56	1.05727e-53	ENSMUSG00000027188	6412.38	5053.16	5011.97	112	106	73.001
ENSMUSG00000027204	Fbn1	7647.48	0.555142	0.118775	4.67389	2.95548e-06	0.000183427	ENSMUSG00000027204	7558.7	9267.4	8973	6014.88	6067.42	7640.4		ENSMUSG00000027204	Fbn1	3260.78	2.15307	0.331123	6.50234	7.90799e-11	6.53101e-10	ENSMUSG00000027204	620.051	1351.03	1033.85	4495.52	5663.42	2109.94
ENSMUSG00000027223	Mapk8ip1	1052.3	0.336566	0.0997124	3.37537	0.000737159	0.0146703	ENSMUSG00000027223	1117.8	1037.56	1166.93	909.765	952.991	1106.33		ENSMUSG00000027223	Mapk8ip1	629.601	-1.12107	0.216757	-5.17204	2.31558e-07	1.25874e-06	ENSMUSG00000027223	669.003	1381.88	1135.62	588.014	489.129	286
ENSMUSG00000027248	Pdia3	14920.9	-0.402949	0.123949	-3.25094	0.00115026	0.0204788	ENSMUSG00000027248	12372.1	12772.3	10989.4	18936.2	17885	17242.1		ENSMUSG00000027248	Pdia3	21556.9	1.54962	0.13351	11.6067	3.80866e-31	1.76685e-29	ENSMUSG00000027248	9846.83	10130.6	10580.8	26798.5	23255.9	30250.5
ENSMUSG00000027254	Map1a	879.538	0.551796	0.148721	3.71029	0.000207025	0.00543596	ENSMUSG00000027254	879.006	1035.33	969.565	663	757.125	908.982		ENSMUSG00000027254	Map1a	830.532	2.40101	0.459953	5.22012	1.78808e-07	9.88921e-07	ENSMUSG00000027254	84	330.13	233	1124	1266	484
ENSMUSG00000027293	Ehd4	3105.23	0.537897	0.175277	3.06884	0.00214892	0.0318737	ENSMUSG00000027293	2489.22	3845.02	4254.06	2341.8	3051.24	2590.18		ENSMUSG00000027293	Ehd4	2195.75	1.58816	0.28989	5.4785	4.28956e-08	2.58849e-07	ENSMUSG00000027293	395.985	1622.61	1080.31	3083.28	2692.99	2356.63
ENSMUSG00000027315	Spint1	799.889	-0.500687	0.12319	-4.06435	4.81658e-05	0.00167323	ENSMUSG00000027315	568.999	611.894	678.947	995.006	1009.44	997.096		ENSMUSG00000027315	Spint1	1928.51	0.647422	0.230381	2.81022	0.0049507	0.0120223	ENSMUSG00000027315	1434.05	1316.49	1324.72	2091.44	2050.25	2309.35
ENSMUSG00000027339	Rassf2	3258.57	0.374707	0.122157	3.06742	0.00215919	0.0318737	ENSMUSG00000027339	3184.49	3482.36	3756.74	2626.91	2879.49	3534.99		ENSMUSG00000027339	Rassf2	970.123	-1.18387	0.316285	-3.74304	0.000181808	0.000606257	ENSMUSG00000027339	1200.47	2117.18	1699.21	908.179	622.001	381.999
ENSMUSG00000027346	Gpcpd1	3997.03	0.62301	0.145739	4.27484	1.91273e-05	0.000811723	ENSMUSG00000027346	3885.08	5149.82	4408.1	2761	3991.2	3505.84		ENSMUSG00000027346	Gpcpd1	1766	-0.738805	0.162269	-4.55297	5.28943e-06	2.31391e-05	ENSMUSG00000027346	2233.26	2355.35	2238.7	1583.03	1260.75	806.999
ENSMUSG00000027356	Fermt1	1697.64	-1.0571	0.0868309	-12.1742	4.26644e-34	3.34958e-30	ENSMUSG00000027356	1034.34	1031.96	1115.66	2301.32	2453.26	2397.38		ENSMUSG00000027356	Fermt1	2763.25	0.529501	0.205739	2.57365	0.0100633	0.0225469	ENSMUSG00000027356	1991.16	1932.7	1851.33	3532.92	2409.41	2024
ENSMUSG00000027428	Rbbp9	2049.92	-0.321921	0.0804051	-4.00374	6.23499e-05	0.00205245	ENSMUSG00000027428	1698.5	1624.98	1817.79	2291	2443.99	2541.77		ENSMUSG00000027428	Rbbp9	1767.93	-1.50633	0.139762	-10.7778	4.38194e-27	1.57008e-25	ENSMUSG00000027428	3075.65	3135.16	3106.23	1173.67	1064	752.003
ENSMUSG00000027463	Slc52a3	503.543	-0.506902	0.172541	-2.93786	0.00330491	0.0434984	ENSMUSG00000027463	323.168	461.968	392.202	581	693.999	604.944		ENSMUSG00000027463	Slc52a3	668.539	0.872331	0.164521	5.30224	1.1439e-07	6.49423e-07	ENSMUSG00000027463	366	497.242	407.32	780	625.735	735
ENSMUSG00000027524	Edn3	245.939	1.59768	0.197114	8.10535	5.25942e-16	5.16146e-13	ENSMUSG00000027524	318.006	294.418	420.926	116	142	138.019		ENSMUSG00000027524	Edn3	106.305	-4.85578	0.441759	-10.9919	4.17947e-28	1.60203e-26	ENSMUSG00000027524	241.001	378	423.054	6	12	15
ENSMUSG00000027706	Sec62	4290.33	-0.302453	0.0839397	-3.60322	0.000314297	0.00752301	ENSMUSG00000027706	3836.55	3645.73	3896.51	4501.15	4880.84	5016		ENSMUSG00000027706	Sec62	3188.52	-0.359407	0.148547	-2.41949	0.0155422	0.0329581	ENSMUSG00000027706	4037.11	3841.08	3789.12	2885.27	2761	2345.04
ENSMUSG00000027782	Kpna4	2318.33	-0.215826	0.0747115	-2.88879	0.00386732	0.0487535	ENSMUSG00000027782	1955.18	2009.32	2094.85	2469.66	2730.08	2751.32		ENSMUSG00000027782	Kpna4	2075.34	0.689897	0.261281	2.64044	0.00827989	0.0189807	ENSMUSG00000027782	1010.04	2081.39	1655.07	2433.72	2102.78	971.097
ENSMUSG00000027799	Nbea	2913.79	-0.349638	0.106663	-3.27796	0.00104559	0.0192022	ENSMUSG00000027799	2740.89	2406.57	2332.97	2843.94	3767.41	3506.98		ENSMUSG00000027799	Nbea	1920.54	-0.684872	0.195885	-3.4963	0.00047175	0.00144299	ENSMUSG00000027799	1162.52	2414.45	1957.35	2164.28	1474	536
ENSMUSG00000027800	Tm4sf1	2695.37	0.771248	0.205025	3.76173	0.000168744	0.00461605	ENSMUSG00000027800	2150.99	3229.32	3975.04	1732.24	2623.64	2215.95		ENSMUSG00000027800	Tm4sf1	1259.37	-0.826115	0.11879	-6.95441	3.54036e-12	3.43716e-11	ENSMUSG00000027800	1702	2539.77	1780.83	997.997	912	998.121
ENSMUSG00000027808	Serp1	4534.7	-0.241081	0.0826059	-2.91844	0.00351784	0.0455751	ENSMUSG00000027808	3727.92	3841.77	4093.7	4701.66	5795.17	5308.32		ENSMUSG00000027808	Serp1	6153.71	1.92424	0.101977	18.8693	2.04008e-79	1.21201e-76	ENSMUSG00000027808	1559.83	2494.01	2261.52	7997.74	6952.35	5898.45
ENSMUSG00000027843	Ptpn22	640.884	-0.419619	0.125494	-3.34374	0.000826573	0.0160035	ENSMUSG00000027843	512.998	427.001	564.769	775.319	782.994	856.999		ENSMUSG00000027843	Ptpn22	777.942	-1.47223	0.354116	-4.15747	3.21785e-05	0.000122825	ENSMUSG00000027843	1347.03	1175.66	923.518	607.134	366	374.09
ENSMUSG00000027848	Olfml3	5022.38	0.567452	0.124973	4.5406	5.60946e-06	0.000305161	ENSMUSG00000027848	5337.89	5730.33	5934.79	3986	3739.72	5153.4		ENSMUSG00000027848	Olfml3	6578.23	3.05732	0.25348	12.0614	1.6895e-33	8.99291e-32	ENSMUSG00000027848	1036	1122.82	1165.86	8762.45	10373.5	7453.64
ENSMUSG00000027883	Gpsm2	2218.1	0.725803	0.123752	5.86497	4.49226e-09	7.71214e-07	ENSMUSG00000027883	2429.72	2364.56	2411.52	1701.8	1878	2180.97		ENSMUSG00000027883	Gpsm2	1202.68	0.686592	0.238086	2.8838	0.0039291	0.00978133	ENSMUSG00000027883	975.058	1094.54	930.95	1683.29	1339	1322.01
ENSMUSG00000027901	Dennd2d	407.415	-0.446952	0.139534	-3.20319	0.00135916	0.0231973	ENSMUSG00000027901	281	315.107	381.001	458	501	545.176		ENSMUSG00000027901	Dennd2d	1187.75	0.563032	0.237731	2.36835	0.0178675	0.037271	ENSMUSG00000027901	1258.35	891.002	708.557	1430.49	1028	1198.16
ENSMUSG00000027938	Creb3l4	182.103	-0.771845	0.225266	-3.42637	0.000611705	0.012698	ENSMUSG00000027938	122	139.001	122	275	225	220		ENSMUSG00000027938	Creb3l4	93.5446	-1.80637	0.288088	-6.2702	3.60586e-10	2.759e-09	ENSMUSG00000027938	215	192	134	41	44	58
ENSMUSG00000027962	Vcam1	334.143	0.764502	0.217665	3.51229	0.000444264	0.00993709	ENSMUSG00000027962	290	443.999	447.909	207	316.859	277		ENSMUSG00000027962	Vcam1	399.236	1.57126	0.259568	6.05336	1.41858e-09	1.02135e-08	ENSMUSG00000027962	144.001	284.999	123	539.047	544	349.022
ENSMUSG00000028015	Ctso	1416.95	0.60528	0.135813	4.4567	8.3231e-06	0.000412269	ENSMUSG00000028015	1296.21	1543.93	1946.57	1020.66	1293.42	1344.82		ENSMUSG00000028015	Ctso	1160.53	-0.533288	0.191463	-2.78533	0.00534729	0.0128818	ENSMUSG00000028015	1816.01	1432.05	1375.3	1084.29	976	780
ENSMUSG00000028037	Ifi44	519.136	0.733419	0.210019	3.49216	0.00047913	0.0105074	ENSMUSG00000028037	388.259	633.081	736.546	443.103	462.098	402		ENSMUSG00000028037	Ifi44	897.26	1.88211	0.226843	8.29696	1.06811e-16	1.5967e-15	ENSMUSG00000028037	232.001	332.001	304.017	1262.5	931.463	716.001
ENSMUSG00000028071	Sh2d2a	218.349	1.96992	0.319597	6.16377	7.10322e-10	1.60828e-07	ENSMUSG00000028071	206.999	273.033	475.005	104	89.001	97		ENSMUSG00000028071	Sh2d2a	34.8099	-2.31813	0.649749	-3.56773	0.000360083	0.00112984	ENSMUSG00000028071	53	68	57	26	13	7
ENSMUSG00000028073	Pear1	2450.8	0.518132	0.152972	3.38711	0.000706329	0.0141826	ENSMUSG00000028073	2793.51	2507.73	2896.41	2391.88	1820.22	2130.05		ENSMUSG00000028073	Pear1	2824.01	-0.788553	0.241854	-3.26045	0.00111236	0.00313152	ENSMUSG00000028073	4063.91	4266.24	4642.22	2960.05	2358.08	2281.49
ENSMUSG00000028080	Lrba	1809.17	-0.482628	0.109366	-4.41297	1.01961e-05	0.000482227	ENSMUSG00000028080	1670.06	1309.15	1327.19	1992.85	2529.03	2180.46		ENSMUSG00000028080	Lrba	2086.21	0.93998	0.174496	5.38683	7.1711e-08	4.18208e-07	ENSMUSG00000028080	849.174	1265.95	1018.21	3575.01	2417.88	1319.55
ENSMUSG00000028124	Gclm	1149.15	-0.407451	0.117183	-3.47705	0.000506963	0.0109345	ENSMUSG00000028124	839.08	974.232	980.793	1380.27	1452.37	1334.05		ENSMUSG00000028124	Gclm	1101.51	1.34883	0.158137	8.52953	1.46944e-17	2.40344e-16	ENSMUSG00000028124	510.351	852.043	745.041	1370.26	1175.84	1015.11
ENSMUSG00000028127	Abcd3	2450.81	-0.313934	0.0996346	-3.15085	0.00162794	0.026315	ENSMUSG00000028127	2016.42	2147.02	1941.8	2892.22	2938.58	2901.57		ENSMUSG00000028127	Abcd3	2944.67	0.553339	0.11069	4.99902	5.76228e-07	2.94054e-06	ENSMUSG00000028127	2344.2	2473.17	2307.66	3677.97	2970	2894.17
ENSMUSG00000028132	Tmem56	247.829	-1.12159	0.185135	-6.05819	1.37659e-09	2.84411e-07	ENSMUSG00000028132	140	163.053	140.926	284	369	432		ENSMUSG00000028132	Tmem56	807.857	2.60162	0.280868	9.26278	1.99182e-20	4.18282e-19	ENSMUSG00000028132	212	266	197.966	1425	1418.63	662
ENSMUSG00000028164	Manba	1429.87	-0.421906	0.139043	-3.03435	0.00241053	0.0345979	ENSMUSG00000028164	1022.39	1137.57	1258.32	1688.73	1730.1	1821.51		ENSMUSG00000028164	Manba	1496.54	0.865267	0.170498	5.07493	3.87633e-07	2.03276e-06	ENSMUSG00000028164	1031.69	840.343	1004.65	1728	1453	1876.49
ENSMUSG00000028197	Col24a1	530.248	0.679167	0.166651	4.07539	4.59376e-05	0.00161367	ENSMUSG00000028197	557	654.009	936.153	229	458.279	509.021		ENSMUSG00000028197	Col24a1	280.747	1.06738	0.341163	3.12864	0.00175619	0.00474527	ENSMUSG00000028197	75	157.213	101	357	395	159
ENSMUSG00000028212	Ccne2	277.431	-0.827174	0.235911	-3.50629	0.000454393	0.0101204	ENSMUSG00000028212	265.097	197.002	131.001	403.001	297.287	397		ENSMUSG00000028212	Ccne2	163.578	2.23245	0.474842	4.70145	2.58316e-06	1.18806e-05	ENSMUSG00000028212	44	31	61	194.955	168	106
ENSMUSG00000028222	Calb1	13175.8	-0.632301	0.164527	-3.84315	0.000121466	0.00352543	ENSMUSG00000028222	11607.1	9094.19	7949.52	14260.3	18456	19272.9		ENSMUSG00000028222	Calb1	2576.58	-2.8041	0.270536	-10.365	3.57902e-25	1.11155e-23	ENSMUSG00000028222	3859.08	7223.81	5034.46	810.001	499	643.985
ENSMUSG00000028255	Clca1	194.918	-2.51281	0.403241	-6.23153	4.61913e-10	1.11997e-07	ENSMUSG00000028255	85	22	57	298	296.623	466.133		ENSMUSG00000028255	Clca1	17615.6	2.39406	0.31799	7.52873	5.12378e-14	6.00666e-13	ENSMUSG00000028255	5038	6103.48	3779.42	27617.9	18650.5	24234.1
ENSMUSG00000028262	Clca3a2	45.3871	2.15853	0.630013	3.42616	0.000612177	0.012698	ENSMUSG00000028262	10.947	65.068	82.261	36.661	16.061	23.171		ENSMUSG00000028262	Clca3a2	392.434	4.49962	0.475706	9.45882	3.11436e-21	6.96928e-20	ENSMUSG00000028262	12.109	12.084	18.274	1152.91	411.329	313.649
ENSMUSG00000028364	Tnc	1172.66	-1.15175	0.279186	-4.1254	3.70091e-05	0.00135458	ENSMUSG00000028364	792.16	727.059	530.093	1903.86	1008	2204.99		ENSMUSG00000028364	Tnc	2129.14	2.15301	0.474136	4.54092	5.60094e-06	2.43917e-05	ENSMUSG00000028364	508.001	957.084	740.014	2413.5	4626.7	1973.99
ENSMUSG00000028382	Ptbp3	4561.32	-0.352874	0.0901832	-3.91286	9.12097e-05	0.00279722	ENSMUSG00000028382	3754.58	3496.28	3959.82	5289	5535.93	5620.4		ENSMUSG00000028382	Ptbp3	4703.3	0.761333	0.224923	3.38487	0.000712124	0.00208509	ENSMUSG00000028382	3514.98	3217.26	3028.85	6470.02	5128.57	2844.45
ENSMUSG00000028392	Bspry	1407.98	-0.862695	0.275256	-3.13416	0.00172348	0.0273908	ENSMUSG00000028392	1407.92	718.092	684.837	2232.14	1691.93	1810.52		ENSMUSG00000028392	Bspry	1879.31	1.55744	0.206316	7.54884	4.39141e-14	5.17776e-13	ENSMUSG00000028392	1064.83	860.978	993.419	2911.17	2015	2981.59
ENSMUSG00000028434	Epb41l4b	624.973	-0.610607	0.17556	-3.47805	0.000505078	0.0109089	ENSMUSG00000028434	351.188	532.877	543.481	742.385	810.295	812		ENSMUSG00000028434	Epb41l4b	1762.08	0.876003	0.208655	4.19834	2.68884e-05	0.000103991	ENSMUSG00000028434	1170.57	1243.02	1216.33	2135.16	1746.24	2116
ENSMUSG00000028465	Tln1	8149.9	0.352971	0.0647703	5.44959	5.04862e-08	5.70313e-06	ENSMUSG00000028465	7715.24	8406.78	9067.47	7402.43	7984.08	8058.43		ENSMUSG00000028465	Tln1	9406.71	0.781748	0.219855	3.55575	0.000376903	0.00117851	ENSMUSG00000028465	3125.11	8468.48	6441.66	12183.8	10532.2	6029
ENSMUSG00000028480	Glipr2	866.433	0.425368	0.142683	2.98121	0.00287109	0.0391336	ENSMUSG00000028480	820.144	994.215	993.557	804.317	720	823.751		ENSMUSG00000028480	Glipr2	1086.89	2.53338	0.236801	10.6983	1.03623e-26	3.60081e-25	ENSMUSG00000028480	339.252	289	276	1588.74	1820	1636.57
ENSMUSG00000028671	Gale	243.809	-0.59877	0.203305	-2.94519	0.00322759	0.0427169	ENSMUSG00000028671	200	183	169	336.388	287	297		ENSMUSG00000028671	Gale	1481.06	4.62658	0.271675	17.0298	4.936e-65	1.54078e-62	ENSMUSG00000028671	88.001	140.129	79.999	2311.33	1763	3392.24
ENSMUSG00000028673	Fuca1	2403.5	-0.307488	0.0920011	-3.34222	0.000831111	0.0160716	ENSMUSG00000028673	2030.99	2234.89	2083.65	2429.56	2768.84	2910.88		ENSMUSG00000028673	Fuca1	2905.88	1.23242	0.176858	6.96842	3.20528e-12	3.12502e-11	ENSMUSG00000028673	1671.02	1544.06	1549.85	3924.1	3056.19	4114.16
ENSMUSG00000028681	Ptch2	1549.55	0.384841	0.125825	3.05855	0.00222415	0.0326999	ENSMUSG00000028681	1819.92	1470.1	1710.46	1437.03	1502.52	1302		ENSMUSG00000028681	Ptch2	212.907	-4.67239	0.378203	-12.3542	4.6236e-35	2.80108e-33	ENSMUSG00000028681	436.18	390.001	545	33	18	22
ENSMUSG00000028698	Pik3r3	2522.04	-0.589433	0.112084	-5.25885	1.44961e-07	1.40505e-05	ENSMUSG00000028698	1978.08	1939.57	1667.41	3058.48	3463.01	3305.42		ENSMUSG00000028698	Pik3r3	1886.94	1.91426	0.172579	11.0921	1.37042e-28	5.40451e-27	ENSMUSG00000028698	501	679.878	543.723	2363.49	1920.06	1400
ENSMUSG00000028699	Tspan1	664.164	-0.668058	0.175107	-3.81514	0.000136106	0.00387161	ENSMUSG00000028699	440	584.172	410.256	810.999	895.998	909.415		ENSMUSG00000028699	Tspan1	4130.02	3.14948	0.33097	9.51593	1.80099e-21	4.07981e-20	ENSMUSG00000028699	1001.74	892.635	465.001	6457.45	5317.84	7851.12
ENSMUSG00000028719	Cmpk1	1556.35	-0.367582	0.10038	-3.66189	0.000250359	0.00627976	ENSMUSG00000028719	1298.59	1354.59	1305.63	1773	1797.21	1836.29		ENSMUSG00000028719	Cmpk1	1765.01	1.77073	0.101803	17.3936	9.22444e-68	3.33111e-65	ENSMUSG00000028719	646	960.728	822.997	2477.75	1966	2055
ENSMUSG00000028766	Alpl	149.214	-0.871532	0.264395	-3.29632	0.000979596	0.0182031	ENSMUSG00000028766	116	103	80.087	210	167	231		ENSMUSG00000028766	Alpl	12468.5	8.09721	0.413647	19.5752	2.51757e-85	1.71726e-82	ENSMUSG00000028766	10	118.096	71	22576.7	13452.9	14974.1
ENSMUSG00000028786	Tmem54	65.4189	-1.22442	0.419015	-2.92214	0.00347632	0.0451491	ENSMUSG00000028786	51.001	34	25	125	75	88		ENSMUSG00000028786	Tmem54	223.399	3.17388	0.447184	7.09749	1.27047e-12	1.30135e-11	ENSMUSG00000028786	76	43	35	370.106	290.001	628
ENSMUSG00000028874	Fgr	130.316	0.831746	0.241381	3.44578	0.000569422	0.0120812	ENSMUSG00000028874	151	135.013	189.054	96	89	112		ENSMUSG00000028874	Fgr	70.1488	0.885975	0.361466	2.45106	0.0142437	0.0304464	ENSMUSG00000028874	31.008	95.016	36	108	96	63
ENSMUSG00000028883	Sema3a	523.758	-0.417435	0.138194	-3.02065	0.00252231	0.0357771	ENSMUSG00000028883	436.001	412.029	403.269	607.001	647.985	671.999		ENSMUSG00000028883	Sema3a	1481.33	1.90057	0.25698	7.39577	1.40586e-13	1.57397e-12	ENSMUSG00000028883	512.999	620.999	644.044	2356.24	1769	752.11
ENSMUSG00000028931	Kcnab2	179.484	0.750428	0.23063	3.25381	0.00113867	0.0204029	ENSMUSG00000028931	176	238.047	270.001	117.998	128	152		ENSMUSG00000028931	Kcnab2	77.2652	1.34774	0.468357	2.87759	0.00400726	0.00995437	ENSMUSG00000028931	25	65	37	96	109.899	44
ENSMUSG00000028937	Acot7	6322.35	0.974247	0.223589	4.35732	1.31668e-05	0.00059579	ENSMUSG00000028937	10054.4	7870.38	5679.49	4795.73	5123.88	3566.42		ENSMUSG00000028937	Acot7	439.604	-0.50928	0.20853	-2.44224	0.0145963	0.0311314	ENSMUSG00000028937	541.007	818.151	584.481	384	337	504
ENSMUSG00000028967	Errfi1	3070.38	0.697228	0.153637	4.53815	5.67489e-06	0.000305161	ENSMUSG00000028967	3168.81	4145.81	3461.49	2721.37	2455.84	2211.56		ENSMUSG00000028967	Errfi1	2981.79	1.14226	0.288085	3.96502	7.33891e-05	0.00026342	ENSMUSG00000028967	909.778	2209.82	1919.61	2947.19	4481.7	2418
ENSMUSG00000028989	Angptl7	4969.35	0.885237	0.108164	8.18424	2.74029e-16	2.86853e-13	ENSMUSG00000028989	6282.1	5232.7	6778.86	3556.93	3915.52	3620.43		ENSMUSG00000028989	Angptl7	246.231	1.96412	0.355518	5.52468	3.30087e-08	2.02169e-07	ENSMUSG00000028989	51	128.325	52	241.413	275	284
ENSMUSG00000029005	Draxin	65.0395	1.29071	0.312149	4.13491	3.551e-05	0.00131815	ENSMUSG00000029005	75	79	109	38	39	43		ENSMUSG00000029005	Draxin	31.8351	2.52748	0.689863	3.66374	0.000248559	0.000805793	ENSMUSG00000029005	2	5	12	25	52	24
ENSMUSG00000029032	Arhgef16	208.328	-0.962321	0.180267	-5.33831	9.38195e-08	9.6918e-06	ENSMUSG00000029032	122.909	137.933	153.075	276.412	276.999	294		ENSMUSG00000029032	Arhgef16	968.276	0.980534	0.191037	5.13268	2.85643e-07	1.52927e-06	ENSMUSG00000029032	638.118	606.78	534.286	1258.27	890	893.87
ENSMUSG00000029055	Plch2	405.792	-0.906315	0.176745	-5.1278	2.93151e-07	2.63032e-05	ENSMUSG00000029055	304.999	200.272	254	642.999	584.028	552		ENSMUSG00000029055	Plch2	1193.6	0.824258	0.221148	3.72718	0.000193633	0.000641738	ENSMUSG00000029055	901.002	1012.35	579.914	1379.18	1335	1068
ENSMUSG00000029102	Hgfac	156.561	-1.53922	0.200169	-7.68962	1.47572e-14	1.10342e-11	ENSMUSG00000029102	88	79.999	81.001	227.001	224.999	223.33		ENSMUSG00000029102	Hgfac	2704.85	4.81692	0.202332	23.807	2.82427e-125	7.43066e-122	ENSMUSG00000029102	129.999	107.928	157.001	4290.2	3017	4075.4
ENSMUSG00000029162	Khk	856.975	0.421118	0.11643	3.61693	0.000298113	0.00726643	ENSMUSG00000029162	851.056	869.868	1107.24	684.001	888.001	740.004		ENSMUSG00000029162	Khk	457.182	-2.32221	0.261785	-8.87065	7.27177e-19	1.32861e-17	ENSMUSG00000029162	1313	1124.03	1012.82	207.999	155	273
ENSMUSG00000029167	Ppargc1a	146.032	-0.940599	0.293466	-3.20514	0.00134999	0.0231162	ENSMUSG00000029167	115.029	73	91	160	189	270		ENSMUSG00000029167	Ppargc1a	335.759	-1.4105	0.306244	-4.60582	4.10836e-06	1.83026e-05	ENSMUSG00000029167	653	603.039	427.341	258	198	104
ENSMUSG00000029188	Slc34a2	40.9988	-2.61625	0.588432	-4.44614	8.74266e-06	0.000428992	ENSMUSG00000029188	13	10	10	118	50	44		ENSMUSG00000029188	Slc34a2	1494.61	2.80032	0.33296	8.41039	4.08639e-17	6.34562e-16	ENSMUSG00000029188	229	518.551	139	2373.13	1636	1490
ENSMUSG00000029189	Sel1l3	1086.6	-1.26445	0.203927	-6.20051	5.62817e-10	1.33899e-07	ENSMUSG00000029189	722.001	582.648	497.792	1860.58	1387.03	1583.99		ENSMUSG00000029189	Sel1l3	2699.16	2.40415	0.165459	14.5302	7.79943e-48	9.38837e-46	ENSMUSG00000029189	466	673.016	809.363	3869.94	2904.01	2769.53
ENSMUSG00000029212	Gabrb1	107.686	-1.4457	0.363568	-3.97643	6.9957e-05	0.00225095	ENSMUSG00000029212	83	63	58	118	130	130		ENSMUSG00000029212	Gabrb1	65.7027	-2.22791	0.541724	-4.11263	3.91174e-05	0.000147116	ENSMUSG00000029212	132	178.014	154.015	23	18	13
ENSMUSG00000029260	Ugt2b34	21.5225	-3.1684	0.749115	-4.22952	2.34187e-05	0.000955117	ENSMUSG00000029260	7	3	2	49	21	53		ENSMUSG00000029260	Ugt2b34	50.3206	-4.12979	0.585326	-7.05554	1.71929e-12	1.73502e-11	ENSMUSG00000029260	63	172	196.092	5	13	3
ENSMUSG00000029273	Sult1d1	4146.38	-0.30552	0.0807271	-3.7846	0.000153957	0.00427109	ENSMUSG00000029273	3685.86	3152.39	3805.86	4442.55	4680.21	5325.89		ENSMUSG00000029273	Sult1d1	1636.52	-2.39567	0.39823	-6.01579	1.79016e-09	1.27344e-08	ENSMUSG00000029273	2552.62	4402.21	4768.02	874.484	586	311.792
ENSMUSG00000029298	Gbp9	1662.59	0.486843	0.158691	3.06787	0.00215593	0.0318737	ENSMUSG00000029298	1432.3	1904.16	2186.5	1217.22	1531.62	1665.46		ENSMUSG00000029298	Gbp9	1208.83	0.957161	0.35624	2.68684	0.00721306	0.0167858	ENSMUSG00000029298	400.003	998.011	634.579	1435.57	1318	585
ENSMUSG00000029321	Slc10a6	208.606	1.36442	0.190538	7.16085	8.01792e-13	3.81507e-10	ENSMUSG00000029321	248	285	320.011	118.987	137	115		ENSMUSG00000029321	Slc10a6	108.368	-2.10266	0.466606	-4.50628	6.59737e-06	2.83887e-05	ENSMUSG00000029321	176	256.032	203	36.374	61	38
ENSMUSG00000029370	Rassf6	89.2476	-1.29536	0.341066	-3.79797	0.000145888	0.00410525	ENSMUSG00000029370	51	47	48	185.058	87	134		ENSMUSG00000029370	Rassf6	149.595	-0.774012	0.317034	-2.44142	0.0146298	0.031192	ENSMUSG00000029370	255.988	272.341	177.033	136	106.999	140.999
ENSMUSG00000029375	Cxcl15	1011.53	-1.65369	0.206647	-8.00246	1.21955e-15	1.12643e-12	ENSMUSG00000029375	486.967	524.552	355.895	1814.88	1703.6	1355.11		ENSMUSG00000029375	Cxcl15	159.282	-4.78324	0.596384	-8.0204	1.054e-15	1.43048e-14	ENSMUSG00000029375	438	203	471.444	16	8	13
ENSMUSG00000029381	Shroom3	768.083	-0.804744	0.149611	-5.37893	7.49309e-08	8.05867e-06	ENSMUSG00000029381	625.003	566.029	454.998	951.001	1033	1001		ENSMUSG00000029381	Shroom3	955.87	0.782555	0.278439	2.81051	0.00494634	0.0120133	ENSMUSG00000029381	420	1098	799.57	919.579	917	988
ENSMUSG00000029503	P2rx2	130.513	1.95748	0.4513	4.33742	1.44168e-05	0.000643072	ENSMUSG00000029503	96.954	170	331.051	30	83	61		ENSMUSG00000029503	P2rx2	77.7441	-2.40628	0.377262	-6.37827	1.79102e-10	1.42423e-09	ENSMUSG00000029503	117	257.974	143.324	36	18	29
ENSMUSG00000029510	Gpc2	1156.87	-0.472355	0.139673	-3.38186	0.000719972	0.0144013	ENSMUSG00000029510	1064.26	930.653	799.002	1214.68	1404.69	1594.13		ENSMUSG00000029510	Gpc2	345.881	-0.658436	0.264838	-2.48618	0.0129122	0.0279564	ENSMUSG00000029510	401.005	518.257	503.224	310.001	309.329	194.792
ENSMUSG00000029622	Arpc1b	4448.36	0.261937	0.0902883	2.90111	0.0037184	0.0476234	ENSMUSG00000029622	3891.87	4803.98	5100.25	3938.25	4733.04	4224.73		ENSMUSG00000029622	Arpc1b	7398.83	1.65736	0.0985614	16.8155	1.87827e-63	5.32186e-61	ENSMUSG00000029622	3063.03	3764.27	3011.34	10150.9	8617.95	8720.61
ENSMUSG00000029701	Rbm28	2213.81	-0.373555	0.0990691	-3.77065	0.000162825	0.00449328	ENSMUSG00000029701	1913.04	1855.08	1780.49	2547.93	2794.74	2469.36		ENSMUSG00000029701	Rbm28	2059.35	0.358659	0.124772	2.87452	0.00404637	0.010039	ENSMUSG00000029701	1596.03	2233.21	1853.65	2211.52	1921.12	1877.2
ENSMUSG00000029718	Pcolce	2558.3	1.35645	0.450049	3.01401	0.00257819	0.0362748	ENSMUSG00000029718	1639.42	4274.66	4526.41	1140.01	1766.52	1711.02		ENSMUSG00000029718	Pcolce	1606.74	1.35654	0.205347	6.60608	3.94642e-11	3.37895e-10	ENSMUSG00000029718	771.276	1220.44	698.286	2122.19	1997.03	2119.43
ENSMUSG00000029757	Dync1i1	343.242	-0.838323	0.246939	-3.39485	0.000686658	0.0138656	ENSMUSG00000029757	327.039	200.836	179.967	454.991	472	444		ENSMUSG00000029757	Dync1i1	298.824	-1.3642	0.372492	-3.66235	0.000249913	0.000809897	ENSMUSG00000029757	877.075	375	433.697	196	116	274
ENSMUSG00000029778	Adcyap1r1	458.831	0.756402	0.14977	5.05043	4.40805e-07	3.677e-05	ENSMUSG00000029778	531.002	612.5	492.976	291.999	420	379.999		ENSMUSG00000029778	Adcyap1r1	221.817	-1.93663	0.406564	-4.7634	1.90355e-06	8.9524e-06	ENSMUSG00000029778	220	867.236	466	145	117	87
ENSMUSG00000029838	Ptn	4674.18	0.520637	0.140348	3.70961	0.000207577	0.00544136	ENSMUSG00000029838	5035.77	5517.18	4767.86	3289.08	3991.77	5244.41		ENSMUSG00000029838	Ptn	1981.82	-1.321	0.21654	-6.1005	1.05735e-09	7.7091e-09	ENSMUSG00000029838	3729.95	3144.35	3229.86	1748.38	1105	899.952
ENSMUSG00000029868	Trpv6	213.693	-1.15937	0.250054	-4.63647	3.54416e-06	0.000208996	ENSMUSG00000029868	122	108	146	366	238	325		ENSMUSG00000029868	Trpv6	3071.95	3.68106	0.281992	13.0538	6.04553e-39	4.73789e-37	ENSMUSG00000029868	490.08	386.679	253.178	4923.16	3541.86	5117.52
ENSMUSG00000029910	Mad2l1	831.471	-0.580314	0.15098	-3.84364	0.000121224	0.00352494	ENSMUSG00000029910	677	625.429	604.432	1107.09	954.914	1051.2		ENSMUSG00000029910	Mad2l1	1445.33	2.75847	0.189699	14.5413	6.6287e-48	8.08482e-46	ENSMUSG00000029910	403.051	369.441	429.997	2344.06	2015.63	2005.29
ENSMUSG00000029992	Gfpt1	2489.87	-0.297105	0.0833314	-3.56535	0.000363375	0.00849066	ENSMUSG00000029992	1942.93	2129.61	2227.72	2655.44	2982.68	3152.21		ENSMUSG00000029992	Gfpt1	4183.88	1.81702	0.211707	8.58273	9.26492e-18	1.53171e-16	ENSMUSG00000029992	876.001	1712.74	1565.34	5990.34	4739.39	2563.16
ENSMUSG00000030022	Adamts9	1982.08	0.583604	0.128267	4.54993	5.36641e-06	0.000295661	ENSMUSG00000030022	1926.2	2529.12	2341.87	1566	1774.98	1654		ENSMUSG00000030022	Adamts9	2412.73	3.17265	0.246808	12.8547	8.09472e-38	5.82346e-36	ENSMUSG00000030022	185	418.984	510.044	4360.4	3273	1790.09
ENSMUSG00000030075	Cntn3	201.274	-1.14948	0.28665	-4.01004	6.07092e-05	0.00201961	ENSMUSG00000030075	139.045	88.046	124	360	293	226		ENSMUSG00000030075	Cntn3	69.6749	-6.04067	0.794962	-7.5987	2.99128e-14	3.57962e-13	ENSMUSG00000030075	130	90	305.078	2	3	1
ENSMUSG00000030111	A2m	2050.07	-1.90088	0.246984	-7.69637	1.39989e-14	1.09905e-11	ENSMUSG00000030111	1200.04	606.193	629.027	3438.2	3288.77	3537.47		ENSMUSG00000030111	A2m	2086.67	4.14311	0.472468	8.76907	1.80149e-18	3.1719e-17	ENSMUSG00000030111	116	101.017	75	1266.76	2510.82	1047
ENSMUSG00000030149	Klrk1	353.912	1.50282	0.286308	5.24899	1.52938e-07	1.45542e-05	ENSMUSG00000030149	340	363.394	801.883	203.001	221.999	169.001		ENSMUSG00000030149	Klrk1	79.0344	-0.94828	0.402371	-2.35673	0.0184367	0.0382935	ENSMUSG00000030149	129	121.053	139.014	78	55.999	38
ENSMUSG00000030165	Klrd1	229.617	1.46873	0.374099	3.92604	8.63574e-05	0.00266879	ENSMUSG00000030165	192.999	219	541.961	153	125.001	111.999		ENSMUSG00000030165	Klrd1	49.6044	-1.43881	0.382556	-3.76104	0.000169207	0.000567525	ENSMUSG00000030165	79.002	107	106.553	35	35.999	18
ENSMUSG00000030178	Klra13-ps	327.466	1.60467	0.391569	4.09805	4.16637e-05	0.00148345	ENSMUSG00000030178	249.043	306.291	875.029	179.023	170.029	161.006		ENSMUSG00000030178	Klra13-ps	63.0733	-2.3449	0.289901	-8.08861	6.03474e-16	8.38173e-15	ENSMUSG00000030178	160.077	167.145	156.021	25.999	29	27.005
ENSMUSG00000030247	Kcnj8	1113.46	0.477629	0.15991	2.98686	0.00281858	0.0386368	ENSMUSG00000030247	1115.12	1334.42	1218.44	800.424	918.819	1262.08		ENSMUSG00000030247	Kcnj8	879.985	-1.18456	0.305722	-3.87462	0.000106791	0.000371367	ENSMUSG00000030247	964.28	2240	1703.53	775	698	485.004
ENSMUSG00000030263	Lrmp	207.873	0.888318	0.283376	3.13477	0.00171991	0.0273617	ENSMUSG00000030263	184	215	372.227	145.251	139	179		ENSMUSG00000030263	Lrmp	278.239	2.22345	0.482702	4.60626	4.09977e-06	1.82733e-05	ENSMUSG00000030263	86	166.999	97.007	183.998	437	534.256
ENSMUSG00000030303	Far2	96.8459	-1.15011	0.276574	-4.15842	3.20463e-05	0.00121838	ENSMUSG00000030303	43.979	68.01	57	128.004	158.006	142		ENSMUSG00000030303	Far2	39.4685	-3.19814	0.549939	-5.81544	6.04744e-09	4.04267e-08	ENSMUSG00000030303	68	88.003	78.003	4	6	13
ENSMUSG00000030304	Ergic2	2236.03	-0.34498	0.112066	-3.07837	0.00208133	0.0313037	ENSMUSG00000030304	1892.29	1878.94	1963.45	2448	2709	2551.21		ENSMUSG00000030304	Ergic2	2102.37	0.559885	0.129679	4.31748	1.57821e-05	6.35877e-05	ENSMUSG00000030304	1808.06	1877.19	1921.64	2469.66	2072.06	1872.03
ENSMUSG00000030309	Caprin2	2116.93	-0.658785	0.129121	-5.10206	3.35968e-07	2.93076e-05	ENSMUSG00000030309	1875.74	1503.78	1412.07	2635.17	2758.27	2597		ENSMUSG00000030309	Caprin2	992.417	-3.29962	0.190533	-17.3178	3.4521e-67	1.19957e-64	ENSMUSG00000030309	2228.94	2883.88	2721.44	294.032	265.046	159.144
ENSMUSG00000030325	Klrb1c	250.547	1.97121	0.43195	4.56352	5.03024e-06	0.0002831	ENSMUSG00000030325	187	217.379	718.412	125.999	107.199	100		ENSMUSG00000030325	Klrb1c	45.3316	-2.71686	0.545382	-4.98158	6.30686e-07	3.20335e-06	ENSMUSG00000030325	102	82	108	21	17.023	12
ENSMUSG00000030335	Mrpl51	1207.94	-0.399608	0.118153	-3.38212	0.000719285	0.0144013	ENSMUSG00000030335	1032.04	1048.19	917.017	1356	1442.18	1492.21		ENSMUSG00000030335	Mrpl51	1510.43	1.11847	0.28814	3.8817	0.000103729	0.000361745	ENSMUSG00000030335	1442.21	1022.58	898.223	1790.71	1615	2901.66
ENSMUSG00000030602	Pak4	978.655	-0.298679	0.103025	-2.89908	0.00374254	0.0477767	ENSMUSG00000030602	806.011	811.112	882.196	1005	1234.19	1185		ENSMUSG00000030602	Pak4	1160.19	0.760098	0.225809	3.36611	0.000762352	0.00221734	ENSMUSG00000030602	551.32	1177.41	1009.55	1430.71	1201	1305
ENSMUSG00000030630	Fah	706.606	0.413213	0.135035	3.06004	0.00221308	0.0325677	ENSMUSG00000030630	605.372	720.44	850.83	673.985	745.347	618		ENSMUSG00000030630	Fah	394.94	-1.89208	0.241085	-7.84816	4.22181e-15	5.45394e-14	ENSMUSG00000030630	1064.95	838.598	671.683	210	192	245.113
ENSMUSG00000030711	Sult1a1	1021.39	0.867361	0.182008	4.76551	1.88378e-06	0.000124806	ENSMUSG00000030711	1060.96	1211.09	1477.32	535.126	898.015	891.989		ENSMUSG00000030711	Sult1a1	330.005	-4.29391	0.323861	-13.2585	4.02834e-40	3.29733e-38	ENSMUSG00000030711	934.932	1480.67	755.72	52.322	42	53
ENSMUSG00000030739	Myh14	730.628	-0.807691	0.250806	-3.22038	0.00128023	0.0221426	ENSMUSG00000030739	392.472	545.439	584	955.999	870.156	990		ENSMUSG00000030739	Myh14	4866.25	2.76941	0.269644	10.2706	9.56025e-25	2.87477e-23	ENSMUSG00000030739	925.121	1283.96	1148.58	7924.61	6238	7885.19
ENSMUSG00000030745	Il21r	182.607	0.811383	0.280939	2.88811	0.00387562	0.0488011	ENSMUSG00000030745	163	170.832	318.97	143.001	149	137		ENSMUSG00000030745	Il21r	96.982	0.784001	0.287573	2.72627	0.00640547	0.0150953	ENSMUSG00000030745	58	81	66	114	111	99
ENSMUSG00000030782	Tgfb1i1	3999.09	0.509345	0.111553	4.56596	4.97211e-06	0.000281848	ENSMUSG00000030782	4015.99	4871.51	4307.88	3161.8	3473.32	3962.01		ENSMUSG00000030782	Tgfb1i1	4236.59	0.854034	0.128814	6.62997	3.35754e-11	2.89493e-10	ENSMUSG00000030782	2204.34	3544.14	3049.21	5479.06	4881.12	3874.62
ENSMUSG00000030788	Rnf141	1752.13	-0.479242	0.137324	-3.48986	0.000483277	0.0105395	ENSMUSG00000030788	1399.56	1293	1316.11	2189.68	2113.32	2348.31		ENSMUSG00000030788	Rnf141	1284.78	0.400727	0.178087	2.25017	0.0244379	0.0489583	ENSMUSG00000030788	1003.98	1173	1057.03	1793.31	1441	1126.06
ENSMUSG00000030793	Pycard	892.354	-0.313936	0.10838	-2.89661	0.00377213	0.0480373	ENSMUSG00000030793	728.327	706.01	864.194	891.009	1130.35	1084.43		ENSMUSG00000030793	Pycard	1620.13	2.07298	0.322979	6.41833	1.37779e-10	1.11147e-09	ENSMUSG00000030793	1091.01	719.342	611	1678.49	1656	2866
ENSMUSG00000030865	Chp2	287.405	1.15611	0.35506	3.25609	0.00112957	0.0203042	ENSMUSG00000030865	196.23	384.133	543.456	115.997	217.227	245		ENSMUSG00000030865	Chp2	126.917	-1.63477	0.310234	-5.26947	1.36819e-07	7.69636e-07	ENSMUSG00000030865	134	359.407	221.317	95	85	37
ENSMUSG00000030869	Ndufab1	1561.91	-0.39941	0.117656	-3.39471	0.000687008	0.0138656	ENSMUSG00000030869	1367.7	1280.1	1207	1692.38	1898.18	1989.35		ENSMUSG00000030869	Ndufab1	2041.38	0.864578	0.247676	3.49077	0.000481639	0.00147006	ENSMUSG00000030869	1892.7	1862.77	1713.72	2155.4	2001.97	3002.19
ENSMUSG00000030978	Rrm1	2410.61	-0.40443	0.131454	-3.07658	0.00209388	0.0313722	ENSMUSG00000030978	2312.26	2048.43	1811.92	2843.06	2434.64	3033.01		ENSMUSG00000030978	Rrm1	2359.01	1.35455	0.333215	4.06509	4.80137e-05	0.000177921	ENSMUSG00000030978	1327.04	1207.61	1329.31	3265.84	2446.62	3091.43
ENSMUSG00000030987	Stim1	1664.7	0.346815	0.103142	3.36251	0.000772387	0.0151034	ENSMUSG00000030987	1832.7	1689.68	1672.25	1406.99	1728.71	1604		ENSMUSG00000030987	Stim1	996.519	-1.28026	0.31397	-4.07766	4.54919e-05	0.000169053	ENSMUSG00000030987	798.069	2134.38	1829.9	747.998	730.999	480
ENSMUSG00000031099	Smarca1	674.519	0.522664	0.173722	3.00863	0.0026243	0.0368246	ENSMUSG00000031099	693.998	682.975	849.553	431	652	718.049		ENSMUSG00000031099	Smarca1	265.917	-1.02998	0.385286	-2.67328	0.00751125	0.017405	ENSMUSG00000031099	506.999	333.739	422.672	268	206	75
ENSMUSG00000031168	Ebp	827.594	-0.505615	0.13581	-3.72295	0.000196908	0.00525825	ENSMUSG00000031168	653.997	637.951	694.564	988.515	1052.64	952		ENSMUSG00000031168	Ebp	1378.51	0.68468	0.277541	2.46695	0.0136268	0.0293251	ENSMUSG00000031168	1480.11	985.869	971.707	1596.86	1391	2299.05
ENSMUSG00000031207	Msn	8441.47	0.326664	0.102942	3.17328	0.00150726	0.0250709	ENSMUSG00000031207	7802.28	9654.33	9095.78	7765.35	8277.68	7804.14		ENSMUSG00000031207	Msn	5778.74	1.10981	0.205965	5.38832	7.11194e-08	4.15153e-07	ENSMUSG00000031207	2239.78	4146.44	3345.66	7240.9	7943.38	4120.59
ENSMUSG00000031245	Hmgn5	1000.76	-0.559845	0.177692	-3.15064	0.00162913	0.026315	ENSMUSG00000031245	904.192	728.501	621.386	1320.86	1226.33	1275.1		ENSMUSG00000031245	Hmgn5	853.697	1.04798	0.208951	5.01546	5.29055e-07	2.72092e-06	ENSMUSG00000031245	704.997	615.219	518.09	1221.86	993.014	1219
ENSMUSG00000031273	Col4a6	3648.45	0.684597	0.12284	5.5731	2.50251e-08	3.1689e-06	ENSMUSG00000031273	3826.93	3786.74	5146.26	2523.46	3126.58	3315.26		ENSMUSG00000031273	Col4a6	1242.21	-1.37022	0.302821	-4.52486	6.0435e-06	2.61582e-05	ENSMUSG00000031273	1139.03	2452.02	1758.98	882.074	759	296
ENSMUSG00000031375	Bgn	9944.86	0.463834	0.147043	3.15442	0.00160817	0.0261831	ENSMUSG00000031375	10079.4	10372.7	12303.8	7660.22	7686.97	11305.5		ENSMUSG00000031375	Bgn	5618.12	0.897283	0.183346	4.89392	9.88461e-07	4.87533e-06	ENSMUSG00000031375	2605.25	4347.52	2993.6	5866.04	7033.87	4129.97
ENSMUSG00000031389	Arhgap4	455.147	0.569563	0.187842	3.03214	0.0024283	0.0347261	ENSMUSG00000031389	409.056	456.319	641.997	386.228	408.262	399.001		ENSMUSG00000031389	Arhgap4	330.082	-0.765299	0.212045	-3.60913	0.000307225	0.000978581	ENSMUSG00000031389	476.038	573.765	404.853	235.998	264.045	236
ENSMUSG00000031438	Rnf128	6540.56	-0.682482	0.143874	-4.74362	2.09937e-06	0.000136216	ENSMUSG00000031438	3817.12	5594.23	4589.73	8049.65	9590.2	8409.54		ENSMUSG00000031438	Rnf128	14864	1.25947	0.256884	4.90287	9.44462e-07	4.67585e-06	ENSMUSG00000031438	9258.63	6123.26	6732.52	22658.9	14013.7	11462.9
ENSMUSG00000031442	Mcf2l	599.324	0.624415	0.176768	3.5324	0.000411806	0.00931727	ENSMUSG00000031442	480.999	800.939	696.17	561	565	452.005		ENSMUSG00000031442	Mcf2l	403.371	-1.16946	0.334255	-3.49869	0.00046755	0.00143133	ENSMUSG00000031442	231	1036	714.01	340.999	308	216.001
ENSMUSG00000031451	Gas6	9130.43	-0.474214	0.0834094	-5.68537	1.30526e-08	1.8632e-06	ENSMUSG00000031451	6956.94	6779.09	7955.57	10423.1	12171.7	11168		ENSMUSG00000031451	Gas6	12847.3	1.48117	0.25185	5.88116	4.07392e-09	2.77784e-08	ENSMUSG00000031451	4775.93	7893.93	8427.08	19270.4	18704.2	16165.5
ENSMUSG00000031480	Thsd1	624.829	0.585428	0.155112	3.77423	0.000160504	0.00443702	ENSMUSG00000031480	575	776.452	743.182	525	565.988	519		ENSMUSG00000031480	Thsd1	245.179	-1.32785	0.244719	-5.42603	5.76204e-08	3.4166e-07	ENSMUSG00000031480	227.999	595.112	405.001	161	139	141.198
ENSMUSG00000031488	Rab11fip1	703.902	-0.56337	0.116938	-4.81768	1.45235e-06	0.000101891	ENSMUSG00000031488	515.405	456.653	595.531	838.787	951.375	963.004		ENSMUSG00000031488	Rab11fip1	2149.64	1.89702	0.299254	6.33916	2.31021e-10	1.8059e-09	ENSMUSG00000031488	493.98	1082.1	830.982	3052.8	2528.17	1780.57
ENSMUSG00000031502	Col4a1	23812.3	0.372455	0.116701	3.19153	0.00141522	0.0239717	ENSMUSG00000031502	22373.7	27266.7	23991.1	23373.5	20571.2	24114.6		ENSMUSG00000031502	Col4a1	11924.2	2.32472	0.308146	7.54423	4.54976e-14	5.35418e-13	ENSMUSG00000031502	1405	4868.5	3795	15580.5	19539.4	8988.14
ENSMUSG00000031538	Plat	3892.72	-0.61201	0.14826	-4.12795	3.66013e-05	0.00134279	ENSMUSG00000031538	2791.42	3170.95	2746.63	5194.51	4144.39	5571.09		ENSMUSG00000031538	Plat	4882.88	-3.83756	0.213394	-17.9835	2.62337e-72	1.15035e-69	ENSMUSG00000031538	10902.9	12627.2	13721.6	828.673	928	656
ENSMUSG00000031548	Sfrp1	414.676	1.24062	0.23906	5.18958	2.10769e-07	1.93344e-05	ENSMUSG00000031548	489	565	595.184	262.131	175	349		ENSMUSG00000031548	Sfrp1	250.063	-1.60468	0.2877	-5.5776	2.43854e-08	1.52033e-07	ENSMUSG00000031548	379	880.066	331.224	192	169	110
ENSMUSG00000031595	Pdgfrl	372.642	0.713038	0.244135	2.92067	0.00349274	0.0453249	ENSMUSG00000031595	355	424.021	537.512	196	308	405.311		ENSMUSG00000031595	Pdgfrl	116.39	-2.058	0.228389	-9.01094	2.04302e-19	3.92871e-18	ENSMUSG00000031595	225	347.989	236	66	52	59
ENSMUSG00000031608	Galnt7	962.002	-0.414168	0.0998193	-4.14918	3.33666e-05	0.00125641	ENSMUSG00000031608	747.301	783.964	768.002	1095	1220.42	1236.97		ENSMUSG00000031608	Galnt7	1955.35	1.60593	0.239158	6.71493	1.88156e-11	1.67566e-10	ENSMUSG00000031608	502.823	1042.12	792.948	3060.11	2102.59	1216.38
ENSMUSG00000031673	Cdh11	11658	0.46469	0.129703	3.58271	0.000340044	0.00805334	ENSMUSG00000031673	14634	10725.3	12883	10649.8	9564.59	10943.5		ENSMUSG00000031673	Cdh11	4587.06	0.779208	0.328416	2.37262	0.0176623	0.0368889	ENSMUSG00000031673	2385.75	2474.22	3411.92	5322.2	6870.57	1966.29
ENSMUSG00000031827	Cotl1	2755.08	0.424926	0.117883	3.60465	0.000312573	0.00749608	ENSMUSG00000031827	2904.26	2645.13	3446.54	2479.75	2290.14	2675.72		ENSMUSG00000031827	Cotl1	2250.82	1.38334	0.201545	6.86372	6.70915e-12	6.28177e-11	ENSMUSG00000031827	821.257	1508.39	1519.93	2745.72	2663.71	3576.82
ENSMUSG00000031842	Pde4c	376.581	0.473542	0.1346	3.51814	0.000434576	0.00974817	ENSMUSG00000031842	429.54	400.166	427.341	311.178	332.299	345.782		ENSMUSG00000031842	Pde4c	145.18	-1.46506	0.322732	-4.53957	5.63692e-06	2.45252e-05	ENSMUSG00000031842	288.142	194.473	199	92.062	56.042	61
ENSMUSG00000031853	Map3k21	258.721	-1.32668	0.196867	-6.73893	1.59555e-11	5.56742e-09	ENSMUSG00000031853	151.139	132.001	133.005	428.286	366	378		ENSMUSG00000031853	Map3k21	357.974	-1.58922	0.27562	-5.76596	8.11961e-09	5.37137e-08	ENSMUSG00000031853	546.315	612	529.001	203.013	184	136
ENSMUSG00000031870	Pgr	6783.27	-0.845786	0.071302	-11.862	1.86417e-32	7.31781e-29	ENSMUSG00000031870	4315.42	4311.63	4896.96	8427.66	10018.8	9803.53		ENSMUSG00000031870	Pgr	8858.51	1.42205	0.308853	4.60431	4.13835e-06	1.84141e-05	ENSMUSG00000031870	3110.43	4251.3	4373.08	11188.1	12746.1	3532.33
ENSMUSG00000031881	Cdh16	36.4615	-2.34406	0.733873	-3.19409	0.00140274	0.0238117	ENSMUSG00000031881	13	3	9	93.001	55	65.999		ENSMUSG00000031881	Cdh16	553.566	-7.41777	0.538148	-13.7839	3.18628e-43	2.96373e-41	ENSMUSG00000031881	1628.29	986.202	1762.35	9	13	12
ENSMUSG00000031886	Ces2e	68.1567	-1.19016	0.412881	-2.88258	0.00394438	0.0494181	ENSMUSG00000031886	58	35	20.058	98	110	104		ENSMUSG00000031886	Ces2e	69.3676	1.96702	0.495552	3.96935	7.20685e-05	0.000259236	ENSMUSG00000031886	29	50	9	73	121	118
ENSMUSG00000031963	Bmper	78.5933	2.46577	0.388298	6.35021	2.15026e-10	5.53498e-08	ENSMUSG00000031963	85	109.184	174.784	23	35	21		ENSMUSG00000031963	Bmper	50.6645	1.10054	0.490961	2.24161	0.0249866	0.049911	ENSMUSG00000031963	21	71	15	63	83	54
ENSMUSG00000031987	Egln1	2995.81	-0.356346	0.0781663	-4.55882	5.14417e-06	0.000286542	ENSMUSG00000031987	2424.63	2396.47	2597.01	3411.9	3710.88	3607.93		ENSMUSG00000031987	Egln1	3253.42	0.771885	0.229714	3.3602	0.000778856	0.00226106	ENSMUSG00000031987	1466.99	3041.8	2759.91	4271.7	3013.49	3903.76
ENSMUSG00000031995	St14	1608.62	-0.595435	0.113029	-5.268	1.3792e-07	1.37064e-05	ENSMUSG00000031995	1196.04	1272.89	1144.64	2012.09	2074.16	2071.02		ENSMUSG00000031995	St14	4940.28	1.52063	0.272073	5.58906	2.28307e-08	1.4297e-07	ENSMUSG00000031995	1487.33	2880.63	2564.75	6702.26	4659.1	6659.71
ENSMUSG00000032033	Barx2	218.503	-0.687685	0.206585	-3.32882	0.000872147	0.0167824	ENSMUSG00000032033	173	156	143	228	342.001	294		ENSMUSG00000032033	Barx2	659.482	-0.784621	0.332786	-2.35773	0.0183869	0.038216	ENSMUSG00000032033	1064.91	1055.96	936.078	542.718	327	752.054
ENSMUSG00000032062	2310030G06Rik	188.239	-0.527122	0.18125	-2.90826	0.0036345	0.0467394	ENSMUSG00000032062	149.261	144	134.993	230.982	243	246		ENSMUSG00000032062	2310030G06Rik	368.23	1.07211	0.254737	4.20869	2.5685e-05	9.97345e-05	ENSMUSG00000032062	317	215	180	451.251	357	552
ENSMUSG00000032068	Plet1	4710.6	-0.784365	0.132075	-5.9388	2.87114e-09	5.43165e-07	ENSMUSG00000032068	3441.74	3292.99	2932.26	6488.76	5713.27	6913.12		ENSMUSG00000032068	Plet1	14863.3	1.8201	0.228817	7.95437	1.80047e-15	2.40459e-14	ENSMUSG00000032068	3729.38	5942.64	6585.4	17942.6	13960.8	19039.5
ENSMUSG00000032091	Tmprss4	441.545	-1.02044	0.196598	-5.1905	2.09733e-07	1.93344e-05	ENSMUSG00000032091	351	198.001	301.241	637	633.254	571.001		ENSMUSG00000032091	Tmprss4	3232.14	4.9301	0.378107	13.0389	7.35165e-39	5.68888e-37	ENSMUSG00000032091	260	148.064	83.008	5251.66	4017.34	5809.33
ENSMUSG00000032121	Tmem218	418.447	-0.510148	0.164803	-3.0955	0.00196482	0.030156	ENSMUSG00000032121	271	381.037	324.006	481	559.184	528.164		ENSMUSG00000032121	Tmem218	247.739	-1.17958	0.227887	-5.17618	2.26472e-07	1.23328e-06	ENSMUSG00000032121	476	308.014	445	157	158	185
ENSMUSG00000032238	Rora	615.353	0.547401	0.187951	2.91247	0.00358583	0.0461893	ENSMUSG00000032238	574.119	646.334	877.245	422	497	673.243		ENSMUSG00000032238	Rora	497.253	-1.60553	0.194501	-8.25463	1.52374e-16	2.24681e-15	ENSMUSG00000032238	980	1068.38	966.242	340.001	312	163
ENSMUSG00000032261	Sh3bgrl2	1233.59	-0.374428	0.115902	-3.23056	0.00123547	0.0216268	ENSMUSG00000032261	896.01	985.464	1147.7	1385.14	1648.96	1430.22		ENSMUSG00000032261	Sh3bgrl2	2586.96	1.53758	0.250189	6.14566	7.96299e-10	5.88029e-09	ENSMUSG00000032261	1449.23	1090.34	827.14	3479.73	3041.76	2834.01
ENSMUSG00000032349	Elovl5	6637.92	-0.735258	0.144223	-5.09805	3.43174e-07	2.97708e-05	ENSMUSG00000032349	5311.76	4409.57	4134.38	8981.91	8772.11	8872.49		ENSMUSG00000032349	Elovl5	6385.91	0.721992	0.137877	5.23648	1.63665e-07	9.0954e-07	ENSMUSG00000032349	3561.37	4499.26	4099.51	7649.44	5836	4689.93
ENSMUSG00000032402	Smad3	1859.58	0.290974	0.0938047	3.10191	0.00192278	0.0296867	ENSMUSG00000032402	1761.71	1942.99	2098.11	1655	1886	1779.99		ENSMUSG00000032402	Smad3	1278.87	-0.982153	0.169311	-5.80087	6.5971e-09	4.40213e-08	ENSMUSG00000032402	1435.59	2276.62	1927.39	1028.01	922.187	611
ENSMUSG00000032418	Me1	400.303	-0.607115	0.152099	-3.99158	6.56333e-05	0.00213812	ENSMUSG00000032418	275.518	313.562	304.684	472.887	475.283	597.566		ENSMUSG00000032418	Me1	1542.43	1.97032	0.633295	3.11122	0.00186316	0.00500712	ENSMUSG00000032418	183	1624.53	169	1977.05	2017.48	2165.13
ENSMUSG00000032420	Nt5e	813.59	0.737982	0.139385	5.29456	1.19301e-07	1.19316e-05	ENSMUSG00000032420	946.562	858.822	1050.43	549	789	631.464		ENSMUSG00000032420	Nt5e	1198.52	-2.84717	0.306687	-9.28364	1.63787e-20	3.47519e-19	ENSMUSG00000032420	2546.99	2731.26	2073.35	384.001	352	230.121
ENSMUSG00000032440	Tgfbr2	6857.31	0.320789	0.101123	3.17226	0.00151256	0.025106	ENSMUSG00000032440	5866.23	7710.34	7547.32	6124.73	7023.05	6742.62		ENSMUSG00000032440	Tgfbr2	6590.99	1.38067	0.314258	4.39342	1.11582e-05	4.62111e-05	ENSMUSG00000032440	2000.02	4271.06	3578	7951.7	8190.55	3655.24
ENSMUSG00000032446	Eomes	163.038	1.74537	0.374293	4.66311	3.11463e-06	0.000190295	ENSMUSG00000032446	144.001	175.443	387.958	88	64	90		ENSMUSG00000032446	Eomes	18.3058	-1.79889	0.585893	-3.07034	0.00213814	0.00567511	ENSMUSG00000032446	31	30	28	10	11	4
ENSMUSG00000032462	Pik3cb	571.036	-0.356879	0.122855	-2.90488	0.00367391	0.0472077	ENSMUSG00000032462	510.604	430.887	476.463	647	700.233	693.309		ENSMUSG00000032462	Pik3cb	787.832	0.89707	0.199479	4.49707	6.88953e-06	2.95493e-05	ENSMUSG00000032462	358.095	663.778	497.437	973.011	940.147	583.104
ENSMUSG00000032482	Cspg5	270.131	-1.26364	0.284121	-4.44753	8.68645e-06	0.000427569	ENSMUSG00000032482	179	93.151	178	348.044	344.012	527.002		ENSMUSG00000032482	Cspg5	204.201	-3.84444	0.499875	-7.69081	1.46207e-14	1.80234e-13	ENSMUSG00000032482	360.542	309.979	430.829	28	25	22
ENSMUSG00000032548	Slco2a1	884.288	1.01812	0.285992	3.55995	0.000370931	0.00860436	ENSMUSG00000032548	558.502	1380.99	1449.79	489.038	763.072	625.001		ENSMUSG00000032548	Slco2a1	2946.58	2.99717	0.267075	11.2222	3.17243e-29	1.31296e-27	ENSMUSG00000032548	405.083	748.001	613.414	4516.56	4942.72	3463.07
ENSMUSG00000032561	Acpp	1368.27	-0.452405	0.149998	-3.01608	0.00256068	0.0361256	ENSMUSG00000032561	868.617	1035.42	1372.29	1509.06	1885.37	1673.07		ENSMUSG00000032561	Acpp	1853.24	-3.18414	0.229544	-13.8716	9.41587e-44	9.12695e-42	ENSMUSG00000032561	4889.24	3947.37	4076.7	569.793	426.004	303.005
ENSMUSG00000032572	Col6a4	17234	-1.38526	0.160646	-8.62301	6.52191e-18	9.30973e-15	ENSMUSG00000032572	11069.6	8258.1	8064.21	20298.6	31750.5	26689.3		ENSMUSG00000032572	Col6a4	40346.4	3.74418	0.270617	13.8357	1.55249e-43	1.48146e-41	ENSMUSG00000032572	3373.45	3472.03	5181	57101.6	70270.6	44084.8
ENSMUSG00000032575	Manf	1632.3	-0.608695	0.178077	-3.41816	0.000630462	0.0130086	ENSMUSG00000032575	1218.8	1255.3	1204.89	2278.95	2389	1544		ENSMUSG00000032575	Manf	3599.34	2.03633	0.210256	9.68504	3.49085e-22	8.49285e-21	ENSMUSG00000032575	984.018	1430.21	1335.79	3956.8	3576	6130.26
ENSMUSG00000032596	Uba7	1849.1	0.484379	0.153526	3.15503	0.00160482	0.0261831	ENSMUSG00000032596	1531.11	2078.81	2300.25	1636.79	1878.34	1564		ENSMUSG00000032596	Uba7	2036.02	-0.625661	0.278471	-2.24677	0.0246548	0.0493176	ENSMUSG00000032596	2745.71	2328.61	2067.09	1997.28	1443	1700.99
ENSMUSG00000032725	Folr2	179.185	1.30373	0.430472	3.02862	0.00245676	0.0349738	ENSMUSG00000032725	107.013	242	372.622	61	117	161.001		ENSMUSG00000032725	Folr2	67.5556	1.04744	0.442324	2.36803	0.0178832	0.0372995	ENSMUSG00000032725	32	97	24	108	74	80
ENSMUSG00000032763	Ilvbl	2063.25	-1.06558	0.0923583	-11.5375	8.54133e-31	2.23527e-27	ENSMUSG00000032763	1645.86	1259.46	1316.96	2627.2	2573.59	2787		ENSMUSG00000032763	Ilvbl	1113.35	-1.40636	0.241498	-5.82347	5.76377e-09	3.86145e-08	ENSMUSG00000032763	1838	1965.57	1844.51	638.048	659.001	666
ENSMUSG00000032788	Pdxk	5968.59	-1.02838	0.23187	-4.43516	9.20023e-06	0.000447251	ENSMUSG00000032788	5340.57	3067.22	2717.85	8694.66	7872.86	8670.58		ENSMUSG00000032788	Pdxk	4289.29	-1.83096	0.193066	-9.48362	2.45613e-21	5.5299e-20	ENSMUSG00000032788	5912.21	8558.57	8158.05	2392.06	2009	1486.61
ENSMUSG00000033004	Mycbp2	5697.13	-0.266139	0.0819894	-3.24601	0.00117035	0.0207179	ENSMUSG00000033004	5215.35	4502.43	4859.95	5741.18	7337.77	6905.35		ENSMUSG00000033004	Mycbp2	3936.05	-1.08598	0.18351	-5.91786	3.26159e-09	2.25483e-08	ENSMUSG00000033004	4111.7	5762.7	4906.82	3301.76	2888.69	1212
ENSMUSG00000033066	Gas7	1288.56	0.399453	0.131322	3.04179	0.00235179	0.0340035	ENSMUSG00000033066	1155.06	1457.23	1620.68	1041.29	1295.25	1150.01		ENSMUSG00000033066	Gas7	1160.94	1.14529	0.302612	3.78469	0.000153901	0.000520113	ENSMUSG00000033066	344.663	887.007	802.619	1241.98	1492	917.03
ENSMUSG00000033083	Tbc1d4	1356.85	0.661516	0.0985645	6.7115	1.92628e-11	6.30134e-09	ENSMUSG00000033083	1490	1484.58	1701.76	1030	1256.51	1089		ENSMUSG00000033083	Tbc1d4	529.36	-1.04027	0.14171	-7.34084	2.12256e-13	2.33241e-12	ENSMUSG00000033083	632.697	923.186	679.207	467.995	383.001	241
ENSMUSG00000033295	Ptprf	3277.71	-0.370684	0.090377	-4.10153	4.10419e-05	0.00146837	ENSMUSG00000033295	2650.01	2673.62	2832.76	3469.45	4054.84	4154.98		ENSMUSG00000033295	Ptprf	4274.12	-0.639542	0.234106	-2.73185	0.006298	0.0148763	ENSMUSG00000033295	2984.11	6623.32	5101.59	3795.96	3579	2016.61
ENSMUSG00000033327	Tnxb	8965.65	0.469353	0.154394	3.03996	0.00236611	0.034179	ENSMUSG00000033327	7879.93	9588.08	12210.1	6408.41	8121.6	9493.37		ENSMUSG00000033327	Tnxb	3495.4	-2.84352	0.285723	-9.95199	2.47183e-23	6.60722e-22	ENSMUSG00000033327	4481.32	11548	9259.82	1524.96	1193.1	595.821
ENSMUSG00000033350	Chst2	563.803	0.450939	0.144077	3.12985	0.00174898	0.0277119	ENSMUSG00000033350	555	604.01	678.258	505	556.004	459		ENSMUSG00000033350	Chst2	180.162	-0.860118	0.32877	-2.61617	0.00889233	0.020211	ENSMUSG00000033350	142.213	364.001	335.944	169.039	135	107
ENSMUSG00000033453	Adamts15	1642.44	0.56081	0.188837	2.9698	0.00297991	0.0400947	ENSMUSG00000033453	2161.49	1933.68	1386.65	1416	1433.92	1374.8		ENSMUSG00000033453	Adamts15	552.655	1.09141	0.208722	5.229	1.70426e-07	9.44547e-07	ENSMUSG00000033453	193	384.068	308.082	693.378	623.612	431
ENSMUSG00000033538	Casp4	891.303	0.624364	0.191627	3.25823	0.00112111	0.0202109	ENSMUSG00000033538	757.874	1010.1	1298.61	618.001	884	746		ENSMUSG00000033538	Casp4	710.804	-0.62921	0.250118	-2.51565	0.0118813	0.0260095	ENSMUSG00000033538	1371.97	715.999	832.347	725.143	489.016	599
ENSMUSG00000033715	Akr1c14	1359.67	-0.843833	0.202773	-4.16147	3.16202e-05	0.00120803	ENSMUSG00000033715	620.234	963.079	1159.92	1439.37	2141.87	2083.33		ENSMUSG00000033715	Akr1c14	9256.55	3.67161	0.302299	12.1457	6.04988e-34	3.34596e-32	ENSMUSG00000033715	967.018	873.923	1056.33	14942.4	13221.8	5122.37
ENSMUSG00000033717	Adra2a	388.254	0.592425	0.182083	3.25359	0.00113956	0.0204029	ENSMUSG00000033717	348	436	537.298	313	345.092	329.54		ENSMUSG00000033717	Adra2a	305.274	-1.2309	0.379285	-3.24533	0.00117313	0.00328453	ENSMUSG00000033717	239	673.101	720.581	193	158	268
ENSMUSG00000033863	Klf9	3416.3	0.37722	0.130938	2.88091	0.00396526	0.0495946	ENSMUSG00000033863	3298.23	3638.61	3913.21	3483.19	2887.79	3108.99		ENSMUSG00000033863	Klf9	1609.79	-1.66033	0.297869	-5.57402	2.4892e-08	1.55034e-07	ENSMUSG00000033863	1506.03	4077.16	3774.89	1064.25	1081	466.53
ENSMUSG00000033904	Ccp110	1610.54	-0.446164	0.137998	-3.23312	0.00122447	0.0215304	ENSMUSG00000033904	1529.68	1243.31	1169.49	1781	2047.17	1946.84		ENSMUSG00000033904	Ccp110	845.448	-1.16819	0.140185	-8.3332	7.86838e-17	1.18683e-15	ENSMUSG00000033904	857.359	1453.16	1420.39	727.001	610	288
ENSMUSG00000033998	Kcnk1	1450.14	-0.429358	0.105923	-4.05348	5.04613e-05	0.00174141	ENSMUSG00000033998	1200.34	1181.09	1107.84	1706.38	1832.21	1757.66		ENSMUSG00000033998	Kcnk1	3055.68	0.764235	0.206403	3.70263	0.000213377	0.000700367	ENSMUSG00000033998	1945.74	2594.99	2383.56	4360.85	2874	3191.81
ENSMUSG00000034039	Prss29	278.127	9.24092	2.81239	3.28578	0.00101699	0.0187647	ENSMUSG00000034039	0	77.353	1571.61	0	2	1		ENSMUSG00000034039	Prss29	8.2502	3.72767	1.41802	2.62878	0.00856923	0.0195565	ENSMUSG00000034039	0	0	1	3	6	4
ENSMUSG00000034112	Atp2c2	224.599	1.35189	0.288966	4.67838	2.89144e-06	0.000180882	ENSMUSG00000034112	353.605	320.11	237.101	171.079	120	105		ENSMUSG00000034112	Atp2c2	2797.58	6.59715	0.320852	20.5614	6.09018e-94	6.23127e-91	ENSMUSG00000034112	4.001	95.022	39.014	5540.8	3916	4548.05
ENSMUSG00000034171	Faah	491.948	-0.821906	0.163111	-5.03893	4.68154e-07	3.84867e-05	ENSMUSG00000034171	354	353.226	310.706	683	631.012	645.978		ENSMUSG00000034171	Faah	585.306	-0.948982	0.236236	-4.01709	5.89209e-05	0.00021471	ENSMUSG00000034171	1009.42	847.006	683.007	545.983	308.999	450.042
ENSMUSG00000034177	Rnf43	506.427	-0.897285	0.188151	-4.76895	1.85191e-06	0.000123739	ENSMUSG00000034177	383.185	301.403	317.05	724.603	623	727.375		ENSMUSG00000034177	Rnf43	692.77	-0.866266	0.183182	-4.72898	2.25653e-06	1.04893e-05	ENSMUSG00000034177	799	876.073	1140.32	553.001	427	383.036
ENSMUSG00000034285	Nipsnap1	1839.02	-0.620697	0.187207	-3.31556	0.000914596	0.0173276	ENSMUSG00000034285	1612.28	1412.72	1102.65	2061.73	2720.31	2206.54		ENSMUSG00000034285	Nipsnap1	892.191	-2.79312	0.243509	-11.4703	1.86027e-30	8.35623e-29	ENSMUSG00000034285	2693.75	1876.13	1806.74	291.001	268.001	397
ENSMUSG00000034308	Sdr42e1	207.806	-0.70236	0.188421	-3.72761	0.000193303	0.0051796	ENSMUSG00000034308	166.179	145.111	170.203	212	271	282		ENSMUSG00000034308	Sdr42e1	296.146	0.567828	0.134399	4.22495	2.38992e-05	9.36293e-05	ENSMUSG00000034308	220	273	221.179	329	286	301
ENSMUSG00000034320	Slc26a2	1161.45	-0.628067	0.139021	-4.51778	6.24909e-06	0.000332621	ENSMUSG00000034320	904.475	823.122	844.27	1489.77	1306.17	1700.04		ENSMUSG00000034320	Slc26a2	915.799	0.596433	0.219918	2.71207	0.00668653	0.0156874	ENSMUSG00000034320	569.822	718.639	767.162	1083.62	1221.28	544.058
ENSMUSG00000034353	Ramp1	1877.05	0.487742	0.139744	3.49026	0.000482554	0.0105383	ENSMUSG00000034353	1884.06	2138.81	2268.59	1428.72	1498.18	1988.29		ENSMUSG00000034353	Ramp1	464.129	-1.11396	0.38099	-2.92386	0.00345724	0.00873414	ENSMUSG00000034353	636.857	1118.21	634.019	298	253	440
ENSMUSG00000034382	AI661453	419.414	-0.768756	0.165602	-4.64219	3.44729e-06	0.000205035	ENSMUSG00000034382	325.278	257	307.94	506	574	573		ENSMUSG00000034382	AI661453	1274.75	1.16817	0.34805	3.35632	0.000789872	0.00228944	ENSMUSG00000034382	349	1159.59	855.536	1410.06	1825	1331.02
ENSMUSG00000034435	Tmem30b	430.937	-0.627724	0.140728	-4.46055	8.17511e-06	0.00040622	ENSMUSG00000034435	299.994	312.005	337.526	561.254	518	599.002		ENSMUSG00000034435	Tmem30b	1168.13	1.49257	0.265184	5.62844	1.81852e-08	1.14973e-07	ENSMUSG00000034435	317.008	762.075	565.909	1589.64	1363	1126.8
ENSMUSG00000034463	Scara3	1737.12	0.425386	0.110941	3.83434	0.000125901	0.00362668	ENSMUSG00000034463	1690.7	1770.56	2189.8	1471.32	1532.64	1720.24		ENSMUSG00000034463	Scara3	559.537	-0.942146	0.206563	-4.56106	5.08954e-06	2.2323e-05	ENSMUSG00000034463	629.248	912.093	968.799	438.281	477	303.047
ENSMUSG00000034488	Edil3	96.772	-1.02577	0.327933	-3.12799	0.00176008	0.0278596	ENSMUSG00000034488	73	53	45	99.068	156	184		ENSMUSG00000034488	Edil3	58.0826	-2.57171	0.67404	-3.81537	0.000135979	0.00046497	ENSMUSG00000034488	117.001	29	122.999	17	18	9
ENSMUSG00000034522	Zfp395	1582.94	0.464173	0.15228	3.04816	0.00230247	0.0334444	ENSMUSG00000034522	1343.3	1678.29	2144.4	1210.19	1485.23	1611.26		ENSMUSG00000034522	Zfp395	1470.17	-0.976974	0.227264	-4.29885	1.71688e-05	6.87684e-05	ENSMUSG00000034522	1343.19	2923.86	2503	1345.13	1023	816
ENSMUSG00000034570	Inpp5j	167.67	-0.772321	0.224612	-3.43847	0.000585005	0.0122968	ENSMUSG00000034570	123	127	105	230.036	195.999	233		ENSMUSG00000034570	Inpp5j	176.032	-1.42286	0.30513	-4.66312	3.11448e-06	1.41698e-05	ENSMUSG00000034570	217.999	367	245	104	100	74
ENSMUSG00000034612	Chst11	1197.63	-0.581115	0.121747	-4.77316	1.81361e-06	0.000122221	ENSMUSG00000034612	976.007	867.331	867.12	1535.58	1510.42	1513		ENSMUSG00000034612	Chst11	1826.45	1.54793	0.268274	5.76997	7.92839e-09	5.24864e-08	ENSMUSG00000034612	379	955.799	934.003	2384.32	2304	1342.67
ENSMUSG00000034640	Tiparp	1495.11	0.931829	0.123119	7.5685	3.77553e-14	2.57754e-11	ENSMUSG00000034640	1677.8	2047	1859.09	961.964	1162.35	1129.99		ENSMUSG00000034640	Tiparp	1372.01	1.32695	0.260488	5.09411	3.50384e-07	1.849e-06	ENSMUSG00000034640	578.99	883.576	927.292	2238.03	2021	867.752
ENSMUSG00000034648	Lrrn1	835.071	0.869266	0.257663	3.37366	0.000741767	0.0146772	ENSMUSG00000034648	1306.99	790.03	939.094	496.061	891	507		ENSMUSG00000034648	Lrrn1	86.1934	-2.38342	0.349146	-6.82644	8.70502e-12	8.07253e-11	ENSMUSG00000034648	174	183	172	38	39	17
ENSMUSG00000034685	Fam171a2	938.425	-0.424699	0.109435	-3.88084	0.000104095	0.00310152	ENSMUSG00000034685	726.917	759.239	730.493	1034	1152.68	1323.56		ENSMUSG00000034685	Fam171a2	1215.97	0.591693	0.263185	2.2482	0.0245632	0.0491665	ENSMUSG00000034685	666.363	1223.01	1000.19	1397.28	993	1690.62
ENSMUSG00000034785	Dio1	17.3296	-2.85406	0.923809	-3.08944	0.00200531	0.0304255	ENSMUSG00000034785	8	3	1	52	10	50		ENSMUSG00000034785	Dio1	35.2381	-2.34306	0.615692	-3.80557	0.000141477	0.000481444	ENSMUSG00000034785	68	26	97	6	10	13
ENSMUSG00000034917	Tjp3	731.695	-0.581174	0.129501	-4.48781	7.19605e-06	0.000370463	ENSMUSG00000034917	499.999	539.03	617.49	918.999	948.026	925		ENSMUSG00000034917	Tjp3	2451	1.57755	0.254152	6.20712	5.39628e-10	4.0482e-09	ENSMUSG00000034917	1146.09	1148.65	829.003	3156.72	2370	3217.62
ENSMUSG00000034994	Eef2	76810.3	0.279116	0.0961743	2.90219	0.00370559	0.0474981	ENSMUSG00000034994	70385.1	76664.6	93389.3	66334.4	77403.8	76325.7		ENSMUSG00000034994	Eef2	60723.5	0.257486	0.107643	2.39204	0.0167552	0.0352141	ENSMUSG00000034994	44207	64437.5	58668.5	68780.7	59995.5	56401.3
ENSMUSG00000035000	Dpp4	1490.82	-0.809949	0.154092	-5.25628	1.47e-07	1.41607e-05	ENSMUSG00000035000	1104.52	893.536	1088.76	1892.11	1881.26	2177.78		ENSMUSG00000035000	Dpp4	939.297	-2.1186	0.253219	-8.36666	5.92757e-17	9.04457e-16	ENSMUSG00000035000	2182.91	1320.62	1543.46	487.055	378	278
ENSMUSG00000035069	Oma1	484.604	-0.393175	0.134476	-2.92376	0.00345826	0.0449517	ENSMUSG00000035069	387.4	352	444.002	589	607.139	560.995		ENSMUSG00000035069	Oma1	596.845	0.799154	0.167458	4.77225	1.82178e-06	8.57879e-06	ENSMUSG00000035069	447.001	446.822	430.323	767.298	611	673.988
ENSMUSG00000035158	Mitf	715.191	-1.0369	0.25093	-4.13221	3.59294e-05	0.00132729	ENSMUSG00000035158	481.116	397.995	502.102	1053.99	632.999	1221.89		ENSMUSG00000035158	Mitf	921.287	-1.72843	0.294746	-5.86416	4.51425e-09	3.06333e-08	ENSMUSG00000035158	1718.88	1691	1808.81	596	533.001	263.086
ENSMUSG00000035275	Raver2	431.468	0.628776	0.140129	4.48711	7.21958e-06	0.000370463	ENSMUSG00000035275	432.001	503	545.26	329	389.742	365.202		ENSMUSG00000035275	Raver2	300.187	-2.65911	0.243072	-10.9396	7.45285e-28	2.81269e-26	ENSMUSG00000035275	637.064	720.335	734.32	135	113	59
ENSMUSG00000035376	Hacd2	579.755	0.457307	0.138143	3.31038	0.000931681	0.0175411	ENSMUSG00000035376	566.134	592.434	627.564	578	516	553.179		ENSMUSG00000035376	Hacd2	773.444	0.733075	0.220475	3.32499	0.000884228	0.002535	ENSMUSG00000035376	460.242	920.952	680.453	811.441	779.001	828.068
ENSMUSG00000035429	Ptprh	21.3588	-3.4171	0.929123	-3.67777	0.000235285	0.00598732	ENSMUSG00000035429	5	1	3	60	23	28.001		ENSMUSG00000035429	Ptprh	149.702	6.47035	0.66028	9.79941	1.1325e-22	2.87685e-21	ENSMUSG00000035429	4	1	3	264	207	239
ENSMUSG00000035441	Myo1d	846.411	-0.516369	0.14038	-3.67836	0.00023474	0.00598732	ENSMUSG00000035441	535	692.31	752.912	996	1031	1138.6		ENSMUSG00000035441	Myo1d	2426.56	1.345	0.235134	5.72015	1.06428e-08	6.93347e-08	ENSMUSG00000035441	631	1559.22	1237.21	3342.97	2661.86	1953.03
ENSMUSG00000035495	Tstd2	1383.69	-0.400422	0.130129	-3.07712	0.00209012	0.0313638	ENSMUSG00000035495	1264.1	1000.28	1113.73	1530.7	1678.57	1790		ENSMUSG00000035495	Tstd2	1040.69	0.358508	0.145102	2.47073	0.0134839	0.0290584	ENSMUSG00000035495	901.285	1044.48	938.683	1164.77	1116.51	892.333
ENSMUSG00000035547	Capn5	936.638	-0.375398	0.104995	-3.5754	0.000349692	0.00819531	ENSMUSG00000035547	675.911	806.728	854.096	1061.04	1161	1113		ENSMUSG00000035547	Capn5	5254.61	3.05694	0.186231	16.4148	1.49898e-60	3.53932e-58	ENSMUSG00000035547	770.041	1210.56	1098.67	8599.96	6740.03	5696.2
ENSMUSG00000035561	Aldh1b1	616.518	0.452968	0.122839	3.68749	0.000226479	0.00581074	ENSMUSG00000035561	614.028	695.249	741.05	484.169	537	616		ENSMUSG00000035561	Aldh1b1	1012.05	1.81957	0.314867	5.77884	7.52155e-09	4.99367e-08	ENSMUSG00000035561	263	460.105	471.41	1151.78	1494	1167
ENSMUSG00000035575	Utp6	1690.12	-0.378874	0.116114	-3.26294	0.00110265	0.0199697	ENSMUSG00000035575	1547.99	1410.33	1581.69	1762.03	1889.69	1896.96		ENSMUSG00000035575	Utp6	1697.46	0.871261	0.114325	7.62091	2.51892e-14	3.03605e-13	ENSMUSG00000035575	1281.22	1445.35	1311.89	1890.07	1729.84	1449.6
ENSMUSG00000035638	Muc20	45.2591	-1.74798	0.562186	-3.10926	0.00187555	0.0291872	ENSMUSG00000035638	22	11	26	110	37	69		ENSMUSG00000035638	Muc20	1543.6	4.17601	0.365247	11.4334	2.84778e-30	1.26685e-28	ENSMUSG00000035638	185	113	67	2434.5	1515	1867
ENSMUSG00000035673	Sbno2	1935.71	0.516085	0.178402	2.89282	0.003818	0.0483191	ENSMUSG00000035673	1558.32	2376.53	2482.63	1511.69	2005.5	1599		ENSMUSG00000035673	Sbno2	2476.29	1.3561	0.175022	7.74818	9.32215e-15	1.17032e-13	ENSMUSG00000035673	1013.54	1755.27	1167.99	3517.95	3082.01	2186.78
ENSMUSG00000035697	Arhgap45	1518.52	0.513869	0.170992	3.00522	0.00265388	0.0370081	ENSMUSG00000035697	1469.71	1367.23	2341.05	1270.03	1316	1339		ENSMUSG00000035697	Arhgap45	629.228	-0.740647	0.213063	-3.47618	0.000508603	0.00154188	ENSMUSG00000035697	761.962	1114.79	825.216	563.661	577.999	391
ENSMUSG00000035852	Misp	399.091	-0.776007	0.173874	-4.46303	8.08069e-06	0.000404191	ENSMUSG00000035852	289.033	228.984	304.978	518	526	572		ENSMUSG00000035852	Misp	1019.59	1.12017	0.246948	4.53607	5.73127e-06	2.48828e-05	ENSMUSG00000035852	547.829	606.487	559.249	1096.95	879.001	1169
ENSMUSG00000035863	Palm	2410.53	0.364325	0.105483	3.45388	0.000552588	0.0117412	ENSMUSG00000035863	2431.12	2460.27	2683.65	1994.05	2257.62	2559.35		ENSMUSG00000035863	Palm	1259.47	-0.868119	0.250448	-3.46627	0.000527733	0.00159254	ENSMUSG00000035863	1176.25	2867.76	2036.83	1086	1063	908
ENSMUSG00000035873	Pawr	620.866	-0.316051	0.109712	-2.88074	0.00396748	0.0495946	ENSMUSG00000035873	502	512.424	527	659.002	770.944	801.99		ENSMUSG00000035873	Pawr	442.701	-0.906344	0.211789	-4.27948	1.87334e-05	7.46134e-05	ENSMUSG00000035873	449.242	898.68	822.023	405	359	272
ENSMUSG00000035885	Cox8a	3201.6	-0.293536	0.0932292	-3.14855	0.00164084	0.0264252	ENSMUSG00000035885	2701.46	2842.15	2572.31	3406.19	3819.55	4035.98		ENSMUSG00000035885	Cox8a	4991.38	0.906052	0.224261	4.04016	5.34147e-05	0.000196042	ENSMUSG00000035885	4314.78	3871.79	3309.64	6019.62	5108.29	8777.4
ENSMUSG00000035944	Ttc38	808.756	-0.422254	0.112268	-3.76112	0.000169155	0.00461926	ENSMUSG00000035944	680.141	645.586	717.418	884.407	973.877	962		ENSMUSG00000035944	Ttc38	644.145	-0.454209	0.116327	-3.9046	9.43832e-05	0.000332553	ENSMUSG00000035944	747.512	950.986	785.995	611.155	548	540.993
ENSMUSG00000035967	Ints6l	4660.04	0.445681	0.119783	3.72072	0.000198655	0.00529393	ENSMUSG00000035967	4273.69	4990.8	6215.34	3406	4256.47	4856.87		ENSMUSG00000035967	Ints6l	3607.77	-1.45171	0.144086	-10.0753	7.10095e-24	1.99357e-22	ENSMUSG00000035967	4242.82	8291.81	6272.65	3026.79	2535.73	1113
ENSMUSG00000036006	Ripor2	3912.86	0.367939	0.10882	3.38116	0.00072181	0.0144197	ENSMUSG00000036006	4107.46	3715.44	4329.84	3794.89	3922.02	3426.46		ENSMUSG00000036006	Ripor2	839.277	2.90771	0.301555	9.64241	5.29324e-22	1.26277e-20	ENSMUSG00000036006	132.981	148.462	148.369	1189.9	1182.77	533.208
ENSMUSG00000036030	Prtg	223.842	0.981101	0.261473	3.75221	0.000175283	0.00477001	ENSMUSG00000036030	188.907	277.005	377.096	164.994	170	145		ENSMUSG00000036030	Prtg	108.454	-3.33121	0.618214	-5.38844	7.10721e-08	4.15008e-07	ENSMUSG00000036030	293	295	460.13	16	15	8
ENSMUSG00000036158	Prickle1	1451.36	0.594953	0.125213	4.75153	2.01884e-06	0.000131535	ENSMUSG00000036158	1395.73	1608.53	1954.91	1114	1329	1243		ENSMUSG00000036158	Prickle1	522.811	-1.59213	0.17961	-8.86433	7.69624e-19	1.40477e-17	ENSMUSG00000036158	704	989.999	1072.37	323	318	203
ENSMUSG00000036192	Rorb	1039.09	-0.703477	0.178808	-3.93426	8.34535e-05	0.00259095	ENSMUSG00000036192	906.173	586	716.322	1307.81	1498.01	1330.36		ENSMUSG00000036192	Rorb	280.687	-1.30093	0.325119	-4.0014	6.29677e-05	0.000228643	ENSMUSG00000036192	434	311.023	489.259	158	215	96
ENSMUSG00000036225	Kctd1	802.801	-0.479709	0.12943	-3.70632	0.000210292	0.0054942	ENSMUSG00000036225	543.263	698.057	749.761	860.771	1013	978.001		ENSMUSG00000036225	Kctd1	1704.76	-0.629508	0.233527	-2.69565	0.00702508	0.0164022	ENSMUSG00000036225	1759.47	2729.95	2577.53	1555.98	1181.06	1343
ENSMUSG00000036242	Armh4	857.732	0.837603	0.189129	4.42874	9.47862e-06	0.00045687	ENSMUSG00000036242	876.993	959.798	1290.48	467	752.387	758.001		ENSMUSG00000036242	Armh4	309.119	-1.21602	0.307299	-3.95714	7.58524e-05	0.000271755	ENSMUSG00000036242	476	645.532	552.17	284.063	233	138
ENSMUSG00000036295	Lrrn3	340.483	-0.525079	0.172407	-3.04558	0.00232235	0.0336088	ENSMUSG00000036295	245.968	231	314	437	449	392		ENSMUSG00000036295	Lrrn3	248.606	1.8633	0.496389	3.75371	0.000174234	0.000583006	ENSMUSG00000036295	89.183	82	116	313	414	227
ENSMUSG00000036381	P2ry14	517.579	-0.789194	0.158926	-4.96578	6.8424e-07	5.39896e-05	ENSMUSG00000036381	347.645	390.002	360.18	710	679	635.632		ENSMUSG00000036381	P2ry14	1196.47	1.65399	0.283343	5.83741	5.30178e-09	3.56101e-08	ENSMUSG00000036381	553	346.623	520.308	1468.58	1541	1064.37
ENSMUSG00000036523	Greb1	925.092	-0.979259	0.227969	-4.29558	1.74237e-05	0.000747507	ENSMUSG00000036523	412.002	621.976	663.588	1418.99	1478	1100		ENSMUSG00000036523	Greb1	4393.22	2.80107	0.389484	7.19174	6.39712e-13	6.74775e-12	ENSMUSG00000036523	381	868.267	1305.51	6929.37	6110.35	3000.04
ENSMUSG00000036800	Fam135b	19.7672	1.81981	0.631295	2.88266	0.00394328	0.0494181	ENSMUSG00000036800	23.003	18.14	18.007	11.016	11.516	14.334		ENSMUSG00000036800	Fam135b	42.3796	1.89587	0.828418	2.28854	0.0221059	0.0449166	ENSMUSG00000036800	16.274	36.009	20.615	32.004	75	15.999
ENSMUSG00000036825	Ssx2ip	950.891	-0.63935	0.18747	-3.41041	0.000648642	0.0132963	ENSMUSG00000036825	872.867	662.995	550.657	1112	1378	1217.19		ENSMUSG00000036825	Ssx2ip	1732.21	1.6168	0.173324	9.32819	1.07689e-20	2.32238e-19	ENSMUSG00000036825	753	699	726.727	2375.36	1779.01	1756
ENSMUSG00000036854	Hspb6	346.996	0.811589	0.210154	3.86188	0.000112519	0.00332099	ENSMUSG00000036854	469	419.451	344.369	208	299.999	305.778		ENSMUSG00000036854	Hspb6	232.21	-1.03297	0.20256	-5.09956	3.40444e-07	1.80171e-06	ENSMUSG00000036854	400.872	364.06	292.252	189	155	156
ENSMUSG00000036885	Arhgef26	697.959	0.891569	0.192775	4.62492	3.74742e-06	0.000219559	ENSMUSG00000036885	652	669.626	973.403	530	526.003	687		ENSMUSG00000036885	Arhgef26	389.942	-2.65056	0.32093	-8.25901	1.46887e-16	2.16764e-15	ENSMUSG00000036885	494	1343.01	1266.54	189	175	68
ENSMUSG00000036932	Aifm1	1666.64	-0.524741	0.129845	-4.04129	5.31571e-05	0.00181057	ENSMUSG00000036932	1358.27	1318.75	1148.99	2029.22	2292.04	1981.6		ENSMUSG00000036932	Aifm1	1445.14	0.434226	0.167541	2.59175	0.00954885	0.0215437	ENSMUSG00000036932	1134.81	1099.26	1164.23	1728.31	1464	1444.17
ENSMUSG00000036995	Asap3	455.085	0.650575	0.223243	2.9142	0.00356598	0.0459713	ENSMUSG00000036995	356	583.71	644.972	303	403	424.15		ENSMUSG00000036995	Asap3	318.003	-1.95815	0.205445	-9.53131	1.55314e-21	3.55774e-20	ENSMUSG00000036995	484	933.303	708.736	184.007	195	124
ENSMUSG00000037022	Mmaa	589.864	-0.36687	0.113621	-3.22889	0.00124273	0.0216709	ENSMUSG00000037022	473.005	480.766	497.938	649.75	767.045	709		ENSMUSG00000037022	Mmaa	615.23	-1.04621	0.174791	-5.98547	2.1576e-09	1.52131e-08	ENSMUSG00000037022	1038.98	1002.75	936.136	425	394	480
ENSMUSG00000037025	Foxa2	288.475	-0.917568	0.214544	-4.27682	1.89581e-05	0.000806721	ENSMUSG00000037025	149	217.027	197	428	340.136	432		ENSMUSG00000037025	Foxa2	142.505	-1.354	0.488571	-2.77134	0.00558261	0.0133682	ENSMUSG00000037025	153	165.476	348.002	55	66	121
ENSMUSG00000037095	Lrg1	383.713	2.90974	0.973792	2.98805	0.0028076	0.0385696	ENSMUSG00000037095	77	805.207	1031.02	52.932	140	99		ENSMUSG00000037095	Lrg1	2423.11	5.73614	0.405953	14.1301	2.47898e-45	2.71759e-43	ENSMUSG00000037095	42	174	36	3871.51	2531.57	4981.01
ENSMUSG00000037202	Prf1	167.018	1.16729	0.388339	3.00585	0.00264836	0.0369641	ENSMUSG00000037202	139.089	183.193	336.002	113	152	64		ENSMUSG00000037202	Prf1	32.4497	-2.43811	0.669596	-3.64117	0.000271406	0.000873251	ENSMUSG00000037202	32	36	69.059	9	13	2
ENSMUSG00000037318	Traf3ip3	138.375	0.992771	0.294456	3.37154	0.000747489	0.0147266	ENSMUSG00000037318	138.001	153.001	263.151	111	78	92.001		ENSMUSG00000037318	Traf3ip3	44.0615	-1.53084	0.50029	-3.05991	0.00221403	0.00586027	ENSMUSG00000037318	74	74.001	62	26.657	25	19
ENSMUSG00000037349	Nudt22	357.909	-0.430807	0.139252	-3.09373	0.00197659	0.0301617	ENSMUSG00000037349	302.834	294.381	282.023	409.303	441	432		ENSMUSG00000037349	Nudt22	341.591	0.779525	0.250993	3.10576	0.00189789	0.00509229	ENSMUSG00000037349	237	308	247.429	378.059	321.999	589
ENSMUSG00000037447	Arid5a	364.461	0.839393	0.258864	3.24261	0.00118441	0.0208962	ENSMUSG00000037447	287.36	468.219	569.086	246.186	292.045	288.911		ENSMUSG00000037447	Arid5a	457.921	0.980853	0.179395	5.46757	4.56244e-08	2.74059e-07	ENSMUSG00000037447	261.128	357.849	334.084	569.698	502.003	509.635
ENSMUSG00000037458	Azin1	3314.44	-0.307725	0.0882398	-3.48737	0.000487791	0.010602	ENSMUSG00000037458	2750.66	3073.64	2944.52	3580.64	4056.49	3524.42		ENSMUSG00000037458	Azin1	2476.13	0.800772	0.24664	3.24672	0.00116743	0.00327005	ENSMUSG00000037458	1781.54	2041.04	1601.84	2958.27	2434.33	1601
ENSMUSG00000037541	Shank2	710.747	-0.702715	0.159532	-4.40486	1.05855e-05	0.000491754	ENSMUSG00000037541	518.283	585.006	466.007	877.014	885	950.971		ENSMUSG00000037541	Shank2	314.026	-2.4581	0.442052	-5.56065	2.68769e-08	1.66776e-07	ENSMUSG00000037541	267	787.882	625.467	157.075	100	35
ENSMUSG00000037679	Inf2	1947.39	0.391761	0.108957	3.59556	0.00032369	0.0077243	ENSMUSG00000037679	1878.16	2156.1	2257.02	1749	1808.88	1763.54		ENSMUSG00000037679	Inf2	1016.28	-0.498997	0.142154	-3.51027	0.000447651	0.00137751	ENSMUSG00000037679	1004.17	1674.69	1362.69	1017	1021	641.978
ENSMUSG00000037681	Esyt3	328.415	-0.915588	0.210157	-4.35669	1.32044e-05	0.00059579	ENSMUSG00000037681	171	274	216.083	380	497	456		ENSMUSG00000037681	Esyt3	730.181	1.03406	0.209431	4.93747	7.9144e-07	3.95656e-06	ENSMUSG00000037681	375	586.343	560.988	1029.99	752.001	637.46
ENSMUSG00000037686	Aspg	777.294	-0.654259	0.196908	-3.32266	0.000891622	0.0170319	ENSMUSG00000037686	575.998	489.001	578.395	869.003	1379	900.196		ENSMUSG00000037686	Aspg	722.736	-2.5607	0.528473	-4.84547	1.26312e-06	6.09775e-06	ENSMUSG00000037686	1841.64	1325.39	984.913	243.892	172	229.008
ENSMUSG00000037759	Ptger2	552.35	0.832035	0.251222	3.31196	0.000926461	0.0174847	ENSMUSG00000037759	488.668	605.358	903.709	329	579	376		ENSMUSG00000037759	Ptger2	172.465	-3.55628	0.40403	-8.80202	1.34377e-18	2.39575e-17	ENSMUSG00000037759	572	452.04	389.152	55	19	34
ENSMUSG00000037820	Tgm2	13668.2	0.309264	0.096304	3.21133	0.00132123	0.0227173	ENSMUSG00000037820	12437.8	14667.7	15962.3	11761.3	13697.9	13287.9		ENSMUSG00000037820	Tgm2	69408.9	4.09875	0.250545	16.3593	3.73227e-60	8.48608e-58	ENSMUSG00000037820	3822.8	8711.91	6915.2	128139	88075.9	87587.6
ENSMUSG00000037995	Igsf9	454.634	-0.995186	0.179623	-5.54042	3.01749e-08	3.68706e-06	ENSMUSG00000037995	326	284.001	292.908	558.001	601.999	654		ENSMUSG00000037995	Igsf9	753.067	-1.83656	0.291387	-6.30282	2.92269e-10	2.25313e-09	ENSMUSG00000037995	1489	1145.32	1112.75	327.025	360	393.001
ENSMUSG00000038022	Mindy4	642.607	0.616322	0.214154	2.87793	0.00400289	0.0498837	ENSMUSG00000038022	544.728	643.711	912.786	482	574	631		ENSMUSG00000038022	Mindy4	381.114	-2.391	0.249004	-9.60226	7.82126e-22	1.83496e-20	ENSMUSG00000038022	858	802	818.688	169.776	186	131.999
ENSMUSG00000038156	Spon1	7455.16	0.385281	0.0663441	5.80732	6.3481e-09	1.01712e-06	ENSMUSG00000038156	7568.14	7895.77	8442.28	6356.48	7222.52	7022.97		ENSMUSG00000038156	Spon1	5531.34	3.76335	0.261734	14.3786	7.05508e-47	8.12083e-45	ENSMUSG00000038156	406	714.029	754.022	8855.97	10178.3	4393.38
ENSMUSG00000038170	Pde4dip	2159.96	-0.410456	0.0943055	-4.35241	1.3465e-05	0.00060581	ENSMUSG00000038170	1759.15	1716.19	1750.72	2359.26	2551.03	2988.29		ENSMUSG00000038170	Pde4dip	1779.73	-0.474281	0.183723	-2.58149	0.00983736	0.0220999	ENSMUSG00000038170	1534.15	2380.91	1863.02	1637.95	1649.18	785.175
ENSMUSG00000038193	Hand2	1573	0.477014	0.114519	4.16537	3.10849e-05	0.00119048	ENSMUSG00000038193	1735.58	1524.77	1869.22	1403.42	1361	1458		ENSMUSG00000038193	Hand2	704.334	-1.40201	0.21439	-6.53953	6.17142e-11	5.17338e-10	ENSMUSG00000038193	1046.35	1390.5	1679.22	478	451	496
ENSMUSG00000038205	Prkab2	1605.14	-0.385571	0.126947	-3.03725	0.00238745	0.0343924	ENSMUSG00000038205	1455.82	1232.95	1193.94	1967	1976	1905.17		ENSMUSG00000038205	Prkab2	1288.86	-0.939419	0.188112	-4.99395	5.91581e-07	3.01554e-06	ENSMUSG00000038205	1364.19	2628.63	2126.47	1121.01	1128	637
ENSMUSG00000038332	Sesn1	2279.68	0.5499	0.12716	4.32446	1.52907e-05	0.000669055	ENSMUSG00000038332	2563.81	2196.16	2864.73	1618	2102.38	2241.74		ENSMUSG00000038332	Sesn1	1285.35	-1.92143	0.147572	-13.0203	9.37443e-39	7.13425e-37	ENSMUSG00000038332	1921.59	3376.09	2851.44	750.046	726	558
ENSMUSG00000038521	C1s1	13269.8	0.477588	0.158138	3.02007	0.00252716	0.0357941	ENSMUSG00000038521	11796.9	13668.3	18112.8	9920.3	12020.2	13657.2		ENSMUSG00000038521	C1s1	6966.8	-1.23842	0.195638	-6.33017	2.44898e-10	1.90871e-09	ENSMUSG00000038521	9171.31	12336.5	11807.3	4571.75	4852.99	3657
ENSMUSG00000038608	Dock10	793.25	0.569764	0.177818	3.2042	0.00135439	0.0231411	ENSMUSG00000038608	843.358	713.001	1190.06	639.998	667.28	687.984		ENSMUSG00000038608	Dock10	297.173	-1.0943	0.308949	-3.542	0.000397099	0.0012362	ENSMUSG00000038608	314.012	504.999	422.088	248.001	270.999	74
ENSMUSG00000038729	Pakap	1816.92	0.412923	0.127267	3.24454	0.0011764	0.0207782	ENSMUSG00000038729	1616.08	2153.18	2008.04	1672.5	1609.9	1760.36		ENSMUSG00000038729	Pakap	2445.44	1.35911	0.355469	3.82344	0.000131605	0.000450597	ENSMUSG00000038729	541	1698.38	1252.93	2918.51	3616.14	1435.33
ENSMUSG00000038740	Mvb12b	858.779	0.50231	0.127086	3.95252	7.73316e-05	0.00244318	ENSMUSG00000038740	787	1010.97	1050.24	724.103	748.961	797		ENSMUSG00000038740	Mvb12b	535.811	-0.672596	0.200597	-3.35297	0.000799487	0.00231439	ENSMUSG00000038740	386	1051.14	857.992	486	422.936	296
ENSMUSG00000038855	Itpkb	2055.74	0.295468	0.0877998	3.36525	0.000764749	0.0149914	ENSMUSG00000038855	1989.69	2185.96	2245.9	1867.38	2010.61	1986.72		ENSMUSG00000038855	Itpkb	1299.14	-0.6811	0.299447	-2.27453	0.0229343	0.0464205	ENSMUSG00000038855	733.999	2451.05	1894.63	1107.49	1055	709
ENSMUSG00000038910	Plcl2	415.992	0.622916	0.133574	4.66346	3.10932e-06	0.000190295	ENSMUSG00000038910	429.099	497.001	500.327	315.994	365.992	364.014		ENSMUSG00000038910	Plcl2	212.457	-0.594696	0.171906	-3.45943	0.000541313	0.00162765	ENSMUSG00000038910	216.135	306.011	331.036	172.073	181	160.001
ENSMUSG00000039001	Rps21	9480.92	-0.235689	0.0750501	-3.14042	0.00168705	0.0270022	ENSMUSG00000039001	7699.04	8165.87	8746.67	10292.9	11322.1	11076.2		ENSMUSG00000039001	Rps21	11984.2	-0.811388	0.339643	-2.38895	0.0168968	0.0354833	ENSMUSG00000039001	31288.8	16240.1	16616.2	7613.03	8366.98	18042.9
ENSMUSG00000039199	Zdhhc1	2281.07	0.445259	0.152065	2.92808	0.00341064	0.0444891	ENSMUSG00000039199	1919.2	2634.96	2905.57	1708.88	2301.5	2174		ENSMUSG00000039199	Zdhhc1	2139.38	-1.07797	0.137212	-7.85625	3.95796e-15	5.13336e-14	ENSMUSG00000039199	3275.57	3778.08	3155.51	1583.99	1465	1539.1
ENSMUSG00000039236	Isg20	700.904	0.558422	0.177584	3.14454	0.00166348	0.0266829	ENSMUSG00000039236	588.59	909.078	876.998	583.992	620.161	592		ENSMUSG00000039236	Isg20	405.588	0.441076	0.175137	2.51847	0.0117866	0.0258391	ENSMUSG00000039236	309.001	307	279	380.004	357	381
ENSMUSG00000039239	Tgfb2	670.276	0.512887	0.138792	3.69537	0.000219563	0.00569847	ENSMUSG00000039239	656	774.989	735.147	584	650.001	570.961		ENSMUSG00000039239	Tgfb2	782.525	2.02456	0.277934	7.28434	3.23254e-13	3.50404e-12	ENSMUSG00000039239	231.075	337.513	271.974	936.46	1311.05	785
ENSMUSG00000039264	Gimap3	354.535	0.981048	0.303545	3.23197	0.00122939	0.0215855	ENSMUSG00000039264	329.27	332.287	687.611	307.025	229.029	214.107		ENSMUSG00000039264	Gimap3	127.93	-1.73408	0.321186	-5.399	6.70148e-08	3.93437e-07	ENSMUSG00000039264	203.011	317.241	195.021	76.006	72	51
ENSMUSG00000039313	Minar1	234.239	0.941634	0.2586	3.64127	0.000271298	0.00671507	ENSMUSG00000039313	240.144	314.948	309	121	242	157		ENSMUSG00000039313	Minar1	321.172	3.44892	0.444414	7.76059	8.45332e-15	1.0656e-13	ENSMUSG00000039313	44	40	64	668	639	158.018
ENSMUSG00000039676	Capsl	73.1121	-1.14983	0.379033	-3.03358	0.0024167	0.0346232	ENSMUSG00000039676	30	44	54	111	72	140		ENSMUSG00000039676	Capsl	219.961	-1.21262	0.363265	-3.33813	0.000843454	0.00243097	ENSMUSG00000039676	594	349	327.071	159	128	217
ENSMUSG00000039697	Ncoa7	1689.14	0.312771	0.0924528	3.38303	0.0007169	0.0143765	ENSMUSG00000039697	1613.98	1795.36	1767.94	1461.7	1706.03	1748.08		ENSMUSG00000039697	Ncoa7	3691.33	2.55649	0.20716	12.3406	5.47191e-35	3.28261e-33	ENSMUSG00000039697	581.115	1272.47	1029.94	5514.47	3739.49	2663.37
ENSMUSG00000039748	Exo1	225.615	-0.7549	0.238848	-3.16059	0.00157452	0.0258237	ENSMUSG00000039748	254.827	188.157	105.505	312.349	210.178	296.52		ENSMUSG00000039748	Exo1	142.449	1.60169	0.647378	2.47412	0.0133563	0.0288172	ENSMUSG00000039748	53.407	50.263	56.785	200.941	135.495	115.999
ENSMUSG00000039774	Galnt12	213.96	-0.704251	0.187868	-3.74865	0.000177786	0.00481308	ENSMUSG00000039774	147	142	175	291.999	248.001	298		ENSMUSG00000039774	Galnt12	848.43	1.3724	0.252061	5.44471	5.18893e-08	3.0907e-07	ENSMUSG00000039774	427	545.593	412.975	1174.13	853.028	1279.8
ENSMUSG00000039887	Alg14	484.348	-0.467961	0.159836	-2.92776	0.00341417	0.0444891	ENSMUSG00000039887	361.009	460.526	372.063	509.04	600.524	613.001		ENSMUSG00000039887	Alg14	823.231	1.83871	0.169661	10.8375	2.28527e-27	8.31773e-26	ENSMUSG00000039887	409.003	361	334.304	1254.57	1028	1108.03
ENSMUSG00000039936	Pik3cd	877.462	0.621232	0.18675	3.32655	0.000879278	0.0168783	ENSMUSG00000039936	811.001	837.514	1373.65	718.181	747.002	743		ENSMUSG00000039936	Pik3cd	632.37	0.406618	0.147661	2.75373	0.00589206	0.014	ENSMUSG00000039936	511.999	702.787	627.998	757.117	668.999	622
ENSMUSG00000039943	Plcb4	1148.48	0.595411	0.107669	5.53004	3.20164e-08	3.86709e-06	ENSMUSG00000039943	1170.34	1112.78	1378.48	929.594	998	1204.4		ENSMUSG00000039943	Plcb4	669.337	-1.80706	0.221521	-8.15751	3.42006e-16	4.83402e-15	ENSMUSG00000039943	1099	1522.37	1336.42	483	393.999	166
ENSMUSG00000039960	Rhou	1685.52	0.45336	0.108816	4.16631	3.09569e-05	0.00118847	ENSMUSG00000039960	1565.01	1893.82	2044.9	1443	1512	1593		ENSMUSG00000039960	Rhou	1456	-0.580921	0.209094	-2.77828	0.00546477	0.0131253	ENSMUSG00000039960	1169.72	2456.8	2305.76	1141.51	1171	1259
ENSMUSG00000039976	Tbc1d16	1827.39	0.435782	0.109808	3.9686	7.22973e-05	0.0023215	ENSMUSG00000039976	2001.25	1740.02	2236.51	1409.48	1732	1807.57		ENSMUSG00000039976	Tbc1d16	891.519	-1.15737	0.336155	-3.44296	0.000575383	0.00171915	ENSMUSG00000039976	633.88	1871.32	1684.91	788.77	598.346	289
ENSMUSG00000040035	Disp2	119.053	1.82216	0.377088	4.83219	1.3504e-06	9.63816e-05	ENSMUSG00000040035	97	249.004	176.06	48	68	52		ENSMUSG00000040035	Disp2	53.1073	4.492	0.527862	8.50979	1.74255e-17	2.81761e-16	ENSMUSG00000040035	5	3	5	93	111	56
ENSMUSG00000040147	Maob	7390.86	0.419185	0.126066	3.32513	0.000883771	0.0169231	ENSMUSG00000040147	9049.42	7529.28	7248.78	5877.56	7364.23	6968.85		ENSMUSG00000040147	Maob	465.987	-1.4323	0.378187	-3.78728	0.000152308	0.000515445	ENSMUSG00000040147	931	588.002	641.679	326	244	186
ENSMUSG00000040158	Tax1bp3	1859.28	-0.258152	0.0832501	-3.10093	0.00192915	0.0297267	ENSMUSG00000040158	1587.04	1574.34	1663.59	2005.27	2137.52	2259.91		ENSMUSG00000040158	Tax1bp3	2693.9	1.03881	0.139636	7.43945	1.01106e-13	1.15298e-12	ENSMUSG00000040158	1567.2	1910.41	1621.26	3057.97	3026.09	3468.19
ENSMUSG00000040247	Tbc1d10c	236.548	1.08814	0.354752	3.06733	0.00215983	0.0318737	ENSMUSG00000040247	185	251.981	518.623	150.999	131	177.999		ENSMUSG00000040247	Tbc1d10c	136.682	-3.01958	0.35945	-8.40054	4.44414e-17	6.87796e-16	ENSMUSG00000040247	423.565	313.653	245.095	57.999	35.999	44.999
ENSMUSG00000040283	Btnl9	70.0556	-1.28113	0.404671	-3.16586	0.00154624	0.0255301	ENSMUSG00000040283	37	39	42	127	81	86		ENSMUSG00000040283	Btnl9	51.7178	-3.18034	0.46678	-6.81337	9.53356e-12	8.80981e-11	ENSMUSG00000040283	88	196	105	16	10	6
ENSMUSG00000040296	Ddx58	3381.94	0.458764	0.157269	2.91706	0.00353347	0.0456646	ENSMUSG00000040296	2997.78	3647.94	4411.22	2629.16	3768.19	2759.43		ENSMUSG00000040296	Ddx58	1932.84	0.609936	0.183975	3.31531	0.000915411	0.00261666	ENSMUSG00000040296	1250.04	1477.62	1278	2558.21	2138	1261.84
ENSMUSG00000040434	Large2	651.337	-0.673827	0.147634	-4.56418	5.0144e-06	0.0002831	ENSMUSG00000040434	545.023	457.997	475.632	769.999	913.999	757.999		ENSMUSG00000040434	Large2	668.038	-2.33844	0.258121	-9.0595	1.31046e-19	2.55395e-18	ENSMUSG00000040434	1279.18	1604.61	1245.74	244	259.001	293
ENSMUSG00000040525	Cblc	185.469	-0.947144	0.203843	-4.64643	3.3773e-06	0.000203182	ENSMUSG00000040525	124	129.004	126	214.052	277	242		ENSMUSG00000040525	Cblc	1036.86	2.733	0.323814	8.44001	3.17305e-17	4.99471e-16	ENSMUSG00000040525	214.001	327	305	1692.97	1177	2172.79
ENSMUSG00000040557	Mettl27	687.3	0.488063	0.159217	3.06539	0.00217384	0.0320504	ENSMUSG00000040557	617.988	806.115	916.003	503.997	579.054	702.001		ENSMUSG00000040557	Mettl27	522.074	-1.09704	0.263904	-4.15696	3.2251e-05	0.000123076	ENSMUSG00000040557	1371.8	855.988	795.888	400.07	323.001	325
ENSMUSG00000040606	Kazn	829.392	-0.329026	0.103903	-3.16665	0.00154203	0.0254874	ENSMUSG00000040606	686.219	757.281	731.237	846.517	1004.02	967.335		ENSMUSG00000040606	Kazn	2201.48	1.77546	0.289455	6.13381	8.5799e-10	6.30802e-09	ENSMUSG00000040606	750.146	1266.29	1076.37	4007.81	2076.92	1897.47
ENSMUSG00000040612	Ildr2	245.127	0.834827	0.240748	3.46764	0.000525059	0.0112511	ENSMUSG00000040612	245	333.021	303	122	231.001	221		ENSMUSG00000040612	Ildr2	123.376	-1.18001	0.461287	-2.55809	0.0105249	0.023413	ENSMUSG00000040612	165.042	375.144	146.042	149.999	84	44
ENSMUSG00000040624	Plekhg1	1544.22	0.543909	0.152085	3.57636	0.000348411	0.00818035	ENSMUSG00000040624	1400.87	1911.46	1821.87	1248.38	1427.69	1348		ENSMUSG00000040624	Plekhg1	1006.92	0.510447	0.174304	2.92848	0.00340618	0.00861344	ENSMUSG00000040624	545.838	836.227	702.368	1211.01	1107.24	511.032
ENSMUSG00000040693	Slco4c1	577.177	-0.550042	0.177613	-3.09686	0.00195582	0.0300492	ENSMUSG00000040693	500	416	390.001	732.312	819.263	650		ENSMUSG00000040693	Slco4c1	82.9209	-4.81257	0.534179	-9.00929	2.07388e-19	3.98275e-18	ENSMUSG00000040693	89	344.142	272.061	8	8	5
ENSMUSG00000040723	Rcsd1	877.737	0.514029	0.165319	3.10932	0.0018752	0.0291872	ENSMUSG00000040723	830.613	942.936	1145.65	782.062	664.259	853.001		ENSMUSG00000040723	Rcsd1	383.175	-1.63944	0.256871	-6.38233	1.74414e-10	1.38935e-09	ENSMUSG00000040723	510.001	869.987	728.666	230.46	229	166
ENSMUSG00000040940	Arhgef1	4533.42	0.311205	0.101779	3.05765	0.00223082	0.0327673	ENSMUSG00000040940	4146.66	4539.19	5257.01	4126.07	4523.44	4488.49		ENSMUSG00000040940	Arhgef1	3901.26	-0.678366	0.106764	-6.3539	2.09917e-10	1.65357e-09	ENSMUSG00000040940	3877.91	5910.41	4443.79	3840.93	3209.64	3330.12
ENSMUSG00000040987	Mill2	1769.95	0.563617	0.160966	3.50146	0.000462718	0.0101902	ENSMUSG00000040987	1516	1845.55	2674.2	1314.18	1654.19	1606.22		ENSMUSG00000040987	Mill2	1153.51	-1.48517	0.208923	-7.10871	1.17129e-12	1.2031e-11	ENSMUSG00000040987	2664.03	2306.56	2439.68	746.968	684	599.007
ENSMUSG00000041020	Map7d2	110.629	1.63613	0.391238	4.18194	2.89032e-05	0.00112895	ENSMUSG00000041020	240.215	121	111.001	42	80	51		ENSMUSG00000041020	Map7d2	7.84447	-2.41249	0.833284	-2.89516	0.00378962	0.00946737	ENSMUSG00000041020	10	34	23	3	6	0
ENSMUSG00000041046	Ramp3	795.373	-1.16209	0.215613	-5.38971	7.05708e-08	7.74897e-06	ENSMUSG00000041046	581.383	447.066	360.542	1212.24	1283.83	973.005		ENSMUSG00000041046	Ramp3	4231.34	4.41093	0.329707	13.3783	8.0956e-41	6.93473e-39	ENSMUSG00000041046	390	285.994	496.052	6427.65	7187.65	9498.03
ENSMUSG00000041075	Fzd7	866.202	0.483677	0.156914	3.08243	0.00205319	0.0309694	ENSMUSG00000041075	763.18	971.338	1125.72	749	700	856.003		ENSMUSG00000041075	Fzd7	660.115	-1.22481	0.273277	-4.48195	7.39645e-06	3.15691e-05	ENSMUSG00000041075	612.298	1319.46	1217.81	553.093	418	261
ENSMUSG00000041119	Pde9a	554.537	0.504649	0.152048	3.31901	0.000903385	0.0172147	ENSMUSG00000041119	495.979	677.727	749.046	441.001	428	544.995		ENSMUSG00000041119	Pde9a	354.776	-0.541759	0.229325	-2.36241	0.0181567	0.0378014	ENSMUSG00000041119	458.04	479	365	275.999	328	326.999
ENSMUSG00000041261	Car8	166.439	-0.920184	0.252	-3.65153	0.000260686	0.00649924	ENSMUSG00000041261	132	76.043	115.075	201	240	260		ENSMUSG00000041261	Car8	200.869	-4.46036	0.29672	-15.0322	4.51491e-51	6.44582e-49	ENSMUSG00000041261	390.042	528.781	677.333	25	13	26
ENSMUSG00000041301	Cftr	149.041	-2.84894	0.38284	-7.44161	9.94681e-14	6.00711e-11	ENSMUSG00000041301	44	27	31	324	156	350		ENSMUSG00000041301	Cftr	1778.68	3.06834	0.343517	8.93212	4.17929e-19	7.82214e-18	ENSMUSG00000041301	426.152	159.372	251.197	2829.57	1873	1815.2
ENSMUSG00000041482	Piezo2	1424.55	0.708719	0.127564	5.5558	2.76349e-08	3.44384e-06	ENSMUSG00000041482	1666.41	1638.6	1561.82	1099	1226.8	1190.06		ENSMUSG00000041482	Piezo2	433.774	-1.12784	0.197501	-5.71054	1.12619e-08	7.31867e-08	ENSMUSG00000041482	393.99	750.965	610.14	365	382.999	118
ENSMUSG00000041559	Fmod	342.023	0.73637	0.209081	3.52194	0.000428402	0.00965103	ENSMUSG00000041559	308	429	489.005	212	271	333		ENSMUSG00000041559	Fmod	218.045	-2.13192	0.46518	-4.583	4.58357e-06	2.0263e-05	ENSMUSG00000041559	346	909.545	231	141.994	103	64
ENSMUSG00000041560	Nop53	4543.45	0.349291	0.120743	2.89284	0.00381771	0.0483191	ENSMUSG00000041560	4005.47	4590.7	5863.32	3718.43	4536.5	4529.4		ENSMUSG00000041560	Nop53	4681.36	-0.719102	0.157029	-4.57942	4.66265e-06	2.05485e-05	ENSMUSG00000041560	6444.04	7765.17	7300.94	3708.75	3522	4714.02
ENSMUSG00000041577	Prelp	1070.14	1.09479	0.235775	4.64335	3.42798e-06	0.000205035	ENSMUSG00000041577	950.07	1507.13	1716.89	500	730	950		ENSMUSG00000041577	Prelp	1223.15	-2.5029	0.368619	-6.78994	1.1218e-11	1.02787e-10	ENSMUSG00000041577	1101	4477.25	3263.72	546	600	267
ENSMUSG00000041605	Inava	216.252	-0.995633	0.277282	-3.59068	0.000329812	0.00783466	ENSMUSG00000041605	154	140.999	108	354.999	303.001	249		ENSMUSG00000041605	Inava	826.242	1.63348	0.199472	8.18901	2.63376e-16	3.78656e-15	ENSMUSG00000041605	351.001	402.999	424.968	1064.28	962.001	1017.01
ENSMUSG00000041642	Kif21b	527.661	0.789147	0.212776	3.70882	0.000208223	0.00544921	ENSMUSG00000041642	482.198	527.803	903.503	408.972	385	439		ENSMUSG00000041642	Kif21b	285.855	-1.42434	0.292655	-4.86696	1.13326e-06	5.51564e-06	ENSMUSG00000041642	415	528	340.954	193	186	86
ENSMUSG00000041696	Rasl12	599.716	0.475482	0.118118	4.02547	5.68608e-05	0.00191925	ENSMUSG00000041696	614	642.286	728.372	474.999	540.999	578.931		ENSMUSG00000041696	Rasl12	225.864	-0.755879	0.324107	-2.33219	0.0196906	0.0405639	ENSMUSG00000041696	123	524.002	368.017	207.91	185.001	146
ENSMUSG00000041886	Macc1	317.308	-1.12473	0.3334	-3.3735	0.000742177	0.0146772	ENSMUSG00000041886	281.024	161	112.095	455.1	468.964	449.057		ENSMUSG00000041886	Macc1	873.391	1.25193	0.328851	3.80697	0.000140681	0.000479091	ENSMUSG00000041886	731.826	392.973	300.002	1181.46	1031.84	780.872
ENSMUSG00000041926	Rnpep	1975.58	-0.356081	0.108044	-3.29571	0.000981722	0.0182175	ENSMUSG00000041926	1613.91	1570.79	1604.76	2435.14	2311.98	2451.22		ENSMUSG00000041926	Rnpep	4702.37	1.48075	0.220558	6.71367	1.89795e-11	1.68863e-10	ENSMUSG00000041926	1748.29	2447.73	2156.01	6471.11	4685.79	8178.84
ENSMUSG00000041957	Pkp2	315.35	-0.784523	0.161438	-4.8596	1.17622e-06	8.63038e-05	ENSMUSG00000041957	224	229.003	200.081	384	413.962	477		ENSMUSG00000041957	Pkp2	795.318	1.02382	0.1721	5.94897	2.69828e-09	1.87951e-08	ENSMUSG00000041957	584.246	472.294	419	1105.01	837	861.448
ENSMUSG00000042043	Tbca	1566.67	-0.301812	0.093721	-3.22033	0.00128044	0.0221426	ENSMUSG00000042043	1338.42	1310.25	1294.97	1735	1812.18	1997		ENSMUSG00000042043	Tbca	2053.24	0.624639	0.245093	2.54858	0.0108163	0.0239746	ENSMUSG00000042043	2374	1606.61	1559.26	2213.45	1961	3592.67
ENSMUSG00000042064	Myo3b	539.642	-1.06759	0.216797	-4.92437	8.46345e-07	6.54646e-05	ENSMUSG00000042064	446.08	243.004	318	776.878	681	823		ENSMUSG00000042064	Myo3b	995.235	-1.82452	0.256901	-7.10204	1.22927e-12	1.25985e-11	ENSMUSG00000042064	1804.89	1552	1684.49	532.78	352.001	227
ENSMUSG00000042109	Csdc2	553.123	0.772061	0.169487	4.55528	5.23159e-06	0.000289248	ENSMUSG00000042109	579	640.721	748.347	344	421.875	552.001		ENSMUSG00000042109	Csdc2	235.944	-2.52736	0.238932	-10.5777	3.78108e-26	1.25924e-24	ENSMUSG00000042109	459.187	849.994	447.076	127.925	86	71
ENSMUSG00000042156	Dzip1	1930.81	0.357471	0.119596	2.989	0.00279894	0.0385179	ENSMUSG00000042156	1988.7	1870.99	2237.95	1546.02	1944.45	1941.9		ENSMUSG00000042156	Dzip1	847.943	-0.703386	0.242169	-2.90453	0.0036781	0.00922307	ENSMUSG00000042156	846.009	1338.18	1228.97	760.004	713.999	415.344
ENSMUSG00000042212	Sprr2d	13.2888	-5.19789	1.71764	-3.02618	0.00247668	0.0351935	ENSMUSG00000042212	0	1	1	73	3	1		ENSMUSG00000042212	Sprr2d	1645.97	11.91	1.30593	9.11995	7.51577e-20	1.50618e-18	ENSMUSG00000042212	0	5	0	1327.86	4416.73	9976.93
ENSMUSG00000042246	Tmc7	151.105	-0.922221	0.309125	-2.98333	0.00285134	0.0389659	ENSMUSG00000042246	129	104	61	205	208.968	211		ENSMUSG00000042246	Tmc7	75.425	1.67182	0.336504	4.9682	6.7577e-07	3.4182e-06	ENSMUSG00000042246	13	36	34	93	83	59
ENSMUSG00000042272	Sestd1	3930.77	-0.329298	0.103586	-3.17899	0.00147789	0.0247269	ENSMUSG00000042272	3193.85	3390.91	3953.48	3700.32	4956.43	4465.11		ENSMUSG00000042272	Sestd1	3822.46	0.508928	0.156725	3.24727	0.00116519	0.00326477	ENSMUSG00000042272	4212.78	4470.16	3874.8	3916.72	2999.96	2335.09
ENSMUSG00000042367	Gjb3	33.6916	-1.80089	0.51333	-3.50825	0.000451057	0.0100747	ENSMUSG00000042367	20	14	8	66	55	44		ENSMUSG00000042367	Gjb3	347.361	0.831963	0.315803	2.63444	0.0084277	0.0192715	ENSMUSG00000042367	213.357	325.888	353.994	504.186	363	560
ENSMUSG00000042401	Crtac1	60.8264	-2.64287	0.376286	-7.02357	2.16267e-12	9.65748e-10	ENSMUSG00000042401	19	14	14	86	141	113		ENSMUSG00000042401	Crtac1	578.831	6.88051	0.454161	15.1499	7.58335e-52	1.10843e-49	ENSMUSG00000042401	8	12	11	761	980	1011.48
ENSMUSG00000042514	Klhl14	35.4513	-2.3228	0.487898	-4.76083	1.92795e-06	0.00012644	ENSMUSG00000042514	8	14	11	68	45	77		ENSMUSG00000042514	Klhl14	91.2997	-4.38236	0.496756	-8.82196	1.12473e-18	2.02287e-17	ENSMUSG00000042514	184	177	231.987	12	13	1
ENSMUSG00000042541	Sem1	2832.03	-0.358291	0.102301	-3.50231	0.000461242	0.0101862	ENSMUSG00000042541	2426.54	2296.33	2146.77	3267.41	3434.06	3631.57		ENSMUSG00000042541	Sem1	4152.71	1.1582	0.314258	3.6855	0.000228255	0.000744955	ENSMUSG00000042541	4114.52	2818.84	2811.01	4342.88	4278.87	9501.74
ENSMUSG00000042607	Asb4	163.423	-1.11191	0.375368	-2.96218	0.00305471	0.0407866	ENSMUSG00000042607	74	142.001	80.023	143	254.001	293		ENSMUSG00000042607	Asb4	227.612	-0.937373	0.407519	-2.30019	0.0214372	0.0436929	ENSMUSG00000042607	304	163.001	428.033	157.961	180	87
ENSMUSG00000042622	Maff	57.2069	1.08353	0.350118	3.09475	0.00196977	0.0301617	ENSMUSG00000042622	70	77	70	41	28	49		ENSMUSG00000042622	Maff	178.508	0.646319	0.262673	2.46054	0.0138728	0.0298023	ENSMUSG00000042622	108	202.17	143	189.024	230	229
ENSMUSG00000042712	Tceal9	4664.82	-0.407541	0.0990947	-4.11265	3.91148e-05	0.00140867	ENSMUSG00000042712	3731.67	3977.75	3494.34	5240.81	6076.04	5815.55		ENSMUSG00000042712	Tceal9	3431.39	0.441743	0.185179	2.38549	0.0170566	0.0357761	ENSMUSG00000042712	3398.63	2703.12	3052.34	3973.75	3133.04	4114.13
ENSMUSG00000042784	Muc1	913.767	-1.06873	0.187138	-5.71088	1.12392e-08	1.66489e-06	ENSMUSG00000042784	454.016	662.004	536	1425.47	1160.99	1362		ENSMUSG00000042784	Muc1	4222.99	2.78533	0.404762	6.88142	5.92587e-12	5.59675e-11	ENSMUSG00000042784	1146	723.932	646.314	6743.73	4057	6433.97
ENSMUSG00000042804	Gpr153	693.527	0.593912	0.174718	3.39927	0.000675663	0.0137426	ENSMUSG00000042804	598	887.41	872.003	527.369	564.987	678		ENSMUSG00000042804	Gpr153	862.459	1.79431	0.319814	5.6105	2.01746e-08	1.27071e-07	ENSMUSG00000042804	189	471	432.393	1178.43	1374.84	900
ENSMUSG00000043088	Il17re	708.467	-0.97659	0.159568	-6.1202	9.34562e-10	2.01021e-07	ENSMUSG00000043088	526.999	439.159	402.449	894.002	1007	1038.75		ENSMUSG00000043088	Il17re	1096.05	-1.04241	0.237224	-4.39422	1.1117e-05	4.60509e-05	ENSMUSG00000043088	1692.03	1634.01	1400.15	880.028	614.999	729.999
ENSMUSG00000043333	Rhbdl2	119.96	-1.44381	0.309686	-4.66217	3.12898e-06	0.000190431	ENSMUSG00000043333	81	49	52.89	225.017	158.394	170		ENSMUSG00000043333	Rhbdl2	368.998	1.49738	0.263176	5.68966	1.27292e-08	8.21421e-08	ENSMUSG00000043333	185	155.692	120.001	515.222	496	453.749
ENSMUSG00000043421	Hilpda	606.76	-0.469031	0.136856	-3.42719	0.000609852	0.0126833	ENSMUSG00000043421	472.013	423.284	551.96	704.693	818.159	714		ENSMUSG00000043421	Hilpda	288.805	-0.922533	0.329965	-2.79585	0.00517637	0.0125126	ENSMUSG00000043421	729.667	363.055	406.001	189	200	337
ENSMUSG00000043592	Unc5cl	226.066	-1.92328	0.370668	-5.18868	2.11789e-07	1.93344e-05	ENSMUSG00000043592	65	136.193	65	398	373.987	313		ENSMUSG00000043592	Unc5cl	7152.95	8.59717	0.385054	22.3272	2.01301e-110	3.08947e-107	ENSMUSG00000043592	13	20	49	11815.5	7773.87	8130.1
ENSMUSG00000043613	Mmp3	273.824	1.02013	0.351803	2.89972	0.00373492	0.0477767	ENSMUSG00000043613	223	474	341.02	114	173	297		ENSMUSG00000043613	Mmp3	49.0344	-2.24851	0.628539	-3.57736	0.000347088	0.00109289	ENSMUSG00000043613	90.002	227.09	86.988	11	36	27
ENSMUSG00000043639	Rbm20	399.686	-0.704183	0.182923	-3.8496	0.000118309	0.00346584	ENSMUSG00000043639	317.04	266.26	277.084	565	548	453		ENSMUSG00000043639	Rbm20	408.007	0.858393	0.212061	4.04786	5.16884e-05	0.000190351	ENSMUSG00000043639	263.001	244	320	471.038	545.999	354
ENSMUSG00000043668	Tox3	127.11	-0.876597	0.235115	-3.72837	0.00019272	0.00517443	ENSMUSG00000043668	68	84	102	174	156	197.012		ENSMUSG00000043668	Tox3	188.361	-6.05209	0.500052	-12.1029	1.01926e-33	5.48878e-32	ENSMUSG00000043668	329.004	447.001	425	8	1	9
ENSMUSG00000043872	Zmym1	431.385	-0.473423	0.160958	-2.94128	0.0032686	0.0430566	ENSMUSG00000043872	395.001	316.336	384	453.999	495.08	537.507		ENSMUSG00000043872	Zmym1	392.98	-0.763976	0.238257	-3.20652	0.0013435	0.00371519	ENSMUSG00000043872	656.115	546.264	563.464	326.999	298	222.985
ENSMUSG00000043931	Gimap7	70.3183	1.44984	0.432614	3.35135	0.000804185	0.0156472	ENSMUSG00000043931	63	68	164	42	44	34		ENSMUSG00000043931	Gimap7	16.336	-2.46615	0.7169	-3.44001	0.000581685	0.00173601	ENSMUSG00000043931	39	30	19	8	5	2
ENSMUSG00000043932	Klri2	143.353	1.55752	0.369418	4.21614	2.48516e-05	0.000998003	ENSMUSG00000043932	126.714	147.093	333.994	84	70	79		ENSMUSG00000043932	Klri2	22.9844	-2.38495	0.529016	-4.50827	6.53575e-06	2.81433e-05	ENSMUSG00000043932	36	31	51	10	4	6
ENSMUSG00000044026	Slc35g1	260.892	-0.909985	0.174882	-5.20343	1.95645e-07	1.81776e-05	ENSMUSG00000044026	154.884	171.01	183.172	369.104	380.657	339.154		ENSMUSG00000044026	Slc35g1	1089.12	1.73389	0.228229	7.59718	3.0266e-14	3.61953e-13	ENSMUSG00000044026	399.835	440.134	362.656	1559.9	1199.35	1041.39
ENSMUSG00000044066	Cep68	1351.16	0.278946	0.0918987	3.03536	0.00240248	0.0345139	ENSMUSG00000044066	1315.54	1395.08	1519.94	1226.34	1354.16	1274		ENSMUSG00000044066	Cep68	740.145	-0.670299	0.233646	-2.86886	0.00411951	0.0102016	ENSMUSG00000044066	600.007	1212.75	1155.02	691.001	574.108	275
ENSMUSG00000044155	Lsm8	707.218	-0.377117	0.121897	-3.09374	0.00197652	0.0301617	ENSMUSG00000044155	612.007	576.312	563.393	846	810.095	866.009		ENSMUSG00000044155	Lsm8	720.299	0.410404	0.17637	2.32696	0.0199676	0.0410611	ENSMUSG00000044155	694.12	675.814	745.726	800.003	723	892.999
ENSMUSG00000044165	Bcl2l15	195.081	-2.23645	0.482419	-4.6359	3.55382e-06	0.000208996	ENSMUSG00000044165	119.257	57.94	19.487	257.928	347.737	408.389		ENSMUSG00000044165	Bcl2l15	1294.14	4.67221	0.730027	6.40005	1.55328e-10	1.24323e-09	ENSMUSG00000044165	190.09	26.635	20.55	2145.3	1428.61	2636
ENSMUSG00000044250	Pced1b	728.194	-0.348915	0.11501	-3.03377	0.00241515	0.0346232	ENSMUSG00000044250	631.916	579.004	595.177	784.035	953.001	872		ENSMUSG00000044250	Pced1b	644.384	-1.70299	0.244622	-6.96172	3.36154e-12	3.27217e-11	ENSMUSG00000044250	1375.05	1731.54	1410.41	362	279.011	330.995
ENSMUSG00000044279	Crb3	266.74	-0.612818	0.17059	-3.59234	0.000327722	0.00779682	ENSMUSG00000044279	202.311	200	202.001	334.001	372	306.001		ENSMUSG00000044279	Crb3	494.186	0.950544	0.302111	3.14634	0.00165325	0.00449018	ENSMUSG00000044279	430.937	352.994	313.999	642.001	474.999	900.014
ENSMUSG00000044338	Aplnr	2760.99	0.639128	0.219299	2.91442	0.00356355	0.0459713	ENSMUSG00000044338	1978.95	3693.2	3926.29	2078.08	2700.02	2081.71		ENSMUSG00000044338	Aplnr	1444.35	1.70623	0.261365	6.52813	6.6597e-11	5.56496e-10	ENSMUSG00000044338	250.001	671.492	661.665	1665.02	1650	1461.99
ENSMUSG00000044348	Slc25a53	212.932	0.715539	0.217214	3.29416	0.000987154	0.0182571	ENSMUSG00000044348	195.998	197.086	230.002	195	197.175	216.001		ENSMUSG00000044348	Slc25a53	143.249	-0.713289	0.262044	-2.72202	0.00648846	0.0152733	ENSMUSG00000044348	205.168	208.001	235.857	120.001	120	96.001
ENSMUSG00000044393	Dsg2	874.385	-0.757551	0.117896	-6.42559	1.31357e-10	3.61854e-08	ENSMUSG00000044393	554	596	688.468	1079.12	1293.01	1138.04		ENSMUSG00000044393	Dsg2	1849	1.21861	0.255252	4.77414	1.80478e-06	8.50744e-06	ENSMUSG00000044393	660.003	956.512	924.529	2751.45	1810.02	952
ENSMUSG00000044461	Shisa2	46.8096	-1.71117	0.495393	-3.45418	0.000551978	0.0117412	ENSMUSG00000044461	7	26	29	78	73	78		ENSMUSG00000044461	Shisa2	446.59	3.22986	0.238203	13.5593	6.98116e-42	6.30255e-40	ENSMUSG00000044461	54	94	43	669	490.162	435.865
ENSMUSG00000044468	Tent5c	845.274	1.35786	0.258423	5.25441	1.48502e-07	1.42182e-05	ENSMUSG00000044468	725.233	1293.1	1436.96	376.119	503.281	631		ENSMUSG00000044468	Tent5c	213.184	-1.29169	0.360058	-3.58745	0.000333929	0.00105579	ENSMUSG00000044468	228	352.068	302.061	114	162	80
ENSMUSG00000044548	Dact1	585.306	0.691947	0.160405	4.31375	1.60511e-05	0.000698155	ENSMUSG00000044548	651.007	575.147	816.008	413	454.124	573		ENSMUSG00000044548	Dact1	239.994	-0.900271	0.309906	-2.90498	0.00367271	0.00921279	ENSMUSG00000044548	213.001	435.04	328.675	156	183	119
ENSMUSG00000044674	Fzd1	2139.82	0.583278	0.120323	4.84761	1.2496e-06	9.08389e-05	ENSMUSG00000044674	2577.9	2085.22	2569.02	1710.16	1678.52	2104		ENSMUSG00000044674	Fzd1	1182.59	-1.03954	0.286046	-3.63418	0.00027887	0.000895076	ENSMUSG00000044674	782.516	2083.54	2162.76	873.131	902	467.077
ENSMUSG00000044968	Napepld	851.651	-0.729549	0.114759	-6.35723	2.05421e-10	5.37586e-08	ENSMUSG00000044968	630.991	535.3	641.678	1056	1190.99	1148		ENSMUSG00000044968	Napepld	732.281	-1.67406	0.204207	-8.19785	2.4472e-16	3.52551e-15	ENSMUSG00000044968	1309.37	1158.48	1154.62	479	332	242
ENSMUSG00000045114	Prrt2	777.726	0.665744	0.216118	3.08046	0.00206682	0.0311153	ENSMUSG00000045114	724.275	731.218	1244.28	489.651	696.77	757.592		ENSMUSG00000045114	Prrt2	358.169	-2.58003	0.508916	-5.06966	3.98532e-07	2.08457e-06	ENSMUSG00000045114	441.475	1291.72	812.886	222.381	174.649	9.965
ENSMUSG00000045225	Olfr1152	120.12	-0.69516	0.231928	-2.99731	0.0027237	0.0377472	ENSMUSG00000045225	86.275	85.201	85.545	126.787	183.218	169.663		ENSMUSG00000045225	Olfr1152	115.941	-0.876603	0.225659	-3.88464	0.000102482	0.000357938	ENSMUSG00000045225	153.023	199.68	165.857	96.793	100.978	54.857
ENSMUSG00000045319	Proser2	407.165	-0.833943	0.204746	-4.07307	4.63982e-05	0.00162621	ENSMUSG00000045319	289.015	333.006	222.066	490.999	568.001	556.993		ENSMUSG00000045319	Proser2	721.79	1.88556	0.240622	7.8362	4.64374e-15	5.97233e-14	ENSMUSG00000045319	290.996	364.001	297	1201.1	714.266	933.916
ENSMUSG00000045394	Epcam	2427.7	-0.764719	0.124165	-6.15888	7.32618e-10	1.62022e-07	ENSMUSG00000045394	1501.93	1821.45	1724.89	3308.66	2978.81	3497		ENSMUSG00000045394	Epcam	8295.19	1.33696	0.283641	4.71356	2.43424e-06	1.12557e-05	ENSMUSG00000045394	6107.97	3777.35	4245.34	10539.2	7561	14530.2
ENSMUSG00000045545	Krt14	55.1253	-2.26778	0.782232	-2.89911	0.00374224	0.0477767	ENSMUSG00000045545	18	17	19	214	24	33		ENSMUSG00000045545	Krt14	17095	7.09262	2.15688	3.28837	0.00100771	0.00285873	ENSMUSG00000045545	618.993	662.973	23	30	63719.8	83391.9
ENSMUSG00000045573	Penk	2307.57	1.17013	0.237342	4.93013	8.21745e-07	6.38764e-05	ENSMUSG00000045573	2033.47	3242.49	3845	1081.03	1400	2068		ENSMUSG00000045573	Penk	911.359	-1.45389	0.350336	-4.15	3.32472e-05	0.000126616	ENSMUSG00000045573	1747.66	2466.87	2368.75	466	505.994	1014.87
ENSMUSG00000045826	Ptprcap	142.287	1.46355	0.381464	3.83668	0.000124709	0.0035996	ENSMUSG00000045826	108.04	172.324	316.929	90.13	75	74		ENSMUSG00000045826	Ptprcap	41.3411	-1.33883	0.422856	-3.16615	0.00154469	0.00422963	ENSMUSG00000045826	93.319	69.952	67.643	33.026	14.823	42.944
ENSMUSG00000045838	Ccdc9b	608.811	0.54815	0.165542	3.31125	0.000928795	0.0175077	ENSMUSG00000045838	558.67	776.998	713.038	440	527	613		ENSMUSG00000045838	Ccdc9b	634.592	0.652959	0.228655	2.85564	0.00429496	0.010599	ENSMUSG00000045838	364.109	749.205	473.04	731.056	896	641.15
ENSMUSG00000045930	Clec14a	1093.87	0.628715	0.194746	3.22838	0.00124493	0.0216709	ENSMUSG00000045930	874.32	1258.49	1631.32	818.667	885	1055.05		ENSMUSG00000045930	Clec14a	1361.85	1.68806	0.264073	6.39239	1.6331e-10	1.30462e-09	ENSMUSG00000045930	463	713.16	653.309	1816.35	1976	1398.12
ENSMUSG00000046182	Gsg1l	20.3889	-1.72093	0.587165	-2.93092	0.00337957	0.0442954	ENSMUSG00000046182	8	7	12	31	23	46		ENSMUSG00000046182	Gsg1l	192.244	2.66568	0.603679	4.41572	1.00675e-05	4.19773e-05	ENSMUSG00000046182	12	106.013	29	242	276	282
ENSMUSG00000046318	Ccbe1	499.577	1.64715	0.140541	11.7201	1.00567e-31	3.15821e-28	ENSMUSG00000046318	715.4	623.119	798.694	237	262	275		ENSMUSG00000046318	Ccbe1	149.209	-1.58193	0.312558	-5.06125	4.16523e-07	2.17312e-06	ENSMUSG00000046318	236.959	350.011	242.131	96	101	39
ENSMUSG00000046352	Gjb2	116.584	-2.43477	0.43264	-5.6277	1.82627e-08	2.45094e-06	ENSMUSG00000046352	51	28	23	233.181	116	275		ENSMUSG00000046352	Gjb2	2459.91	4.19569	0.344745	12.1704	4.46776e-34	2.48588e-32	ENSMUSG00000046352	171	304.153	185.166	2608.73	4436	3607.79
ENSMUSG00000046480	Scn4b	363.308	1.33991	0.263332	5.08829	3.61311e-07	3.1172e-05	ENSMUSG00000046480	669.133	326.163	477.047	218	232	203		ENSMUSG00000046480	Scn4b	199.086	3.83331	0.573422	6.68497	2.30965e-11	2.0275e-10	ENSMUSG00000046480	4	44	21	287.952	384	198
ENSMUSG00000046516	Cox17	980.197	-0.315596	0.109023	-2.89477	0.0037944	0.0482427	ENSMUSG00000046516	853.54	840.696	865.707	1021	1219.47	1097.72		ENSMUSG00000046516	Cox17	1263.61	0.939384	0.310013	3.03014	0.00244438	0.00639949	ENSMUSG00000046516	1405.76	1454.54	1267.46	1160.56	1055.66	2091.67
ENSMUSG00000046618	Olfml2a	1875.56	0.796975	0.15944	4.99858	5.77546e-07	4.60336e-05	ENSMUSG00000046618	1932.69	2025.45	2822.61	1139.01	1550.96	1693.62		ENSMUSG00000046618	Olfml2a	724.397	-0.712494	0.311128	-2.29004	0.0220191	0.0447551	ENSMUSG00000046618	634	1062.58	1255.42	849.994	616	233.069
ENSMUSG00000046727	Cystm1	745.053	-0.577026	0.170987	-3.37467	0.000739031	0.0146772	ENSMUSG00000046727	562.09	633.685	470.508	887.001	1118.47	870.079		ENSMUSG00000046727	Cystm1	1821.63	2.15824	0.268909	8.02591	1.00777e-15	1.37279e-14	ENSMUSG00000046727	768.001	666.999	589.452	2889.3	2081.01	3497.9
ENSMUSG00000046756	Mrps7	1185.65	-0.347915	0.0935953	-3.71723	0.000201423	0.00532297	ENSMUSG00000046756	1021.11	953.343	1026.42	1327.2	1457.11	1375		ENSMUSG00000046756	Mrps7	1435.51	0.521105	0.180421	2.88827	0.00387371	0.00965909	ENSMUSG00000046756	1393.24	1234.31	1160	1650.44	1404.57	2316.03
ENSMUSG00000046982	Tshz1	2178.35	0.471511	0.117688	4.00645	6.16373e-05	0.00204607	ENSMUSG00000046982	2469.68	2051.18	2577.93	1699.32	1914.02	2282.99		ENSMUSG00000046982	Tshz1	963.048	-0.714969	0.284832	-2.51014	0.0120682	0.0263653	ENSMUSG00000046982	686	1629.99	1468.44	875.026	855	337.988
ENSMUSG00000047139	Cd24a	6845.09	-0.928527	0.143253	-6.48171	9.06906e-11	2.67625e-08	ENSMUSG00000047139	4776.35	4706.32	3759.76	9107.33	8764.09	10791.4		ENSMUSG00000047139	Cd24a	24000	1.79432	0.326107	5.50224	3.75004e-08	2.2786e-07	ENSMUSG00000047139	12847.3	5941.6	6154.94	30924.3	22326.3	26257
ENSMUSG00000047228	A2ml1	40.882	-3.97486	0.86194	-4.61152	3.99729e-06	0.000232464	ENSMUSG00000047228	4	3	6	114	21	80.999		ENSMUSG00000047228	A2ml1	152.202	-2.06186	0.639272	-3.22533	0.0012583	0.00350008	ENSMUSG00000047228	181	46	117	97	88.001	56
ENSMUSG00000047260	Emc6	818.912	-0.437328	0.134911	-3.24161	0.00118858	0.0209462	ENSMUSG00000047260	697.422	657.995	637.46	914	928	1114.62		ENSMUSG00000047260	Emc6	1110.71	1.2005	0.27447	4.37388	1.22055e-05	5.02884e-05	ENSMUSG00000047260	845	886.953	877.573	1162.87	1141	2176.99
ENSMUSG00000047298	Kcnv2	48.8315	1.49477	0.406757	3.67486	0.000237979	0.00603675	ENSMUSG00000047298	83.028	49	72	20	25	37		ENSMUSG00000047298	Kcnv2	22.3306	3.19177	0.655216	4.87132	1.10855e-06	5.40537e-06	ENSMUSG00000047298	2	4	3	34	33	9
ENSMUSG00000047361	Gm973	53.7189	1.80788	0.602317	3.00154	0.00268614	0.0373586	ENSMUSG00000047361	44	66	109	20	22	27		ENSMUSG00000047361	Gm973	98.8896	-3.80899	0.755214	-5.04359	4.56874e-07	2.37355e-06	ENSMUSG00000047361	296.541	203.259	212	22	9	14
ENSMUSG00000047414	Flrt2	1076.42	-0.497932	0.163456	-3.04627	0.00231697	0.0335682	ENSMUSG00000047414	880.374	824.882	806.31	1020.93	1387.32	1640.81		ENSMUSG00000047414	Flrt2	1224.82	1.32415	0.267962	4.94158	7.74939e-07	3.87827e-06	ENSMUSG00000047414	434	617.417	585.602	1484.16	1454	544.014
ENSMUSG00000047497	Adamts12	1493.21	0.497407	0.134515	3.69777	0.000217504	0.00566376	ENSMUSG00000047497	1505.69	1714.21	1725.6	1035.06	1378.65	1554		ENSMUSG00000047497	Adamts12	740.456	1.87577	0.328706	5.70652	1.15307e-08	7.48541e-08	ENSMUSG00000047497	226.911	286.077	245.568	1130	1154	379
ENSMUSG00000047502	Mroh7	179.986	0.620886	0.214552	2.89387	0.00380523	0.0482631	ENSMUSG00000047502	189.815	180	241.026	126	158	174		ENSMUSG00000047502	Mroh7	179.854	-4.04971	0.377249	-10.7348	6.98367e-27	2.46395e-25	ENSMUSG00000047502	490	641.252	474.338	38	25	18.999
ENSMUSG00000047730	Fcgbp	1508.9	-1.55023	0.22468	-6.89971	5.21097e-12	2.09802e-09	ENSMUSG00000047730	930.609	572.915	576.863	2372.64	2097.91	2948.84		ENSMUSG00000047730	Fcgbp	13563.2	3.39132	0.353298	9.59906	8.06778e-22	1.88559e-20	ENSMUSG00000047730	1116.15	1718.85	2017.84	25193.6	23064.1	19236.6
ENSMUSG00000047747	Rnf150	2510.9	0.5197	0.155622	3.3395	0.000839309	0.0162049	ENSMUSG00000047747	3369.02	2267.73	2699.86	2093.51	2180.39	2303.86		ENSMUSG00000047747	Rnf150	699.827	-0.586416	0.177799	-3.2982	0.000973066	0.00276985	ENSMUSG00000047747	647.001	994.403	899.268	623	587	335
ENSMUSG00000047786	Lix1	159.976	-0.708805	0.224359	-3.15925	0.00158177	0.0258988	ENSMUSG00000047786	136.474	94.284	111.626	207.176	208.818	216.576		ENSMUSG00000047786	Lix1	117.438	-0.716032	0.289581	-2.47265	0.0134116	0.028923	ENSMUSG00000047786	179.476	125.072	174.652	121.176	70.947	67.442
ENSMUSG00000047907	Tshz2	3421.92	0.41043	0.101721	4.03486	5.4635e-05	0.00185287	ENSMUSG00000047907	3420.79	3338.77	4315.96	2948.09	3043.08	3381.39		ENSMUSG00000047907	Tshz2	1302.29	-0.6827	0.242431	-2.81606	0.00486173	0.0118374	ENSMUSG00000047907	933.052	2244.66	1983.49	1377.12	1052.43	516.001
ENSMUSG00000048078	Tenm4	639.424	-0.708554	0.217295	-3.2608	0.00111099	0.0200514	ENSMUSG00000048078	487	527.172	389.18	633.002	867	944.33		ENSMUSG00000048078	Tenm4	1746.36	1.19032	0.25319	4.7013	2.58515e-06	1.18848e-05	ENSMUSG00000048078	624	1344.48	1296.15	2100.55	2491.06	1303
ENSMUSG00000048100	Taf13	606.631	-0.387814	0.1263	-3.07059	0.00213639	0.0317968	ENSMUSG00000048100	502.006	491	503.695	674.999	756.636	737		ENSMUSG00000048100	Taf13	601.385	0.791479	0.161253	4.90832	9.18611e-07	4.55398e-06	ENSMUSG00000048100	465.999	465.651	452.004	645.999	612	857
ENSMUSG00000048120	Entpd1	2564.75	0.602993	0.191169	3.15425	0.00160914	0.0261831	ENSMUSG00000048120	2079.95	3285.08	3409.21	1842.14	2290.64	2325.54		ENSMUSG00000048120	Entpd1	2417.07	0.957444	0.304508	3.14423	0.00166526	0.00452145	ENSMUSG00000048120	1098.39	2006.59	1441.13	3194.44	3153.71	1202.37
ENSMUSG00000048218	Amigo2	1176.61	-0.694835	0.223498	-3.10891	0.00187778	0.0291929	ENSMUSG00000048218	1165.06	713.646	648.378	1525.41	1543.98	1549.61		ENSMUSG00000048218	Amigo2	1071.93	-3.44067	0.264133	-13.0263	8.67469e-39	6.62912e-37	ENSMUSG00000048218	1864.66	4052.63	3332.91	243	219	283.957
ENSMUSG00000048376	F2r	3093.84	0.971775	0.144573	6.72169	1.79627e-11	6.00108e-09	ENSMUSG00000048376	4131.16	3260.84	4163.1	2386.05	1965.08	2298		ENSMUSG00000048376	F2r	319.665	-1.48323	0.234696	-6.31981	2.61877e-10	2.0333e-09	ENSMUSG00000048376	467	602	624.219	186	241	119
ENSMUSG00000048450	Msx1	6084.51	-0.769562	0.152966	-5.03094	4.88071e-07	3.97083e-05	ENSMUSG00000048450	5202.25	3828.47	3609.52	7747.68	8482.1	8278.97		ENSMUSG00000048450	Msx1	4508.16	-2.26846	0.225891	-10.0423	9.9341e-24	2.75952e-22	ENSMUSG00000048450	6821.65	11141.1	11695.7	2066.38	1460.63	2068.03
ENSMUSG00000048503	Tmem136	295.184	0.672988	0.206713	3.25566	0.0011313	0.0203042	ENSMUSG00000048503	271	343	408.284	220	233	274		ENSMUSG00000048503	Tmem136	214.19	-2.05133	0.253428	-8.09432	5.75861e-16	8.0103e-15	ENSMUSG00000048503	470.999	495.907	468	114	88	66
ENSMUSG00000048534	Jaml	140.329	1.02813	0.232654	4.41914	9.90937e-06	0.000471584	ENSMUSG00000048534	153.787	127	208.004	122	93	110		ENSMUSG00000048534	Jaml	82.0218	0.736583	0.317816	2.31764	0.0204688	0.0419558	ENSMUSG00000048534	48.013	71	79.997	131	81	102
ENSMUSG00000048582	Gja3	26.8176	-3.17233	0.730856	-4.34058	1.4211e-05	0.00063573	ENSMUSG00000048582	5	10	2	44	32	45		ENSMUSG00000048582	Gja3	37.9687	-3.95303	0.764164	-5.17301	2.30351e-07	1.25255e-06	ENSMUSG00000048582	86	87	76	5	6	8
ENSMUSG00000048583	Igf2	247.007	0.889278	0.181814	4.89115	1.00249e-06	7.49579e-05	ENSMUSG00000048583	280.133	361.993	385.141	137	170.828	184		ENSMUSG00000048583	Igf2	146.681	-1.82585	0.396626	-4.60345	4.15544e-06	1.84812e-05	ENSMUSG00000048583	89	421.999	222.352	105	89	41
ENSMUSG00000048706	Lurap1l	462.471	-0.46998	0.142542	-3.29714	0.000976741	0.0181716	ENSMUSG00000048706	361.993	353.002	373.013	555.145	515	655		ENSMUSG00000048706	Lurap1l	569.107	-0.804822	0.301478	-2.66959	0.00759443	0.01758	ENSMUSG00000048706	1019.01	638	661.886	500.23	292	422.293
ENSMUSG00000048707	Tprn	502.431	-0.494568	0.147016	-3.36404	0.000768105	0.0150384	ENSMUSG00000048707	387.305	391	379.461	577.245	708.003	618		ENSMUSG00000048707	Tprn	888.698	1.61801	0.274392	5.89673	3.70765e-09	2.54316e-08	ENSMUSG00000048707	274.001	565.997	472.112	1292	1042	1208
ENSMUSG00000048970	C1galt1c1	503.538	-0.41106	0.132851	-3.09414	0.00197384	0.0301617	ENSMUSG00000048970	375	414.819	424.294	579.705	678.998	585		ENSMUSG00000048970	C1galt1c1	677.398	0.554972	0.159252	3.48486	0.000492397	0.00149967	ENSMUSG00000048970	660	501	543.062	767	733	729
ENSMUSG00000049103	Ccr2	1566.7	0.885957	0.250172	3.54139	0.000398025	0.00904887	ENSMUSG00000049103	1303	1493.18	2902.82	1225.31	1093.99	1236.11		ENSMUSG00000049103	Ccr2	922.495	0.956466	0.228201	4.19133	2.77326e-05	0.000106986	ENSMUSG00000049103	515.119	768.943	656.032	1253.79	1249.53	772.066
ENSMUSG00000049265	Kcnk3	156.237	0.909267	0.246127	3.6943	0.00022049	0.00571309	ENSMUSG00000049265	197	184	188.783	136	90	121		ENSMUSG00000049265	Kcnk3	79.5707	-1.99907	0.506131	-3.94971	7.82443e-05	0.000279648	ENSMUSG00000049265	73	319.008	184.998	37	56	35
ENSMUSG00000049382	Krt8	6678.77	-0.686451	0.106477	-6.44692	1.14147e-10	3.25878e-08	ENSMUSG00000049382	5158.11	4939.12	4393.98	8104.92	9143.78	8909.79		ENSMUSG00000049382	Krt8	17330.3	1.67234	0.280101	5.97047	2.36569e-09	1.65976e-08	ENSMUSG00000049382	9026.33	7830.45	7140.66	22167.6	17606.2	30493.8
ENSMUSG00000049470	Aff4	5555.97	0.213871	0.0721561	2.964	0.0030367	0.0406153	ENSMUSG00000049470	5539.18	5196.58	5555.31	4943.9	5918.9	6173.47		ENSMUSG00000049470	Aff4	5839.53	1.01545	0.29435	3.4498	0.000560993	0.0016797	ENSMUSG00000049470	2777.32	4238.87	3529.07	7845.39	7433	2441.87
ENSMUSG00000049493	Pls1	258.384	-0.654675	0.215979	-3.0312	0.00243583	0.0347387	ENSMUSG00000049493	224.001	171.052	200	332.999	338	279		ENSMUSG00000049493	Pls1	875.163	2.44805	0.281493	8.69667	3.41779e-18	5.86084e-17	ENSMUSG00000049493	326.2	165.01	187.324	1579.48	1036	1121
ENSMUSG00000049721	Gal3st1	86.8	-1.24854	0.30174	-4.13781	3.50633e-05	0.00130775	ENSMUSG00000049721	47	40	63	141.208	113	122		ENSMUSG00000049721	Gal3st1	58.9973	-1.61812	0.450202	-3.5942	0.000325385	0.00103125	ENSMUSG00000049721	138	105.24	100.993	19	34	51
ENSMUSG00000049871	Nlrc3	235.964	1.1522	0.326768	3.52604	0.000421827	0.00951656	ENSMUSG00000049871	189.117	233.968	512.331	157.874	162.485	148.13		ENSMUSG00000049871	Nlrc3	96.628	-0.917849	0.241054	-3.80766	0.00014029	0.000477847	ENSMUSG00000049871	136.882	151.431	158.218	72.67	76.973	65.817
ENSMUSG00000049922	Slc35c1	808.596	-0.461242	0.133962	-3.44308	0.000575139	0.0121505	ENSMUSG00000049922	702.455	622	630.204	1006.53	958.339	958.007		ENSMUSG00000049922	Slc35c1	1709.08	1.73288	0.186171	9.30797	1.30305e-20	2.78401e-19	ENSMUSG00000049922	471.999	786.744	678.082	2341.15	1629	1853.98
ENSMUSG00000050069	Grem2	54.1271	-1.63823	0.407218	-4.02297	5.74679e-05	0.00192415	ENSMUSG00000050069	32	23	19	76	68.053	118		ENSMUSG00000050069	Grem2	566.381	1.39307	0.491046	2.83694	0.00455486	0.0111685	ENSMUSG00000050069	196	333.001	264.45	677	898	310.894
ENSMUSG00000050071	Bex1	85.5949	-1.10445	0.290968	-3.79576	0.000147193	0.00412719	ENSMUSG00000050071	45.113	53.135	57.163	90.962	143.369	138.396		ENSMUSG00000050071	Bex1	181.762	-4.94154	0.386648	-12.7805	2.1077e-37	1.48726e-35	ENSMUSG00000050071	555.36	672.565	561.892	13.535	6.708	28.133
ENSMUSG00000050075	Gpr171	72.4878	1.32016	0.424488	3.11	0.00187086	0.0291766	ENSMUSG00000050075	66	72	157.003	50	50	32		ENSMUSG00000050075	Gpr171	20.2263	-1.63058	0.503277	-3.23992	0.00119562	0.00334494	ENSMUSG00000050075	27	37	42.015	8	18	4
ENSMUSG00000050241	Klre1	188.627	1.89971	0.35595	5.337	9.44971e-08	9.698e-06	ENSMUSG00000050241	164.119	218.904	464.909	87	75	94		ENSMUSG00000050241	Klre1	32.3919	-2.43788	0.457464	-5.32912	9.86923e-08	5.64477e-07	ENSMUSG00000050241	67	57	92	16.999	9	12
ENSMUSG00000050377	Il31ra	96.6234	1.52014	0.359305	4.2308	2.32867e-05	0.000952206	ENSMUSG00000050377	99	100	181	37	71	64		ENSMUSG00000050377	Il31ra	125.874	4.38526	0.506271	8.66188	4.64065e-18	7.86988e-17	ENSMUSG00000050377	7	9	10	248.999	166.001	42
ENSMUSG00000050520	Cldn8	333.155	-1.34395	0.218092	-6.1623	7.16975e-10	1.60828e-07	ENSMUSG00000050520	124.982	172	232.709	467	484	593		ENSMUSG00000050520	Cldn8	342.591	-4.37775	0.298872	-14.6476	1.39577e-48	1.7487e-46	ENSMUSG00000050520	940.273	740.011	910.184	45	36	31
ENSMUSG00000050635	Sprr2f	573.1	-3.1739	0.665328	-4.77043	1.83836e-06	0.000123358	ENSMUSG00000050635	184	62	75	1385	518	1354.72		ENSMUSG00000050635	Sprr2f	33804.4	9.33333	0.399481	23.3636	1.00195e-120	2.30661e-117	ENSMUSG00000050635	54	202	88	56275.9	42339.8	93243.7
ENSMUSG00000050663	Trhde	152.141	1.01389	0.324788	3.12169	0.00179817	0.0282631	ENSMUSG00000050663	197	147	230.98	99	68	157		ENSMUSG00000050663	Trhde	148.62	-1.74601	0.351843	-4.96247	6.96017e-07	3.51482e-06	ENSMUSG00000050663	319.078	386.001	252.001	102	106	33
ENSMUSG00000051354	Samd3	125.704	1.99869	0.498981	4.00554	6.18762e-05	0.00204607	ENSMUSG00000051354	82	96.001	329	60.267	57	62		ENSMUSG00000051354	Samd3	18.1203	-2.94249	0.584675	-5.0327	4.83631e-07	2.50338e-06	ENSMUSG00000051354	29	36	28.033	4	10	5
ENSMUSG00000051397	Tacstd2	343.32	-2.17457	0.38504	-5.64764	1.62667e-08	2.24053e-06	ENSMUSG00000051397	181.007	84	86	830	358	567.017		ENSMUSG00000051397	Tacstd2	3561.77	1.8778	0.317759	5.9095	3.43156e-09	2.36612e-08	ENSMUSG00000051397	1760	1567.79	1135.35	4908.44	4041.01	6093.61
ENSMUSG00000051439	Cd14	1330.03	-0.43425	0.128831	-3.37071	0.000749756	0.0147527	ENSMUSG00000051439	1081.13	1119.45	1022.92	1584.83	1782	1450.21		ENSMUSG00000051439	Cd14	1454.21	-0.752476	0.292454	-2.57297	0.0100829	0.02258	ENSMUSG00000051439	2198.95	2124.77	2099.51	1035	1010.23	1366.95
ENSMUSG00000051652	Lrrc3	287.847	0.588486	0.167988	3.50314	0.000459805	0.0101688	ENSMUSG00000051652	347.635	301.352	331.172	250.38	251.445	226.896		ENSMUSG00000051652	Lrrc3	118.248	-0.606034	0.256027	-2.36707	0.0179294	0.037379	ENSMUSG00000051652	93.79	179.613	217.518	97.908	111.851	86.5
ENSMUSG00000051727	Kctd14	1682.81	-0.52256	0.165346	-3.1604	0.00157554	0.0258237	ENSMUSG00000051727	1257.86	1549.52	1111.7	1713.72	2450.59	2142		ENSMUSG00000051727	Kctd14	784.974	-1.9402	0.279807	-6.93407	4.08903e-12	3.93457e-11	ENSMUSG00000051727	1835.77	1137	1375.38	331.565	275	446.165
ENSMUSG00000051747	Ttn	83.037	1.89911	0.501685	3.78546	0.000153427	0.00426391	ENSMUSG00000051747	65	46	104	51	57	61		ENSMUSG00000051747	Ttn	56.8756	-6.2823	1.25946	-4.98808	6.09815e-07	3.10247e-06	ENSMUSG00000051747	60	50	60	1	2	1
ENSMUSG00000052117	D630039A03Rik	231.756	-0.922432	0.188534	-4.89266	9.948e-07	7.47385e-05	ENSMUSG00000052117	144.998	161	147	343	311	305.985		ENSMUSG00000052117	D630039A03Rik	514.047	-1.12296	0.230337	-4.87529	1.08647e-06	5.30336e-06	ENSMUSG00000052117	664.538	719.28	912.566	386	366	239
ENSMUSG00000052151	Plpp2	738.007	-0.359717	0.122551	-2.93525	0.00333276	0.043755	ENSMUSG00000052151	613.329	634.7	580.395	847	850.231	939		ENSMUSG00000052151	Plpp2	2338.86	2.28765	0.23447	9.75665	1.72771e-22	4.32327e-21	ENSMUSG00000052151	867.008	699.091	644.276	3406.47	2512.88	4270.03
ENSMUSG00000052387	Trpm3	284.941	1.44753	0.38203	3.78905	0.000151227	0.00422854	ENSMUSG00000052387	212	427.951	579.286	79	232	177.001		ENSMUSG00000052387	Trpm3	158.448	-4.43501	0.43417	-10.2149	1.70031e-24	5.06708e-23	ENSMUSG00000052387	351.046	492.002	462.092	24	22	9
ENSMUSG00000052397	Ezr	5492.78	-0.478423	0.0836126	-5.7219	1.05337e-08	1.59038e-06	ENSMUSG00000052397	4154.46	4484.02	4250.35	6353.89	7390.94	6773.35		ENSMUSG00000052397	Ezr	9060.76	1.29788	0.245896	5.27816	1.30489e-07	7.35605e-07	ENSMUSG00000052397	3411.31	5047.95	5167.65	11631.7	8541.13	9451.84
ENSMUSG00000052736	Klrc2	92.0501	2.00641	0.469941	4.2695	1.95914e-05	0.000826946	ENSMUSG00000052736	73.02	90.004	237.006	48.991	39.13	33.998		ENSMUSG00000052736	Klrc2	13.1374	-1.40425	0.542962	-2.58627	0.00970212	0.0218307	ENSMUSG00000052736	16.999	26.992	15.803	6.001	7.996	6
ENSMUSG00000052854	Nrk	157.907	-0.906583	0.27107	-3.34446	0.000824419	0.0159815	ENSMUSG00000052854	103	130	75.999	182	208	271		ENSMUSG00000052854	Nrk	360.353	5.00943	0.454235	11.0283	2.79156e-28	1.07782e-26	ENSMUSG00000052854	14	5	14	372.001	450	161
ENSMUSG00000052861	Dnah6	73.5616	2.33503	0.714471	3.26819	0.00108238	0.0197426	ENSMUSG00000052861	14	220.391	114.951	20	31	27		ENSMUSG00000052861	Dnah6	37.3039	3.77939	0.506048	7.46845	8.11479e-14	9.3348e-13	ENSMUSG00000052861	2	4	9	69	63	58
ENSMUSG00000052974	Cyp2f2	116.871	-2.60003	0.566565	-4.58912	4.45122e-06	0.00025696	ENSMUSG00000052974	33	42.001	18	280.993	59	288.984		ENSMUSG00000052974	Cyp2f2	427.678	-2.14149	0.764831	-2.79995	0.00511105	0.012374	ENSMUSG00000052974	1075.09	2134.91	243.001	98	268	302.227
ENSMUSG00000053113	Socs3	633.045	1.20847	0.289688	4.17165	3.02406e-05	0.00116668	ENSMUSG00000053113	444.001	1101	978.121	343.024	430	435		ENSMUSG00000053113	Socs3	983.609	1.53669	0.213951	7.18243	6.84834e-13	7.18256e-12	ENSMUSG00000053113	328	546.423	580.127	1456.64	1457	1016
ENSMUSG00000053182	Gm609	232.044	-0.913045	0.195513	-4.66999	3.0122e-06	0.000186211	ENSMUSG00000053182	151.427	128.458	164.968	297.066	389.592	304.988		ENSMUSG00000053182	Gm609	166.813	-6.70583	0.583274	-11.4969	1.36774e-30	6.17392e-29	ENSMUSG00000053182	301.694	430.719	386.223	7.003	4.227	0
ENSMUSG00000053279	Aldh1a1	840.585	-1.47237	0.244653	-6.01821	1.7636e-09	3.4615e-07	ENSMUSG00000053279	562	334.723	312.115	1649	1030.15	1433.99		ENSMUSG00000053279	Aldh1a1	1835.76	-1.42661	0.345957	-4.12368	3.72872e-05	0.000140779	ENSMUSG00000053279	3507.67	2937.48	4123.22	1170.55	1203.01	940.997
ENSMUSG00000053647	Gper1	213.793	-1.02206	0.213299	-4.79168	1.65389e-06	0.000112422	ENSMUSG00000053647	138	136.089	126.043	238.127	376.996	299.003		ENSMUSG00000053647	Gper1	175.25	-2.23601	0.42103	-5.31081	1.0914e-07	6.21145e-07	ENSMUSG00000053647	450	343.21	255	71	73	66
ENSMUSG00000053963	Stum	152.976	1.38792	0.306736	4.5248	6.04532e-06	0.00032287	ENSMUSG00000053963	167.948	231.078	207.073	57	122	99		ENSMUSG00000053963	Stum	31.0108	-2.04522	0.639526	-3.19803	0.0013837	0.00381562	ENSMUSG00000053963	30	116.999	68	18	12.004	12
ENSMUSG00000054008	Ndst1	3618.45	0.232307	0.0730793	3.17883	0.0014787	0.0247269	ENSMUSG00000054008	3599.58	3649.25	3761.73	3304.56	3622.11	3717.38		ENSMUSG00000054008	Ndst1	2822.03	0.736493	0.204538	3.60077	0.000317277	0.00100799	ENSMUSG00000054008	1186	2478.09	2131.39	3448.2	2957.14	2204.72
ENSMUSG00000054161	Fam83e	25.9756	-2.10151	0.590369	-3.55966	0.000371336	0.00860436	ENSMUSG00000054161	10	15	10	39	21	41		ENSMUSG00000054161	Fam83e	455.76	3.83901	0.534125	7.18746	6.60054e-13	6.95038e-12	ENSMUSG00000054161	56.217	60	15	398	636	767.07
ENSMUSG00000054162	Spock3	27.3738	-2.07819	0.650523	-3.19465	0.00140001	0.0237911	ENSMUSG00000054162	9	13	7	28	28	93.059		ENSMUSG00000054162	Spock3	80.3297	4.38586	0.812096	5.40066	6.63946e-08	3.90207e-07	ENSMUSG00000054162	3	9	4.001	107.107	138	51
ENSMUSG00000054404	Slfn5	2251.6	0.994874	0.235751	4.22002	2.44279e-05	0.000986032	ENSMUSG00000054404	1710.14	3024.82	3633.83	1371.01	1618.8	1877.42		ENSMUSG00000054404	Slfn5	1549.8	0.907574	0.19968	4.54515	5.48958e-06	2.39464e-05	ENSMUSG00000054404	714.637	1272.29	964.921	1945.45	1922.29	1125.13
ENSMUSG00000054423	Cadps	19.7452	-2.4492	0.765303	-3.2003	0.00137285	0.0233547	ENSMUSG00000054423	23	7	2	19	29.001	18		ENSMUSG00000054423	Cadps	23.2739	-5.14199	1.21708	-4.22485	2.39098e-05	9.36511e-05	ENSMUSG00000054423	64	21	86.002	4	0	0
ENSMUSG00000054662	Ano9	152.554	-1.74127	0.301844	-5.76879	7.98438e-09	1.26637e-06	ENSMUSG00000054662	89	65	62	257	182.062	233		ENSMUSG00000054662	Ano9	510.773	-0.783769	0.321044	-2.44131	0.014634	0.0311973	ENSMUSG00000054662	840.081	572.293	516	547.075	312	424
ENSMUSG00000054889	Dsp	2131.99	-0.878939	0.159081	-5.52512	3.29267e-08	3.94668e-06	ENSMUSG00000054889	1596.43	1494.62	1143.28	2878.01	3038.05	2847.14		ENSMUSG00000054889	Dsp	8133.95	1.95437	0.438885	4.45304	8.46617e-06	3.5729e-05	ENSMUSG00000054889	1948.01	4340.24	3186.68	7381.3	19270.4	7068.8
ENSMUSG00000054892	Txk	97.159	1.62177	0.464945	3.48808	0.000486504	0.0105951	ENSMUSG00000054892	79.999	86	258	58	54	39		ENSMUSG00000054892	Txk	17.5657	-2.11436	0.59429	-3.55779	0.00037399	0.00117039	ENSMUSG00000054892	41	21	48.001	10	9	6
ENSMUSG00000055022	Cntn1	437.956	0.65796	0.198517	3.31437	0.000918485	0.017355	ENSMUSG00000055022	507.998	542.798	463.794	258.738	462.17	370.074		ENSMUSG00000055022	Cntn1	361.975	1.16657	0.332613	3.50728	0.000452705	0.00139213	ENSMUSG00000055022	166.316	261.117	172.056	656.563	491.333	151.134
ENSMUSG00000055172	C1ra	3677.23	0.659447	0.175189	3.7642	0.00016708	0.00458652	ENSMUSG00000055172	3303.82	3870.34	5671.76	2441.78	3358.9	3313.97		ENSMUSG00000055172	C1ra	2358.19	-1.47582	0.20347	-7.25326	4.0685e-13	4.36907e-12	ENSMUSG00000055172	3134.64	4493.8	4475.84	1357.77	1507.58	1127
ENSMUSG00000055235	Wdr86	226.89	0.756858	0.256609	2.94946	0.00318328	0.0422875	ENSMUSG00000055235	231.999	212.304	307.025	141	180.999	259		ENSMUSG00000055235	Wdr86	150.138	-2.93931	0.327064	-8.98696	2.54165e-19	4.84571e-18	ENSMUSG00000055235	356.731	469.909	387.406	36	45	36
ENSMUSG00000055368	Slc6a2	2794.53	0.636964	0.170597	3.73373	0.000188664	0.00509003	ENSMUSG00000055368	2996.31	2894.12	3746.45	2723.01	2245.28	1946.2		ENSMUSG00000055368	Slc6a2	601.513	-4.56582	0.391096	-11.6744	1.72213e-31	8.11165e-30	ENSMUSG00000055368	1567.86	956.006	1749.16	40	77.017	52
ENSMUSG00000055413	H2-Q5	604.226	0.841759	0.140814	5.97781	2.26152e-09	4.384e-07	ENSMUSG00000055413	538.533	500.811	836.526	551.614	551.199	540.573		ENSMUSG00000055413	H2-Q5	319.099	-1.1789	0.279756	-4.21403	2.50855e-05	9.76769e-05	ENSMUSG00000055413	361.365	558.932	504.719	248.516	224.149	127.073
ENSMUSG00000055489	Ano5	128.803	-0.96414	0.258601	-3.72829	0.000192781	0.00517443	ENSMUSG00000055489	68	92.02	82.002	158	241	159.059		ENSMUSG00000055489	Ano5	565.535	4.26259	0.445727	9.56322	1.1415e-21	2.64441e-20	ENSMUSG00000055489	25	39	79	812.991	884.041	417
ENSMUSG00000055653	Gpc3	1899.66	0.61347	0.126661	4.84341	1.27632e-06	9.23536e-05	ENSMUSG00000055653	2093.25	1914.59	2510.84	1305	1760.84	1736.77		ENSMUSG00000055653	Gpc3	366.537	-3.212	0.36157	-8.88349	6.47932e-19	1.18973e-17	ENSMUSG00000055653	1176.42	973.821	774.94	107	98	90
ENSMUSG00000055926	Gm14137	13.9603	-3.88067	1.00108	-3.87648	0.000105978	0.0031457	ENSMUSG00000055926	3	1	1	44	12	25		ENSMUSG00000055926	Gm14137	256.304	3.88101	0.463848	8.36697	5.91163e-17	9.02774e-16	ENSMUSG00000055926	43	41	6	388.631	452	387
ENSMUSG00000055978	Fut2	960.894	-0.901154	0.206235	-4.36956	1.24499e-05	0.000566633	ENSMUSG00000055978	493.691	802.199	601.338	1318.94	1200.77	1420.67		ENSMUSG00000055978	Fut2	4075.5	4.32509	0.228027	18.9674	3.16936e-80	1.94567e-77	ENSMUSG00000055978	233	312.996	308.018	6669.35	4533.14	4037.31
ENSMUSG00000055980	Irs1	2723.36	-0.562664	0.131446	-4.28056	1.86422e-05	0.000795433	ENSMUSG00000055980	2216.42	2039.93	1947.51	2922.94	4095.87	3362.26		ENSMUSG00000055980	Irs1	2247.97	-1.3361	0.216798	-6.16287	7.14374e-10	5.30509e-09	ENSMUSG00000055980	2820.69	4412.62	4112.65	1576.89	1659.1	851.993
ENSMUSG00000056220	Pla2g4a	3880.6	-0.84587	0.205485	-4.11645	3.84751e-05	0.00139523	ENSMUSG00000056220	3150.06	2472.46	2257.3	3991.36	6485.63	5196.19		ENSMUSG00000056220	Pla2g4a	2517.62	-0.531541	0.236396	-2.24852	0.0245427	0.049139	ENSMUSG00000056220	3094.42	3182.99	2546.06	2347.35	2017	1415.72
ENSMUSG00000056290	Ms4a4b	280.398	1.55788	0.356961	4.36428	1.27541e-05	0.000578799	ENSMUSG00000056290	262.001	258.128	706.006	164.068	156	125		ENSMUSG00000056290	Ms4a4b	76.5969	-1.41783	0.513288	-2.76225	0.0057405	0.0136947	ENSMUSG00000056290	118	117.003	95.001	62.999	44	20
ENSMUSG00000056293	Gsdmc2	49.1944	-3.18419	0.569712	-5.58912	2.28228e-08	2.93741e-06	ENSMUSG00000056293	13.999	10	3	131.758	71	78.976		ENSMUSG00000056293	Gsdmc2	25.6528	3.42112	0.875437	3.9079	9.31028e-05	0.000328671	ENSMUSG00000056293	5	2	1	33.641	12.999	35.718
ENSMUSG00000056296	Synpr	41.6257	-1.97318	0.434729	-4.53887	5.65564e-06	0.000305161	ENSMUSG00000056296	20	12	16	60	62	87		ENSMUSG00000056296	Synpr	15.1116	-3.90642	0.805695	-4.84851	1.24391e-06	6.01288e-06	ENSMUSG00000056296	45	15.999	59	5	1	3
ENSMUSG00000056481	Cd248	3138.33	0.305706	0.084695	3.60949	0.000306798	0.00742273	ENSMUSG00000056481	3305.73	3256.78	3261.69	2618.92	3001.67	3331.93		ENSMUSG00000056481	Cd248	1640.54	1.21026	0.299255	4.04425	5.24918e-05	0.000192885	ENSMUSG00000056481	402	1050.99	1154.99	1831.33	2067.18	1578.97
ENSMUSG00000056498	Tmem154	179.667	0.86733	0.203433	4.26346	2.01282e-05	0.000838335	ENSMUSG00000056498	183.216	221	232.225	138	136	143		ENSMUSG00000056498	Tmem154	235.916	1.91297	0.369009	5.18407	2.1709e-07	1.18569e-06	ENSMUSG00000056498	139	149	71	247.935	442.999	279.742
ENSMUSG00000056608	Chd9	21801.8	-0.663961	0.150607	-4.40857	1.04057e-05	0.000484838	ENSMUSG00000056608	14005.3	18876.6	15692.6	22754.2	32025.3	28890.3		ENSMUSG00000056608	Chd9	34611.1	1.48063	0.233519	6.3405	2.29015e-10	1.79099e-09	ENSMUSG00000056608	13699.7	21844.7	18378.7	47855.5	34322.5	47851.3
ENSMUSG00000056758	Hmga2	298.151	-0.700182	0.226399	-3.09269	0.00198352	0.0302087	ENSMUSG00000056758	276.17	175	184.086	367	433	384.072		ENSMUSG00000056758	Hmga2	1095.6	-0.868501	0.28207	-3.07903	0.00207677	0.00552475	ENSMUSG00000056758	1608	1360.23	1147.99	1006.71	597	478.105
ENSMUSG00000057058	Skap1	105.985	1.21378	0.346216	3.50584	0.00045517	0.0101233	ENSMUSG00000057058	97.001	109.016	219.018	71	63	69		ENSMUSG00000057058	Skap1	36.5647	-1.9885	0.537621	-3.6987	0.000216709	0.000709913	ENSMUSG00000057058	103.009	32.046	61.001	20	18	13
ENSMUSG00000057092	Fxyd3	867.794	-0.654418	0.192116	-3.40638	0.00065831	0.0134594	ENSMUSG00000057092	444.998	608.199	815.498	1138	1202	1126		ENSMUSG00000057092	Fxyd3	3543.9	1.11051	0.361498	3.07196	0.0021266	0.00564997	ENSMUSG00000057092	3394.07	1545.03	1508.49	3411.45	3399.53	5923
ENSMUSG00000057098	Ebf1	1523.23	0.443804	0.124027	3.57829	0.000345849	0.00815393	ENSMUSG00000057098	1805.39	1391.68	1750.38	1277.57	1356	1498.68		ENSMUSG00000057098	Ebf1	684.863	0.760331	0.251436	3.02396	0.0024949	0.00651015	ENSMUSG00000057098	365.999	580	572.659	782.996	888	518
ENSMUSG00000057193	Slc44a2	3837.35	-0.232399	0.0757334	-3.06864	0.00215033	0.0318737	ENSMUSG00000057193	3180.66	3363.45	3409.1	4042.31	4684.53	4525.99		ENSMUSG00000057193	Slc44a2	4063.06	-0.361698	0.130301	-2.77587	0.00550541	0.0132067	ENSMUSG00000057193	5140.59	5541.52	4585.08	4000.64	3336	3860.41
ENSMUSG00000057329	Bcl2	1194.5	0.494318	0.135676	3.64337	0.000269093	0.00668561	ENSMUSG00000057329	1236.87	1192.5	1516.78	1035	937.573	1195		ENSMUSG00000057329	Bcl2	886.538	-1.68524	0.18651	-9.03566	1.63021e-19	3.15704e-18	ENSMUSG00000057329	1273.45	2033.66	1855.87	632.334	527	277.01
ENSMUSG00000057614	Gnai1	1535.62	0.524415	0.104131	5.03613	4.7505e-07	3.88502e-05	ENSMUSG00000057614	1555.04	1725.25	1790.5	1350	1276.09	1424.3		ENSMUSG00000057614	Gnai1	374.149	-0.78206	0.207941	-3.76098	0.00016925	0.000567566	ENSMUSG00000057614	378	657.371	576.417	356	285	182
ENSMUSG00000058260	Serpina9	64.5089	-3.57081	0.480452	-7.43219	1.06811e-13	6.21165e-11	ENSMUSG00000058260	7	10	8	164	104	170		ENSMUSG00000058260	Serpina9	441.406	5.50817	0.555934	9.90796	3.84431e-23	1.01144e-21	ENSMUSG00000058260	12	43	8	444	867	1032.54
ENSMUSG00000058297	Spock2	6259.34	0.859776	0.137824	6.23822	4.42583e-10	1.10308e-07	ENSMUSG00000058297	6323.88	7646.98	8987.83	3896.6	5492.37	4799.17		ENSMUSG00000058297	Spock2	2119.37	-3.78918	0.502944	-7.534	4.92108e-14	5.78007e-13	ENSMUSG00000058297	1438.43	9135.16	6636.38	537.064	381	215
ENSMUSG00000058624	Gda	592.62	1.01548	0.310979	3.26543	0.00109298	0.0198444	ENSMUSG00000058624	369.108	938.051	935.654	302	508	458		ENSMUSG00000058624	Gda	958.018	2.06513	0.270713	7.62848	2.37535e-14	2.87241e-13	ENSMUSG00000058624	245.001	522.021	224	1406.3	1275	759.012
ENSMUSG00000058740	Kcnt1	73.5156	3.03867	0.645423	4.70803	2.50128e-06	0.000159008	ENSMUSG00000058740	52.999	118.001	114.958	22	10	20		ENSMUSG00000058740	Kcnt1	6.86289	-4.05577	1.4256	-2.84495	0.00444178	0.0109131	ENSMUSG00000058740	15	39	25.82	1	1	0
ENSMUSG00000058927	Gm10053	791.356	-0.51457	0.146232	-3.51886	0.000433403	0.00974133	ENSMUSG00000058927	692.794	581.467	550.656	977.294	981.158	1021.65		ENSMUSG00000058927	Gm10053	1235.53	2.34789	0.187795	12.5025	7.23706e-36	4.59603e-34	ENSMUSG00000058927	440.091	387.6	379.004	1689.31	1697.12	1881.17
ENSMUSG00000058952	Cfi	206.804	-1.3002	0.221257	-5.87644	4.19183e-09	7.31335e-07	ENSMUSG00000058952	118.871	131.259	88.003	324	291.976	316		ENSMUSG00000058952	Cfi	1085.93	2.53884	0.268664	9.44988	3.39224e-21	7.5819e-20	ENSMUSG00000058952	255	155	135.854	1163.65	867	1102.12
ENSMUSG00000059743	Fdps	669.499	-0.676032	0.227621	-2.96999	0.00297808	0.0400947	ENSMUSG00000059743	574.516	483.102	397.006	1058.91	814.649	715.787		ENSMUSG00000059743	Fdps	3126.16	3.12369	0.231454	13.4959	1.65235e-41	1.44911e-39	ENSMUSG00000059743	552.753	573.401	598.252	4428.13	3887.56	6013.53
ENSMUSG00000059901	Adamts14	716.253	0.712477	0.171467	4.15519	3.25018e-05	0.00122974	ENSMUSG00000059901	887.626	940.661	683.189	561.003	560	600.108		ENSMUSG00000059901	Adamts14	421.703	1.34439	0.293659	4.57807	4.69292e-06	2.0667e-05	ENSMUSG00000059901	99	314.003	236.612	565.993	565	372
ENSMUSG00000060402	Chst8	26.7943	-1.51387	0.503429	-3.00713	0.00263731	0.0368753	ENSMUSG00000060402	18	22	9	33	37	33		ENSMUSG00000060402	Chst8	444.971	6.19374	0.394947	15.6825	1.99381e-55	3.46415e-53	ENSMUSG00000060402	1	15	12	768.621	645	881.01
ENSMUSG00000060419	Rps16-ps2	4788.7	0.270261	0.0920198	2.93698	0.00331424	0.0435482	ENSMUSG00000060419	4476.53	5045.99	5271.38	4446.51	4802.5	4583.66		ENSMUSG00000060419	Rps16-ps2	5712.68	-0.701905	0.279511	-2.51119	0.0120324	0.0262966	ENSMUSG00000060419	11558	7108.74	7618.27	4559.33	3558.65	7084.33
ENSMUSG00000060445	Sycp2	22.9943	2.06336	0.588261	3.50756	0.000452233	0.0100866	ENSMUSG00000060445	23	26	34	5	16	15		ENSMUSG00000060445	Sycp2	15.8614	-2.98743	0.70673	-4.22712	2.36703e-05	9.2792e-05	ENSMUSG00000060445	20	70	45	6	6	1
ENSMUSG00000060512	0610040J01Rik	338.076	-1.37978	0.258757	-5.33235	9.6952e-08	9.82155e-06	ENSMUSG00000060512	225.001	169	135	576.082	405	560.595		ENSMUSG00000060512	0610040J01Rik	954.43	1.51124	0.191645	7.88565	3.1291e-15	4.10168e-14	ENSMUSG00000060512	383.25	509	434.557	1208.74	936	1270
ENSMUSG00000060548	Tnfrsf19	1543.6	-0.701781	0.133361	-5.26228	1.42278e-07	1.40505e-05	ENSMUSG00000060548	1208.54	1015.58	1092.99	2144.8	1879	2045		ENSMUSG00000060548	Tnfrsf19	1115.59	-3.38199	0.205065	-16.4922	4.17183e-61	9.97827e-59	ENSMUSG00000060548	2645.91	2959.62	2742.86	272	266	159
ENSMUSG00000060780	Lrrtm1	71.6752	-1.62542	0.47617	-3.41353	0.000641266	0.0131795	ENSMUSG00000060780	43.001	32	27	72	69	199		ENSMUSG00000060780	Lrrtm1	38.6312	-4.88513	0.709313	-6.88712	5.69318e-12	5.39359e-11	ENSMUSG00000060780	154	85	63	0	4	5
ENSMUSG00000061132	Blnk	315.809	-0.79317	0.191611	-4.13947	3.48105e-05	0.00130452	ENSMUSG00000061132	225	193.985	223	419.251	364.164	513		ENSMUSG00000061132	Blnk	804.847	0.984369	0.258692	3.80518	0.000141699	0.000481933	ENSMUSG00000061132	681.578	430	478.689	1071	737.999	1116.73
ENSMUSG00000061462	Obscn	35.6006	1.24244	0.42218	2.94292	0.00325129	0.0429367	ENSMUSG00000061462	36	53	30.999	28	20	33.046		ENSMUSG00000061462	Obscn	33.2457	-1.87593	0.509805	-3.6797	0.000233508	0.000760883	ENSMUSG00000061462	34	134	51	20	25	16
ENSMUSG00000061718	Ppp1r1b	31.2571	-2.17852	0.524189	-4.15598	3.23903e-05	0.00122848	ENSMUSG00000061718	6	17	11	53	35	69		ENSMUSG00000061718	Ppp1r1b	180.91	1.41976	0.350786	4.04736	5.17979e-05	0.000190678	ENSMUSG00000061718	76.001	119.971	101	181	167	329.132
ENSMUSG00000061878	Sphk1	329.133	0.974178	0.270131	3.60632	0.000310571	0.00749091	ENSMUSG00000061878	279.083	448.834	426.694	220.039	204.525	323.028		ENSMUSG00000061878	Sphk1	1193.01	1.53553	0.261832	5.86458	4.50267e-09	3.05773e-08	ENSMUSG00000061878	729.969	624.868	559.72	1654.72	1576.66	1703.11
ENSMUSG00000061959	Ces1e	487.062	-0.634107	0.200116	-3.16869	0.00153127	0.025347	ENSMUSG00000061959	458.999	301	320	548	688	647		ENSMUSG00000061959	Ces1e	342.581	-1.09892	0.239807	-4.58253	4.5938e-06	2.02936e-05	ENSMUSG00000061959	693.965	563.036	467.048	197	202	287.001
ENSMUSG00000062444	Ap3b2	2258.21	-0.751579	0.116795	-6.43503	1.23453e-10	3.46153e-08	ENSMUSG00000062444	1784.26	1552.4	1518.22	2711.1	2930.09	3192.99		ENSMUSG00000062444	Ap3b2	623.838	-4.23373	0.381319	-11.1029	1.21488e-28	4.81171e-27	ENSMUSG00000062444	1632.88	1201.92	1231.78	66	58	69
ENSMUSG00000062524	Ncr1	210.625	1.72919	0.391162	4.42066	9.83989e-06	0.000471584	ENSMUSG00000062524	175.012	207.059	550.734	111	106	92		ENSMUSG00000062524	Ncr1	29.5609	-2.7893	0.659425	-4.22989	2.33806e-05	9.17146e-05	ENSMUSG00000062524	51	46	75.537	9	12	2
ENSMUSG00000062933	Gm10123	5343.23	-0.40003	0.111047	-3.60234	0.000315363	0.00753703	ENSMUSG00000062933	4857.69	3921.19	4209.04	6034.11	6281.89	7109.78		ENSMUSG00000062933	Gm10123	6643.36	1.07303	0.253301	4.23618	2.27358e-05	8.93186e-05	ENSMUSG00000062933	5332.81	3521.36	3477.88	9328.45	9789.68	5778.6
ENSMUSG00000062991	Nrg1	56.9431	-1.56392	0.48996	-3.19193	0.00141327	0.0239645	ENSMUSG00000062991	35	20	27	57.999	71.999	127		ENSMUSG00000062991	Nrg1	606.043	2.85893	0.3477	8.22238	1.99502e-16	2.90913e-15	ENSMUSG00000062991	77	103	111	657.002	881.001	324.999
ENSMUSG00000063415	Cyp26b1	95.9795	0.845499	0.263536	3.20829	0.00133529	0.0228894	ENSMUSG00000063415	104	130	111.987	78	69	72		ENSMUSG00000063415	Cyp26b1	512.142	2.6855	0.387263	6.93457	4.07448e-12	3.92262e-11	ENSMUSG00000063415	46	228.051	91	585.99	916	533
ENSMUSG00000063430	Wscd2	318.787	0.716015	0.174596	4.10099	4.11385e-05	0.00146837	ENSMUSG00000063430	395.628	360	402.151	209.001	285	249		ENSMUSG00000063430	Wscd2	332.778	0.667456	0.270274	2.46956	0.013528	0.029133	ENSMUSG00000063430	127	348	228.023	327	424.001	226
ENSMUSG00000063455	D630045J12Rik	3799.98	0.642935	0.11997	5.35911	8.36307e-08	8.75447e-06	ENSMUSG00000063455	4876.51	3750.48	4789.29	2875.91	3061.91	3297.54		ENSMUSG00000063455	D630045J12Rik	623.042	-1.09407	0.25268	-4.32985	1.4921e-05	6.04223e-05	ENSMUSG00000063455	589.885	1267.72	1128.59	419.868	471.001	222.319
ENSMUSG00000064179	Tnnt1	185.707	0.655994	0.222746	2.94503	0.0032292	0.0427169	ENSMUSG00000064179	244	194	216.001	127.001	145	178		ENSMUSG00000064179	Tnnt1	75.5733	-1.28595	0.349787	-3.67637	0.000236578	0.000769663	ENSMUSG00000064179	146.999	206.022	129	45	35	91
ENSMUSG00000064294	Aox3	1785.18	1.62503	0.510778	3.18147	0.00146528	0.0246073	ENSMUSG00000064294	1669.69	1842.17	4155.73	551.988	1155	1101		ENSMUSG00000064294	Aox3	772.724	-3.81961	0.382303	-9.99105	1.66799e-23	4.53756e-22	ENSMUSG00000064294	2035.94	2349.06	1988.09	150	182	56
ENSMUSG00000064325	Hhip	563.723	-1.51774	0.275121	-5.51662	3.45577e-08	4.1108e-06	ENSMUSG00000064325	408.396	271	190.12	818	728.529	947		ENSMUSG00000064325	Hhip	169.191	3.65812	0.605009	6.0464	1.4812e-09	1.06393e-08	ENSMUSG00000064325	21	8	9	295.041	353	132
ENSMUSG00000066150	Slc31a1	2267.1	-0.52584	0.117389	-4.47948	7.48239e-06	0.000381456	ENSMUSG00000066150	1845.6	1779.8	1610.38	2827.02	2935.31	2753.21		ENSMUSG00000066150	Slc31a1	2493.99	1.11133	0.113796	9.76604	1.57488e-22	3.96236e-21	ENSMUSG00000066150	1364.45	1330.7	1367.7	3250.61	2562.99	2196.01
ENSMUSG00000067242	Lgi1	39.3995	-2.02188	0.526557	-3.83982	0.000123126	0.00356703	ENSMUSG00000067242	9.633	20	16	59.358	56	62		ENSMUSG00000067242	Lgi1	190.213	-6.19849	1.13269	-5.47238	4.44022e-08	2.67153e-07	ENSMUSG00000067242	826.777	533.206	1040.54	1	2	4.999
ENSMUSG00000067547	Gm7666	50.9125	-1.44877	0.474076	-3.05599	0.00224315	0.032887	ENSMUSG00000067547	41.77	18.025	17.206	54.413	99.694	84.943		ENSMUSG00000067547	Gm7666	135.646	2.43716	0.677776	3.59582	0.000323369	0.00102607	ENSMUSG00000067547	58.249	20.783	69.645	163.174	104.336	470.979
ENSMUSG00000067599	Klra7	182.633	1.72942	0.418574	4.13169	3.60099e-05	0.00132729	ENSMUSG00000067599	153.081	171.716	492.968	110.982	81.971	72.993		ENSMUSG00000067599	Klra7	17.9643	-2.09323	0.598767	-3.4959	0.000472464	0.00144421	ENSMUSG00000067599	58.923	32.856	49.978	5.001	8	12.995
ENSMUSG00000067780	Pi15	4015.98	1.21331	0.162536	7.46489	8.33706e-14	5.45452e-11	ENSMUSG00000067780	6053.24	4452.37	5015.92	1992.28	2801.33	3136.07		ENSMUSG00000067780	Pi15	1214.13	2.17125	0.391265	5.54931	2.868e-08	1.77307e-07	ENSMUSG00000067780	129	480	455.828	2005.06	1633.95	432.997
ENSMUSG00000067995	Gtf2f2	981.487	-0.571547	0.113185	-5.04966	4.42589e-07	3.677e-05	ENSMUSG00000067995	741.281	753.435	734.962	1260.18	1262.42	1209		ENSMUSG00000067995	Gtf2f2	1671.36	0.773716	0.260058	2.97517	0.00292824	0.00752679	ENSMUSG00000067995	1811.02	990.995	1147.59	2132.05	1655	2523.15
ENSMUSG00000068129	Cst7	62.2518	1.55915	0.44557	3.49923	0.000466602	0.0102613	ENSMUSG00000068129	56	74.2	136	35	43	22		ENSMUSG00000068129	Cst7	16.1939	-2.97229	0.695202	-4.27544	1.90762e-05	7.58477e-05	ENSMUSG00000068129	37	20	26	2	4	4
ENSMUSG00000068227	Il2rb	1091.59	1.69776	0.294629	5.76236	8.29451e-09	1.3024e-06	ENSMUSG00000068227	1013.56	1100.44	2571.94	621.774	577	471		ENSMUSG00000068227	Il2rb	156.795	-2.14385	0.405466	-5.28737	1.24087e-07	7.01877e-07	ENSMUSG00000068227	170	258	305.87	80	48	29
ENSMUSG00000068523	Gng5	2305.13	-0.317606	0.101763	-3.12103	0.00180222	0.0282702	ENSMUSG00000068523	2059.39	1910.8	1796.22	2525.09	2830.88	2836.61		ENSMUSG00000068523	Gng5	3944.79	0.844441	0.120535	7.00578	2.45615e-12	2.43068e-11	ENSMUSG00000068523	2797.41	2680.12	2753.63	4962.1	4030.98	3922.99
ENSMUSG00000068762	Gstm6	212.862	-1.14489	0.285207	-4.01425	5.96339e-05	0.00198805	ENSMUSG00000068762	178	98.998	106.002	316.037	250.166	341		ENSMUSG00000068762	Gstm6	68.1271	-2.92443	0.386818	-7.56023	4.02348e-14	4.7653e-13	ENSMUSG00000068762	134	142	212	15	22	25
ENSMUSG00000069456	Rdh16	145.504	-1.25053	0.259031	-4.82772	1.38104e-06	9.76807e-05	ENSMUSG00000069456	62.618	86.159	95.164	183.944	200.586	267.773		ENSMUSG00000069456	Rdh16	41.5791	-1.42692	0.353527	-4.03624	5.43148e-05	0.000198949	ENSMUSG00000069456	73.667	49.489	81.968	29.593	23.1	17.438
ENSMUSG00000069515	Lyz1	146.885	1.89757	0.290713	6.52731	6.69625e-11	2.10289e-08	ENSMUSG00000069515	206.778	225.277	222.903	74.116	41.025	82.078		ENSMUSG00000069515	Lyz1	81.6873	-3.20471	0.581988	-5.50648	3.66072e-08	2.2317e-07	ENSMUSG00000069515	129.148	380.8	130.132	34.01	15.004	14.034
ENSMUSG00000069808	Fam57a	862.135	-0.43872	0.143857	-3.0497	0.00229073	0.033327	ENSMUSG00000069808	692.037	716.052	617.045	1102.27	1108.04	999.724		ENSMUSG00000069808	Fam57a	1367.96	2.44707	0.244284	10.0173	1.27919e-23	3.52677e-22	ENSMUSG00000069808	357.054	481.014	386.01	1887.97	2277.71	1860.13
ENSMUSG00000070419	Cyp3a57	168.658	-1.22554	0.280384	-4.37094	1.23711e-05	0.000564683	ENSMUSG00000070419	62	127	95.644	247.049	231	276		ENSMUSG00000070419	Cyp3a57	72.745	2.13872	0.51043	4.19003	2.78918e-05	0.000107497	ENSMUSG00000070419	7	11	23	62	60	35
ENSMUSG00000070509	Rgma	1261.28	0.372712	0.113563	3.28199	0.00103076	0.018952	ENSMUSG00000070509	1288.81	1291.98	1433.83	1017.32	1119	1393		ENSMUSG00000070509	Rgma	2290.6	0.809012	0.358262	2.25816	0.0239359	0.0480833	ENSMUSG00000070509	731.999	2345.93	1878.94	2959.18	2761.37	2175.34
ENSMUSG00000070691	Runx3	144.781	1.72171	0.559553	3.07695	0.00209132	0.0313638	ENSMUSG00000070691	94.962	108.106	263.266	94	70	72		ENSMUSG00000070691	Runx3	52.3664	-1.36783	0.606805	-2.25414	0.0241871	0.0485402	ENSMUSG00000070691	66	172.066	49	34	44	16
ENSMUSG00000071019	Sdr16c6	89.7495	2.25988	0.636159	3.55238	0.000381768	0.00876391	ENSMUSG00000071019	41	86	302.515	18	52	31		ENSMUSG00000071019	Sdr16c6	29.7148	6.97988	1.26394	5.52234	3.34518e-08	2.04746e-07	ENSMUSG00000071019	1	0	0	67	42	19.276
ENSMUSG00000071369	Map3k5	793.845	-0.672661	0.12238	-5.4965	3.87401e-08	4.47483e-06	ENSMUSG00000071369	627.542	569.294	620.004	889.462	1027.46	1041.19		ENSMUSG00000071369	Map3k5	968.03	1.07767	0.201879	5.33823	9.38606e-08	5.38682e-07	ENSMUSG00000071369	484.382	739.311	533	1403.54	1058	897.936
ENSMUSG00000071551	Akr1c19	736.549	-0.92674	0.145042	-6.38945	1.66481e-10	4.43064e-08	ENSMUSG00000071551	457.758	406.874	552.374	905.9	1146.12	1074.86		ENSMUSG00000071551	Akr1c19	945.234	-0.811383	0.293685	-2.76277	0.00573135	0.0136781	ENSMUSG00000071551	1726.53	1294.62	1461.64	707.506	490	710.316
ENSMUSG00000071716	Apol7e	71.4318	1.21658	0.395499	3.07607	0.00209746	0.031396	ENSMUSG00000071716	63.304	65.557	158.835	56.381	39.005	44.903		ENSMUSG00000071716	Apol7e	35.4025	-1.70205	0.433937	-3.92234	8.76931e-05	0.000310825	ENSMUSG00000071716	50.764	70.413	63.259	26.189	18	17.001
ENSMUSG00000071984	Fndc1	643.004	-1.27474	0.290404	-4.38952	1.13601e-05	0.000522952	ENSMUSG00000071984	456.01	404.965	285.017	839.992	683.983	1048.03		ENSMUSG00000071984	Fndc1	1330.36	-3.24979	0.405492	-8.01445	1.10632e-15	1.50037e-14	ENSMUSG00000071984	1770.24	3887.16	2941.28	443	500	200
ENSMUSG00000072675	Duxbl2	413.851	0.663608	0.222369	2.98426	0.00284261	0.0389142	ENSMUSG00000072675	539.805	378.064	522.662	269.187	295.977	461.249		ENSMUSG00000072675	Duxbl2	260.004	-2.25388	0.474248	-4.75253	2.00891e-06	9.40951e-06	ENSMUSG00000072675	550.678	691.428	434.254	109.733	135.882	88
ENSMUSG00000072720	Myo18b	113.249	1.0642	0.311491	3.41647	0.000634398	0.0130555	ENSMUSG00000072720	137.323	176	143	69	102	50.999		ENSMUSG00000072720	Myo18b	87.7547	2.90892	0.514292	5.65617	1.54789e-08	9.88125e-08	ENSMUSG00000072720	7	54	9	134	143	99
ENSMUSG00000072721	Klra14-ps	39.7038	2.46709	0.639994	3.85486	0.000115795	0.00340489	ENSMUSG00000072721	23.86	31.053	138.578	12	15.31	15.131		ENSMUSG00000072721	Klra14-ps	6.62881	-2.95915	0.913511	-3.23932	0.00119815	0.003351	ENSMUSG00000072721	21.866	14.105	16.976	1	2	1.062
ENSMUSG00000073600	Prob1	861.242	-0.531375	0.108047	-4.91798	8.74408e-07	6.69754e-05	ENSMUSG00000073600	695	670.049	643.491	971	1114.14	1133.17		ENSMUSG00000073600	Prob1	499.945	-1.85457	0.328422	-5.64692	1.63346e-08	1.03736e-07	ENSMUSG00000073600	810.017	1353.4	959.304	207	221	245.048
ENSMUSG00000073910	Mob3b	852.064	-0.532153	0.144072	-3.69366	0.00022105	0.00571817	ENSMUSG00000073910	672.361	662.216	584	1044.17	1108	1120.15		ENSMUSG00000073910	Mob3b	901.462	-0.44884	0.155681	-2.88307	0.00393822	0.00980219	ENSMUSG00000073910	1024.41	1285	1105.61	776.092	709	660.002
ENSMUSG00000074151	Nlrc5	842.236	0.56354	0.16814	3.35162	0.000803411	0.0156472	ENSMUSG00000074151	756.886	947.362	1227.49	691.001	852.398	587.001		ENSMUSG00000074151	Nlrc5	708.457	1.09835	0.232012	4.73401	2.20131e-06	1.02611e-05	ENSMUSG00000074151	246.999	470.999	301.035	834.044	833.986	563
ENSMUSG00000074513	Arfip1	1757.36	-0.278545	0.0799132	-3.48559	0.000491056	0.0106353	ENSMUSG00000074513	1424.4	1520.48	1517.85	1902.71	2148.28	2132.14		ENSMUSG00000074513	Arfip1	1777.7	0.909598	0.160206	5.67768	1.3653e-08	8.77039e-08	ENSMUSG00000074513	1414.23	1270.46	1147.35	2269.63	1817.24	1964.35
ENSMUSG00000074715	Ccl28	359.859	-1.95647	0.654337	-2.99001	0.00278972	0.0384247	ENSMUSG00000074715	230	82	90.185	677.038	315	870		ENSMUSG00000074715	Ccl28	2274.84	2.34736	0.285609	8.2188	2.05542e-16	2.9901e-15	ENSMUSG00000074715	459	463.246	780.019	3370.13	2579	1999.14
ENSMUSG00000075304	Sp5	32.9405	-1.25555	0.424268	-2.95932	0.00308318	0.041062	ENSMUSG00000075304	14	19	21	48	45	58		ENSMUSG00000075304	Sp5	32.5593	-2.05821	0.60775	-3.38661	0.000707623	0.00207289	ENSMUSG00000075304	32	43	109	7	14	19
ENSMUSG00000075703	Selenoi	862.975	-0.34181	0.113689	-3.00653	0.00264248	0.0369147	ENSMUSG00000075703	721.169	769.084	759.178	888.092	991.999	1060		ENSMUSG00000075703	Selenoi	1139.82	1.57325	0.14672	10.7228	7.95847e-27	2.79183e-25	ENSMUSG00000075703	539.769	820.97	666.518	1472.9	1287	1050.49
ENSMUSG00000076435	Acsf2	1142.07	0.603107	0.151211	3.98852	6.64878e-05	0.00215373	ENSMUSG00000076435	1299.85	1131.31	1403.27	806.02	1018.35	1110		ENSMUSG00000076435	Acsf2	445.402	-0.96699	0.286992	-3.36939	0.000753341	0.00219321	ENSMUSG00000076435	348.432	815.371	640.082	377.01	384.709	212.954
ENSMUSG00000076490	Trbc1	133.888	1.62466	0.368394	4.41011	1.03316e-05	0.000483289	ENSMUSG00000076490	122.193	149.534	307.32	71.503	80.126	55.556		ENSMUSG00000076490	Trbc1	39.8484	-2.51256	0.420248	-5.97876	2.24845e-09	1.58234e-08	ENSMUSG00000076490	115.432	65.046	69.43	12.341	15.317	13.666
ENSMUSG00000078234	Klhdc7a	823.356	-0.938899	0.234826	-3.99827	6.38067e-05	0.00208294	ENSMUSG00000078234	386.406	738.005	473.048	1191.02	1190.66	1040		ENSMUSG00000078234	Klhdc7a	688.384	-0.864239	0.268634	-3.21716	0.00129468	0.00359079	ENSMUSG00000078234	769.492	1040.92	970.641	664.99	406.626	359.516
ENSMUSG00000078974	Sec61g	497.057	-0.486982	0.152964	-3.18363	0.0014544	0.0245032	ENSMUSG00000078974	423.691	406.32	339.662	577.682	615.896	648.67		ENSMUSG00000078974	Sec61g	713.721	1.37882	0.285761	4.82508	1.3995e-06	6.71388e-06	ENSMUSG00000078974	652.136	353.148	392.405	909.545	926.019	1285.56
ENSMUSG00000079227	Ccr5	741.386	0.958807	0.265276	3.61438	0.000301069	0.00731794	ENSMUSG00000079227	540.488	819.395	1264.48	613.935	511.647	566.746		ENSMUSG00000079227	Ccr5	364.58	1.62726	0.462451	3.51877	0.000433552	0.00133703	ENSMUSG00000079227	151.435	135.223	155.125	507.095	479.835	238.196
ENSMUSG00000079298	Klrb1b	54.2761	1.36638	0.407178	3.35573	0.000791572	0.0154401	ENSMUSG00000079298	51	40	121.323	37.001	34	36.581		ENSMUSG00000079298	Klrb1b	16.1232	-2.21241	0.641512	-3.44874	0.000563218	0.00168499	ENSMUSG00000079298	43	42	39.939	6.095	12.558	2
ENSMUSG00000079363	Gbp4	912.154	0.755939	0.24745	3.05492	0.00225122	0.0329745	ENSMUSG00000079363	683.622	1256.07	1366.33	587.91	970.115	597.633		ENSMUSG00000079363	Gbp4	828.517	0.949928	0.343333	2.76679	0.00566117	0.0135282	ENSMUSG00000079363	321.866	778.136	462.175	954.087	798.793	695.571
ENSMUSG00000079620	Muc4	456.821	-2.41702	0.653384	-3.69923	0.000216258	0.00564066	ENSMUSG00000079620	221	82	114.034	1019.02	409.001	817.096		ENSMUSG00000079620	Muc4	12261.9	4.63626	0.255266	18.1625	1.02261e-73	4.59353e-71	ENSMUSG00000079620	389	815.203	380.08	26633	16030.9	7966.25
ENSMUSG00000079852	Klra4	306.752	2.05822	0.406635	5.06159	4.15765e-07	3.52883e-05	ENSMUSG00000079852	250	284.228	884.832	138.231	115	126.218		ENSMUSG00000079852	Klra4	49.7358	-2.5899	0.4431	-5.84497	5.0667e-09	3.41307e-08	ENSMUSG00000079852	117	80	121	23	9	15
ENSMUSG00000084128	Esrp2	586.12	-0.749802	0.202822	-3.69685	0.000218287	0.00567474	ENSMUSG00000084128	334.178	509.115	533.994	680.999	763.239	649.999		ENSMUSG00000084128	Esrp2	1350.84	1.71703	0.197424	8.69716	3.40307e-18	5.84104e-17	ENSMUSG00000084128	498.998	489.998	408	1977.98	1726	1429.83
ENSMUSG00000089727	Klra8	336.154	2.06549	0.671278	3.07695	0.00209131	0.0313638	ENSMUSG00000089727	239.111	285.99	1037.86	168.908	129.689	111.868		ENSMUSG00000089727	Klra8	69.1875	-2.43386	0.390813	-6.22768	4.73382e-10	3.57599e-09	ENSMUSG00000089727	213.134	126.163	175.221	28	23	33.141
ENSMUSG00000089789	Rdh1	395.428	-1.06354	0.270368	-3.93367	8.36589e-05	0.00259095	ENSMUSG00000089789	273.477	293.508	150.947	567.906	639.519	490.338		ENSMUSG00000089789	Rdh1	96.4099	-1.49424	0.354841	-4.211	2.54238e-05	9.88243e-05	ENSMUSG00000089789	81.98	96.376	210.513	51.007	44.632	31.742
ENSMUSG00000089876	Tmem102	186.703	-0.740453	0.211256	-3.505	0.000456615	0.0101411	ENSMUSG00000089876	141	141	112.003	227	276.649	240		ENSMUSG00000089876	Tmem102	458.824	1.9953	0.294422	6.77702	1.22677e-11	1.11518e-10	ENSMUSG00000089876	142	205.96	206	619.309	418	939
ENSMUSG00000090066	1110002E22Rik	513.825	0.823708	0.199507	4.12872	3.64796e-05	0.00134146	ENSMUSG00000090066	617.998	516.913	498.143	388.957	429	508		ENSMUSG00000090066	1110002E22Rik	151.505	-3.15333	0.369884	-8.52519	1.52563e-17	2.49092e-16	ENSMUSG00000090066	251	548.292	379.101	67	32	25
ENSMUSG00000090231	Cfb	1155.77	-0.804867	0.193538	-4.15871	3.20049e-05	0.00121838	ENSMUSG00000090231	721.646	718.676	990.073	1883.96	1441.82	1251.41		ENSMUSG00000090231	Cfb	15787.9	5.62038	0.304797	18.4398	6.30086e-76	3.1363e-73	ENSMUSG00000090231	514.273	587.665	246.672	23307	16329	18250.2
ENSMUSG00000090877	Hspa1b	1396.93	-0.710848	0.10928	-6.5048	7.77952e-11	2.39518e-08	ENSMUSG00000090877	962.347	1012.96	1010.9	1849.17	1795.94	1877.7		ENSMUSG00000090877	Hspa1b	4654.1	1.73263	0.449605	3.85368	0.000116356	0.000401599	ENSMUSG00000090877	444.81	2812.31	2197.46	5330.8	6009.91	4421.91
ENSMUSG00000092083	Kcnb2	135.003	-0.661935	0.21526	-3.07504	0.00210473	0.0314448	ENSMUSG00000092083	122.044	96	101.002	141	177	173		ENSMUSG00000092083	Kcnb2	64.8857	-3.36134	0.506377	-6.63803	3.17894e-11	2.75513e-10	ENSMUSG00000092083	138	176	170	21.014	12	4
ENSMUSG00000094985	Topaz1	175.671	-1.72708	0.429779	-4.01853	5.85614e-05	0.00195645	ENSMUSG00000094985	89	93.27	37.998	329	253.012	244.013		ENSMUSG00000094985	Topaz1	59.2034	-6.24105	0.714588	-8.73378	2.46305e-18	4.2754e-17	ENSMUSG00000094985	206.09	133.007	171	1	3	2
ENSMUSG00000098207	Arl14	82.9137	-1.27502	0.338574	-3.76585	0.000165986	0.00456446	ENSMUSG00000098207	33	63.091	40	98	131	150		ENSMUSG00000098207	Arl14	130.425	2.20089	0.425364	5.17412	2.28983e-07	1.24548e-06	ENSMUSG00000098207	59	22	50	210	97	247
ENSMUSG00000099009	Rdh16f1	452.824	-1.15093	0.309424	-3.71958	0.000199554	0.00529393	ENSMUSG00000099009	265.906	375.368	146.79	731.25	628.797	615.38		ENSMUSG00000099009	Rdh16f1	107.491	-1.8062	0.67516	-2.67521	0.00746818	0.017317	ENSMUSG00000099009	180.849	125.907	273.746	39.653	54.932	57.59
ENSMUSG00000105504	Gbp5	399.357	0.832874	0.274835	3.03045	0.00244189	0.0347935	ENSMUSG00000105504	306.047	472.242	684.056	222	387.994	312.998		ENSMUSG00000105504	Gbp5	246.847	-0.957633	0.243261	-3.93666	8.26245e-05	0.000294389	ENSMUSG00000105504	234	439.145	375.063	213.872	174	101
ENSMUSG00000107068	Gm42742	3156.59	1.1349	0.255597	4.44021	8.98731e-06	0.000438257	ENSMUSG00000107068	2604.49	3413.04	4622.17	1579.47	3069.89	2571.72		ENSMUSG00000107068	Gm42742	1959.4	-2.69847	0.222766	-12.1135	8.96204e-34	4.85453e-32	ENSMUSG00000107068	4828.88	6910.17	6731.3	805.555	700.632	346.213
ENSMUSG00000110195	Pde2a	489.244	1.59982	0.357856	4.47058	7.80089e-06	0.000392595	ENSMUSG00000110195	404.426	915.32	1000.53	197.116	400.146	130.918		ENSMUSG00000110195	Pde2a	226.78	-2.9424	1.21752	-2.4167	0.0156617	0.0331771	ENSMUSG00000110195	44.207	1026.12	814.585	84.872	90.329	0
ENSMUSG00000113902	Ndufb1-ps	1055.99	-0.384925	0.124749	-3.0856	0.00203144	0.0307004	ENSMUSG00000113902	940.17	868.218	768.299	1176	1282.29	1369		ENSMUSG00000113902	Ndufb1-ps	1297.54	1.07103	0.262388	4.08185	4.46786e-05	0.000166367	ENSMUSG00000113902	1142.9	813.604	753.373	1431.81	1520.04	2291.04

## Sheet: Sample ID
Sample ID	Genotype		Sample ID	Genotype and treatment group
RMU065	WT		RMU047	WT-Ctrl
RMU066	WT		RMU048	WT-Ctrl
RMU067	WT		RMU049	WT-Ctrl
RMU068	AF1_FFF		RMU053	WT-EB
RMU069	AF1_FFF		RMU054	WT-EB
RMU070	AF1_FFF		RMU055	WT-EB
