# Supplementary material for: Activation function 1 of progesterone receptor is required for progesterone antagonism of oestrogen action in the uterus
Source: BMC Biol. 2022 Oct 5;20:222. doi: 10.1186/s12915-022-01410-3 (PMC9535881; doi:10.1186/s12915-022-01410-3)
Supplement: Supplementary file 4 — Additional file 4. 1341 Differentially expressed genes between the WT and AF1_FFF uterus on GD4.5. [file 12915_2022_1410_MOESM4_ESM.xlsx]

## Sheet: Suppl.Table 3
DESEQ2 AF1_FFF vs WT (GD 4.5)	external_gene_name	baseMean	log2FoldChange	lfcSE	stat	pvalue	padj	Ensembl gene ID (counts)	RMP736	RMP737	RMP738	RMP739	RMP744	RMP745	RMP746	RMP747
ENSMUSG00000000120	Ngfr	1838.16	-2.19306	0.495596	-4.4251	9.63955e-06	0.000393179	ENSMUSG00000000120	299	806	436	1085	3266.91	4948.15	1409.67	2860
ENSMUSG00000000202	Btbd17	8.77478	-4.117	1.32606	-3.10468	0.00190486	0.029188	ENSMUSG00000000202	0	0	3	2	1	13	8	9
ENSMUSG00000000223	Drp2	128.904	-0.863692	0.253322	-3.40947	0.000650897	0.0127434	ENSMUSG00000000223	88	81	89	114	187.001	212.999	111	143
ENSMUSG00000000308	Ckmt1	337.25	-2.54454	0.361761	-7.03376	2.01048e-12	4.35968e-10	ENSMUSG00000000308	170	97	98.001	50	303	703.001	628.999	529.999
ENSMUSG00000000320	Alox12	211.06	-0.461236	0.154072	-2.99364	0.00275675	0.0385832	ENSMUSG00000000320	188	212	185	136	237	235	231	267
ENSMUSG00000000532	Acvr1b	907.969	-0.582708	0.174947	-3.33077	0.000866076	0.0159879	ENSMUSG00000000532	741	781.986	805	609	907	1226	1207	941
ENSMUSG00000000567	Sox9	644.555	-0.74458	0.232644	-3.20052	0.0013718	0.0227142	ENSMUSG00000000567	634	535	421	327	631	784	1003.42	811
ENSMUSG00000000568	Hnrnpd	3536.39	0.424529	0.127223	3.3369	0.000847197	0.0156562	ENSMUSG00000000568	4511	4320.95	4374	3036.79	3352	3085.15	2333.02	3452.87
ENSMUSG00000000739	Sult5a1	223.035	-0.593621	0.200238	-2.96458	0.003031	0.0415061	ENSMUSG00000000739	211.997	159.999	164.249	159	262.209	333.989	235.233	259.209
ENSMUSG00000000915	Hip1r	969.683	-0.663534	0.203593	-3.25912	0.0011176	0.0196164	ENSMUSG00000000915	752.838	909.723	710.999	666.456	924.025	1202.14	1350.87	1129.69
ENSMUSG00000000938	Hoxa10	6325.53	0.30954	0.0931841	3.32181	0.000894347	0.0164239	ENSMUSG00000000938	7124	7978	7547.99	5802	5779.18	6154.6	4835	5637.99
ENSMUSG00000000983	Wfdc18	23.7661	-5.86237	0.93398	-6.27676	3.45704e-10	4.77602e-08	ENSMUSG00000000983	0	2	2	0	17	30	61	47
ENSMUSG00000001025	S100a6	9264.55	0.787307	0.181957	4.32689	1.51233e-05	0.000577597	ENSMUSG00000001025	13062.3	12382	13349.1	9041.01	7048	5169.68	5145.98	9848.99
ENSMUSG00000001054	Rmnd5b	759.344	-0.834558	0.140274	-5.94949	2.68984e-09	3.15614e-07	ENSMUSG00000001054	618	595.207	538	441	1007.11	1080	862	929
ENSMUSG00000001119	Col6a1	40751.5	-0.98632	0.270077	-3.65199	0.000260218	0.0060568	ENSMUSG00000001119	18394.1	27235.6	22401.8	40528.4	64059.9	76106.6	31362.4	49569.9
ENSMUSG00000001249	Hpn	105.718	-1.0776	0.324915	-3.31657	0.000911311	0.016697	ENSMUSG00000001249	59	82	78	59	116.999	110	200	115
ENSMUSG00000001403	Ube2c	1017.05	0.78882	0.218644	3.60778	0.000308822	0.0070072	ENSMUSG00000001403	1402.44	1179.1	1667.93	988	902.002	554.009	531.005	990.003
ENSMUSG00000001436	Slc19a1	719.71	0.769004	0.205658	3.73923	0.000184585	0.00458278	ENSMUSG00000001436	800.001	912.999	1084.02	752.999	668	497.999	402	591.97
ENSMUSG00000001507	Itga3	1605.14	0.390533	0.118859	3.28567	0.00101739	0.018193	ENSMUSG00000001507	1871	1977.23	1854	1574	1266	1431.89	1165.25	1745.03
ENSMUSG00000001542	Ell2	802.672	-0.564258	0.18146	-3.10954	0.00187379	0.0289492	ENSMUSG00000001542	912.001	671	663	518.001	738	769	1037.05	1083
ENSMUSG00000001630	Stk38l	877.36	-0.339574	0.116389	-2.91758	0.00352758	0.046164	ENSMUSG00000001630	850.08	959.616	652.941	753.805	974.738	964.003	853.762	1005.83
ENSMUSG00000001763	Tspan33	219.665	-1.2235	0.260908	-4.68939	2.74017e-06	0.000145331	ENSMUSG00000001763	200	138	103	90	263.001	300.001	349	305
ENSMUSG00000001891	Ugp2	2673.57	-0.443412	0.13139	-3.37478	0.000738752	0.0141403	ENSMUSG00000001891	2833.38	2664	1975.61	1836	3014.99	2704.51	2929.71	3479
ENSMUSG00000002068	Ccne1	408.734	0.782775	0.240823	3.25041	0.00115237	0.0200012	ENSMUSG00000002068	648	418.301	532	394	298.001	273	210.305	490
ENSMUSG00000002204	Napsa	263.965	-0.776382	0.249524	-3.11145	0.00186169	0.0288359	ENSMUSG00000002204	207.999	143	176.001	210	246	450	366.333	325
ENSMUSG00000002228	Ppm1j	98.9015	-0.925453	0.312304	-2.96331	0.00304348	0.0416104	ENSMUSG00000002228	65	87	121	58	74	124	140	90
ENSMUSG00000002250	Ppard	661.899	0.372349	0.124798	2.98361	0.00284872	0.0395794	ENSMUSG00000002250	633	751.826	816	748.001	579	649	461	666
ENSMUSG00000002308	Cd320	756.607	-0.441132	0.110719	-3.98424	6.76977e-05	0.00199166	ENSMUSG00000002308	738.001	763	741.001	499	864	821	648.001	1003
ENSMUSG00000002504	Slc9a3r2	1688.6	0.401163	0.0951598	4.21568	2.49028e-05	0.000886923	ENSMUSG00000002504	1674	1965.94	2132	1765.7	1456	1517.05	1286	1716.88
ENSMUSG00000002550	Uck1	921.987	-0.484042	0.110905	-4.36446	1.27435e-05	0.000495033	ENSMUSG00000002550	822.154	830	715.342	709.518	1175.73	1203.53	855.122	1091.56
ENSMUSG00000002565	Scin	252.735	0.88437	0.199552	4.43177	9.34638e-06	0.000385814	ENSMUSG00000002565	308	354	446	235.312	182	192	138	190
ENSMUSG00000002768	Mea1	948.465	-0.258393	0.085064	-3.03763	0.00238449	0.0344425	ENSMUSG00000002768	782.999	925.001	879	825	1030	1052	982.741	1129
ENSMUSG00000002847	Pla1a	857.882	-1.67398	0.286944	-5.83381	5.41745e-09	5.72878e-07	ENSMUSG00000002847	391	401	365	524	1326	1907.53	639	1187.5
ENSMUSG00000003032	Klf4	1043.28	-0.998763	0.212506	-4.69993	2.60251e-06	0.000140642	ENSMUSG00000003032	637	811.186	643	712	973	1680.03	1655	1169
ENSMUSG00000003038	Hmgn2	5584.29	0.397675	0.118251	3.36296	0.000771107	0.0146168	ENSMUSG00000003038	7076.78	6421.64	7242.8	5361.78	5274.6	4058.71	4016.97	5592.86
ENSMUSG00000003051	Elf3	776.793	-2.1332	0.525775	-4.05725	4.96538e-05	0.00155506	ENSMUSG00000003051	386	267.415	327.999	161	465	1770.47	1810	944
ENSMUSG00000003354	Ccdc65	84.0744	-1.13155	0.363952	-3.10905	0.00187687	0.0289664	ENSMUSG00000003354	47	89	30	53	80	112	131	113
ENSMUSG00000003469	Phyhip	49.4837	-2.07389	0.45162	-4.59212	4.38774e-06	0.000208796	ENSMUSG00000003469	18	25	5	27	54	90	96	81
ENSMUSG00000003528	Slc25a1	899.387	-0.439997	0.104737	-4.20095	2.65796e-05	0.000933063	ENSMUSG00000003528	722	849	834	721.786	956.492	1062.57	1047.05	978.999
ENSMUSG00000003541	Ier3	1480.6	-1.08635	0.298207	-3.64294	0.000269539	0.00624827	ENSMUSG00000003541	1412	940.995	876	601	1510	1708	2903	1685
ENSMUSG00000003746	Man1a	3381.25	-0.519993	0.131453	-3.95573	7.62998e-05	0.00220793	ENSMUSG00000003746	3141	3014	2437	2705	4301.45	4577.31	2927.79	3997.43
ENSMUSG00000004043	Stat5a	714.792	-1.29045	0.208464	-6.19028	6.00593e-10	7.83852e-08	ENSMUSG00000004043	504.48	422.229	404.071	338.432	736.282	1465.14	938.293	927.321
ENSMUSG00000004360	9330159F19Rik	141.679	0.898353	0.212562	4.2263	2.37565e-05	0.000849629	ENSMUSG00000004360	199	195.363	233	148	105	107	77	88.44
ENSMUSG00000004415	Col26a1	98.7537	1.1725	0.272989	4.29505	1.74655e-05	0.000647621	ENSMUSG00000004415	151.999	125.049	161.047	106	57	70	54	57
ENSMUSG00000004558	Ndrg2	1942.57	-0.649362	0.196114	-3.31114	0.000929161	0.0169155	ENSMUSG00000004558	1422	1667	1341	1648	1974	2880	2143	2271
ENSMUSG00000004791	Pgf	285.937	1.13821	0.333307	3.4149	0.000638062	0.0125784	ENSMUSG00000004791	450.999	378	521.001	202	228	99	162.001	232.999
ENSMUSG00000004864	Mapk13	196.914	-1.12857	0.334969	-3.36916	0.000753968	0.0143514	ENSMUSG00000004864	172	134	123	84	152.999	275.99	352.001	228
ENSMUSG00000004891	Nes	1283.16	0.672366	0.148666	4.52266	6.10677e-06	0.00027458	ENSMUSG00000004891	1500	1957	1614	1394.29	1116	835	729	1245
ENSMUSG00000004894	Hapln2	9.96819	-2.61673	0.693087	-3.77548	0.0001597	0.00404111	ENSMUSG00000004894	5	3	4	0	9	22	16	24
ENSMUSG00000004988	Fxyd4	53.4064	-2.54017	0.632637	-4.01521	5.93931e-05	0.00178816	ENSMUSG00000004988	47.001	5	16	4	93.998	91.999	128	34.999
ENSMUSG00000005103	Wdr1	5455.44	-0.299162	0.0678482	-4.40928	1.03717e-05	0.000415014	ENSMUSG00000005103	5006	5526.2	5076	4672.86	5760.56	6185.7	4894.94	6545.07
ENSMUSG00000005125	Ndrg1	4651.7	0.60852	0.18977	3.20662	0.00134304	0.0223809	ENSMUSG00000005125	6201.35	5484.1	7112.86	4022	4896	2973.07	3089.01	3698
ENSMUSG00000005148	Klf5	769.466	0.974168	0.238161	4.09038	4.30672e-05	0.00139789	ENSMUSG00000005148	1291	823	1357	676	459	414	506	678
ENSMUSG00000005320	Fgfr4	43.4395	-1.63386	0.491938	-3.32127	0.000896089	0.0164356	ENSMUSG00000005320	24	25	20	21	37	102	28	68
ENSMUSG00000005364	Il5ra	25.1635	-2.9859	0.601847	-4.96123	7.00469e-07	4.41167e-05	ENSMUSG00000005364	6	5	1	14	29.878	29	56	37.972
ENSMUSG00000005540	Fcer2a	10.2959	3.36347	0.754585	4.45738	8.29687e-06	0.000350947	ENSMUSG00000005540	11	11	20	27	2	2	2	2
ENSMUSG00000005609	Ctr9	3557.82	-0.641039	0.122503	-5.23283	1.66937e-07	1.2654e-05	ENSMUSG00000005609	2840	3052	2734	2741	4265	5080.62	3095.41	4679.57
ENSMUSG00000005611	Mrvi1	4781.88	-0.775076	0.256199	-3.02529	0.00248394	0.0356385	ENSMUSG00000005611	3069	4482.79	2297	4588.74	6243	6905.7	4344	5687.56
ENSMUSG00000005640	Insrr	43.3568	1.8272	0.423192	4.31766	1.57691e-05	0.000598981	ENSMUSG00000005640	66	70	55	43.999	15	25	10	37
ENSMUSG00000005686	Ampd3	1907.13	-2.27358	0.251491	-9.04042	1.56069e-19	1.16244e-16	ENSMUSG00000005686	790.992	788.996	387	712.003	2899	3708.27	2625.73	2873
ENSMUSG00000005803	Sqor	1773.89	0.330995	0.091105	3.63311	0.000280027	0.00645645	ENSMUSG00000005803	2100	2036.36	2118.75	1888	1642	1640	1195	1672
ENSMUSG00000005958	Ephb3	505.842	0.473263	0.152017	3.11322	0.00185055	0.0287154	ENSMUSG00000005958	650.001	626	492.999	563.999	457.999	399	406.001	436
ENSMUSG00000005973	Rcn1	7329.75	0.622091	0.165557	3.75756	0.000171577	0.0043035	ENSMUSG00000005973	9281.81	8951.57	8777.83	9380.91	6349	5740.15	3466.97	7336.48
ENSMUSG00000006205	Htra1	2450.81	-1.13061	0.134599	-8.39985	4.47057e-17	2.25251e-14	ENSMUSG00000006205	1700	1432.36	1501	1595	3439.97	4465.74	2386.45	3200.31
ENSMUSG00000006344	Ggt5	1454.25	-1.63361	0.174456	-9.36401	7.67702e-21	6.92184e-18	ENSMUSG00000006344	648.001	733.999	667	827.002	1822	2719.88	1882	2199.76
ENSMUSG00000006398	Cdc20	1031.17	0.75213	0.208458	3.60807	0.000308483	0.0070072	ENSMUSG00000006398	1286	1245	1586	1115.77	874	671.867	467	1077
ENSMUSG00000006567	Atp7b	61.7443	2.85587	0.309632	9.22345	2.87703e-20	2.24029e-17	ENSMUSG00000006567	111	106	95	123	15	11	12	22
ENSMUSG00000006699	Cdc42	10905.7	-0.309444	0.0609496	-5.07704	3.83357e-07	2.54546e-05	ENSMUSG00000006699	11268	10826.5	9655.04	8574.97	11556.5	12465.7	10074.9	13013.2
ENSMUSG00000006782	Cnp	583.247	-0.703002	0.209976	-3.34802	0.000813918	0.0152219	ENSMUSG00000006782	399	445.179	507	427	506	954	764	647
ENSMUSG00000006958	Chrd	586.254	1.07763	0.236698	4.55276	5.29476e-06	0.00024648	ENSMUSG00000006958	893	997	604.002	555	371.001	378	340.001	465
ENSMUSG00000007655	Cav1	9707.95	-0.433007	0.114643	-3.77699	0.000158733	0.00402256	ENSMUSG00000007655	8610.58	10522.9	8560.32	7130.07	10171.2	12370.9	9101	11057.1
ENSMUSG00000007682	Dio2	4464.17	-1.95359	0.224178	-8.71445	2.9217e-18	1.66839e-15	ENSMUSG00000007682	1653.6	1649	1732	2351	4788	8765.95	6237.81	8047.02
ENSMUSG00000007817	Zmiz1	5948.08	0.39407	0.116852	3.37239	0.000745202	0.0142319	ENSMUSG00000007817	6649	7560.35	7632.38	5822	5777.51	4530.19	4103	5879.15
ENSMUSG00000007872	Id3	999.28	0.747899	0.222473	3.36175	0.000774498	0.0146607	ENSMUSG00000007872	1158	1219	1539	970	797.74	517	725	1007
ENSMUSG00000007888	Crlf1	31.9956	-4.47709	0.575984	-7.77294	7.66839e-15	2.85581e-12	ENSMUSG00000007888	5	3	1	5	18	70	56	58
ENSMUSG00000007987	Ift22	356.893	-0.418955	0.116344	-3.601	0.000316995	0.00712657	ENSMUSG00000007987	326	351	314.999	328.999	394	411	289	432.001
ENSMUSG00000008305	Tle1	1543.29	0.28766	0.0868318	3.31285	0.000923518	0.0168485	ENSMUSG00000008305	1704	1797.99	1682.71	1690	1508.13	1347	1239.51	1398
ENSMUSG00000008540	Mgst1	2123.24	0.458255	0.158657	2.88834	0.0038728	0.0495597	ENSMUSG00000008540	2872	2528	2908.93	1636.11	1928	1492.9	1624.79	2146
ENSMUSG00000008601	Rab25	367.694	-1.17085	0.350725	-3.33837	0.00084272	0.0156072	ENSMUSG00000008601	300.001	179	275.997	129	325	536	661.003	460
ENSMUSG00000008730	Hipk1	4520.04	-0.339457	0.0942024	-3.60348	0.000313984	0.00709612	ENSMUSG00000008730	4545	4438.02	3902	3490	4944.64	5495.29	4378.03	4973
ENSMUSG00000009092	Derl3	301.367	2.04817	0.308273	6.64403	3.05214e-11	5.50381e-09	ENSMUSG00000009092	705.999	438.999	300	425.001	107	101	116	148
ENSMUSG00000009216	Fam163b	5.85305	-5.24483	1.29648	-4.04544	5.22239e-05	0.00161489	ENSMUSG00000009216	1	0	0	0	7	19	6	15
ENSMUSG00000009293	Ube2g2	1608.24	-0.375534	0.0951099	-3.94842	7.8669e-05	0.00225742	ENSMUSG00000009293	1520.65	1573.34	1410.43	1141.09	1898.66	1972.69	1517.23	1887.9
ENSMUSG00000009356	Lpo	56.1819	-5.31301	0.702458	-7.56346	3.92501e-14	1.17964e-11	ENSMUSG00000009356	11	1	0	0	58	120	137.991	112
ENSMUSG00000009621	Vav2	784.987	0.51964	0.172016	3.02089	0.00252035	0.0360402	ENSMUSG00000009621	879.664	1025.02	936	770.541	716.063	635	542	726
ENSMUSG00000009772	Nuak2	168.947	0.78797	0.198631	3.967	7.27828e-05	0.00212048	ENSMUSG00000009772	246	203	221	182.078	164	119	77	150
ENSMUSG00000009894	Snap47	896.276	-0.272902	0.0912564	-2.9905	0.00278521	0.038823	ENSMUSG00000009894	833.001	873	826.57	820.368	1009	957	774.001	1082.61
ENSMUSG00000010307	Tmem86a	746.536	-0.564075	0.14529	-3.8824	0.00010343	0.00281539	ENSMUSG00000010307	706	645	500	541	903	965.999	858	855
ENSMUSG00000010435	Spaca7	57.9258	3.17164	0.537134	5.90475	3.53179e-09	4.00682e-07	ENSMUSG00000010435	203	72	47	107	9	5	10	22
ENSMUSG00000010609	Psen2	721.167	-0.568954	0.159086	-3.57638	0.000348382	0.00772074	ENSMUSG00000010609	606.012	658	546	589	868.713	852.999	961.001	643
ENSMUSG00000010760	Phlda2	9.98105	2.22673	0.749052	2.97274	0.00295159	0.0407443	ENSMUSG00000010760	23	18	14	18	1	7	0	7
ENSMUSG00000011034	Slc5a1	131.36	-1.09834	0.350536	-3.1333	0.00172852	0.0272635	ENSMUSG00000011034	78	71	129	63	89	215	210	179
ENSMUSG00000011171	Vipr2	157.427	1.27171	0.258479	4.91996	8.65622e-07	5.29606e-05	ENSMUSG00000011171	258	243	252	201	104	85	42	120
ENSMUSG00000011179	Odc1	3484.28	0.627744	0.192706	3.25753	0.00112388	0.0196269	ENSMUSG00000011179	5041.2	4163.16	5378.37	2869.61	2973	2160.11	2195	3455.97
ENSMUSG00000011884	Gltp	842.068	-0.559942	0.191935	-2.91735	0.00353014	0.046164	ENSMUSG00000011884	599	658.965	689.652	781	811	1245	1032	872.982
ENSMUSG00000012350	Ehf	1769.68	-1.3538	0.292712	-4.62501	3.74576e-06	0.000183864	ENSMUSG00000012350	1724	860.042	1095	501	2158	2027	3369	2315
ENSMUSG00000012428	Steap4	1344.31	-1.02514	0.260676	-3.93261	8.40287e-05	0.00239517	ENSMUSG00000012428	642	1180	885	909	1896	2691.24	1159	1358.2
ENSMUSG00000013089	Etv5	826.318	0.461508	0.1015	4.54686	5.44511e-06	0.000251429	ENSMUSG00000013089	1018	1085	965	863.046	780.039	696.999	525	738
ENSMUSG00000013338	Fer1l4	93.2819	-2.66969	0.555771	-4.80357	1.55864e-06	9.05121e-05	ENSMUSG00000013338	30	12	24	25.001	75	169.037	211	124
ENSMUSG00000014158	Trpv4	390.976	-1.24753	0.315638	-3.9524	7.73727e-05	0.00222768	ENSMUSG00000014158	310.001	158	164	240.999	369	621	668.999	584.001
ENSMUSG00000014602	Kif1a	253.181	1.27157	0.273093	4.65616	3.22155e-06	0.000164251	ENSMUSG00000014602	246.999	421	308	383.237	171.028	191	97	158
ENSMUSG00000014846	Tppp3	859.232	-0.790651	0.258946	-3.05334	0.00226309	0.0331926	ENSMUSG00000014846	401.999	824.16	495	781.028	1089	1675.48	910	792
ENSMUSG00000015053	Gata2	1826.02	0.43881	0.081436	5.3884	7.10863e-08	5.82669e-06	ENSMUSG00000015053	2008	2228	2225	1908	1485	1539.72	1491.79	1729
ENSMUSG00000015217	Hmgb3	1130.5	0.443081	0.118375	3.74303	0.000181817	0.00453379	ENSMUSG00000015217	1453.25	1400.18	1488	1085	1040.77	838	734	1124
ENSMUSG00000015222	Map2	1991.83	0.575602	0.182032	3.16208	0.00156644	0.0252444	ENSMUSG00000015222	2314	2467.3	2723	2164.99	1650.99	1922	1101	1611
ENSMUSG00000015312	Gadd45b	131.865	0.761622	0.202378	3.76336	0.000167646	0.00421725	ENSMUSG00000015312	145	135.999	207	164.001	107	107.001	80	106
ENSMUSG00000015342	Xk	272.334	-0.876533	0.218474	-4.01207	6.01891e-05	0.00180578	ENSMUSG00000015342	182	285	129	192	355	361	276	401.153
ENSMUSG00000015437	Gzmb	1344.75	-0.789012	0.204032	-3.8671	0.000110137	0.00297128	ENSMUSG00000015437	1156	971.931	1050.23	871.094	1703	2489.98	1045	1511.01
ENSMUSG00000015441	Gzmf	209.696	-0.656077	0.194288	-3.37682	0.00073328	0.014059	ENSMUSG00000015441	170	181	203.893	117	271	227	190	326
ENSMUSG00000015476	Prrt1	110.002	0.625634	0.205889	3.0387	0.00237599	0.0343777	ENSMUSG00000015476	113	164	124	128	90	84	97	78
ENSMUSG00000015766	Eps8	934.855	-0.551641	0.177003	-3.11657	0.0018297	0.0284691	ENSMUSG00000015766	695	846.343	697	827	1054	1330.06	1013	954
ENSMUSG00000015846	Rxra	1946.13	0.526783	0.117222	4.49388	6.99359e-06	0.000304853	ENSMUSG00000015846	2267.4	2462	2501.21	1997	1594.51	1561.88	1260.13	2001.13
ENSMUSG00000015879	Fam184b	27.5679	-2.76712	0.60218	-4.59517	4.32392e-06	0.000206908	ENSMUSG00000015879	14	3	6	5	30	49	76	30
ENSMUSG00000015880	Ncapg	941.276	0.489308	0.160863	3.04176	0.00235196	0.0342032	ENSMUSG00000015880	1205.78	995.999	1250.15	1008.03	885.001	686	506	1101
ENSMUSG00000015882	Lcorl	854.002	-0.627079	0.17562	-3.57066	0.000356088	0.00786101	ENSMUSG00000015882	854	729	623.999	601.003	863.999	879.999	1070.97	1126
ENSMUSG00000015966	Il17rb	229.537	-1.40722	0.328623	-4.28216	1.85091e-05	0.000679902	ENSMUSG00000015966	246.001	151.001	108	49	462	324	361	187
ENSMUSG00000015968	Cacna1d	639.749	0.578483	0.183591	3.15094	0.00162747	0.0259834	ENSMUSG00000015968	599.001	1111.97	648.999	741.001	621.002	556.001	358.002	548.001
ENSMUSG00000015970	Chdh	2281.06	-1.10852	0.312004	-3.55289	0.000381026	0.0083151	ENSMUSG00000015970	2477	1330.62	1363	683.056	2411	2975	3737.34	3134
ENSMUSG00000016024	Lbp	1559.37	-0.654351	0.200044	-3.27104	0.00107153	0.0188851	ENSMUSG00000016024	1369	1112	1163	1213	1655.02	1774.06	2261	1738
ENSMUSG00000016128	Stard13	802.676	-0.701824	0.203467	-3.44932	0.000561994	0.0113265	ENSMUSG00000016128	568.004	745	545	731	1028.13	1009.56	675	1004
ENSMUSG00000016262	Sertad4	1366.61	0.753561	0.146524	5.14292	2.70498e-07	1.8837e-05	ENSMUSG00000016262	1882	1926.02	1949.41	1278.4	1179	997.494	723.017	1144
ENSMUSG00000016458	Wt1	4617.83	0.716201	0.151849	4.71655	2.39882e-06	0.000130458	ENSMUSG00000016458	6313	6167.76	5709.79	5272.13	3810.35	2687.54	2682.05	4700
ENSMUSG00000016494	Cd34	13804.1	-0.933363	0.165376	-5.64387	1.66272e-08	1.54804e-06	ENSMUSG00000016494	8754.68	10438.1	10085	9443.83	18703.1	23285	12180.5	17324.3
ENSMUSG00000016520	Lnx2	805.042	-0.851395	0.143066	-5.95106	2.66407e-09	3.14746e-07	ENSMUSG00000016520	569	650	543	531.109	946	1283	912	1012
ENSMUSG00000016757	Ttll12	1015.11	0.47024	0.138968	3.3838	0.00071489	0.0138247	ENSMUSG00000016757	1144	1211	1367	981	918.002	807	658	1070
ENSMUSG00000016918	Sulf1	5661.57	0.493966	0.13776	3.5857	0.000336169	0.0074791	ENSMUSG00000016918	6327.06	7491.74	6621.67	6686.03	5646.81	4888.66	2809.71	5479.31
ENSMUSG00000017009	Sdc4	2472.15	-0.427703	0.122955	-3.47854	0.000504151	0.0104181	ENSMUSG00000017009	2485.99	2387.06	2189	1588	2687	2727.35	2625	3111
ENSMUSG00000017204	Gsdma	24.8021	-3.49041	0.804842	-4.33676	1.446e-05	0.000554169	ENSMUSG00000017204	4	9	4	0	8	72	57	39
ENSMUSG00000017309	Cd300lg	303.295	-1.19046	0.155649	-7.64831	2.03632e-14	6.70851e-12	ENSMUSG00000017309	180	237	172.999	179	349	482.169	407.999	391
ENSMUSG00000017400	Stac2	576.644	1.25909	0.239845	5.24961	1.5242e-07	1.16049e-05	ENSMUSG00000017400	810	893	978	589	402	282	202	493
ENSMUSG00000017491	Rarb	62.6801	1.45638	0.37877	3.84502	0.000120543	0.00321655	ENSMUSG00000017491	93	105	60	87	37	35	16	54
ENSMUSG00000017493	Igfbp4	20074.4	0.801598	0.215025	3.72794	0.000193052	0.00475683	ENSMUSG00000017493	26572.2	24691.3	29717.6	19776.7	18766.3	10974	10457.6	19511.1
ENSMUSG00000017631	Abr	2195.42	0.234919	0.0799936	2.93673	0.00331695	0.0442228	ENSMUSG00000017631	2401.99	2745	2368	2256.08	1918	2209.01	1611	2173
ENSMUSG00000017716	Birc5	1143.35	0.686162	0.216357	3.17143	0.00151688	0.0246544	ENSMUSG00000017716	1507.01	1287.04	1703.09	1140.43	981.14	680.005	613.749	1275.11
ENSMUSG00000017897	Eya2	422.326	-0.949994	0.211151	-4.49911	6.82371e-06	0.000298207	ENSMUSG00000017897	312.001	300	305.001	227.001	410.004	721	629	480
ENSMUSG00000017922	Prl3c1	79.6362	3.45979	0.969373	3.5691	0.000358208	0.00789763	ENSMUSG00000017922	178	127.001	82	235	4	5	1	49
ENSMUSG00000018189	Uchl5	785.101	0.576846	0.183059	3.15115	0.00162629	0.0259834	ENSMUSG00000018189	1171.32	984.458	976.461	670.907	635.236	511.308	556.347	817.446
ENSMUSG00000018211	Wfdc15b	157.803	-1.31187	0.431812	-3.03805	0.00238113	0.0344229	ENSMUSG00000018211	185	81	63	50	152	136	316	245
ENSMUSG00000018259	Prl8a2	192.928	3.16608	0.930737	3.40169	0.000669706	0.0130567	ENSMUSG00000018259	458	242	228	609.999	11	12	6	137
ENSMUSG00000018340	Anxa6	8035.12	-0.64858	0.138733	-4.67503	2.93917e-06	0.000152579	ENSMUSG00000018340	5639.34	7313.3	5441.72	6945.68	10602.8	11139.5	7619.22	9615.94
ENSMUSG00000018362	Kpna2	3995.82	0.51083	0.167688	3.04631	0.00231666	0.0337759	ENSMUSG00000018362	5307	4501.16	5649.05	3988.42	3639.94	2776.99	2196.21	4388.71
ENSMUSG00000018446	C1qbp	2344.8	0.501897	0.148381	3.38248	0.000718338	0.0138736	ENSMUSG00000018446	3339	2708	3335.47	1963.01	2109	1737	1605	2190
ENSMUSG00000018500	Adora2b	232.547	2.06192	0.344107	5.99208	2.07168e-09	2.48182e-07	ENSMUSG00000018500	539	405	426	175	93	79	45.011	147
ENSMUSG00000018822	Sfrp5	660.032	2.00838	0.678533	2.95989	0.00307748	0.0419413	ENSMUSG00000018822	865	1039	1263	1030.21	226	56	147	648
ENSMUSG00000018849	Wwc1	860.124	-1.06758	0.347279	-3.07413	0.00211116	0.0315037	ENSMUSG00000018849	723	412.01	706	343	723.494	1126.74	1567	1060
ENSMUSG00000018900	Slc22a5	950.492	0.330583	0.11385	2.90368	0.00368803	0.0478272	ENSMUSG00000018900	1189.04	1116.69	1120.95	882.426	778.83	824.36	709.432	1035.46
ENSMUSG00000018924	Alox15	3786.49	-2.26333	0.309523	-7.3123	2.62605e-13	6.61571e-11	ENSMUSG00000018924	1956	1575	1169	658	6137.98	4879.87	8725.36	4549
ENSMUSG00000019297	Nop9	685.576	0.465283	0.148317	3.13709	0.00170633	0.026966	ENSMUSG00000019297	856	726.176	861	579	688	626	453	691.989
ENSMUSG00000019302	Atp6v0a1	1558.32	-0.365665	0.124918	-2.92723	0.00341999	0.0449638	ENSMUSG00000019302	1391	1679.02	1216.1	1391	1682	1964.81	1589.37	1519.15
ENSMUSG00000019558	Slc6a8	2044.52	0.579956	0.132004	4.39347	1.11555e-05	0.000440336	ENSMUSG00000019558	2499	2521.48	2565	2436	1807.03	1493.99	1151.45	2036
ENSMUSG00000019647	Sema6a	727.77	0.446751	0.108744	4.10828	3.98623e-05	0.00131576	ENSMUSG00000019647	822.991	857.001	924	741.999	649.001	641.001	574.999	609
ENSMUSG00000019785	Clvs2	171.397	-1.12801	0.290593	-3.88176	0.000103701	0.00281539	ENSMUSG00000019785	68	144	99	113	279	280	160	226.001
ENSMUSG00000019787	Trdn	113.114	-1.60267	0.405361	-3.9537	7.6953e-05	0.00222307	ENSMUSG00000019787	63	77	15	73	140	140	173	223
ENSMUSG00000019832	Rab32	613.395	0.405116	0.110461	3.66751	0.000244922	0.0057319	ENSMUSG00000019832	665	749	742.196	687	545	511	479	539
ENSMUSG00000019838	Slc16a10	187.304	-0.659883	0.221481	-2.9794	0.0028881	0.040023	ENSMUSG00000019838	159.001	134	145.991	161	246	264.999	159	210
ENSMUSG00000019841	Rev3l	5937.2	-0.834978	0.141714	-5.89198	3.81584e-09	4.3006e-07	ENSMUSG00000019841	4185.76	4576	3832	4830.7	7849.68	10345.3	5260.17	6929.16
ENSMUSG00000019843	Fyn	1759.88	-0.489894	0.143966	-3.40285	0.00066688	0.0130266	ENSMUSG00000019843	1526.69	1764	1560	1619	1981	2258	1409	1812
ENSMUSG00000019851	Perp	636.238	-1.10409	0.362387	-3.04672	0.0023135	0.0337586	ENSMUSG00000019851	651	284	504	228	426	1108.99	1082.02	737
ENSMUSG00000019852	Arfgef3	170.293	0.722829	0.236102	3.06151	0.00220226	0.0324825	ENSMUSG00000019852	298	231	177	160	106	121	105	182
ENSMUSG00000019873	Reep3	3583.57	-0.267503	0.0894235	-2.99141	0.00277688	0.03877	ENSMUSG00000019873	3458.22	3825.22	3010.66	2985.02	3864.41	4374.22	3369.46	3838.02
ENSMUSG00000019894	Slc6a15	67.754	0.943053	0.304223	3.09987	0.00193603	0.0295073	ENSMUSG00000019894	111	91.118	118	52	58	43	32	48
ENSMUSG00000019942	Cdk1	2191.9	0.609964	0.178786	3.4117	0.000645586	0.012683	ENSMUSG00000019942	3043	2410	3029	2222.53	1910	1322.51	1281.95	2509.74
ENSMUSG00000019978	Epb41l2	3334.38	0.505928	0.174876	2.89307	0.00381495	0.0490645	ENSMUSG00000019978	3801	3886	3834	4399.16	3165	3192.65	1726.02	2813
ENSMUSG00000019982	Myb	156.986	-2.55833	0.407424	-6.27928	3.40135e-10	4.77335e-08	ENSMUSG00000019982	58	31	47	49	112	435	317.001	182
ENSMUSG00000019987	Arg1	30.2041	-2.20575	0.553151	-3.98761	6.67425e-05	0.00196793	ENSMUSG00000019987	12	20	6	7	28	81	52	28
ENSMUSG00000020023	Tmcc3	827.487	-0.964082	0.145666	-6.61843	3.63024e-11	6.47808e-09	ENSMUSG00000020023	673	566	629	456	996.508	1120.9	1096	1007
ENSMUSG00000020027	Socs2	1588.68	-1.2298	0.178191	-6.90161	5.14158e-12	1.02419e-09	ENSMUSG00000020027	1135	1347	775.059	695.065	2194.88	2330	2041	2101
ENSMUSG00000020099	Unc5b	1273.04	1.8628	0.51882	3.59045	0.000330101	0.00735366	ENSMUSG00000020099	2038	1925.24	2287	1653	579	256	244	1182
ENSMUSG00000020100	Slc29a3	780.985	-0.509581	0.159215	-3.20058	0.00137152	0.0227142	ENSMUSG00000020100	632	711.999	527	729	905	1049	806	864
ENSMUSG00000020105	Lrig3	557.243	-0.620135	0.162153	-3.82437	0.000131107	0.00345007	ENSMUSG00000020105	431.001	418	413.001	462	684.001	805.832	594.391	644
ENSMUSG00000020170	Frs2	2439.82	0.302125	0.0931975	3.24177	0.0011879	0.0204521	ENSMUSG00000020170	2969.6	2985.74	2641.79	2570.49	2151.37	2270.72	1641.86	2456.49
ENSMUSG00000020176	Grb10	7904.7	0.384469	0.12504	3.07478	0.00210658	0.0314628	ENSMUSG00000020176	9097.96	9576	8996.85	8958.1	7400.18	6809.44	4579.04	8432.81
ENSMUSG00000020185	E2f7	325.271	0.66653	0.209097	3.18766	0.00143428	0.0235577	ENSMUSG00000020185	353	357.208	349.999	412.311	330.002	212	196	357.839
ENSMUSG00000020186	Csrp2	947.81	0.636284	0.157535	4.039	5.36805e-05	0.00164803	ENSMUSG00000020186	1065	1184	1337.95	1094.73	731.999	752.999	515	957
ENSMUSG00000020205	Phlda1	248.716	-0.775609	0.186105	-4.16758	3.07849e-05	0.00106973	ENSMUSG00000020205	128	184	192	225	308	373	303	286
ENSMUSG00000020241	Col6a2	34382.2	-1.10867	0.297879	-3.72187	0.000197749	0.00483437	ENSMUSG00000020241	12851	21778.9	17671.9	33906.1	56528.9	69514.5	25848.2	41980.2
ENSMUSG00000020275	Rel	391.089	-0.412666	0.131168	-3.14608	0.00165473	0.0263941	ENSMUSG00000020275	387	354	307	330	383	477	380	511
ENSMUSG00000020300	Cpeb4	1018.04	-0.318345	0.104058	-3.0593	0.00221855	0.032646	ENSMUSG00000020300	1061	1052	780	813.338	1114	1124	1022.62	1193
ENSMUSG00000020303	Stc2	399.849	-1.0655	0.228552	-4.66195	3.13225e-06	0.000160655	ENSMUSG00000020303	283	324	248	195	359	563	632	570
ENSMUSG00000020309	Chac2	229.262	-0.868682	0.225646	-3.84975	0.000118238	0.00316209	ENSMUSG00000020309	207	150	186	111	300	238	327	308
ENSMUSG00000020315	Sptbn1	16384.2	0.314718	0.107963	2.91505	0.00355637	0.0464007	ENSMUSG00000020315	16783.1	20727.6	17647.5	19136.8	15546.7	17070.9	10146.3	15273.3
ENSMUSG00000020330	Hmmr	1254.8	0.641989	0.213928	3.00097	0.00269125	0.0379143	ENSMUSG00000020330	1509.09	1499.12	1757.09	1507.07	1086.36	912.584	517.737	1386.27
ENSMUSG00000020376	Rnf130	1723.71	-0.418854	0.136521	-3.06804	0.00215464	0.0319721	ENSMUSG00000020376	1477	1576	1303	1628	1966.83	2377	1476	2008
ENSMUSG00000020427	Igfbp3	14868.7	1.2941	0.30073	4.30318	1.68363e-05	0.000631043	ENSMUSG00000020427	24337.9	20278.6	27386.9	14926.5	11861	3718.51	8920.61	8911.62
ENSMUSG00000020431	Adcy1	433.211	-0.990839	0.2687	-3.68752	0.000226446	0.0053507	ENSMUSG00000020431	318	293	301	270	472	1000	314	532
ENSMUSG00000020458	Rtn4	3989.8	-0.258549	0.0810095	-3.19159	0.00141491	0.023329	ENSMUSG00000020458	4119	3995	3630.87	3319	4112.23	4442	3825	4453.87
ENSMUSG00000020464	Pnpt1	1507.5	0.373523	0.129324	2.88827	0.00387371	0.0495597	ENSMUSG00000020464	2050	1847.59	1839	1218	1293.6	1350	1043	1553.31
ENSMUSG00000020471	Pold2	604.056	0.435559	0.147238	2.95821	0.00309432	0.0420704	ENSMUSG00000020471	575	629	754	683	552	516	483	602
ENSMUSG00000020493	Prr11	958.279	0.676019	0.190836	3.54241	0.000396483	0.00856513	ENSMUSG00000020493	1358.33	1146.98	1388.16	972.693	899.989	574.149	488.699	955.12
ENSMUSG00000020524	Gria1	208.53	-1.86583	0.392928	-4.74854	2.0489e-06	0.000113592	ENSMUSG00000020524	136	79	31	120	250	365	380	262
ENSMUSG00000020570	Sypl	2574.58	-0.341064	0.0919759	-3.70819	0.000208749	0.00502259	ENSMUSG00000020570	2605.29	2430.08	2227.99	2104	2550	2985.38	2581	3094
ENSMUSG00000020572	Nampt	2709.33	0.564768	0.11535	4.89612	9.77484e-07	5.87553e-05	ENSMUSG00000020572	3872.25	3312	3309	2824	2102.22	2416.34	1585	2512
ENSMUSG00000020581	Agr2	868.214	1.97045	0.301023	6.54585	5.91566e-11	9.93541e-09	ENSMUSG00000020581	2593	1228	759	1219	305	283	355.003	424
ENSMUSG00000020598	Nrcam	51.5512	1.3297	0.276102	4.81596	1.46492e-06	8.56501e-05	ENSMUSG00000020598	88.001	73.999	67	81	40	39	15	25
ENSMUSG00000020601	Trib2	862.839	1.23471	0.161781	7.632	2.31144e-14	7.19952e-12	ENSMUSG00000020601	1473	1539.07	1017	904.492	596	425.144	465	572.639
ENSMUSG00000020627	Klhl29	377.994	0.67155	0.172452	3.89414	9.85496e-05	0.00270553	ENSMUSG00000020627	482	585	446	441	300	241	208	374
ENSMUSG00000020646	Mboat2	763.81	-0.844827	0.156739	-5.39003	7.04477e-08	5.80212e-06	ENSMUSG00000020646	790	575.004	532.001	431	776	1083	903.001	980
ENSMUSG00000020649	Rrm2	3925.26	1.43121	0.274714	5.20981	1.89036e-07	1.40189e-05	ENSMUSG00000020649	7494.98	5459.01	6767.8	4121.04	2177	1495.18	1136.01	3683
ENSMUSG00000020651	Slc26a4	107.726	-2.71737	0.617467	-4.40084	1.07832e-05	0.000428603	ENSMUSG00000020651	43	24	34	25	44	157	235	86
ENSMUSG00000020672	Sntg2	330.225	-0.835635	0.218767	-3.81976	0.000133584	0.00350447	ENSMUSG00000020672	224.001	342.007	182.999	233	401.999	464.057	393	366
ENSMUSG00000020674	Pxdn	7599.88	-0.52419	0.106961	-4.90078	9.54565e-07	5.77832e-05	ENSMUSG00000020674	5548	7065.73	5766.7	6776.8	9293.99	10854	7082.94	8709
ENSMUSG00000020689	Itgb3	2628.68	-1.2629	0.172249	-7.33181	2.27062e-13	5.80566e-11	ENSMUSG00000020689	1515	1931	1420	1445	3572	5101.25	2452	3679.64
ENSMUSG00000020715	Ern1	2059.55	-0.635576	0.113115	-5.61884	1.92249e-08	1.78023e-06	ENSMUSG00000020715	1790	1806.2	1628	1379.17	2094.53	2736.01	2392	2616.05
ENSMUSG00000020733	Slc9a3r1	484.971	-0.504578	0.153853	-3.27962	0.00103948	0.0184723	ENSMUSG00000020733	370	445	335	444	478	618	554	641
ENSMUSG00000020758	Itgb4	966.722	-0.818299	0.206999	-3.95316	7.71257e-05	0.00222431	ENSMUSG00000020758	685	965.304	667.001	554	1011	1572	1342	919
ENSMUSG00000020774	Aspa	132.276	-1.45591	0.295198	-4.93198	8.14019e-07	5.03428e-05	ENSMUSG00000020774	113.001	66	41	86	181	144.001	206	187
ENSMUSG00000020782	Llgl2	367.332	-0.86187	0.27331	-3.15346	0.0016135	0.0258568	ENSMUSG00000020782	277.001	232	355	176	315	519.093	700.003	383
ENSMUSG00000020808	Pimreg	511.423	0.496264	0.165765	2.99377	0.00275552	0.0385832	ENSMUSG00000020808	587	577	620.001	599	526	342.385	364	471.001
ENSMUSG00000020814	Mxra7	757.601	0.459554	0.133995	3.42964	0.000604392	0.0120006	ENSMUSG00000020814	888	998	805	779	640	633.404	589.001	713
ENSMUSG00000020838	Slc6a4	46.5721	-3.28091	0.685812	-4.78398	1.71858e-06	9.74867e-05	ENSMUSG00000020838	13	0	8	10	36	101	126	80
ENSMUSG00000020846	Rflnb	978.089	0.44958	0.109142	4.11923	3.80133e-05	0.00126448	ENSMUSG00000020846	1245	1230	1155.27	992	824	820	803	784.256
ENSMUSG00000020865	Abcc3	1040.39	-1.03203	0.203494	-5.07157	3.94556e-07	2.57982e-05	ENSMUSG00000020865	887	590	584.001	581.001	1548	1169.26	1446	1554
ENSMUSG00000020866	Cacna1g	1194.97	-0.730526	0.159786	-4.57189	4.83338e-06	0.000228731	ENSMUSG00000020866	813.999	1053	846	1243	1203	1733	1149	1391
ENSMUSG00000020902	Ntn1	1718.57	-0.955099	0.21706	-4.40017	1.08166e-05	0.000428933	ENSMUSG00000020902	1432.4	1388	784	1049	2258	2043	2630	2088
ENSMUSG00000020905	Usp43	78.6725	-0.968661	0.324933	-2.98111	0.00287203	0.039871	ENSMUSG00000020905	54	63	72	39	44	129	135	97.022
ENSMUSG00000020914	Top2a	7968.82	0.574062	0.15951	3.59891	0.000319548	0.00716514	ENSMUSG00000020914	10583.4	10203.3	10166	9063.72	7286.78	5526.24	3666	8735.55
ENSMUSG00000020926	Adam11	142.364	0.866569	0.295454	2.933	0.00335699	0.0444809	ENSMUSG00000020926	133	170.999	186	205.999	122	113	97	77
ENSMUSG00000020953	Coch	328.761	1.18341	0.176702	6.6972	2.12449e-11	3.91339e-09	ENSMUSG00000020953	457	445	497	491	242	158.996	177	195
ENSMUSG00000020990	Cdkl1	339.193	-2.4593	0.379698	-6.47697	9.35801e-11	1.49824e-08	ENSMUSG00000020990	197	70	103	68	351	517	817	460
ENSMUSG00000021003	Galc	780.262	-0.612623	0.149204	-4.10596	4.02648e-05	0.00132141	ENSMUSG00000021003	654	565.402	631	622.999	898	1130.11	776	952
ENSMUSG00000021036	Sptlc2	2644.19	0.584003	0.133375	4.37866	1.19409e-05	0.00046703	ENSMUSG00000021036	3464	3488	3384.84	2355.12	2148.22	2105.33	1724.82	2585
ENSMUSG00000021047	Nova1	311.348	-0.774837	0.261203	-2.96642	0.00301293	0.0413578	ENSMUSG00000021047	219	288.999	162	291	399	400	287.001	380.999
ENSMUSG00000021065	Fut8	1667.92	0.650521	0.170543	3.81441	0.000136509	0.00355401	ENSMUSG00000021065	2579.1	2104.53	2276.59	1546.1	1361.45	1005.57	1042.16	1640.51
ENSMUSG00000021067	Sav1	2519.93	0.572149	0.137665	4.1561	3.23728e-05	0.00111138	ENSMUSG00000021067	3756	3143.97	3104	2344.23	2032.97	1875.3	1532.99	2636.96
ENSMUSG00000021070	Bdkrb2	420.059	-0.7621	0.259703	-2.93451	0.00334078	0.0443307	ENSMUSG00000021070	236	411	310	303	656	663	470	308
ENSMUSG00000021180	Rps6ka5	637.701	0.492975	0.164602	2.99495	0.00274486	0.0385112	ENSMUSG00000021180	811.025	890	865.009	573.001	591	550.004	393.195	496
ENSMUSG00000021187	Tc2n	196.843	-1.06596	0.33624	-3.17024	0.00152313	0.0247324	ENSMUSG00000021187	183.001	182.847	97	90	166	278.825	255	245.643
ENSMUSG00000021203	Otub2	642.454	-0.898145	0.216984	-4.13922	3.48486e-05	0.0011775	ENSMUSG00000021203	654	460.999	416	292	743.013	689.577	1038	865.001
ENSMUSG00000021214	Akr1c18	131.792	-6.12734	0.88766	-6.9028	5.09862e-12	1.02419e-09	ENSMUSG00000021214	5	2	4	4	22	449	228.001	345
ENSMUSG00000021217	Tshz3	1024.89	0.364813	0.113464	3.21523	0.00130341	0.021848	ENSMUSG00000021217	1144	1256	1236.29	1091	1017.27	906	643.803	972
ENSMUSG00000021219	Rgs6	33.7034	4.01126	0.46989	8.5366	1.38226e-17	7.17562e-15	ENSMUSG00000021219	39	96	61.001	28	4	7	6	3
ENSMUSG00000021223	Papln	364.887	-1.69278	0.307291	-5.50873	3.6144e-08	3.17529e-06	ENSMUSG00000021223	99.001	210.001	102	268	527	802	555	429
ENSMUSG00000021265	Slc25a29	271.397	0.909261	0.280454	3.2421	0.00118651	0.0204487	ENSMUSG00000021265	377	415.999	358	233	226	173.999	115	252
ENSMUSG00000021281	Tnfaip2	2331.01	1.1299	0.253449	4.45808	8.26963e-06	0.000350661	ENSMUSG00000021281	3511.33	3260	3760	2161	1681	1061.69	944.013	2327.11
ENSMUSG00000021319	Sfrp4	3247.08	1.334	0.218768	6.09781	1.0753e-09	1.32525e-07	ENSMUSG00000021319	4172.96	4829	3218	6359.49	1901.14	2487.8	1419	1624.4
ENSMUSG00000021340	Gpld1	269.643	1.25078	0.210913	5.9303	3.02375e-09	3.49999e-07	ENSMUSG00000021340	312	526	429	294.454	193.15	148.083	118	172.197
ENSMUSG00000021403	Serpinb9b	545.66	1.83569	0.392606	4.67564	2.93039e-06	0.000152579	ENSMUSG00000021403	817	792	883.999	866.895	237	101	115	571
ENSMUSG00000021411	Pxdc1	121.55	0.680018	0.232368	2.92647	0.0034283	0.0450386	ENSMUSG00000021411	140	132.001	128	128	103	100.002	79	138.468
ENSMUSG00000021453	Gadd45g	651.293	-1.07723	0.208474	-5.16724	2.37571e-07	1.68873e-05	ENSMUSG00000021453	268	491	325	552	813	962.864	969	903
ENSMUSG00000021461	Fancc	695.394	-0.73625	0.179273	-4.10688	4.01043e-05	0.00131867	ENSMUSG00000021461	521	545	577.999	592.001	956.003	828	769.999	650
ENSMUSG00000021464	Ror2	1184.71	-1.27836	0.199482	-6.40839	1.47061e-10	2.17181e-08	ENSMUSG00000021464	556	794	625.069	751	1962.97	1598	2020	1206.53
ENSMUSG00000021468	Sptlc1	1357.86	0.385962	0.123484	3.12559	0.00177447	0.027812	ENSMUSG00000021468	1739	1743	1539	1291	1209.47	1045.53	910	1503.1
ENSMUSG00000021509	Slc25a48	538.174	-1.43994	0.353054	-4.07852	4.53224e-05	0.00145493	ENSMUSG00000021509	529.006	266	280	118	671	745	968.282	661
ENSMUSG00000021540	Smad5	4214.69	0.252488	0.0810092	3.11679	0.00182835	0.0284691	ENSMUSG00000021540	4983	4962.06	4591	4264.71	4198.84	3589.2	3126	4201
ENSMUSG00000021553	Slc28a3	571.778	-2.37753	0.386488	-6.15163	7.66889e-10	9.74849e-08	ENSMUSG00000021553	319.088	152.028	217.535	80.127	516.431	1115.43	1297.91	732.22
ENSMUSG00000021613	Hapln1	49.6041	2.00776	0.622137	3.22721	0.00125005	0.0212196	ENSMUSG00000021613	24	99	45	103	15	17	10	43
ENSMUSG00000021640	Naip1	101.804	-3.68279	0.5761	-6.39262	1.63066e-10	2.3876e-08	ENSMUSG00000021640	27.257	4.014	23.982	7.052	74.849	261.692	240.728	121.332
ENSMUSG00000021720	Rnf180	144.711	-1.6352	0.352583	-4.63776	3.52197e-06	0.000175904	ENSMUSG00000021720	84	67.001	79	62	95	288	322.999	151
ENSMUSG00000021728	Emb	5022.85	-0.693438	0.239718	-2.89273	0.00381911	0.0490811	ENSMUSG00000021728	6205.09	3703.23	3834.89	2247.04	5567.71	5181.76	6947.5	6386.21
ENSMUSG00000021745	Ptprg	2937.32	0.495848	0.127313	3.89471	9.8318e-05	0.00270351	ENSMUSG00000021745	4059	3605	3518	2695.46	2658.32	2725.89	1717	2744
ENSMUSG00000021750	Fam107a	93.9474	-1.66592	0.269158	-6.18939	6.03984e-10	7.83852e-08	ENSMUSG00000021750	40	60	34	40	135	168	124	159.743
ENSMUSG00000021792	Prxl2a	3822.07	-1.00575	0.269342	-3.7341	0.000188388	0.00467044	ENSMUSG00000021792	3970	2119.26	2717.14	2008	2914.36	5077.98	6470.11	4656.69
ENSMUSG00000021795	Sftpd	1354.98	-1.42671	0.309982	-4.60254	4.17368e-06	0.000201407	ENSMUSG00000021795	1005	635	938	384.579	1411	1589.01	2626.02	2083
ENSMUSG00000021806	Nid2	1165.14	0.475265	0.116237	4.08875	4.33706e-05	0.0014045	ENSMUSG00000021806	1278	1310	1472.34	1393.01	966	996.511	749	1201
ENSMUSG00000021871	Gm49342	1227.03	-0.541113	0.138617	-3.90366	9.47504e-05	0.00262828	ENSMUSG00000021871	1088.02	872.654	1101.15	1025.47	1418.81	1634.7	1062.04	1615.28
ENSMUSG00000021928	Ebpl	746.263	0.732018	0.218916	3.34383	0.000826301	0.0153696	ENSMUSG00000021928	1047.65	1113.1	939.102	551.903	517.927	619.299	473.943	685.624
ENSMUSG00000021939	Ctsb	40260.1	-1.48044	0.187388	-7.90041	2.7799e-15	1.16152e-12	ENSMUSG00000021939	32766	21646.7	19221.8	16110.2	50808.2	56246.2	58682	60187.3
ENSMUSG00000021943	Gdf10	2829.31	0.740211	0.189351	3.90919	9.26043e-05	0.00258372	ENSMUSG00000021943	3238	4487.98	4215.62	2496	2517	2054	1391.03	2540.22
ENSMUSG00000021963	Sap18	641.737	1.28467	0.286793	4.47943	7.4844e-06	0.000321342	ENSMUSG00000021963	655.129	585.027	660.218	527.123	512.383	524.064	455.476	580.963
ENSMUSG00000021991	Cacna2d3	73.5334	-2.21023	0.303791	-7.27548	3.45191e-13	8.4478e-11	ENSMUSG00000021991	29	42	13	23	107.999	142.087	132	107.001
ENSMUSG00000021994	Wnt5a	5137.07	-0.639438	0.167788	-3.81099	0.000138409	0.0035817	ENSMUSG00000021994	4823	3710	4259	3813.8	5353.82	7222.42	4992.09	6498.4
ENSMUSG00000022003	Slc25a30	560.759	-0.394007	0.118528	-3.32416	0.000886853	0.0163362	ENSMUSG00000022003	517	589	438	429.999	634	623.007	593	662
ENSMUSG00000022057	Adamdec1	455.329	1.7414	0.40471	4.30282	1.68636e-05	0.000631043	ENSMUSG00000022057	388	553	429	1378	213	258.386	156	192
ENSMUSG00000022122	Ednrb	1534.7	0.888504	0.180763	4.91529	8.8649e-07	5.40444e-05	ENSMUSG00000022122	2242	2026	2403.28	1449.71	940	1462.04	739	1185
ENSMUSG00000022123	Scel	39.6591	1.43277	0.4882	2.93479	0.00333771	0.0443243	ENSMUSG00000022123	109	26	58	47	21	24	25	12
ENSMUSG00000022132	Cldn10	2166.47	-1.06067	0.310139	-3.41998	0.000626252	0.0123884	ENSMUSG00000022132	2570	1232	1171	742	2450	2578	3683.81	2821.05
ENSMUSG00000022144	Gdnf	57.6926	-1.37764	0.338022	-4.07558	4.58997e-05	0.00146699	ENSMUSG00000022144	40	39	29	24	91	126	46	70
ENSMUSG00000022156	Gzme	82.5708	-1.039	0.236486	-4.39348	1.11549e-05	0.000440336	ENSMUSG00000022156	52.003	55.995	62.997	49.996	120.979	84.298	97.329	134.272
ENSMUSG00000022197	Pdzd2	882.678	-0.967227	0.168621	-5.7361	9.68823e-09	9.48394e-07	ENSMUSG00000022197	611	680	556.999	643	907.999	1327.03	1128	1082
ENSMUSG00000022200	Golph3	2803.71	-0.393589	0.1106	-3.55867	0.000372742	0.00817599	ENSMUSG00000022200	2855.42	2529	2355.04	2165	2967.09	3049.78	3201	3244.07
ENSMUSG00000022212	Cpne6	10.2153	5.25527	1.1205	4.69011	2.73061e-06	0.000145274	ENSMUSG00000022212	21	25	21	17	1	0	0	1
ENSMUSG00000022231	Sema5a	5532.24	0.589941	0.150063	3.93129	8.44908e-05	0.00239803	ENSMUSG00000022231	6436.95	7228	7094	6330.37	4949	4859.46	2728.56	5072.01
ENSMUSG00000022265	Ank	584.482	-0.635557	0.170278	-3.73248	0.000189606	0.00468707	ENSMUSG00000022265	496	441	431	513	636.36	944	587	611
ENSMUSG00000022280	Rnf19a	1785.58	-0.546528	0.127327	-4.29232	1.76818e-05	0.000654228	ENSMUSG00000022280	1426	1670.58	1291	1541.31	2215	2215.3	1637	2267
ENSMUSG00000022286	Grhl2	486.413	-1.47393	0.340663	-4.32666	1.51387e-05	0.000577597	ENSMUSG00000022286	417.343	222	302.483	146.007	463.935	702	903.214	564.025
ENSMUSG00000022309	Angpt1	471.883	0.559338	0.170975	3.27146	0.00106992	0.0188851	ENSMUSG00000022309	669	579	567.866	492	422	308	270	516
ENSMUSG00000022371	Col14a1	6239.42	1.28996	0.281616	4.58055	4.63753e-06	0.000220071	ENSMUSG00000022371	8533	7726.22	8642.07	11134.9	4988.93	3098.53	1543	4845
ENSMUSG00000022404	Slc25a17	1455.49	-0.300323	0.100073	-3.00105	0.00269048	0.0379143	ENSMUSG00000022404	1518	1347.94	1403	1114	1476	1586.71	1496.58	1693.85
ENSMUSG00000022523	Fgf12	55.5677	-1.37894	0.332174	-4.15127	3.30636e-05	0.00113057	ENSMUSG00000022523	27.001	25	31	31	110	110	64.001	61
ENSMUSG00000022636	Alcam	1506.01	-1.80606	0.234961	-7.68664	1.51049e-14	5.17523e-12	ENSMUSG00000022636	842	633	547.001	715	1487	2437.84	2851	2265
ENSMUSG00000022676	Snai2	819.279	-0.612277	0.198429	-3.08562	0.00203129	0.0306591	ENSMUSG00000022676	707	733.985	623	592	1029.01	1364.48	576.404	965
ENSMUSG00000022683	Pla2g10	57.7515	2.62342	0.585562	4.48017	7.45826e-06	0.000321024	ENSMUSG00000022683	97	177	90	39	27	4	18	12
ENSMUSG00000022704	Qtrt2	950.865	0.410587	0.136309	3.01217	0.00259383	0.0368755	ENSMUSG00000022704	1217	1213	1123	675.009	1010	842.002	631.001	983.985
ENSMUSG00000022707	Gbe1	563.411	-0.42776	0.118814	-3.60026	0.000317899	0.00713752	ENSMUSG00000022707	564	581	379	459.997	586	646	614.999	684.999
ENSMUSG00000022755	Adgrg7	14.7042	-3.37909	0.975189	-3.46506	0.00053011	0.010824	ENSMUSG00000022755	5	3	3	0	2	56	27	18
ENSMUSG00000022756	Slc7a4	146.695	-1.23769	0.319075	-3.879	0.000104885	0.00284302	ENSMUSG00000022756	110.001	101	69	64	135	211	284.999	187
ENSMUSG00000022788	Fgd4	926.966	-0.325026	0.0919352	-3.53539	0.00040718	0.00872481	ENSMUSG00000022788	876.648	899.724	737.431	772.677	1038.71	1122.32	856.784	1144.77
ENSMUSG00000022790	Igsf11	478.927	1.27654	0.314203	4.06281	4.84862e-05	0.00152787	ENSMUSG00000022790	777.999	687	760	563	273	168	161	497
ENSMUSG00000022814	Umps	1625.32	-0.455674	0.155455	-2.93122	0.00337633	0.044664	ENSMUSG00000022814	1543	1405	1441	1237	1833	2299.97	1157	2185.4
ENSMUSG00000022840	Adcy5	1225.49	-0.76206	0.227724	-3.34642	0.000818626	0.0152902	ENSMUSG00000022840	684	1305	623	991.072	1547	1928	1232.14	1563.31
ENSMUSG00000022842	Ece2	624.077	-0.49692	0.126611	-3.92479	8.68056e-05	0.00244986	ENSMUSG00000022842	565	593.001	483	437.001	734	913.045	605.001	693.999
ENSMUSG00000022848	Slc49a4	1020.61	-0.463968	0.124551	-3.72513	0.000195218	0.00479124	ENSMUSG00000022848	943	903	845	802.563	1145	1183.42	1209	1088
ENSMUSG00000022860	Chodl	710.858	0.820708	0.277845	2.95384	0.0031385	0.0425698	ENSMUSG00000022860	734.912	946.814	627.611	1324.14	406.576	708.2	403.128	512.203
ENSMUSG00000022938	Fam3b	18.7095	-3.86111	0.953773	-4.04824	5.16033e-05	0.00160438	ENSMUSG00000022938	0	5	3	1	4	83	41	28
ENSMUSG00000022952	Runx1	775.678	0.659356	0.190025	3.46984	0.000520774	0.0106843	ENSMUSG00000022952	1166	930	1098	707.764	672	466.001	432	834.004
ENSMUSG00000022964	Tmem50b	1061.87	-0.733976	0.156284	-4.69643	2.64748e-06	0.000142622	ENSMUSG00000022964	1049	836.078	735	660	1191	1293	1389.36	1286
ENSMUSG00000023019	Gpd1	97.3878	-1.23987	0.349889	-3.54361	0.000394682	0.00853734	ENSMUSG00000023019	67	63	58	53	67	140.042	152	145
ENSMUSG00000023039	Krt7	1493.09	-1.4714	0.334015	-4.40518	1.05696e-05	0.000421089	ENSMUSG00000023039	1311.06	684	655	516.999	1177.38	2629.74	2594.6	2161
ENSMUSG00000023041	Krt6b	11.6151	-6.24366	1.77941	-3.50885	0.000450057	0.0094818	ENSMUSG00000023041	1	0	0	0	0	86.496	8.276	2
ENSMUSG00000023046	Igfbp6	2089.94	-0.711721	0.212697	-3.34617	0.000819355	0.0152902	ENSMUSG00000023046	827	1852	1532	2057	2339	3631	2305.9	2550.82
ENSMUSG00000023047	Amhr2	31.5089	1.56561	0.49319	3.17445	0.00150119	0.0244488	ENSMUSG00000023047	24	55.001	32	47	17	15	13	25
ENSMUSG00000023073	Slc10a2	67.2559	1.29037	0.319561	4.03796	5.39191e-05	0.00164978	ENSMUSG00000023073	93	95	133	64	28.008	32	41	55
ENSMUSG00000023094	Msrb2	1150.42	-1.3555	0.123328	-10.991	4.22057e-28	6.57296e-25	ENSMUSG00000023094	712	669	617.667	635.999	1484	1829.95	1486.01	1682
ENSMUSG00000023132	Gzma	217.858	-1.40098	0.261332	-5.36093	8.2795e-08	6.65897e-06	ENSMUSG00000023132	169	109	100	118	261	466.005	242	259
ENSMUSG00000023216	Epb42	14.888	5.2675	1.15976	4.5419	5.57499e-06	0.000256734	ENSMUSG00000023216	18.001	15	32	20	1	0	2	0
ENSMUSG00000023232	Serinc2	299.599	-1.09383	0.372427	-2.93702	0.00331382	0.0442228	ENSMUSG00000023232	198	193	292.998	88	229	559	504	310
ENSMUSG00000023249	Parp3	1192.87	-0.489664	0.15141	-3.23404	0.00122053	0.0208463	ENSMUSG00000023249	905	1330	859.999	1028	1234	1470.03	1255	1419
ENSMUSG00000023341	Mx2	113.448	-1.12195	0.353301	-3.17562	0.00149518	0.0244407	ENSMUSG00000023341	80.112	99	78.027	95	82.001	162.999	137.003	90.786
ENSMUSG00000023505	Cdca3	1165.52	0.645655	0.190479	3.38965	0.000699824	0.0135619	ENSMUSG00000023505	1386	1280.3	1715	1372	924.93	816	636.027	1235
ENSMUSG00000023826	Prkn	970.596	0.851387	0.262582	3.24236	0.00118542	0.0204487	ENSMUSG00000023826	1636.18	1118.47	1556.1	784.555	800.022	424.797	613.731	901.171
ENSMUSG00000023882	Zfp54	211.639	-0.483506	0.155258	-3.1142	0.00184442	0.0286461	ENSMUSG00000023882	224	196	170	154	236.609	197	256	254
ENSMUSG00000023951	Vegfa	3102.98	-0.372676	0.118893	-3.13456	0.0017211	0.0271744	ENSMUSG00000023951	3154	2973	2833.33	2244.79	3081	3739.28	3091.9	3667.52
ENSMUSG00000023959	Clic5	282.133	-0.685481	0.222259	-3.08416	0.00204131	0.0307831	ENSMUSG00000023959	278	215	209	190	286	338	419	289
ENSMUSG00000023961	Enpp4	528.526	-0.323483	0.111739	-2.89499	0.00379166	0.0488593	ENSMUSG00000023961	540	539	423	430	588	620.995	511	578
ENSMUSG00000023995	Tspo2	17.2297	-6.51007	1.25418	-5.19069	2.09517e-07	1.53064e-05	ENSMUSG00000023995	0	0	0	1	18	42	51	29
ENSMUSG00000024039	Cbs	1294.1	-0.926644	0.293592	-3.15623	0.00159821	0.0257078	ENSMUSG00000024039	1314.97	1106.57	785.744	541.48	1496.57	1220.14	2058.01	1525.99
ENSMUSG00000024065	Ehd3	275.738	0.965662	0.241771	3.99413	6.49334e-05	0.00192452	ENSMUSG00000024065	315	382	368	410	228	143	112	267
ENSMUSG00000024084	Qpct	432.322	-0.973232	0.235592	-4.13101	3.61175e-05	0.00121082	ENSMUSG00000024084	232	342.999	270	321	634	829.544	317.999	560
ENSMUSG00000024087	Cyp1b1	978.112	1.456	0.270763	5.3774	7.55697e-08	6.13547e-06	ENSMUSG00000024087	1818	1573	1678	839	639	668	263	510
ENSMUSG00000024164	C3	14831.2	-2.14603	0.566373	-3.78907	0.00015121	0.00386047	ENSMUSG00000024164	3761.26	4635.81	4336	8832.95	8494.62	29927.1	28366.5	23223
ENSMUSG00000024171	Prss28	14159.1	3.52575	0.321036	10.9824	4.64356e-28	6.62906e-25	ENSMUSG00000024171	37286.2	26975.1	15683.4	26301.7	2545.32	973	2329	3005.99
ENSMUSG00000024247	Pkdcc	2905.04	1.07625	0.193672	5.55709	2.74316e-08	2.47332e-06	ENSMUSG00000024247	3415	4071.37	4898	3211.75	2207.8	1497	1494	2386
ENSMUSG00000024331	Dsc2	429.962	-1.74751	0.346786	-5.03917	4.67563e-07	3.02257e-05	ENSMUSG00000024331	336.001	177	204	109	442.999	680	907	468.001
ENSMUSG00000024421	Lama3	2280.48	0.813192	0.275429	2.95245	0.00315261	0.0426262	ENSMUSG00000024421	3659	2192	4418.06	1860	1864.15	1197.02	1717	1511
ENSMUSG00000024426	Atat1	419.812	-0.515681	0.139575	-3.69466	0.000220181	0.00523151	ENSMUSG00000024426	396.001	385	351.001	333.054	447	461.999	488.014	456.998
ENSMUSG00000024479	Mal2	508.345	-1.42213	0.353509	-4.0229	5.74848e-05	0.00174605	ENSMUSG00000024479	421	246	337	148.081	323	976.006	878	682
ENSMUSG00000024500	Ppp2r2b	72.9998	-2.06089	0.328575	-6.2722	3.5598e-10	4.87863e-08	ENSMUSG00000024500	32	29	19	32	83.001	128	151	105
ENSMUSG00000024503	Spink1	5649.94	5.17927	0.668071	7.75258	9.00476e-15	3.28214e-12	ENSMUSG00000024503	19727.9	10819.8	8654.31	7222.99	659	101	147	289
ENSMUSG00000024524	Gnal	70.9098	1.04036	0.270201	3.85033	0.00011796	0.00316209	ENSMUSG00000024524	107	109	59	85	47	64	37.038	52.001
ENSMUSG00000024525	Impa2	569.846	0.60562	0.203884	2.97042	0.0029739	0.0409562	ENSMUSG00000024525	595	666	777	723	480	431	359	495
ENSMUSG00000024533	Spire1	819.506	0.486398	0.134667	3.61186	0.000304012	0.00694084	ENSMUSG00000024533	1062	1051	1021	829	792	645	460.001	785.998
ENSMUSG00000024534	Sncaip	440.027	-0.943028	0.158247	-5.9592	2.53469e-09	3.0154e-07	ENSMUSG00000024534	308	284	339.999	278.001	623	638.006	392	678.999
ENSMUSG00000024642	Tle4	462.559	0.56379	0.143808	3.92043	8.83926e-05	0.00249011	ENSMUSG00000024642	571	558.002	594	515	429.17	371	253	439
ENSMUSG00000024659	Anxa1	3381.1	-0.400865	0.0946039	-4.2373	2.26224e-05	0.000812461	ENSMUSG00000024659	2855.31	3252.95	2926.44	2955.5	3632	4175.67	3110	4116
ENSMUSG00000024661	Fth1	19435.3	0.305263	0.0974371	3.13293	0.00173073	0.0272635	ENSMUSG00000024661	24330	22463.3	22669.8	18483	19389.7	17438.8	13660.8	18084.7
ENSMUSG00000024664	Fads3	972.465	0.634752	0.153034	4.14779	3.35694e-05	0.00114453	ENSMUSG00000024664	1253	1336	988	989.355	812.001	803.999	574.999	1010
ENSMUSG00000024665	Fads2	2402.99	0.391708	0.132712	2.95155	0.00316182	0.0426857	ENSMUSG00000024665	2448	3022.26	2509	2998.48	2349	1958.37	1626	2376
ENSMUSG00000024713	Pcsk5	8780.61	0.941655	0.223226	4.21839	2.46054e-05	0.000878156	ENSMUSG00000024713	14547.7	12490.1	13152.5	7792.29	6573.62	4445.35	3873.91	9026.57
ENSMUSG00000024726	Carnmt1	1481.18	0.690464	0.17786	3.88206	0.000103575	0.00281539	ENSMUSG00000024726	2090.35	1746	1982.86	1260.51	1278.35	1057	861.957	1571.24
ENSMUSG00000024747	Aldh1a7	10.7016	-2.55856	0.69932	-3.65864	0.000253554	0.0059097	ENSMUSG00000024747	3	7	1	2	11	23	15	23.005
ENSMUSG00000024768	Lipf	48.1949	1.35093	0.449685	3.00417	0.00266306	0.037641	ENSMUSG00000024768	84	118	61	31	37	12	28	28
ENSMUSG00000024772	Ehd1	2279.83	0.563126	0.115771	4.86413	1.1496e-06	6.79098e-05	ENSMUSG00000024772	2576	2807.68	2964.61	2445.48	1940	1773	1469	2302
ENSMUSG00000024774	Ankrd22	8.1159	-2.65204	0.748939	-3.54107	0.00039851	0.00859809	ENSMUSG00000024774	6	5	1	2	6	18	7	10
ENSMUSG00000024789	Jak2	4500.29	-0.862176	0.211977	-4.06731	4.75588e-05	0.00151156	ENSMUSG00000024789	4848.31	3541.29	2945.8	2174	4976	5092.31	6615.79	5402.54
ENSMUSG00000024791	Cdca5	338.179	0.441154	0.142146	3.10352	0.00191234	0.0292499	ENSMUSG00000024791	412.603	406	424	343	288	247	237	367
ENSMUSG00000024833	Pola2	1299.55	0.449421	0.14102	3.18693	0.00143789	0.0235944	ENSMUSG00000024833	1628	1611	1564.94	1342	1157	947	816.999	1425
ENSMUSG00000024841	Eif1ad	789.718	0.335793	0.108611	3.09169	0.0019902	0.0302253	ENSMUSG00000024841	970	875.999	953.001	743	702.997	697.761	563	848
ENSMUSG00000024856	Cdk2ap2	554.803	-0.478226	0.105447	-4.53522	5.75443e-06	0.000262178	ENSMUSG00000024856	407	509.999	448	457.999	602	688	638	707.999
ENSMUSG00000024899	Papss2	448.869	-0.762764	0.204938	-3.72194	0.000197702	0.00483437	ENSMUSG00000024899	309	434	268	345	453	650	509.17	591.313
ENSMUSG00000024901	Peli3	95.6588	-0.685626	0.203483	-3.36945	0.000753178	0.0143514	ENSMUSG00000024901	82	98	71	94	88	125	111	82
ENSMUSG00000024912	Fosl1	73.1956	1.51349	0.343245	4.40937	1.03673e-05	0.000415014	ENSMUSG00000024912	114.476	128	124	78	35	25	28	59
ENSMUSG00000024940	Ltbp3	2628.04	-0.807892	0.256856	-3.14531	0.0016591	0.0264392	ENSMUSG00000024940	2004	2917.11	2144.9	2617	2507	2641	2284.08	2532
ENSMUSG00000024942	Capn1	2593.31	0.796096	0.150335	5.29548	1.18707e-07	9.24352e-06	ENSMUSG00000024942	3182	3201.51	3613	3002.02	1837	1850.27	1454.65	2598.15
ENSMUSG00000024947	Men1	1188.82	0.321091	0.0899155	3.57103	0.00035558	0.00785993	ENSMUSG00000024947	1161	1367	1450.44	1250	1108	1059	941	1186
ENSMUSG00000024975	Pdcd4	2080.72	-0.480787	0.1044	-4.60523	4.12017e-06	0.000199386	ENSMUSG00000024975	1814	2016	1769.79	1524	2401	2744.96	1966.1	2415
ENSMUSG00000025020	Slit1	21.8078	2.76647	0.819074	3.37756	0.000731312	0.014059	ENSMUSG00000025020	41	24	11	76	4	5	0	15
ENSMUSG00000025027	Xpnpep1	1988.36	0.405663	0.104922	3.86633	0.000110487	0.00297603	ENSMUSG00000025027	2354.8	2214.99	2513.21	1937.17	1660.65	1843.53	1528.6	1862.79
ENSMUSG00000025089	Gfra1	128.311	-1.26672	0.353917	-3.57915	0.000344716	0.00765931	ENSMUSG00000025089	63	46	78	111	191	252	130	140
ENSMUSG00000025150	Cbr2	373.712	-2.25385	0.779332	-2.89203	0.00382759	0.0491533	ENSMUSG00000025150	67	72	65	290.001	314	1163.01	774	224.001
ENSMUSG00000025176	Hoga1	92.5298	0.758497	0.24645	3.07769	0.00208614	0.0312884	ENSMUSG00000025176	121	159	95	101	63	76	48.999	84
ENSMUSG00000025203	Scd2	15609.4	-0.371284	0.0891688	-4.16384	3.12942e-05	0.00108085	ENSMUSG00000025203	15557.5	14219.6	13176.8	12562.1	16337.1	19482.4	15527	17999.5
ENSMUSG00000025213	Kazald1	224.399	1.8913	0.426263	4.43693	9.12494e-06	0.000379416	ENSMUSG00000025213	403	322	360	316	80	43	48	218
ENSMUSG00000025225	Nfkb2	817.447	0.332178	0.101548	3.27116	0.00107109	0.0188851	ENSMUSG00000025225	760.001	971	932.999	904	815.558	781.338	610	772
ENSMUSG00000025277	Abhd6	294.38	-0.501507	0.161564	-3.10408	0.00190871	0.0292209	ENSMUSG00000025277	250	269	266	210.999	301	415.999	289.001	349
ENSMUSG00000025278	Flnb	7164.43	-0.541611	0.120082	-4.51034	6.47253e-06	0.000286514	ENSMUSG00000025278	6130.36	7020.55	5358	5224.01	8611.59	7830.47	8399.24	8549.08
ENSMUSG00000025283	Sat1	3750.47	-0.530247	0.179029	-2.96179	0.00305855	0.0417498	ENSMUSG00000025283	4288	3083.77	3188	2203.7	3847.36	3945.41	4759.01	4578
ENSMUSG00000025329	Padi1	3382.37	-4.56706	0.57842	-7.89575	2.88567e-15	1.17701e-12	ENSMUSG00000025329	421.636	294	269	94	2549	10399.2	7562.44	5640
ENSMUSG00000025330	Padi4	363.53	-3.18354	0.429479	-7.41255	1.23891e-13	3.2652e-11	ENSMUSG00000025330	85	53	71	76	182	969	928.122	515.001
ENSMUSG00000025347	Mettl7b	21.5615	1.70748	0.48343	3.532	0.000412422	0.00879405	ENSMUSG00000025347	38	39	36	22	8	8	5	20
ENSMUSG00000025352	Gdf11	720.461	0.470014	0.12795	3.67341	0.000239334	0.00562419	ENSMUSG00000025352	948	867	788	807.419	629	641	417	719
ENSMUSG00000025372	Baiap2	445.97	-0.45358	0.156312	-2.90176	0.00371078	0.0480494	ENSMUSG00000025372	304.999	413.004	399.999	377.001	552.999	529.001	553	437
ENSMUSG00000025400	Tac2	1322.86	2.49857	0.633408	3.94464	7.99184e-05	0.00228943	ENSMUSG00000025400	2223	2207.87	2496	2158	255	274.001	96	1020
ENSMUSG00000025401	Myo1a	48.4748	1.25169	0.403102	3.10513	0.00190192	0.0291793	ENSMUSG00000025401	62	96	80	63	20	25	20	32
ENSMUSG00000025402	Nab2	1087.31	0.574584	0.137424	4.18109	2.90113e-05	0.0010122	ENSMUSG00000025402	1066	1418	1516	1228	964	849.001	670	1034
ENSMUSG00000025481	Urah	99.2235	-1.59616	0.442568	-3.60658	0.00031026	0.00702122	ENSMUSG00000025481	66	53	46	30	61.999	212.999	215.999	98.999
ENSMUSG00000025511	Tspan4	1627.83	0.483237	0.152228	3.17443	0.0015013	0.0244488	ENSMUSG00000025511	2085.64	1997.53	2156	1433	1755	1185	976.438	1580.98
ENSMUSG00000025577	Cbx2	769.763	1.36573	0.253651	5.38427	7.27398e-08	5.93384e-06	ENSMUSG00000025577	1230	976.821	1170.87	1019.52	428	315	282	735
ENSMUSG00000025582	Nptx1	459.742	-1.91243	0.554295	-3.45021	0.000560147	0.0113026	ENSMUSG00000025582	292	197	88	195	740	504	1191	350
ENSMUSG00000025648	Pfkfb4	690.351	0.849924	0.229906	3.69683	0.000218312	0.00520153	ENSMUSG00000025648	1035	954.001	924.001	722.001	430	412	306	844.999
ENSMUSG00000025665	Rps6ka6	171.291	0.696565	0.237685	2.93062	0.00338286	0.0446807	ENSMUSG00000025665	224	201	231	206	148.001	92	90	191
ENSMUSG00000025702	Marchf8	2555.05	-0.455857	0.108539	-4.19993	2.66993e-05	0.00093535	ENSMUSG00000025702	2286.47	2492.01	2093	2030	3119	2978.14	2411.24	2966.18
ENSMUSG00000025742	Prps2	1129	0.43331	0.119532	3.62504	0.00028892	0.00663471	ENSMUSG00000025742	1295	1386	1339	1331.98	1008	953	744.861	1024
ENSMUSG00000025764	Jade1	1247.4	0.420981	0.10776	3.90665	9.35832e-05	0.00260352	ENSMUSG00000025764	1456	1583	1425	1282	1072	932.657	958	1309
ENSMUSG00000025776	Crispld1	379.383	0.541287	0.175108	3.09115	0.00199382	0.0302534	ENSMUSG00000025776	407.999	442	552	396	300	399.211	227	323
ENSMUSG00000025789	St8sia2	74.4722	1.37197	0.384575	3.5675	0.000360403	0.00792563	ENSMUSG00000025789	83	135	107	80	65	25	30	52
ENSMUSG00000025867	Cplx2	662.794	-0.632746	0.165682	-3.81904	0.00013397	0.00350924	ENSMUSG00000025867	415.917	619.404	487	569.206	936.992	924	605	764.993
ENSMUSG00000025872	Thoc3	811.363	0.407993	0.122193	3.33893	0.000841009	0.0155923	ENSMUSG00000025872	999	908	1065.32	732	750	656	661.786	733
ENSMUSG00000025931	Paqr8	291.426	-0.608303	0.171332	-3.55042	0.00038461	0.00838265	ENSMUSG00000025931	259	252	243	192	289	395	382	309
ENSMUSG00000025938	Slco5a1	882.061	-1.07546	0.158977	-6.76491	1.33394e-11	2.56761e-09	ENSMUSG00000025938	744.011	603	523	463	1277	1303	806.001	1365
ENSMUSG00000025955	Akr1cl	55.6561	-4.33403	0.567825	-7.6327	2.29894e-14	7.19952e-12	ENSMUSG00000025955	9	10	0	3	75	165	97.001	72
ENSMUSG00000025997	Ikzf2	248.451	-0.782883	0.17336	-4.51594	6.30353e-06	0.000281056	ENSMUSG00000025997	203	199	155	205	263.001	341	287	309
ENSMUSG00000026062	Slc9a2	59.4314	1.55553	0.411515	3.78	0.00015683	0.00399205	ENSMUSG00000026062	156	64	101	44	28	19	33	40
ENSMUSG00000026107	Nabp1	830.025	0.802071	0.177418	4.5208	6.16051e-06	0.00027555	ENSMUSG00000026107	1202	1085	1060	1014.05	518.991	522.009	459	866.999
ENSMUSG00000026123	Plekhb2	2110.02	-0.504659	0.160651	-3.14134	0.00168177	0.0266763	ENSMUSG00000026123	2067	2278.01	1359	1577.03	2066	2293.38	2560.32	2631
ENSMUSG00000026126	Ptpn18	356.001	-1.12101	0.27884	-4.02026	5.81342e-05	0.00176265	ENSMUSG00000026126	294.611	216.207	243.569	162.092	356.093	459.116	608.526	426.465
ENSMUSG00000026163	Sphkap	61.5595	-0.936344	0.286672	-3.26626	0.00108979	0.0191479	ENSMUSG00000026163	38	49.001	44	55	93	103	32	86
ENSMUSG00000026167	Wnt10a	7.692	6.33944	1.36854	4.63227	3.61677e-06	0.000179072	ENSMUSG00000026167	4	14	15	26	0	0	0	0
ENSMUSG00000026209	Dnpep	1451.95	-0.322498	0.0869977	-3.70697	0.000209757	0.0050359	ENSMUSG00000026209	1311	1360.01	1341	1316	1745	1571.47	1287	1680
ENSMUSG00000026220	Slc16a14	176.54	-3.40026	0.753018	-4.51551	6.31641e-06	0.000281056	ENSMUSG00000026220	44	44	26	18	44	432	424	220.787
ENSMUSG00000026227	2810459M11Rik	201.91	-1.08202	0.280188	-3.86174	0.000112581	0.00302766	ENSMUSG00000026227	161	136	132	79	201	291	371	250
ENSMUSG00000026234	Ncl	20760.1	0.468958	0.14576	3.21732	0.00129393	0.0217104	ENSMUSG00000026234	28052.9	24557.2	27581.9	18416.8	18912.1	15203.8	12961.9	22383.1
ENSMUSG00000026235	Epha4	345.962	0.888195	0.208817	4.25347	2.10486e-05	0.000760724	ENSMUSG00000026235	441	393	431	531	266	190	197	315
ENSMUSG00000026241	Nppc	35.3659	-1.021	0.319961	-3.19101	0.00141777	0.0233536	ENSMUSG00000026241	22	30	23	17	40	47	47	60
ENSMUSG00000026249	Serpine2	5036.56	-0.518141	0.157932	-3.28079	0.00103518	0.018426	ENSMUSG00000026249	4352.82	5000.15	4858.3	3107.06	5915.94	5030.71	4318	7995
ENSMUSG00000026303	Mlph	427.037	-2.61173	0.405317	-6.44369	1.16605e-10	1.79723e-08	ENSMUSG00000026303	195	136.004	75.053	85	232	1268.98	870	626
ENSMUSG00000026304	Rab17	46.4486	-2.34284	0.530737	-4.41432	1.01328e-05	0.000408435	ENSMUSG00000026304	21	21	15	4	44	92	109	54.999
ENSMUSG00000026307	Scly	286.447	-0.466927	0.135105	-3.45602	0.000548205	0.011114	ENSMUSG00000026307	243	267	211	262	307	363.005	290	345
ENSMUSG00000026405	C4bp	95.8802	-3.39547	0.553746	-6.13182	8.68768e-10	1.09433e-07	ENSMUSG00000026405	52	4	14	7	118	168	186.001	174
ENSMUSG00000026413	Pkp1	17.929	-3.60171	1.00707	-3.57644	0.000348301	0.00772074	ENSMUSG00000026413	2	1	5	3	5	101	14	10
ENSMUSG00000026417	Pigr	3648.27	-0.832757	0.282655	-2.94619	0.00321713	0.0431917	ENSMUSG00000026417	4726	2608.77	1818	1765.41	3587.76	4220.64	5357.98	4876.01
ENSMUSG00000026456	Cyb5r1	948.89	-0.456487	0.148209	-3.08001	0.00206991	0.0310776	ENSMUSG00000026456	927.268	772	915	675.001	888.718	1128.37	1184	1073
ENSMUSG00000026469	Xpr1	1854.67	-0.495676	0.140255	-3.53411	0.000409147	0.00873952	ENSMUSG00000026469	1795	1762	1412	1432	1864	2125.97	2283	2044.52
ENSMUSG00000026473	Glul	11354.8	-0.598323	0.135046	-4.43051	9.40086e-06	0.00038713	ENSMUSG00000026473	10910.8	10614	9516.14	6464	12097.7	15003.9	12848.8	13349.3
ENSMUSG00000026478	Lamc1	13520.3	0.382092	0.0906931	4.21302	2.51981e-05	0.000893724	ENSMUSG00000026478	14419.4	17967.4	15752.4	15390.9	13235.4	12819.6	7495.89	12860
ENSMUSG00000026536	Ifi211	503.065	-0.952807	0.261042	-3.65001	0.000262226	0.00609524	ENSMUSG00000026536	286.011	373.278	287.323	440.722	849.148	771.185	365.785	637.434
ENSMUSG00000026558	Uck2	1783.21	0.460969	0.127359	3.61945	0.000295227	0.00677047	ENSMUSG00000026558	2143	2291	2430.98	1535.21	1546.72	1488	1189	1775.01
ENSMUSG00000026586	Prrx1	3308.85	-0.568189	0.148363	-3.82972	0.000128288	0.00338628	ENSMUSG00000026586	2972	2987	2288	2639	3849.57	4209.54	2909.19	4578
ENSMUSG00000026617	Bpnt1	1475.31	-0.609629	0.18153	-3.35827	0.000784317	0.0147975	ENSMUSG00000026617	1585.78	1130.41	1329.31	799.365	1455.22	1615.6	1818.59	2073.93
ENSMUSG00000026622	Nek2	497.831	0.65673	0.168258	3.90311	9.49635e-05	0.00262828	ENSMUSG00000026622	623	553.634	736	552	416	362	266	508
ENSMUSG00000026628	Atf3	216.436	-0.789437	0.254641	-3.1002	0.00193392	0.0295013	ENSMUSG00000026628	149	187	107	185	296	183	292	336
ENSMUSG00000026639	Lamb3	259.508	-1.60017	0.455051	-3.51646	0.000437342	0.00922673	ENSMUSG00000026639	118.001	107	197	101	117	613	458.988	278.129
ENSMUSG00000026670	Uap1	1296.67	-0.466587	0.123251	-3.78566	0.000153301	0.00390804	ENSMUSG00000026670	1411	1171	1025.16	959.065	1361.01	1521	1240.01	1673.4
ENSMUSG00000026672	Optn	362.637	0.818121	0.202137	4.04736	5.17978e-05	0.00160751	ENSMUSG00000026672	548	453.999	441.999	450.001	202	241	206	388.999
ENSMUSG00000026676	Ccdc3	308.452	-1.94158	0.336952	-5.76218	8.3034e-09	8.27009e-07	ENSMUSG00000026676	109	192	71	148	287	674	525	417
ENSMUSG00000026678	Rgs5	8603.6	0.505569	0.105324	4.80013	1.58566e-06	9.16181e-05	ENSMUSG00000026678	11132.8	10088.8	11044.2	9217.56	7934.95	7096.63	5325.05	7576.81
ENSMUSG00000026721	Rabgap1l	1377.43	-0.456764	0.104449	-4.37308	1.22504e-05	0.000476959	ENSMUSG00000026721	1408	1363.49	1193.13	957.998	1365	1586.02	1500.12	1617.97
ENSMUSG00000026737	Pip4k2a	1308.17	-0.490116	0.139776	-3.50644	0.000454137	0.00953409	ENSMUSG00000026737	1125	1134	940	1239.36	1462.19	1723	1251	1556.3
ENSMUSG00000026764	Kif5c	1264.46	-1.8337	0.271437	-6.75552	1.42319e-11	2.6792e-09	ENSMUSG00000026764	980	519	462	385	1501.95	2240.91	1942	1764
ENSMUSG00000026779	Mastl	672.871	-0.691983	0.129142	-5.35833	8.39955e-08	6.72395e-06	ENSMUSG00000026779	571.987	581	570	433	732	956	635	889.663
ENSMUSG00000026796	Fam129b	2979.78	0.458581	0.120724	3.79858	0.000145527	0.00373207	ENSMUSG00000026796	3233.01	3716.02	3953	2812.01	2682	2379.72	2246	2841.14
ENSMUSG00000026812	Tsc1	1481.12	-0.285932	0.0983217	-2.90813	0.00363602	0.0472242	ENSMUSG00000026812	1430	1421.42	1290	1244	1561	1690	1523	1676
ENSMUSG00000026822	Lcn2	848.152	-4.00321	0.607002	-6.59506	4.25096e-11	7.50755e-09	ENSMUSG00000026822	149	100	104	54	451.999	2837	1932.88	998.676
ENSMUSG00000026883	Dab2ip	1663.83	-0.376374	0.124918	-3.01297	0.00258706	0.0368097	ENSMUSG00000026883	1241	1647	1572	1394	1816.07	2230	1676.82	1743
ENSMUSG00000026888	Grb14	90.9495	0.925494	0.264909	3.49363	0.000476503	0.00991856	ENSMUSG00000026888	110.999	117	160.001	97.999	73	60	51	60
ENSMUSG00000026939	Tmem141	225.772	-0.69443	0.179931	-3.85943	0.000113653	0.00305171	ENSMUSG00000026939	190	200	176	148	214.032	265	296	303.002
ENSMUSG00000026961	Lrrc26	4.60865	-4.90294	1.43793	-3.40973	0.000650277	0.0127434	ENSMUSG00000026961	0	0	1	0	2	16	13	5
ENSMUSG00000026970	Rbms1	2568.55	0.411443	0.132584	3.10326	0.00191402	0.0292499	ENSMUSG00000026970	3019	3126	2820	2577	2305	2341.99	1786	2528.48
ENSMUSG00000026971	Itgb6	57.9328	-2.13424	0.410707	-5.1965	2.0307e-07	1.49305e-05	ENSMUSG00000026971	32	23	18	13	64	109	126	68
ENSMUSG00000026980	Ly75	427.511	0.627706	0.210254	2.98546	0.00283149	0.0394359	ENSMUSG00000026980	706	430	566	410	376	301	225	449
ENSMUSG00000026984	Il1f6	60.2941	2.02701	0.688427	2.94441	0.00323566	0.0433386	ENSMUSG00000026984	27	93	174	73.004	5	36	38	12
ENSMUSG00000027015	Cybrd1	366.958	-0.632827	0.159433	-3.96923	7.21058e-05	0.00210433	ENSMUSG00000027015	339.47	279.466	309.209	253.809	492.508	348.394	408.47	496.259
ENSMUSG00000027068	Dhrs9	113.927	-1.86429	0.344278	-5.41508	6.1261e-08	5.14442e-06	ENSMUSG00000027068	84	49	28	43	112	239	176	168
ENSMUSG00000027074	Slc43a3	1547.13	0.483528	0.15319	3.15638	0.00159738	0.0257078	ENSMUSG00000027074	1801	1931	1706	1894	1307	1298	881	1636.23
ENSMUSG00000027186	Elf5	24.5992	-2.5886	0.731907	-3.53679	0.000405028	0.0086949	ENSMUSG00000027186	10.824	13.03	3	4.912	10.108	42.015	55.025	28.258
ENSMUSG00000027188	Pamr1	1506.79	0.793517	0.271608	2.92155	0.00348295	0.0456864	ENSMUSG00000027188	1685	1496	1487	2772.28	930	1523.49	913.001	1066
ENSMUSG00000027199	Gatm	1233.19	1.42388	0.210682	6.75844	1.39488e-11	2.65508e-09	ENSMUSG00000027199	1679	1456	2042	2076.01	658	548	498.999	958
ENSMUSG00000027208	Fgf7	265.377	-0.759123	0.24744	-3.06791	0.00215561	0.0319721	ENSMUSG00000027208	275	248	152	174	237	357	268	374.999
ENSMUSG00000027220	Syt13	493.516	0.855849	0.213623	4.00634	6.16656e-05	0.00184362	ENSMUSG00000027220	430	800	571.412	762	391	381	288	335
ENSMUSG00000027253	Lrp4	317.229	0.706348	0.174579	4.04601	5.20989e-05	0.00161393	ENSMUSG00000027253	418	391	398	384.001	313	226	176	242
ENSMUSG00000027330	Cdc25b	1164.23	0.309885	0.100263	3.09072	0.0019967	0.0302703	ENSMUSG00000027330	1237	1400	1421	1251.3	1072	1083	803.996	1106
ENSMUSG00000027331	Knstrn	929.133	0.600171	0.147885	4.05836	4.94188e-05	0.00155054	ENSMUSG00000027331	1263	1079	1302	1000	781.999	664.635	512.999	935
ENSMUSG00000027335	Adra1d	42.0357	1.74052	0.354397	4.91122	9.05104e-07	5.49834e-05	ENSMUSG00000027335	56	87	60	49	29	21	16	14
ENSMUSG00000027338	Prnd	418.874	0.81046	0.248875	3.2565	0.00112795	0.0196772	ENSMUSG00000027338	649.562	539	624	406.999	342	171	301	352.899
ENSMUSG00000027358	Bmp2	1932.69	2.05484	0.581809	3.53181	0.000412727	0.00879405	ENSMUSG00000027358	4049	3066	3443	1992	664	309	335	1785
ENSMUSG00000027359	Slc27a2	79.722	-1.13893	0.345221	-3.29914	0.000969812	0.0175118	ENSMUSG00000027359	57	47	72	29	80	97	154	94
ENSMUSG00000027397	Slc20a1	1399.34	0.372156	0.110595	3.36505	0.000765296	0.0145347	ENSMUSG00000027397	2032	1763	1582	1223	1282	1062	973	1466
ENSMUSG00000027399	Il1a	73.436	-1.10789	0.3419	-3.2404	0.00119362	0.0205095	ENSMUSG00000027399	33	52	77	30	76	94	107	111
ENSMUSG00000027495	Fam210b	484.628	0.879251	0.190163	4.62368	3.76999e-06	0.000184057	ENSMUSG00000027495	755.327	688	634.294	513	294.01	281	266	511
ENSMUSG00000027496	Aurka	820.103	0.741479	0.216284	3.42826	0.000607464	0.0120445	ENSMUSG00000027496	1098	949	1257	870.999	704	486	382.001	893.999
ENSMUSG00000027506	Tpd52	1497.39	-0.607347	0.184331	-3.29488	0.000984635	0.0177369	ENSMUSG00000027506	1621	1271	1172	873.001	1558	1699.01	2054	1653.99
ENSMUSG00000027508	Pag1	246.976	-0.758616	0.23946	-3.16802	0.0015348	0.0248983	ENSMUSG00000027508	197	154	168	228	218	386.969	254	355
ENSMUSG00000027509	Rae1	1047.17	0.308712	0.103929	2.9704	0.00297411	0.0409562	ENSMUSG00000027509	1299.39	1176.28	1215	936.573	1068	875	771.001	1085
ENSMUSG00000027514	Zbp1	151.106	-0.786381	0.218359	-3.60132	0.000316608	0.00712657	ENSMUSG00000027514	117.001	124	96	104	153.999	260.001	159	198.999
ENSMUSG00000027520	Zdbf2	84.8692	-1.09161	0.375719	-2.9054	0.00366789	0.047602	ENSMUSG00000027520	60	103	24	46	94	90	103	156
ENSMUSG00000027533	Fabp5	1140.08	-1.79337	0.20028	-8.95429	3.41941e-19	2.34312e-16	ENSMUSG00000027533	746	513	526	349.466	1314.07	1719.17	1648	2216
ENSMUSG00000027540	Ptpn1	1446.83	-0.484599	0.150332	-3.22352	0.00126626	0.0213929	ENSMUSG00000027540	1233	1266	1176	1158.81	1714	1814.04	1724	1416
ENSMUSG00000027562	Car2	1637.62	-1.09148	0.340201	-3.20835	0.00133498	0.0222683	ENSMUSG00000027562	1229	814	1179	904	869.999	2792	3311.86	1941
ENSMUSG00000027583	Zbtb46	493.599	0.506332	0.119734	4.2288	2.34946e-05	0.000842019	ENSMUSG00000027583	600	687	563	529	444	374	326	460
ENSMUSG00000027593	Raly	5394.52	-1.0605	0.150539	-7.04467	1.85902e-12	4.08292e-10	ENSMUSG00000027593	3154	3985.01	3398.85	3573	7454.21	9088.49	5140.91	7443
ENSMUSG00000027702	Lrrc34	52.323	-2.0168	0.369744	-5.45459	4.90846e-08	4.16272e-06	ENSMUSG00000027702	23	23.071	19	20	59	133	74	61
ENSMUSG00000027715	Ccna2	2740.05	0.495661	0.164024	3.02189	0.00251204	0.0359814	ENSMUSG00000027715	3425.04	3082	3697.89	3100.75	2356.76	1907	1543.46	3096.31
ENSMUSG00000027716	Trpc3	518.703	-0.96282	0.296772	-3.2443	0.00117738	0.0203324	ENSMUSG00000027716	435	354	229.999	360	520	660.001	626.999	857
ENSMUSG00000027737	Slc7a11	201.844	-1.86257	0.269613	-6.90833	4.90384e-12	1.00009e-09	ENSMUSG00000027737	93.99	76.142	67.971	73.005	199.661	472.985	390.607	357.985
ENSMUSG00000027748	Trpc4	462.272	-1.09923	0.22492	-4.88722	1.02272e-06	6.12597e-05	ENSMUSG00000027748	361	405	238	219.001	534.001	898.001	457	598.163
ENSMUSG00000027787	Nmd3	917.218	0.322968	0.10916	2.95867	0.00308972	0.0420413	ENSMUSG00000027787	1172	1036.98	1063.57	849.284	844.025	794	640	993.054
ENSMUSG00000027796	Smad9	162.666	1.67491	0.422962	3.95995	7.4965e-05	0.00217665	ENSMUSG00000027796	261.002	237	348	165	82	32	40.001	161.006
ENSMUSG00000027797	Dclk1	4324.72	-0.592831	0.155607	-3.80979	0.000139082	0.00358828	ENSMUSG00000027797	3438	4738.2	2902	3452.66	5210.92	5066.06	3966.13	5630.1
ENSMUSG00000027805	Pfn2	1501.35	0.664946	0.141736	4.69143	2.71306e-06	0.000145274	ENSMUSG00000027805	2056	2088	2162.65	1381	1214	939.065	1022	1329.73
ENSMUSG00000027809	Etfdh	2478.24	-0.431473	0.105484	-4.09042	4.30594e-05	0.00139789	ENSMUSG00000027809	2302.77	2540.75	1939.46	1921.4	2520.44	3027.12	2332.07	3288.89
ENSMUSG00000027811	4930579G24Rik	444.778	-0.432306	0.110393	-3.91608	9e-05	0.00251926	ENSMUSG00000027811	385.895	388.232	396.427	371.893	523.772	521.414	406.996	565.849
ENSMUSG00000027820	Mme	2504.94	-1.17298	0.132031	-8.88416	6.44049e-19	4.08637e-16	ENSMUSG00000027820	1688	1709	1391	1466	3544.17	3427	3448.07	3168.13
ENSMUSG00000027833	Shox2	15.4844	2.70551	0.72781	3.71733	0.000201336	0.00490288	ENSMUSG00000027833	70	17	25	32	2	2	2	8
ENSMUSG00000027834	Serpini1	110.679	0.699447	0.23701	2.95113	0.00316612	0.0427077	ENSMUSG00000027834	151	121.001	130	143	104	64	66	106
ENSMUSG00000027848	Olfml3	9160.9	0.876469	0.170202	5.14958	2.61072e-07	1.8405e-05	ENSMUSG00000027848	10672.1	12566.1	11710	12827.7	7462	6830.07	3663.87	8328.7
ENSMUSG00000027849	Syt6	296.714	-2.04477	0.690922	-2.95947	0.00308165	0.0419649	ENSMUSG00000027849	320.999	66	53	40	377	462.999	493	526.001
ENSMUSG00000027869	Hsd3b6	12.3799	3.50319	1.08813	3.21946	0.00128432	0.0215914	ENSMUSG00000027869	24.366	36	2	35.957	0	0	2	6
ENSMUSG00000027955	Gask1b	1131.09	0.601506	0.192305	3.12787	0.00176077	0.0276479	ENSMUSG00000027955	1224	1429.82	1412	1402.26	1046.38	740	606	1225
ENSMUSG00000027962	Vcam1	216.035	0.908359	0.247561	3.66924	0.000243276	0.00570118	ENSMUSG00000027962	239.001	341	215.361	366.131	175	158.999	96.001	156
ENSMUSG00000027978	Prss12	640.78	0.674585	0.214663	3.14253	0.00167494	0.0265926	ENSMUSG00000027978	1107	853	626	649	501	358	521	546.002
ENSMUSG00000027984	Hadh	1222.8	0.508619	0.13532	3.75864	0.000170842	0.00429133	ENSMUSG00000027984	1278	1504.06	1771	1294	1052.18	981.834	893.997	1040.91
ENSMUSG00000027985	Lef1	706.633	0.946967	0.266132	3.55827	0.000373312	0.00817801	ENSMUSG00000027985	1147	875.008	1133.15	623	571.977	302.001	399.883	624
ENSMUSG00000027996	Sfrp2	1500.79	1.19848	0.203561	5.88758	3.91895e-09	4.38795e-07	ENSMUSG00000027996	2264	1968	2900	1347	1024	919	732.132	949
ENSMUSG00000028001	Fga	115.884	1.94215	0.377989	5.13812	2.77503e-07	1.9169e-05	ENSMUSG00000028001	318	189	156	101	55	28	32	76
ENSMUSG00000028011	Tdo2	3367.85	2.70329	0.594009	4.55093	5.34094e-06	0.000247956	ENSMUSG00000028011	6088.99	6401	5395.07	5537.03	565	344.329	455	2440.01
ENSMUSG00000028019	Pdgfc	3554.46	1.05435	0.19515	5.40276	6.56242e-08	5.45732e-06	ENSMUSG00000028019	5598.8	5379	5441.93	3312	2599	1833	1597.91	3188
ENSMUSG00000028064	Sema4a	1212.74	-1.06918	0.208436	-5.12955	2.90437e-07	1.99019e-05	ENSMUSG00000028064	935	716	684.002	709	1333	2029	2008.1	1330
ENSMUSG00000028072	Ntrk1	84.5332	1.10341	0.338664	3.25814	0.00112144	0.0196269	ENSMUSG00000028072	95	143	102	119	49	83	21	70
ENSMUSG00000028086	Fbxw7	899.944	0.603843	0.169209	3.56862	0.00035886	0.00790184	ENSMUSG00000028086	1383	1233.17	1004	781.121	686.001	592.008	655.999	935
ENSMUSG00000028115	Bnipl	76.0349	-1.94112	0.442075	-4.39094	1.12861e-05	0.000444465	ENSMUSG00000028115	43.514	23	41	18.076	57.274	134.38	193.968	94.835
ENSMUSG00000028128	F3	5009.94	-0.71387	0.196052	-3.64122	0.000271347	0.0062732	ENSMUSG00000028128	4856	3275	4022.49	2967	5415.19	5566.03	7440.12	6364.93
ENSMUSG00000028132	Tmem56	156.216	-0.812651	0.224987	-3.61199	0.000303859	0.00694084	ENSMUSG00000028132	166	133	75	102	187	187	180	214
ENSMUSG00000028140	Mrpl9	1006.66	0.286393	0.0970938	2.94966	0.00318128	0.0428447	ENSMUSG00000028140	1154	1141.01	1219.1	934.877	874.044	906	834	1012.25
ENSMUSG00000028179	Cth	184.666	1.01247	0.2043	4.95582	7.20277e-07	4.5198e-05	ENSMUSG00000028179	243.999	263	227	181.999	145	107	98	188
ENSMUSG00000028186	Uox	95.2665	-8.41734	1.37579	-6.11818	9.46517e-10	1.18356e-07	ENSMUSG00000028186	1	1	0	0	26	422	323	166
ENSMUSG00000028214	Gem	743.438	-0.405964	0.135484	-2.9964	0.00273187	0.0384234	ENSMUSG00000028214	652	774.139	510	645.894	794	923	766	888.391
ENSMUSG00000028249	Sdcbp	6608.34	-0.345544	0.0850537	-4.06265	4.8518e-05	0.00152787	ENSMUSG00000028249	6923	6601	6110	5047	6465	7565.37	6734.58	7324.98
ENSMUSG00000028266	Lmo4	737.612	0.636997	0.106005	6.00911	1.8654e-09	2.25043e-07	ENSMUSG00000028266	1015	917.872	1035	739.999	601	543	524.999	583
ENSMUSG00000028270	Gbp2	924.001	-0.633665	0.197313	-3.21148	0.00132054	0.0220704	ENSMUSG00000028270	646	960	563	806.296	974	1400.95	847	1185
ENSMUSG00000028278	Rragd	177.964	0.951655	0.20993	4.53321	5.80937e-06	0.00026398	ENSMUSG00000028278	230	242	204	247	141	148	88	115
ENSMUSG00000028328	Tmod1	355.69	-1.00802	0.204658	-4.92539	8.41926e-07	5.16955e-05	ENSMUSG00000028328	263.049	317.711	179.458	219.109	382.626	558.595	457.578	436.589
ENSMUSG00000028339	Col15a1	9023.71	-0.705699	0.157365	-4.48449	7.30896e-06	0.000316987	ENSMUSG00000028339	5131	7336.1	6626.88	8983.95	13551.3	17749.6	6234.89	9563.57
ENSMUSG00000028364	Tnc	3272.17	-0.626881	0.194559	-3.22206	0.00127271	0.0214806	ENSMUSG00000028364	2423	3821	1757	2452	4469	3651	3494.05	4185.02
ENSMUSG00000028385	Snx30	738.717	0.442022	0.14231	3.10605	0.00189603	0.0291571	ENSMUSG00000028385	939	824	954.372	779	745	524	523	656.837
ENSMUSG00000028386	Slc46a2	135.396	-1.69772	0.485341	-3.49799	0.000468774	0.00982933	ENSMUSG00000028386	83	72	95	14	238	103	280	173
ENSMUSG00000028410	Dnaja1	10610.9	-0.356202	0.121293	-2.93671	0.00331716	0.0442228	ENSMUSG00000028410	11759	9900.43	9417.4	7682.81	11164.9	10412.1	9951.31	14983.2
ENSMUSG00000028487	Bnc2	668.332	-0.817305	0.220369	-3.7088	0.000208243	0.00501974	ENSMUSG00000028487	425	607.999	358.999	578	1053	942.049	504.001	912.999
ENSMUSG00000028488	Sh3gl2	138.935	-0.836417	0.261846	-3.1943	0.00140168	0.0231773	ENSMUSG00000028488	95	90	78	124	209	197	138	175
ENSMUSG00000028496	Mllt3	1727.31	0.707027	0.237925	2.97164	0.00296212	0.0408567	ENSMUSG00000028496	2254	2109.43	2473.03	1419	1586	1212.17	1061	1464
ENSMUSG00000028519	Dab1	497.964	-1.03685	0.296465	-3.49737	0.000469871	0.00984029	ENSMUSG00000028519	462	359	197	241	667.001	578.001	934	556.001
ENSMUSG00000028536	2610528J11Rik	104.291	-1.31158	0.279794	-4.68766	2.76347e-06	0.000146114	ENSMUSG00000028536	77	60	67	36	139	156	172	122
ENSMUSG00000028560	Usp1	5575.31	0.674978	0.207375	3.25487	0.00113444	0.01975	ENSMUSG00000028560	7752.61	7323.17	7716.52	5538.5	4861	3291.28	2571	6395.23
ENSMUSG00000028613	Lrp8	203.154	0.889416	0.277907	3.20041	0.00137232	0.0227142	ENSMUSG00000028613	365	237	246.999	183	147.001	128	89	235
ENSMUSG00000028614	Ndc1	1478.49	0.704687	0.189042	3.72767	0.000193261	0.00475683	ENSMUSG00000028614	2315	1934	2026.02	1337.56	1205	850	773	1663
ENSMUSG00000028630	Dyrk2	2422.46	-0.542296	0.139234	-3.89486	9.82544e-05	0.00270351	ENSMUSG00000028630	2058.91	2448.24	1577	1966	2761.52	3294.77	2461	2797.68
ENSMUSG00000028640	Tfap2c	114.868	1.01223	0.253038	4.0003	6.32622e-05	0.00188477	ENSMUSG00000028640	157	168.999	186	128	74	71	47	101.999
ENSMUSG00000028654	Mycl	277.283	-1.18753	0.265265	-4.47678	7.57772e-06	0.000324535	ENSMUSG00000028654	257	211	150	101	372	384	377.99	316
ENSMUSG00000028655	Mfsd2a	325.578	0.626613	0.213827	2.93047	0.00338453	0.0446807	ENSMUSG00000028655	468	377.009	523	212	248	271	215	324
ENSMUSG00000028664	Ephb2	2384.55	0.724566	0.168124	4.30971	1.63472e-05	0.000618197	ENSMUSG00000028664	3049	3124	3625.13	2743.99	2244	1452.11	1102	2189
ENSMUSG00000028699	Tspan1	148.559	-1.69075	0.486401	-3.47603	0.00050889	0.0104795	ENSMUSG00000028699	88	60	89	32	115	344	282	127
ENSMUSG00000028763	Hspg2	9963.41	-0.404144	0.128234	-3.1516	0.00162378	0.0259834	ENSMUSG00000028763	5556	10157.6	7230.69	11127.7	11922.3	14563.8	9236	11822.6
ENSMUSG00000028780	Sema3c	4205.85	-0.486546	0.118776	-4.09633	4.19749e-05	0.0013749	ENSMUSG00000028780	3511.01	3934	3487	3328.92	4358.38	6054.21	3929.62	5095
ENSMUSG00000028786	Tmem54	31.213	-1.62086	0.519074	-3.1226	0.00179261	0.0280449	ENSMUSG00000028786	18	20.001	14	9	17	56	69	43
ENSMUSG00000028804	Csmd2	40.087	-3.27114	0.611583	-5.34864	8.86165e-08	6.9958e-06	ENSMUSG00000028804	3	8	3	11	65	89.001	119.001	74
ENSMUSG00000028836	Slc30a2	224.765	2.07501	0.378835	5.47735	4.31753e-08	3.73553e-06	ENSMUSG00000028836	435	301.001	425.101	287.001	93	42	45	177
ENSMUSG00000028873	Cdca8	720.932	0.635187	0.207639	3.05909	0.00222011	0.032646	ENSMUSG00000028873	883	770.568	1008	783.055	637.889	423.851	443	808
ENSMUSG00000028896	Rcc1	1119.72	0.544207	0.167384	3.25124	0.00114902	0.0199634	ENSMUSG00000028896	1504	1369.02	1656.05	903.001	977	730	792.976	1134.97
ENSMUSG00000028909	Ptpru	866.113	0.359056	0.12231	2.93563	0.00332876	0.0442741	ENSMUSG00000028909	1025.35	1074	953	859	672.008	822.001	677	859
ENSMUSG00000028919	Arhgef19	194.399	-0.857315	0.248753	-3.44646	0.00056799	0.0114071	ENSMUSG00000028919	115	173	147	128	216	238	292	214.001
ENSMUSG00000028927	Padi2	2265.26	-2.30983	0.299297	-7.71752	1.18611e-14	4.1468e-12	ENSMUSG00000028927	771.43	635.46	609.239	973.101	2102.66	5023.63	4493.61	3231.21
ENSMUSG00000028980	H6pd	6602.51	-0.770875	0.167103	-4.61317	3.96572e-06	0.000193002	ENSMUSG00000028980	6136	4311.33	5239	3908.7	9674.67	7601.29	7631.01	8185.87
ENSMUSG00000028989	Angptl7	2842.82	-1.16887	0.197401	-5.92132	3.19365e-09	3.67184e-07	ENSMUSG00000028989	1504	2492	1562.59	1579	3773	5424.12	3069.42	3369.65
ENSMUSG00000029088	Kcnip4	21.3409	-2.3321	0.571822	-4.07837	4.53525e-05	0.00145493	ENSMUSG00000029088	12	10	2	5	30	38	49	22
ENSMUSG00000029102	Hgfac	112.853	-1.39805	0.426811	-3.27557	0.00105451	0.0186812	ENSMUSG00000029102	101	46.001	50.999	52	83.001	210	224.001	108
ENSMUSG00000029120	Ppp2r2c	432.977	-2.07567	0.360211	-5.76238	8.29374e-09	8.27009e-07	ENSMUSG00000029120	292	125	95.994	111	593	798	1014.07	536.007
ENSMUSG00000029125	Stx18	1279.12	-1.13767	0.198471	-5.73214	9.91691e-09	9.65265e-07	ENSMUSG00000029125	1087.43	889.465	808.465	642.05	1328.19	1698.96	1889.88	1596.22
ENSMUSG00000029153	Ociad2	219.644	-0.651141	0.215641	-3.01956	0.00253144	0.0361384	ENSMUSG00000029153	251.999	195	231.999	146.017	188.999	252	253.874	194.001
ENSMUSG00000029163	Emilin1	5101.9	0.410563	0.129639	3.16697	0.00154039	0.0249417	ENSMUSG00000029163	3883.11	6515.21	5864.97	6474.18	4828.11	4910.04	3399.28	5244.29
ENSMUSG00000029177	Cenpa	1250.88	0.518835	0.156192	3.32177	0.000894489	0.0164239	ENSMUSG00000029177	1547.95	1432.43	1627.68	1228	1104.07	920.814	766.151	1427.2
ENSMUSG00000029188	Slc34a2	213.012	-2.02371	0.447587	-4.52138	6.14369e-06	0.000275517	ENSMUSG00000029188	141	81	53	69	151	669.654	266	238
ENSMUSG00000029189	Sel1l3	903.748	-0.948287	0.315372	-3.00688	0.00263943	0.0373996	ENSMUSG00000029189	1051	655	422.001	448	648	1422	1372.94	1118
ENSMUSG00000029228	Lnx1	48.3939	-1.34848	0.340784	-3.95699	7.58999e-05	0.00220007	ENSMUSG00000029228	35	32	31	13	69	66.001	77	61
ENSMUSG00000029283	Cdc7	1106.93	-0.493227	0.113141	-4.35941	1.30414e-05	0.000503181	ENSMUSG00000029283	1190	949.987	1008	757.001	1244	1124	1136.66	1429.68
ENSMUSG00000029287	Tgfbr3	5259.85	-1.05482	0.20743	-5.08518	3.67275e-07	2.44855e-05	ENSMUSG00000029287	3420.52	4319	2836.06	3387	7016.89	10431.2	4687.32	6061.63
ENSMUSG00000029304	Spp1	3481.25	-2.4846	0.544451	-4.56349	5.03103e-06	0.000236539	ENSMUSG00000029304	889.999	1733	1167	605.9	1580	8627.72	5797.04	7075.89
ENSMUSG00000029311	Hsd17b11	2013.25	-0.897327	0.197829	-4.53588	5.73643e-06	0.000262093	ENSMUSG00000029311	1376	1392	1227	1705	2224.23	3046.27	2699	2192
ENSMUSG00000029321	Slc10a6	277.085	-0.63668	0.206271	-3.08661	0.00202451	0.0305837	ENSMUSG00000029321	216	279	217	178	295	480	246	316
ENSMUSG00000029334	Prkg2	900.204	2.61333	0.2781	9.39711	5.608e-21	5.33726e-18	ENSMUSG00000029334	1885	1644	1850	959.016	213	186	169	456.065
ENSMUSG00000029335	Bmp3	138.118	-1.06273	0.256793	-4.13846	3.49646e-05	0.00117909	ENSMUSG00000029335	98	63	113	85	152	275.129	159	167
ENSMUSG00000029361	Nos1	17.5966	-1.74688	0.5931	-2.94535	0.00322593	0.0432421	ENSMUSG00000029361	8	6	9	11	18	35	24	15
ENSMUSG00000029371	Cxcl5	63.9449	1.46762	0.406095	3.61398	0.000301533	0.00690582	ENSMUSG00000029371	37	114	104	120	39	33	37	25
ENSMUSG00000029381	Shroom3	312.094	-0.710461	0.174053	-4.08186	4.46767e-05	0.00144135	ENSMUSG00000029381	229	296	215.001	226	359.001	399	383	366
ENSMUSG00000029392	Rilpl1	462.858	0.285104	0.0978156	2.91471	0.0035602	0.0464154	ENSMUSG00000029392	500	546	511	478	414.053	455	360	447
ENSMUSG00000029410	Ppef2	29.7365	-1.93123	0.474465	-4.07033	4.6946e-05	0.00149616	ENSMUSG00000029410	16	18	11	6	34	48	66	37
ENSMUSG00000029413	Naaa	1293.3	-1.33748	0.217428	-6.15136	7.68225e-10	9.74849e-08	ENSMUSG00000029413	740.001	717	828	721	1236	2296.48	2077.01	1538
ENSMUSG00000029478	Ncor2	1858.62	-0.531453	0.125188	-4.24523	2.18373e-05	0.000785914	ENSMUSG00000029478	1033	1630.9	1528	1861	2115.02	2852.67	2141.23	1940
ENSMUSG00000029484	Anxa3	1836.04	-0.414581	0.128802	-3.21874	0.00128755	0.0216246	ENSMUSG00000029484	1741	1717	1523	1627	1937	2164	1711.85	2152
ENSMUSG00000029544	Cabp1	38.7305	0.879309	0.303767	2.89468	0.00379544	0.0488593	ENSMUSG00000029544	47	42	41	56	40.001	24	24	31
ENSMUSG00000029576	Radil	399.113	-0.843951	0.25988	-3.24746	0.00116439	0.0201486	ENSMUSG00000029576	202.001	302	304.999	419.001	410	874.127	363.037	355
ENSMUSG00000029598	Plbd2	1525.58	-0.562443	0.192601	-2.92025	0.00349752	0.0458423	ENSMUSG00000029598	1100.02	1316	1166.01	1323	1940.47	2468.07	1298.07	1603.16
ENSMUSG00000029664	Tfpi2	181.974	-0.628301	0.216986	-2.89558	0.00378458	0.0488205	ENSMUSG00000029664	143	155	116	177	229	245	146	238
ENSMUSG00000029673	Auts2	328.863	0.473919	0.154011	3.07718	0.0020897	0.0312925	ENSMUSG00000029673	391	452.001	404.001	363.999	247	272	253.001	265.999
ENSMUSG00000029674	Limk1	1103.17	0.87425	0.198227	4.41034	1.03207e-05	0.000415014	ENSMUSG00000029674	1467	1522	1539.02	1148	952.385	695.001	489	1045
ENSMUSG00000029675	Eln	5811.42	-0.796034	0.244338	-3.25792	0.00112231	0.0196269	ENSMUSG00000029675	3367	5025	3079	4920.78	7577.21	11158.8	3730.86	9250.82
ENSMUSG00000029718	Pcolce	3461.15	0.633722	0.203802	3.1095	0.00187407	0.0289492	ENSMUSG00000029718	3207	4114	3764	5283.3	3563	3112.8	1575	3179.84
ENSMUSG00000029772	Ahcyl2	2760.89	-0.809486	0.201628	-4.01476	5.95062e-05	0.00178842	ENSMUSG00000029772	2840	2287	1643	1469	3117	3578.29	3290.31	3707
ENSMUSG00000029798	Herc6	535.633	-0.606009	0.129748	-4.67066	3.00233e-06	0.000155386	ENSMUSG00000029798	466.144	531.609	414	441.501	573.003	670.132	473.481	671.358
ENSMUSG00000029811	Aoc1	3287.47	1.02924	0.318949	3.22698	0.00125105	0.0212196	ENSMUSG00000029811	4704	6065.02	4166.15	3372.7	1401.98	1626.67	1223	4495.68
ENSMUSG00000029819	Npy	472.109	1.36758	0.313429	4.36329	1.28123e-05	0.000496579	ENSMUSG00000029819	696	851	613	607	213	196	140	523
ENSMUSG00000029917	Qrfprl	12.7532	-4.8087	1.18339	-4.06349	4.83443e-05	0.00152787	ENSMUSG00000029917	1	2	0	1	9	11	19	8
ENSMUSG00000029919	Hpgds	975.965	-1.53996	0.239439	-6.43154	1.26318e-10	1.89821e-08	ENSMUSG00000029919	1049	438	366	368.874	1037	1422	1486	1624
ENSMUSG00000030000	Add2	343.369	-2.66141	0.322101	-8.26265	1.42476e-16	6.59665e-14	ENSMUSG00000030000	103.017	144	93	48	349	720.131	783.983	476.001
ENSMUSG00000030022	Adamts9	6344.87	0.504511	0.166546	3.02926	0.00245156	0.0352625	ENSMUSG00000030022	8096.7	7473.39	8612.53	6239.58	5262.03	4439.05	3854.29	7265.59
ENSMUSG00000030029	Lrig1	863.735	-0.495119	0.147688	-3.35246	0.000800962	0.0150139	ENSMUSG00000030029	688	834	812.999	603	947.031	1089	935.019	962
ENSMUSG00000030048	Gkn3	15.5737	1.95389	0.626738	3.11755	0.00182359	0.0284516	ENSMUSG00000030048	27	35	19	21	10	9	0	7
ENSMUSG00000030055	Rab43	818.615	-1.44961	0.350107	-4.14048	3.46581e-05	0.0011757	ENSMUSG00000030055	260.332	248.016	414.29	787.329	1410.99	1587.45	721.162	1237.86
ENSMUSG00000030091	Nup210	808.49	-0.616172	0.191356	-3.22003	0.00128178	0.0215914	ENSMUSG00000030091	653	584.001	795.112	618	830	1244	772	907.999
ENSMUSG00000030093	Wnt7a	200.322	-1.27427	0.359598	-3.5436	0.000394698	0.00853734	ENSMUSG00000030093	183	86	153	51	241	294.249	340	237
ENSMUSG00000030096	Slc6a6	7075.87	0.555817	0.145768	3.81302	0.000137281	0.00356328	ENSMUSG00000030096	10202	8463.95	9871.1	6416.28	6526	5223.96	4527	6045
ENSMUSG00000030098	Grip2	196.485	2.04097	0.244054	8.3628	6.12465e-17	2.99776e-14	ENSMUSG00000030098	261.004	355.999	432	260	81	65	59	91.001
ENSMUSG00000030103	Bhlhe40	795.988	-0.68935	0.170039	-4.05406	5.03367e-05	0.00157071	ENSMUSG00000030103	630	703.999	557	623	941.001	1222	865	774
ENSMUSG00000030107	Usp18	216.698	-0.706378	0.221156	-3.19403	0.00140301	0.0231773	ENSMUSG00000030107	173	194	162	157	200	330.999	206	290.001
ENSMUSG00000030108	Slc6a13	22.3097	-2.23665	0.544264	-4.10949	3.96528e-05	0.00131137	ENSMUSG00000030108	9	6	3	12	45	51	20	35
ENSMUSG00000030111	A2m	4679.2	-0.837691	0.236301	-3.54502	0.000392582	0.00853028	ENSMUSG00000030111	4474.95	3098	2966	3254.19	5561.41	7084.93	2884.47	8609.78
ENSMUSG00000030114	Klrg1	146.956	-0.980263	0.317438	-3.08804	0.00201479	0.0304906	ENSMUSG00000030114	83	69	124	123	190	281	150	140
ENSMUSG00000030137	Tuba8	98.2934	-2.18383	0.417871	-5.22609	1.7313e-07	1.29515e-05	ENSMUSG00000030137	40	23	47	33	62	260	129	192
ENSMUSG00000030157	Clec2d	1138.19	-0.418251	0.111712	-3.744	0.000181112	0.00452279	ENSMUSG00000030157	1176	1066	972	827	1264.01	1313.04	1233	1229
ENSMUSG00000030256	Bhlhe41	48.6806	-1.30607	0.317195	-4.11756	3.82901e-05	0.00127122	ENSMUSG00000030256	34	32	44	28	56	57	57	49
ENSMUSG00000030268	Bcat1	3137.21	-2.17674	0.300568	-7.24208	4.41861e-13	1.05132e-10	ENSMUSG00000030268	1928	931.001	1242	700	3551	5385.81	5534.01	4580.69
ENSMUSG00000030302	Atp2b2	692.703	-2.25107	0.380491	-5.91624	3.29389e-09	3.76184e-07	ENSMUSG00000030302	518.001	174.001	207	116.001	583	1260	1565.35	1109
ENSMUSG00000030303	Far2	25.7274	-1.53272	0.50971	-3.00705	0.002638	0.0373996	ENSMUSG00000030303	22	10	18	4	34.001	36.825	46	31.001
ENSMUSG00000030313	Dennd5b	668.088	0.373065	0.0997683	3.73931	0.000184526	0.00458278	ENSMUSG00000030313	856.382	749.902	727.12	650.64	633.184	561.903	487.365	699.283
ENSMUSG00000030352	Tspan9	3784.19	0.511642	0.111205	4.6009	4.20667e-06	0.000201861	ENSMUSG00000030352	3978	4790	4320.06	3973.62	3511.8	3063	2594.78	3959.55
ENSMUSG00000030353	Tead4	333.898	0.77997	0.250175	3.11769	0.00182274	0.0284516	ENSMUSG00000030353	539	414	481	260	176	267	217	328
ENSMUSG00000030406	Gipr	10.9226	2.26602	0.614244	3.68912	0.00022503	0.00532457	ENSMUSG00000030406	22	11	17	19	3	2	5	6
ENSMUSG00000030498	Gas2	201.344	-1.25157	0.281242	-4.45015	8.58102e-06	0.000362072	ENSMUSG00000030498	86	138	130	110.999	194.001	427.001	219	324
ENSMUSG00000030513	Pcsk6	1656.77	-1.71541	0.261148	-6.56873	5.07448e-11	8.60702e-09	ENSMUSG00000030513	1025	719.292	834	575	1926.99	2277.42	3273.99	2198
ENSMUSG00000030516	Tjp1	5516.88	0.394199	0.122028	3.23039	0.00123622	0.0210305	ENSMUSG00000030516	6724	6653.16	6900	5302	5213.59	4431.03	3995.16	5091.46
ENSMUSG00000030518	Fam189a1	52.2188	2.57934	0.416433	6.1939	5.86942e-10	7.7945e-08	ENSMUSG00000030518	64	66	163	73	15	14	12	18
ENSMUSG00000030584	Dpf1	92.1938	1.09931	0.314368	3.49689	0.000470714	0.00984592	ENSMUSG00000030584	108.001	132.001	105	107.999	57.999	67.999	40	89
ENSMUSG00000030606	Hapln3	106.504	1.33198	0.378757	3.51672	0.00043692	0.00922673	ENSMUSG00000030606	133.001	126	154	136	63	51	41	94
ENSMUSG00000030621	Me3	166.179	-1.76285	0.283002	-6.22911	4.69078e-10	6.32738e-08	ENSMUSG00000030621	105.467	74.009	75.864	83.468	216.613	283.838	247.625	148.826
ENSMUSG00000030641	Ddias	306.09	0.755659	0.242828	3.11191	0.00185884	0.0288179	ENSMUSG00000030641	495	380	385	294.001	252.004	140.001	165	388
ENSMUSG00000030669	Calca	41.1547	1.6673	0.433944	3.84219	0.000121943	0.00323375	ENSMUSG00000030669	77	83.001	39	52	19	18	13	25
ENSMUSG00000030677	Kif22	892.152	0.55726	0.157247	3.54386	0.000394318	0.00853734	ENSMUSG00000030677	998	1009	1315	955.999	808.001	620.628	590	865
ENSMUSG00000030683	Sez6l2	95.9405	1.50134	0.366698	4.09421	4.23608e-05	0.00138489	ENSMUSG00000030683	103.001	168	147	237	50	33	29.001	57
ENSMUSG00000030685	Kctd13	196.416	0.603681	0.186534	3.2363	0.00121089	0.0207645	ENSMUSG00000030685	215	252.999	269	199	156	158.493	172	141
ENSMUSG00000030699	Tbx6	40.0031	1.31365	0.382401	3.43527	0.00059196	0.0118054	ENSMUSG00000030699	57	38	47	80	17	24	30	22
ENSMUSG00000030711	Sult1a1	732.767	0.542718	0.172238	3.15098	0.00162724	0.0259834	ENSMUSG00000030711	809.342	904.966	987	874	614.994	738.992	437	529.07
ENSMUSG00000030739	Myh14	903.209	-1.56225	0.358766	-4.3545	1.33371e-05	0.000513433	ENSMUSG00000030739	619	450.999	417	305	785	1338.61	1707	1200
ENSMUSG00000030748	Il4ra	3103.58	-1.64763	0.18608	-8.85441	8.4124e-19	4.96941e-16	ENSMUSG00000030748	1377	1643	1252	1728	4366.91	6418.01	3036	5318.88
ENSMUSG00000030854	Ptpn5	785.955	-2.84841	0.373634	-7.62354	2.46814e-14	7.55029e-12	ENSMUSG00000030854	376	169.001	74	140	1241	1356	1439.01	1484
ENSMUSG00000030867	Plk1	780.234	0.637767	0.196105	3.25216	0.00114531	0.0199191	ENSMUSG00000030867	802	885	1262	932.129	662.001	599	406.002	743.402
ENSMUSG00000030873	Scnn1b	138.27	-0.829993	0.262438	-3.16262	0.00156354	0.0252444	ENSMUSG00000030873	91	96	143	72	128	198	152	230
ENSMUSG00000030895	Hpx	132.88	1.50315	0.26572	5.65691	1.5412e-08	1.45869e-06	ENSMUSG00000030895	284	251	156	139	92	43	72	65
ENSMUSG00000030930	Chst15	378.747	0.46499	0.133772	3.476	0.000508958	0.0104795	ENSMUSG00000030930	430	543	410	400.595	355.101	345	245	323
ENSMUSG00000031075	Ano1	3667.92	0.663664	0.168327	3.94271	8.05666e-05	0.00230415	ENSMUSG00000031075	4854.89	4665.71	4822	3745.95	2886.99	2776.79	1817	4068
ENSMUSG00000031089	Slc6a14	206.824	-1.21439	0.3727	-3.25834	0.00112065	0.0196269	ENSMUSG00000031089	143	131	204	37	296	226	285	331
ENSMUSG00000031097	Tnni2	767.161	-1.20508	0.276378	-4.36028	1.29897e-05	0.000502316	ENSMUSG00000031097	300.999	697	481	427.999	665	1068	1164	1238.48
ENSMUSG00000031189	Aff2	109.738	-1.29839	0.408394	-3.17926	0.00147653	0.0242051	ENSMUSG00000031189	80	63.999	56	66	140.008	229.95	64.104	131
ENSMUSG00000031217	Efnb1	989.28	0.629869	0.155269	4.05664	4.97836e-05	0.00155628	ENSMUSG00000031217	1072	1244	1317.04	1131	821.697	760.305	591	969.612
ENSMUSG00000031245	Hmgn5	1577.35	1.05968	0.205825	5.14843	2.62675e-07	1.84421e-05	ENSMUSG00000031245	2283	2047.21	1925	2389.71	1019.95	810	696	1568
ENSMUSG00000031253	Srpx2	125.827	-1.01062	0.253154	-3.99211	6.5487e-05	0.00193758	ENSMUSG00000031253	72	65	77	121.251	169	168	136	195
ENSMUSG00000031284	Pak3	258.068	-1.71991	0.343831	-5.00219	5.66813e-07	3.60969e-05	ENSMUSG00000031284	133	196	50	137	348.001	442	292.041	379
ENSMUSG00000031289	Il13ra2	414.906	2.2093	0.269478	8.19844	2.43531e-16	1.09787e-13	ENSMUSG00000031289	723	693	982	447.516	155	165	71	192
ENSMUSG00000031298	Adgrg2	454.599	-0.662957	0.154104	-4.30202	1.69246e-05	0.000631668	ENSMUSG00000031298	394.999	460	375	319.001	643	707.999	397	358
ENSMUSG00000031342	Gpm6b	1244.32	-1.10842	0.188485	-5.8807	4.08539e-09	4.51528e-07	ENSMUSG00000031342	676.001	934	614.29	977	1873	2223.8	1173	1551.99
ENSMUSG00000031391	L1cam	189.939	0.656823	0.211535	3.10503	0.00190259	0.0291793	ENSMUSG00000031391	269.999	233.09	244	197.001	154	171	148.999	104.001
ENSMUSG00000031400	G6pdx	2490.16	-0.751131	0.169837	-4.42267	9.74886e-06	0.000396693	ENSMUSG00000031400	2434	1700	2093	1401.15	2559	3231.97	2989	3440
ENSMUSG00000031438	Rnf128	2873.26	-2.13051	0.466901	-4.56309	5.04057e-06	0.000236539	ENSMUSG00000031438	1921.39	933	1078	446.037	2697	4965.31	6394.45	4438
ENSMUSG00000031451	Gas6	5037.11	-0.698763	0.11342	-6.16083	7.23626e-10	9.32063e-08	ENSMUSG00000031451	3855	4291	3584.78	3705	6139.59	6652.38	6202.53	5740.2
ENSMUSG00000031465	Angpt2	367.079	0.418148	0.133128	3.14094	0.00168407	0.0266881	ENSMUSG00000031465	515	406	408	407	318.173	282	250	380
ENSMUSG00000031497	Tnfsf13b	119.907	0.947893	0.246638	3.84325	0.000121414	0.00322974	ENSMUSG00000031497	127.001	171	98.001	172.001	117.001	121.001	65	72
ENSMUSG00000031504	Rab20	407.743	-0.999501	0.304851	-3.27865	0.00104303	0.0184971	ENSMUSG00000031504	382	214	327	158	467	457.891	718	499
ENSMUSG00000031505	Naxd	1050.83	-0.396751	0.123926	-3.2015	0.00136712	0.022694	ENSMUSG00000031505	934.027	940	935.999	811.999	1130.32	1212.87	1280	1142
ENSMUSG00000031520	Vegfc	138.039	0.884231	0.216149	4.09084	4.29804e-05	0.00139789	ENSMUSG00000031520	211	148	182	190	88	111	65	120
ENSMUSG00000031548	Sfrp1	817.195	2.15673	0.370953	5.81402	6.09886e-09	6.29396e-07	ENSMUSG00000031548	996	1362	815	2162	332	351.689	109	417
ENSMUSG00000031555	Adam9	2846.66	-0.326241	0.103407	-3.15492	0.00160541	0.0257753	ENSMUSG00000031555	2987	2642.3	2399.47	2318	3282	3203.61	2347	3711
ENSMUSG00000031562	Dctd	629.566	0.504955	0.171857	2.93823	0.00330089	0.0441433	ENSMUSG00000031562	829	796	852	513	608.001	480	389	615
ENSMUSG00000031565	Fgfr1	2656.8	0.570409	0.167951	3.39627	0.000683098	0.0132677	ENSMUSG00000031565	2892	3566.63	2742.85	3517.16	2422.18	1965	1530	2682.57
ENSMUSG00000031584	Gsr	1367.93	-0.663974	0.141917	-4.67862	2.88814e-06	0.000151769	ENSMUSG00000031584	1296	1115	1036	856	1546.37	1489.6	1602	1997.01
ENSMUSG00000031586	Rbpms	2747.33	-0.594893	0.185615	-3.20498	0.00135071	0.0224651	ENSMUSG00000031586	2261	2635	1577	2462	3093.69	3525.78	3017	3199
ENSMUSG00000031609	Sap30	225.997	0.573236	0.160949	3.5616	0.000368603	0.00809556	ENSMUSG00000031609	326	285	260	232	174	153	181	207
ENSMUSG00000031629	Cenpu	149.7	0.729157	0.238656	3.05526	0.00224867	0.0330094	ENSMUSG00000031629	174	146.999	162	162.001	126	119	97	172.999
ENSMUSG00000031633	Slc25a4	6886.55	0.256081	0.0868612	2.94816	0.00319672	0.0429851	ENSMUSG00000031633	7397.02	8299.68	7855.08	6798	6374.87	6094.07	5116	7440
ENSMUSG00000031639	Tlr3	807.815	0.774686	0.190334	4.07013	4.6987e-05	0.00149616	ENSMUSG00000031639	1132	1131.14	1001.05	878.999	545.005	615	371.999	862.999
ENSMUSG00000031661	Nkd1	658.241	0.774934	0.181624	4.2667	1.98385e-05	0.000726184	ENSMUSG00000031661	680	1038	770	871	505	438.999	419	548
ENSMUSG00000031667	Aktip	783.988	-0.576414	0.157004	-3.67134	0.000241282	0.0056622	ENSMUSG00000031667	731.695	702.188	646.351	544.429	728.879	885.689	1063.36	922.178
ENSMUSG00000031712	Il15	430.436	-0.756898	0.188085	-4.02424	5.71594e-05	0.00173925	ENSMUSG00000031712	382	338.001	337.001	223	681.398	560	403.7	545
ENSMUSG00000031722	Hp	3378.37	-2.54345	0.562147	-4.52454	6.05279e-06	0.000273589	ENSMUSG00000031722	2189	823	489	450	4196	5815.89	6071.16	6815.99
ENSMUSG00000031740	Mmp2	12076.5	0.76331	0.221557	3.44521	0.000570613	0.0114463	ENSMUSG00000031740	12779.9	14752.9	14271.6	18997.2	12368.5	9542.99	4921	9487.94
ENSMUSG00000031766	Slc12a3	144.859	-2.18456	0.478504	-4.5654	4.98545e-06	0.000235277	ENSMUSG00000031766	58	108	48	21	144.001	255	286	121
ENSMUSG00000031825	Crispld2	2322.04	-1.23476	0.196678	-6.2781	3.42725e-10	4.77335e-08	ENSMUSG00000031825	1345	1799.23	1114	1358.01	2858	4707.62	2373	3098
ENSMUSG00000031845	Bco1	41.5426	-2.1239	0.364498	-5.8269	5.64655e-09	5.93442e-07	ENSMUSG00000031845	17	20	12	14	54	100	56	58
ENSMUSG00000031870	Pgr	6016.67	-0.968284	0.155024	-6.24602	4.21054e-10	5.72467e-08	ENSMUSG00000031870	4288.33	4106.33	4030.76	3942	8758.86	9020.76	5202.5	8925.77
ENSMUSG00000031871	Cdh5	4921.42	0.489522	0.121819	4.01844	5.85855e-05	0.00177247	ENSMUSG00000031871	5311.98	6602	6266.87	5097.03	4874.06	4181.38	3410.22	3807.05
ENSMUSG00000031891	Hsd11b2	8049.97	-2.14695	0.230555	-9.31212	1.25302e-20	1.07328e-17	ENSMUSG00000031891	2992	3521	3436.06	2027	12389.4	20839.8	8314.99	11757.8
ENSMUSG00000031932	Gpr83	685.396	-0.518961	0.161864	-3.20615	0.00134525	0.0223959	ENSMUSG00000031932	750	705	455	443	718.007	827.999	708	890
ENSMUSG00000031937	Vstm5	48.9435	-1.3674	0.395579	-3.45672	0.000546799	0.0111125	ENSMUSG00000031937	43	29	17	23	51	75	92	53
ENSMUSG00000031938	4931406C07Rik	961.721	-0.707221	0.139347	-5.07526	3.86972e-07	2.55954e-05	ENSMUSG00000031938	808.999	871.01	677.001	672.999	930.006	1219.05	1099	1378.7
ENSMUSG00000031958	Ldhd	594.113	-1.80686	0.286875	-6.29841	3.00709e-10	4.25739e-08	ENSMUSG00000031958	281	340.011	242.032	220	783.001	677.093	1383.26	681.106
ENSMUSG00000031963	Bmper	427.741	1.46594	0.186878	7.84437	4.35145e-15	1.7336e-12	ENSMUSG00000031963	723	762	657	391	279	182	158	331
ENSMUSG00000031969	Acad8	1227.51	-0.421423	0.110593	-3.81059	0.000138634	0.00358211	ENSMUSG00000031969	1188.99	1138	954.001	989.084	1331	1507	1195	1515
ENSMUSG00000032011	Thy1	3509.05	0.438135	0.147064	2.9792	0.00288999	0.040023	ENSMUSG00000032011	3989	3983.78	4840.85	3075	3664.83	3082.74	2365.74	3120.07
ENSMUSG00000032014	Oaf	1022.11	0.438553	0.148895	2.94538	0.00322561	0.0432421	ENSMUSG00000032014	1156	1195	1234	925	1090	912	623	1050
ENSMUSG00000032028	Nxpe2	211.637	0.735786	0.228226	3.22393	0.00126444	0.0213832	ENSMUSG00000032028	332.999	267	294	165.999	159	141	164	168.999
ENSMUSG00000032064	Dixdc1	533.732	-0.5377	0.171681	-3.13197	0.00173635	0.0273144	ENSMUSG00000032064	579	547	337.001	455.001	581	606	573	541
ENSMUSG00000032068	Plet1	1780.05	-2.45756	0.346585	-7.09078	1.33358e-12	3.006e-10	ENSMUSG00000032068	991	462	447	363	1649	3558.34	4139.97	2252
ENSMUSG00000032091	Tmprss4	1637.01	-0.85209	0.270115	-3.15455	0.00160748	0.0257844	ENSMUSG00000032091	1595	1173.72	1285	735	1438	2048	2667	1917
ENSMUSG00000032218	Ccnb2	849.301	0.536227	0.179722	2.98365	0.00284834	0.0395794	ENSMUSG00000032218	933	1006	1211	954	797	640	436	886
ENSMUSG00000032221	Mns1	356.205	0.824973	0.162232	5.08515	3.67332e-07	2.44855e-05	ENSMUSG00000032221	437.47	402.007	452.452	394.999	278	266	198	385
ENSMUSG00000032231	Anxa2	11296.2	-0.355435	0.104491	-3.40159	0.000669944	0.0130567	ENSMUSG00000032231	9415.87	11167.8	9969.83	9738.92	13221.6	13976	9308.99	13901
ENSMUSG00000032232	Cgnl1	5229.83	-0.79347	0.0843848	-9.403	5.30271e-21	5.33726e-18	ENSMUSG00000032232	4054.11	3987.05	3982	3713.62	6183.94	6401.96	5965.21	7283.63
ENSMUSG00000032246	Calml4	155.563	-0.852987	0.250978	-3.39865	0.000677204	0.0131832	ENSMUSG00000032246	75	161	119.999	101	172	248.001	173	187.999
ENSMUSG00000032252	Glce	1127.18	-0.517359	0.157576	-3.28323	0.00102623	0.018332	ENSMUSG00000032252	1013	1204	910	709	1404.24	1438	1076	1252
ENSMUSG00000032313	Tmem266	165.864	-1.40896	0.378572	-3.72178	0.000197822	0.00483437	ENSMUSG00000032313	132	113	53	76	158	198	348	195
ENSMUSG00000032323	Cyp11a1	559.25	1.95624	0.666348	2.93576	0.00332727	0.0442741	ENSMUSG00000032323	821	1097	686	911	222	79	73	585
ENSMUSG00000032327	Stra6	2402.75	0.888126	0.200031	4.43995	8.99813e-06	0.000375054	ENSMUSG00000032327	2698	3384.48	3844	2816	1873.02	1315	1191	2283
ENSMUSG00000032349	Elovl5	3993.06	-0.527935	0.144958	-3.64198	0.000270545	0.00626311	ENSMUSG00000032349	4056.77	3339	3678	2443	4071.71	4797.1	4717.08	4755.22
ENSMUSG00000032356	Rasgrf1	68.8833	-2.24738	0.356685	-6.30074	2.96221e-10	4.2288e-08	ENSMUSG00000032356	27	24	25	23	91.001	197	85	75
ENSMUSG00000032369	Plscr1	483.139	-0.543771	0.161038	-3.37667	0.000733685	0.014059	ENSMUSG00000032369	430	418	399	304	535	670.747	536.388	577
ENSMUSG00000032394	Igdcc3	93.6037	0.862304	0.225566	3.82285	0.00013192	0.00346614	ENSMUSG00000032394	108.13	127	129	110	78	74.001	39	85.999
ENSMUSG00000032397	Tipin	823.517	0.414626	0.132867	3.1206	0.00180481	0.02821	ENSMUSG00000032397	971.001	925.999	1078	697.013	788	752	522	897.999
ENSMUSG00000032412	Atp1b3	6737.19	-0.47734	0.0877921	-5.43716	5.41371e-08	4.56858e-06	ENSMUSG00000032412	5921	6457.02	5785.92	5077.82	7108.62	8646.65	6448	8452.1
ENSMUSG00000032420	Nt5e	990.819	0.624573	0.122615	5.09379	3.5098e-07	2.36718e-05	ENSMUSG00000032420	1394	1232	1132.85	1148	649	859.999	664.999	903
ENSMUSG00000032487	Ptgs2	233.776	0.786307	0.1957	4.01793	5.87125e-05	0.00177247	ENSMUSG00000032487	260	332	286	319	145	151.05	148	238
ENSMUSG00000032496	Ltf	2065.44	-4.60856	0.961617	-4.79251	1.6471e-06	9.43694e-05	ENSMUSG00000032496	375.001	108	59	25	1355	8304.7	5583.86	1961.95
ENSMUSG00000032515	Csrnp1	314.871	0.627982	0.183835	3.41601	0.000635461	0.0125416	ENSMUSG00000032515	356	398.999	439	285	279	243	229	268
ENSMUSG00000032528	Vipr1	144.126	-0.831501	0.287831	-2.88885	0.00386656	0.0495423	ENSMUSG00000032528	127	95	95	79	158	279.009	153	172
ENSMUSG00000032572	Col6a4	13459.5	-3.04334	0.17865	-17.0352	4.50155e-65	3.8558e-61	ENSMUSG00000032572	2378	2553.91	2385	4308.01	23341.2	42559.7	17509.7	19735.4
ENSMUSG00000032577	Mapkapk3	496.989	-0.891119	0.290336	-3.06927	0.00214583	0.0318823	ENSMUSG00000032577	432	349	379.999	251	519	611	835	475
ENSMUSG00000032578	Cish	287.271	-0.632604	0.207722	-3.04543	0.00232345	0.0338461	ENSMUSG00000032578	198.999	246	255.001	186	268	448	329	370.999
ENSMUSG00000032625	Thsd7a	1177.43	1.26633	0.176996	7.15456	8.394e-13	1.96983e-10	ENSMUSG00000032625	1735	1596	1687	1491	765	760	457	857
ENSMUSG00000032649	Colgalt2	186.325	-1.61503	0.317557	-5.0858	3.6608e-07	2.44855e-05	ENSMUSG00000032649	87	111	48	124	249	395.151	195	272
ENSMUSG00000032712	Resf1	2652.03	-0.577522	0.145745	-3.96256	7.41517e-05	0.00215669	ENSMUSG00000032712	2988.1	2382	1975.43	1721.67	2719.98	2605.12	3269.13	3510.01
ENSMUSG00000032719	Sbspon	201.148	-1.39458	0.325695	-4.28185	1.85345e-05	0.000679902	ENSMUSG00000032719	202	124	66	68	206	313	281	351
ENSMUSG00000032796	Lama1	566.425	0.855226	0.276379	3.0944	0.0019721	0.0299769	ENSMUSG00000032796	511	808	574	827	432	344.057	322	587
ENSMUSG00000032883	Acsl3	806.229	-0.716037	0.165074	-4.33768	1.43995e-05	0.00055309	ENSMUSG00000032883	724.431	693.315	598	574	720.072	982.689	903.999	1176.97
ENSMUSG00000033007	Asic4	7.9239	3.07002	0.897588	3.4203	0.000625514	0.0123881	ENSMUSG00000033007	13	28	5	10	1	3	1	2
ENSMUSG00000033060	Lmo7	456.926	-0.54519	0.159769	-3.41236	0.000644031	0.0126669	ENSMUSG00000033060	362	412.001	341	392.999	417.998	619.015	557.999	539
ENSMUSG00000033083	Tbc1d4	1063.57	0.512563	0.102047	5.02281	5.09206e-07	3.26712e-05	ENSMUSG00000033083	1252	1305	1329	1159.99	895.999	936.001	793	850.001
ENSMUSG00000033088	Triobp	1252.99	-0.494072	0.111782	-4.41997	9.87125e-06	0.000400721	ENSMUSG00000033088	796.998	1121	1070.27	1189	1567.01	1631	1347	1350.09
ENSMUSG00000033149	Phldb2	2073.07	0.43556	0.128402	3.39215	0.000693468	0.0134539	ENSMUSG00000033149	2631.36	2419.99	2323.45	2210	2012.43	1568	1281	2267
ENSMUSG00000033161	Atp1a1	14171.3	-0.902427	0.103699	-8.70234	3.251e-18	1.79655e-15	ENSMUSG00000033161	10724.8	10685.5	9755.56	9151.51	16574	21545.2	15899.3	18649.2
ENSMUSG00000033174	Mgll	1072.34	-0.929807	0.215688	-4.31088	1.62605e-05	0.000616282	ENSMUSG00000033174	811.001	755.001	787.999	562	1133	1329.81	1809	1330
ENSMUSG00000033227	Wnt6	155.626	2.80518	0.490138	5.72323	1.04515e-08	1.01155e-06	ENSMUSG00000033227	200	269	270	284	30	21	13	106
ENSMUSG00000033256	Shf	212.678	0.771451	0.233379	3.30557	0.000947824	0.0172186	ENSMUSG00000033256	229.001	228.999	348.687	236.999	154	161.001	125.001	201.999
ENSMUSG00000033294	Noc4l	678.648	0.461679	0.153726	3.00326	0.00267103	0.0377226	ENSMUSG00000033294	842	815	890	561.001	624	553	549.001	591
ENSMUSG00000033306	Lpp	7383.39	-0.541623	0.172326	-3.14301	0.00167219	0.0265914	ENSMUSG00000033306	5845.22	8198.99	4399	6235.02	8571.04	8721.24	6790.81	10425.6
ENSMUSG00000033316	Galnt9	11.6031	3.07511	0.645541	4.76362	1.90147e-06	0.000107505	ENSMUSG00000033316	23	21	19	16	5	2	1	3
ENSMUSG00000033350	Chst2	402.171	0.581561	0.14307	4.06488	4.80573e-05	0.00152176	ENSMUSG00000033350	501	493	562	412.029	348	289	310	315
ENSMUSG00000033491	Prss35	258.982	1.71192	0.399507	4.28508	1.82674e-05	0.000674439	ENSMUSG00000033491	426.015	395	459	353	124.001	60.998	46.041	260.065
ENSMUSG00000033508	Asprv1	39.0931	2.01142	0.453601	4.43433	9.23588e-06	0.000382174	ENSMUSG00000033508	90	65	38	59	7	12	20	22
ENSMUSG00000033644	Piwil2	62.0448	-0.894523	0.232778	-3.84282	0.000121631	0.00323047	ENSMUSG00000033644	48	51.997	44	37	75	85	63	90
ENSMUSG00000033684	Qsox1	3499.73	-0.416409	0.132919	-3.13279	0.00173152	0.0272635	ENSMUSG00000033684	3453.99	3483.04	2547.33	2590.02	4090.95	3889.46	3709.34	4226.52
ENSMUSG00000033685	Ucp2	3242.22	-0.417763	0.126631	-3.29906	0.000970093	0.0175118	ENSMUSG00000033685	2752	3035.06	2984.94	2653	3189.77	4327.94	3707.04	3193
ENSMUSG00000033715	Akr1c14	2556.34	-3.04164	0.300367	-10.1264	4.21838e-24	5.55886e-21	ENSMUSG00000033715	445	620	340	823	3891.01	6117.08	2888.91	4989.14
ENSMUSG00000033831	Fgb	20.0586	3.37594	0.858771	3.93113	8.45492e-05	0.00239803	ENSMUSG00000033831	61	30	41	21	12	1	0	1
ENSMUSG00000033834	Tpbpa	8.83551	2.3419	0.779069	3.00602	0.00264692	0.0374747	ENSMUSG00000033834	31	11	8	15	4	2	1	5
ENSMUSG00000033860	Fgg	145.41	1.71524	0.408263	4.20132	2.65368e-05	0.000933063	ENSMUSG00000033860	340	211	243	134	111	25	41	94
ENSMUSG00000033885	Pxk	1834.23	-0.348446	0.0912655	-3.81794	0.000134572	0.00351962	ENSMUSG00000033885	1852	1779	1446.43	1518.53	2126	2087.85	1688	2205.15
ENSMUSG00000033960	Jcad	2856.81	1.09379	0.149131	7.33442	2.22678e-13	5.77983e-11	ENSMUSG00000033960	4313	4487	3995.06	3182.02	1959	1638	1245.77	2413
ENSMUSG00000033965	Slc16a2	2248.15	-0.982767	0.236266	-4.15958	3.18832e-05	0.00109898	ENSMUSG00000033965	1334	1505.17	1202	1933	3488.54	3991.93	1743.6	2916
ENSMUSG00000033985	Tesk2	164.205	0.514479	0.156451	3.28843	0.00100749	0.0180726	ENSMUSG00000033985	213.022	184.218	184.851	181.176	131.668	136.014	117.202	166
ENSMUSG00000033998	Kcnk1	1135.01	-0.848147	0.284928	-2.97671	0.0029136	0.0403174	ENSMUSG00000033998	1099	643	1071	474	1043	1469.04	1801	1382.88
ENSMUSG00000034009	Rxfp1	15733.1	-1.13428	0.196825	-5.76286	8.26986e-09	8.27009e-07	ENSMUSG00000034009	11652	14066.1	7518.38	7835.01	17888.2	27907.3	17555.6	21039.4
ENSMUSG00000034039	Prss29	21660	2.46358	0.331193	7.43848	1.01847e-13	2.76944e-11	ENSMUSG00000034039	52728.9	35728	21915.9	34230	7354.23	3120.39	8210.84	7577.05
ENSMUSG00000034112	Atp2c2	243.021	-5.01004	0.77544	-6.4609	1.0408e-10	1.63578e-08	ENSMUSG00000034112	27	12	16	3	110	741	624.001	393
ENSMUSG00000034157	Cipc	1084.01	-0.688017	0.15572	-4.4183	9.94802e-06	0.000402883	ENSMUSG00000034157	1034	955.001	742	676	1062	1476	1363	1346
ENSMUSG00000034171	Faah	222.61	-0.937332	0.198552	-4.72085	2.34864e-06	0.000128135	ENSMUSG00000034171	187.999	157	187	106.999	209.999	304	309.999	310
ENSMUSG00000034205	Loxl2	5191.03	-0.849239	0.165182	-5.14125	2.72922e-07	1.89288e-05	ENSMUSG00000034205	3288.07	4533.38	3222.87	3970.54	7745.3	7702.51	4470.19	6754.33
ENSMUSG00000034226	Rhov	4.76682	-4.14385	1.43538	-2.88694	0.00389011	0.0496954	ENSMUSG00000034226	1	0	0	1	7	12	15	1
ENSMUSG00000034266	Batf	104.96	-1.01902	0.188357	-5.41007	6.30018e-08	5.2648e-06	ENSMUSG00000034266	64	76	71	65	133	169	113	156
ENSMUSG00000034282	Evpl	104.246	-1.39992	0.332992	-4.20408	2.62152e-05	0.000925963	ENSMUSG00000034282	56	47	72	46	90	201	210	122
ENSMUSG00000034317	Trim59	1300.77	0.865237	0.232769	3.71715	0.000201484	0.00490288	ENSMUSG00000034317	1934	1531	1873	1445	1060	649	607	1390
ENSMUSG00000034320	Slc26a2	808.655	-0.365823	0.117456	-3.11456	0.00184217	0.0286373	ENSMUSG00000034320	874.094	720	661.924	642	880.059	1017.86	737.212	949.022
ENSMUSG00000034349	Smc4	3581.26	0.417947	0.133215	3.13738	0.00170463	0.0269639	ENSMUSG00000034349	4607	4177.66	4397.21	3852	3104	2668	2187	4027
ENSMUSG00000034401	Spata6	837.977	0.467132	0.139665	3.34466	0.000823834	0.0153403	ENSMUSG00000034401	931.002	1002	1181	897.998	679	736	621.999	682
ENSMUSG00000034430	Zxdc	736.734	-0.890845	0.172613	-5.16093	2.4573e-07	1.73951e-05	ENSMUSG00000034430	512	588.001	604	462.001	892	1291	657	864.001
ENSMUSG00000034435	Tmem30b	382.404	-0.778919	0.265121	-2.93797	0.00330368	0.0441461	ENSMUSG00000034435	375	215	310	241	340	470	633	434
ENSMUSG00000034612	Chst11	1540.84	-1.28546	0.114845	-11.193	4.41279e-29	7.55954e-26	ENSMUSG00000034612	1102	945	810	814	2161	2489	1726	2252.16
ENSMUSG00000034613	Ppm1h	907.313	0.8393	0.146235	5.7394	9.50119e-09	9.3543e-07	ENSMUSG00000034613	1248	1306	1224	1092	669	571.26	480	780
ENSMUSG00000034616	Ssh3	782.469	-0.636126	0.206973	-3.07348	0.0021158	0.0315435	ENSMUSG00000034616	644	707	594	553	691.999	1103	1065	824.684
ENSMUSG00000034640	Tiparp	1892.38	-1.00517	0.218188	-4.60692	4.08687e-06	0.000198335	ENSMUSG00000034640	1738	1527	1148	863	2602.56	3330.24	1591	2352.24
ENSMUSG00000034645	Zyg11a	14.2821	1.99949	0.598515	3.34074	0.00083554	0.0155246	ENSMUSG00000034645	16	29	29	20	5	4	2	12
ENSMUSG00000034663	Bmp2k	1100.51	-0.356439	0.105886	-3.36625	0.000761987	0.0144879	ENSMUSG00000034663	997.12	1015.54	974.604	936.214	1262.56	1423.16	951.267	1260.27
ENSMUSG00000034730	Adgrb1	6.30781	2.67799	0.873077	3.0673	0.00216004	0.0320101	ENSMUSG00000034730	8	7	9	8	0	4	2	4
ENSMUSG00000034762	Glis1	33.2859	1.88062	0.529031	3.55484	0.00037821	0.00826507	ENSMUSG00000034762	49.999	58	62	53	12	6	6	30
ENSMUSG00000034796	Cpne7	281.306	-1.09666	0.146375	-7.49214	6.77611e-14	1.90298e-11	ENSMUSG00000034796	172	239	171	152	412.065	434.053	313	360.999
ENSMUSG00000034853	Acot11	982.549	1.32215	0.265517	4.97956	6.37299e-07	4.04355e-05	ENSMUSG00000034853	1400	1506	1409	1288	481	379.001	389	1056
ENSMUSG00000034875	Nudt19	604.785	-0.428355	0.140559	-3.0475	0.00230752	0.0337566	ENSMUSG00000034875	628	544.628	612	363	654	641.993	674	730
ENSMUSG00000034917	Tjp3	167.421	-1.41555	0.445923	-3.17442	0.00150138	0.0244488	ENSMUSG00000034917	109	64.001	111.999	76	93.999	309.999	362.999	159
ENSMUSG00000034926	Dhcr24	2443.6	-1.05497	0.222016	-4.75178	2.01635e-06	0.000112149	ENSMUSG00000034926	1523	1829	1721.2	1302.01	1933	4183.02	3560.79	3464
ENSMUSG00000034981	Parm1	1382.84	1.60464	0.247709	6.47791	9.3003e-11	1.49824e-08	ENSMUSG00000034981	2422	2147	1989.16	1968	550	490.185	478	1219
ENSMUSG00000035095	Fam167a	176.407	0.866296	0.26279	3.29653	0.000978862	0.0176515	ENSMUSG00000035095	316	279	195	149	159	88	108	138
ENSMUSG00000035104	Eva1a	163.218	-0.822452	0.221316	-3.71618	0.000202256	0.00491467	ENSMUSG00000035104	127	134	128	90	161.001	253	208	196
ENSMUSG00000035112	Wnk4	1228.04	0.978418	0.191266	5.11548	3.12943e-07	2.12739e-05	ENSMUSG00000035112	1455	1750	1593.42	1435.82	822.001	816.01	619.999	1205
ENSMUSG00000035184	Fam124a	453.036	-1.21116	0.255721	-4.73623	2.17725e-06	0.000119547	ENSMUSG00000035184	303	316	205	293	489	865	525	552
ENSMUSG00000035189	Ano4	173.535	-1.71335	0.337671	-5.07402	3.89489e-07	2.56041e-05	ENSMUSG00000035189	57	110	67.009	101	240.999	452	158.091	194.999
ENSMUSG00000035246	Pcyt1b	632.23	-0.926311	0.290586	-3.18773	0.00143393	0.0235577	ENSMUSG00000035246	734	584	264	306	717.001	646.248	982	753
ENSMUSG00000035305	Ror1	1007.89	0.985672	0.258344	3.81535	0.000135993	0.00354595	ENSMUSG00000035305	1496	1546	1465	1009	844	450	376	1046
ENSMUSG00000035311	Gnptab	1919.13	0.698599	0.138828	5.03211	4.85114e-07	3.12424e-05	ENSMUSG00000035311	2669	2890	2599	1994	1400	1284	969.249	1993.19
ENSMUSG00000035357	Pdzrn3	1405.69	0.579983	0.117311	4.94398	7.65422e-07	4.75088e-05	ENSMUSG00000035357	1828	1662	1656	1596.2	1212	1143	842	1348
ENSMUSG00000035365	Parpbp	489.486	0.744606	0.224532	3.31625	0.000912332	0.0166978	ENSMUSG00000035365	677	593	733.997	494.007	395	363	227	449
ENSMUSG00000035407	Kank4	364.043	1.23293	0.299824	4.11216	3.91978e-05	0.00129883	ENSMUSG00000035407	513	474	456	579	333	138	118	300
ENSMUSG00000035493	Tgfbi	5784.17	0.585501	0.0998772	5.86221	4.56737e-09	4.95213e-07	ENSMUSG00000035493	8042.51	7044.19	6659	6494.65	4980.57	4210.79	3942.56	5154.83
ENSMUSG00000035547	Capn5	739.576	-1.13706	0.237407	-4.78947	1.67223e-06	9.51728e-05	ENSMUSG00000035547	486	485	523	427	712	1182.5	1183	757
ENSMUSG00000035578	Iqcg	52.1812	0.889751	0.305728	2.91027	0.00361111	0.0470076	ENSMUSG00000035578	52	53.093	79	43	45	50.053	32.119	48.022
ENSMUSG00000035615	Frmpd1	54.3426	2.4052	0.296467	8.1129	4.9427e-16	2.11683e-13	ENSMUSG00000035615	100	97	86	68	13	18	21	20
ENSMUSG00000035638	Muc20	141.724	-2.38666	0.3856	-6.18948	6.03643e-10	7.83852e-08	ENSMUSG00000035638	66	48	42	33	93	306	283	223
ENSMUSG00000035773	Kiss1r	30.3812	1.43513	0.43491	3.29982	0.000967464	0.0175012	ENSMUSG00000035773	20	43.999	24	40	25	19	24	20
ENSMUSG00000035852	Misp	359.558	-1.85386	0.334467	-5.54273	2.97798e-08	2.67098e-06	ENSMUSG00000035852	148	136.001	209	125	217.001	715.999	705.111	642
ENSMUSG00000035861	Tmprss11b	31.3296	-3.662	0.580006	-6.31373	2.72392e-10	3.92129e-08	ENSMUSG00000035861	6.174	6	5	2	33	111	35	52
ENSMUSG00000035896	Rnase1	93.4892	1.44249	0.491464	2.93508	0.00333457	0.044317	ENSMUSG00000035896	285	110	78	99	95	30	43.002	27
ENSMUSG00000035936	Aldh5a1	569.422	0.958292	0.156817	6.11088	9.90825e-10	1.22999e-07	ENSMUSG00000035936	866	827.212	825	586	401	346	274	512
ENSMUSG00000036006	Ripor2	2335.66	-1.80453	0.23923	-7.54307	4.59023e-14	1.35578e-11	ENSMUSG00000036006	1079.27	1293.4	1018.96	867.391	3597.33	5487.84	2378.7	2787.08
ENSMUSG00000036030	Prtg	239.623	1.11724	0.200322	5.57723	2.44377e-08	2.23873e-06	ENSMUSG00000036030	319	313	407.991	294	194	131	107	168
ENSMUSG00000036046	5031439G07Rik	2527.67	-0.787586	0.132463	-5.94571	2.75266e-09	3.20788e-07	ENSMUSG00000036046	1869	1835	1877.05	1846.7	2892.77	3735.64	2888.34	3202.89
ENSMUSG00000036054	Sugp2	1174	-0.318188	0.10462	-3.04138	0.00235499	0.0342183	ENSMUSG00000036054	1081	1191.57	1066	994.001	1289	1264.03	1122.78	1353
ENSMUSG00000036078	Sigmar1	1186.52	0.316569	0.103473	3.05942	0.00221763	0.032646	ENSMUSG00000036078	1360	1427	1410	1085	1087	1085	844.058	1246
ENSMUSG00000036106	Prr5	462.707	1.03421	0.195586	5.28775	1.23832e-07	9.59891e-06	ENSMUSG00000036106	584	637	728	509	278	350	202	417
ENSMUSG00000036136	Fam110c	235.904	-1.44207	0.219387	-6.57319	4.9248e-11	8.52189e-09	ENSMUSG00000036136	149	126	151	87	274	314	367	412
ENSMUSG00000036172	Cd200r3	13.7469	-1.80341	0.607299	-2.96956	0.00298226	0.0410354	ENSMUSG00000036172	7.824	4.735	4.382	11.144	20.539	16.79	13.526	15.73
ENSMUSG00000036218	Pdzrn4	99.7292	-1.67105	0.366254	-4.56255	5.05361e-06	0.000236539	ENSMUSG00000036218	38	63	42	54	123	240	102	109
ENSMUSG00000036242	Armh4	783.557	0.778422	0.205986	3.779	0.00015746	0.00399621	ENSMUSG00000036242	1068	858	1066	1136	692	635	281	671
ENSMUSG00000036304	Zdhhc23	140.028	-0.860417	0.199005	-4.32359	1.5351e-05	0.000584396	ENSMUSG00000036304	123	92	108	81	128	210	187	196
ENSMUSG00000036330	Slc18a1	47.0832	-1.87974	0.628453	-2.99106	0.00278012	0.0387835	ENSMUSG00000036330	40	22	11	12	30	60	88	50
ENSMUSG00000036381	P2ry14	607.47	-2.05892	0.290867	-7.07858	1.45637e-12	3.24013e-10	ENSMUSG00000036381	227	190.999	174	293	901.001	1579.94	735.999	854.999
ENSMUSG00000036402	Gng12	11525.3	-0.966358	0.18838	-5.12984	2.89983e-07	1.99019e-05	ENSMUSG00000036402	12258.7	8172.42	6647.52	5978.37	14557.6	13519.6	15342.4	14681.6
ENSMUSG00000036412	Arsi	376.797	-1.38829	0.316666	-4.38408	1.16478e-05	0.000456612	ENSMUSG00000036412	125	227	162	314	690	780	312	450
ENSMUSG00000036499	Eea1	2283.48	-0.463876	0.11803	-3.93015	8.48939e-05	0.00240383	ENSMUSG00000036499	2157	2273.16	1658	1846.09	2511	2379	2493.21	2895.66
ENSMUSG00000036523	Greb1	2935.05	-2.53792	0.196269	-12.9308	3.01757e-38	9.15267e-35	ENSMUSG00000036523	1329	979.001	829	671.582	3933.62	5674.88	4050.51	4616.05
ENSMUSG00000036686	Cc2d1a	782.877	-0.496716	0.147229	-3.37376	0.000741483	0.0141767	ENSMUSG00000036686	505	632	736	676	853.423	1195.02	932	790.001
ENSMUSG00000036718	Micall2	150.965	-0.900312	0.300779	-2.99327	0.00276008	0.0385983	ENSMUSG00000036718	103	98	137.007	92	123	270	211.121	153.999
ENSMUSG00000036805	Noxa1	17.0854	-2.12123	0.701308	-3.02467	0.00248904	0.0356819	ENSMUSG00000036805	12	6	5	2	12	20	50	26
ENSMUSG00000036825	Ssx2ip	441.122	-0.494108	0.158826	-3.11099	0.0018646	0.028855	ENSMUSG00000036825	366	417.999	365	349	395	595	492.539	533.999
ENSMUSG00000036856	Wnt4	968.385	1.15912	0.321763	3.60241	0.000315275	0.00710655	ENSMUSG00000036856	1343.06	1328.73	1464.95	1238.25	682.58	292.281	354.626	1101.99
ENSMUSG00000036867	Smad6	255.129	1.4047	0.315921	4.44637	8.73329e-06	0.000367592	ENSMUSG00000036867	377.777	308	455	299	161	77	109	225
ENSMUSG00000036928	Stag3	76.362	-1.02739	0.297218	-3.4567	0.000546836	0.0111125	ENSMUSG00000036928	63.999	79	72	73	60	86.999	72	56.001
ENSMUSG00000036960	Clca2	197.783	0.78664	0.197753	3.9779	6.95278e-05	0.00203604	ENSMUSG00000036960	332	255	270	179	132	132	118	191
ENSMUSG00000036989	Trim3	1121.47	0.417506	0.129985	3.21196	0.00131835	0.0220553	ENSMUSG00000036989	1293	1328	1263	1251.19	899.786	889	832.001	1228
ENSMUSG00000037010	Apln	332.991	1.49351	0.322103	4.63676	3.53906e-06	0.000176243	ENSMUSG00000037010	512	404	620	456	189	80	132	296
ENSMUSG00000037012	Hk1	1888.3	-0.431797	0.144306	-2.99223	0.00276945	0.0386977	ENSMUSG00000037012	1352	1801	1600.64	1743	2224	2614.96	1871.01	1892
ENSMUSG00000037035	Inhbb	2163.29	-3.1986	0.256981	-12.4468	1.45488e-35	3.11545e-32	ENSMUSG00000037035	471	461	213	541	3467	4012.55	3192.65	5085.63
ENSMUSG00000037138	Aff3	1026.91	0.772267	0.166364	4.64202	3.45024e-06	0.000173841	ENSMUSG00000037138	1280.88	1315	1545	1085	804	898	483.035	872
ENSMUSG00000037169	Mycn	263.948	-1.53231	0.383398	-3.99667	6.42404e-05	0.00190728	ENSMUSG00000037169	163	88	221	58	284	415	532	352
ENSMUSG00000037202	Prf1	342.318	-0.928317	0.276994	-3.3514	0.000804043	0.0150536	ENSMUSG00000037202	228	222	294	204	409	767	291	342
ENSMUSG00000037206	Islr	4692.54	0.596008	0.160514	3.71312	0.000204721	0.00494651	ENSMUSG00000037206	4373	6302.22	6121.36	5726.97	3893.59	4506.62	2430	4446.44
ENSMUSG00000037211	Spry1	599.576	0.866891	0.26084	3.32346	0.000889068	0.0163594	ENSMUSG00000037211	461	793.999	727	1096.04	528	339	359.987	478
ENSMUSG00000037295	Ldlrap1	731.435	-0.391327	0.13343	-2.93282	0.003359	0.0444809	ENSMUSG00000037295	659	557	701	633	724	900.001	871.001	793.999
ENSMUSG00000037313	Tacc3	1317.07	0.635926	0.182784	3.47912	0.000503065	0.0104082	ENSMUSG00000037313	1688	1531.03	1916.96	1344	1196	840.984	747	1339.88
ENSMUSG00000037406	Htra4	60.4634	-0.726219	0.248733	-2.91967	0.00350399	0.0458921	ENSMUSG00000037406	57	51	40	38	82	71	55	93
ENSMUSG00000037490	Slc2a12	1824.07	-0.456057	0.134949	-3.37949	0.000726212	0.0139941	ENSMUSG00000037490	1700.46	1679.68	1491.46	1494.82	2464	1744.43	1989	1950.33
ENSMUSG00000037544	Dlgap5	712.651	0.504337	0.145372	3.4693	0.000521822	0.010693	ENSMUSG00000037544	867.105	797.539	981	830.32	605.999	567.143	359	805.001
ENSMUSG00000037580	Gch1	212.641	0.888325	0.197444	4.49913	6.82321e-06	0.000298207	ENSMUSG00000037580	292	335	276	233	105	176	119.156	189
ENSMUSG00000037621	Atoh8	504.444	1.70555	0.333767	5.11	3.22159e-07	2.18139e-05	ENSMUSG00000037621	872	755	901	480	239	138	167	428
ENSMUSG00000037628	Cdkn3	182.2	0.541634	0.161318	3.35756	0.000786342	0.0148021	ENSMUSG00000037628	213.001	212	240	229.999	149.009	144.999	109.558	173.001
ENSMUSG00000037643	Prkci	2727.35	0.426849	0.144102	2.96214	0.00305512	0.0417362	ENSMUSG00000037643	3972.56	3327.29	3282.39	2462.38	2235.52	1903.6	1886.35	3091.4
ENSMUSG00000037664	Cdkn1c	387.771	1.25445	0.214914	5.837	5.31495e-09	5.69065e-07	ENSMUSG00000037664	384	570.999	551	678.001	259	203	200.999	247.001
ENSMUSG00000037679	Inf2	3028.93	0.646175	0.157314	4.10756	3.99867e-05	0.00131733	ENSMUSG00000037679	3268	3994.67	4406.3	2921	2506.95	2348	1829	2980.96
ENSMUSG00000037681	Esyt3	156.475	-1.67692	0.364444	-4.6013	4.19857e-06	0.000201861	ENSMUSG00000037681	85	81	52	50	142	252	346.014	273
ENSMUSG00000037685	Atp8a1	6246.39	-1.82105	0.159178	-11.4403	2.62886e-30	5.00388e-27	ENSMUSG00000037685	2919	3320	2384	2791	8842.72	12344.8	7383.12	9227.78
ENSMUSG00000037686	Aspg	1466.65	-1.24424	0.239724	-5.19029	2.09971e-07	1.53064e-05	ENSMUSG00000037686	952.812	845.999	801	729	1353.02	3097.04	2173.04	1934
ENSMUSG00000037703	Lzts3	430.894	-0.761816	0.222132	-3.42957	0.000604546	0.0120006	ENSMUSG00000037703	319	298	311	330	374	659.001	674	475.001
ENSMUSG00000037747	Phyhipl	60.0129	-1.63492	0.441058	-3.70681	0.00020989	0.0050359	ENSMUSG00000037747	43	26	23	14	101	69	105.001	96
ENSMUSG00000037813	D630003M21Rik	79.3592	0.994035	0.311639	3.1897	0.00142418	0.0234367	ENSMUSG00000037813	74	88	139	116	57	75	53	32
ENSMUSG00000037816	Fbxw17	755.552	-0.793203	0.139857	-5.67155	1.41514e-08	1.35434e-06	ENSMUSG00000037816	565	629.024	574.999	505.001	887.999	1019	775.001	1044
ENSMUSG00000037820	Tgm2	16172.4	-1.23668	0.16179	-7.64371	2.11052e-14	6.82175e-12	ENSMUSG00000037820	9558.07	12071	7350.28	9505.51	19936.9	28275.8	21300.4	21796.9
ENSMUSG00000037846	Rtkn2	99.596	0.936923	0.270117	3.46858	0.000523208	0.0107086	ENSMUSG00000037846	116	161	133.001	113	65	56	51	103
ENSMUSG00000037847	Nmrk1	374.942	0.445005	0.147368	3.01968	0.0025304	0.0361384	ENSMUSG00000037847	548.169	478.87	463.973	346.444	294.071	267.497	265.761	388.177
ENSMUSG00000037894	H2az1	7039.24	0.503474	0.142704	3.52811	0.000418545	0.00890694	ENSMUSG00000037894	8688	9432.01	9336.96	6349.25	6346.98	4731	4882.1	7082.4
ENSMUSG00000037942	Crp	73.999	-1.40913	0.472158	-2.98444	0.00284097	0.0395359	ENSMUSG00000037942	20	71	30	44	111	187	43	90
ENSMUSG00000037972	Snn	955.415	0.331615	0.101304	3.27346	0.00106241	0.0187824	ENSMUSG00000037972	1072	1205	1137	928	882	821.183	775.01	850
ENSMUSG00000037989	Wnk2	352.503	-0.827993	0.263333	-3.14428	0.00166498	0.0265081	ENSMUSG00000037989	243.001	326	204.999	208	287	558.001	629	395
ENSMUSG00000037995	Igsf9	370.947	0.747261	0.232081	3.21983	0.00128268	0.0215914	ENSMUSG00000037995	391.001	417	451.29	579.903	218.001	213	337	344
ENSMUSG00000038020	Rapgefl1	177.094	-1.6371	0.388409	-4.21488	2.49906e-05	0.000888202	ENSMUSG00000038020	111	90.001	73	79.999	121.999	333.123	322	200
ENSMUSG00000038067	Csf3	23.7969	-2.83693	0.760928	-3.72825	0.00019281	0.00475683	ENSMUSG00000038067	12	3	7	1	22	55	72	14
ENSMUSG00000038086	Hspb2	56.8163	-1.03088	0.321837	-3.20311	0.0013595	0.0225894	ENSMUSG00000038086	32	55	23	42	75	98	73	57
ENSMUSG00000038151	Prdm1	2257.54	0.638546	0.137642	4.63918	3.49789e-06	0.000175212	ENSMUSG00000038151	2899.82	2815	3048.59	2439	1833.49	1640.08	1258	2303.05
ENSMUSG00000038156	Spon1	5076.67	-0.943615	0.247461	-3.81319	0.000137182	0.00356328	ENSMUSG00000038156	2926	3725.76	3092.32	4253	7582.6	9748.05	3704.84	5688
ENSMUSG00000038193	Hand2	2936.82	0.844526	0.214482	3.93752	8.23288e-05	0.00235062	ENSMUSG00000038193	3711	3702	4699.61	3105.26	2181	1482	1620	3153
ENSMUSG00000038203	Hoxa13	8.68649	-5.84394	1.62526	-3.59569	0.000323532	0.00723664	ENSMUSG00000038203	0	1	0	0	6	33	26	0
ENSMUSG00000038210	Hoxa11	5008.94	0.341126	0.10472	3.25751	0.00112393	0.0196269	ENSMUSG00000038210	5520.39	6352.07	6375.99	4503.3	4455	4711.37	3798.53	4571
ENSMUSG00000038227	Hoxa9	2473.52	0.420086	0.104906	4.0044	6.21759e-05	0.00185564	ENSMUSG00000038227	3087	3355	2791	2416.9	1896	2086.86	2090	2184.78
ENSMUSG00000038256	Bcl9	1800.7	-0.738019	0.136669	-5.40005	6.66211e-08	5.51346e-06	ENSMUSG00000038256	1378	1397	1272.17	1149.37	2008	2648.56	2460	2214
ENSMUSG00000038296	Galnt18	489.001	-0.953916	0.235484	-4.05087	5.10279e-05	0.00158938	ENSMUSG00000038296	254	470	231	379.007	555	741.795	692.911	585
ENSMUSG00000038393	Txnip	13683.1	0.483035	0.16038	3.01181	0.00259692	0.0368887	ENSMUSG00000038393	14738.6	15543	13927.9	19369.1	11146.2	12300.2	10420.3	11480.3
ENSMUSG00000038451	Spsb2	241.767	-0.506631	0.144002	-3.51821	0.00043447	0.00920013	ENSMUSG00000038451	157	214.999	200	193	253	342	305	294
ENSMUSG00000038560	Sp6	53.927	1.09037	0.366644	2.97393	0.00294012	0.0406187	ENSMUSG00000038560	74	56	120	44	36	34	28	40
ENSMUSG00000038570	Saxo2	73.8887	0.926152	0.265745	3.48511	0.000491935	0.0102273	ENSMUSG00000038570	102	101	77.999	78	62.001	50	63.928	42
ENSMUSG00000038572	Bpifb5	36.7514	1.77227	0.508744	3.48363	0.000494663	0.0102592	ENSMUSG00000038572	76	91	32	33	32	12	10	13
ENSMUSG00000038578	Susd1	258.705	-0.96053	0.241645	-3.97497	7.03882e-05	0.00205771	ENSMUSG00000038578	294.999	182	196	121	288	304.168	361	268.001
ENSMUSG00000038580	Sct	145.878	2.96768	0.807756	3.67398	0.000238802	0.0056194	ENSMUSG00000038580	163	335	318	221	18	7	13	94.999
ENSMUSG00000038604	Ripor1	1685.62	0.271724	0.0917669	2.96103	0.00306613	0.04182	ENSMUSG00000038604	1592	1997.92	1868	1901	1632	1665	1294	1567
ENSMUSG00000038745	Nlrp6	227.121	-2.76888	0.390048	-7.09883	1.25821e-12	2.87393e-10	ENSMUSG00000038745	113	52	35	35	283	407	513.896	330
ENSMUSG00000038775	Vill	720.189	-1.03711	0.272097	-3.81155	0.000138096	0.00357901	ENSMUSG00000038775	616	377.001	457.088	384.001	658.001	1239.23	1107	876.043
ENSMUSG00000038807	Rap1gap2	1116.81	-0.967471	0.197541	-4.89757	9.70307e-07	5.85293e-05	ENSMUSG00000038807	955	860.061	597.792	674.001	1394	1633	1448	1249
ENSMUSG00000038816	Ctnnal1	1198.56	-0.459997	0.15263	-3.0138	0.00258	0.0367398	ENSMUSG00000038816	1176	1189.33	962.001	953	1224.18	1515	1266.64	1200
ENSMUSG00000038838	Vars2	717.575	-0.492756	0.152431	-3.23265	0.00122648	0.0209063	ENSMUSG00000038838	600.001	682	751	593	727.001	820	777.907	699.312
ENSMUSG00000038844	Kif16b	1087.85	-1.00184	0.218107	-4.59333	4.36222e-06	0.000208159	ENSMUSG00000038844	972.575	835.781	665	631	1186	1280	1468	1350
ENSMUSG00000038893	Fam117a	387.673	0.496473	0.143353	3.46328	0.000533633	0.0108829	ENSMUSG00000038893	380	489	469	445	337.999	310.026	312	345
ENSMUSG00000038963	Slco4a1	350.977	-1.00594	0.279975	-3.59296	0.000326945	0.00729282	ENSMUSG00000038963	219.999	260	322	141	301.963	535	562	449.059
ENSMUSG00000039062	Anpep	6126.37	-1.14789	0.231342	-4.96188	6.98135e-07	4.41167e-05	ENSMUSG00000039062	4321	4904.43	3439.28	3009	6175.03	8804.6	10186.1	7083.66
ENSMUSG00000039081	Zfp503	1015.19	0.648878	0.145973	4.44518	8.78195e-06	0.000368734	ENSMUSG00000039081	1007	1357	1209	1306	773	670	872	898.105
ENSMUSG00000039115	Itga9	1465.5	-0.506721	0.166302	-3.047	0.00231139	0.0337566	ENSMUSG00000039115	1170	1594	982.995	1198	1896.29	1933.17	1458	1476
ENSMUSG00000039137	Whrn	301.144	-0.873635	0.235167	-3.71495	0.00020324	0.00492344	ENSMUSG00000039137	204.999	248	152	201	324	415.999	529.999	357
ENSMUSG00000039153	Runx2	468.843	0.509588	0.126032	4.04334	5.26956e-05	0.00162361	ENSMUSG00000039153	652.042	538.061	547.999	444.001	421	365	326.001	471.001
ENSMUSG00000039166	Akap7	391.558	0.561934	0.166068	3.38376	0.000715	0.0138247	ENSMUSG00000039166	447	466.001	478.999	414.999	302.999	364	297	328.999
ENSMUSG00000039191	Rbpj	5341.59	0.356484	0.122516	2.90969	0.00361793	0.0470605	ENSMUSG00000039191	5992.03	6899.17	6545	5101.55	5176.42	4993.27	3183.39	5298.48
ENSMUSG00000039234	Sec24d	3664.87	-0.394751	0.0949676	-4.1567	3.22882e-05	0.0011107	ENSMUSG00000039234	3389	3763.96	3099.18	3108	4612.97	4205.87	2738.55	4559
ENSMUSG00000039239	Tgfb2	1456.89	-1.02738	0.220214	-4.66537	3.08057e-06	0.000158478	ENSMUSG00000039239	1247	1056	770	943	1818	1739	2392	1424.03
ENSMUSG00000039254	Pomt1	951.57	-0.455605	0.116785	-3.90123	9.57046e-05	0.00264438	ENSMUSG00000039254	813	942.151	771.999	843.989	1129	1111.07	827.001	1148
ENSMUSG00000039304	Tnfsf10	1187.01	-0.677904	0.166298	-4.07644	4.57312e-05	0.00146434	ENSMUSG00000039304	1099.98	1096.99	855.134	750.002	1219.59	1577.86	1534	1278.38
ENSMUSG00000039405	Prss23	2175.38	-1.17638	0.254084	-4.6299	3.65845e-06	0.000180614	ENSMUSG00000039405	1215	1323	1033	1704	2687	4061.32	2137.75	3026.97
ENSMUSG00000039410	Prdm16	173.566	-0.678498	0.234255	-2.89641	0.00377465	0.0487658	ENSMUSG00000039410	162.999	184	134.999	138	166.333	180	166	206.001
ENSMUSG00000039450	Dcxr	246.9	-0.868447	0.299154	-2.90301	0.00369595	0.0478936	ENSMUSG00000039450	202	151	208	129.001	250.999	336	455.106	221
ENSMUSG00000039474	Wfs1	644.675	-0.574038	0.140606	-4.0826	4.45339e-05	0.00143945	ENSMUSG00000039474	499	578	493	500	652.993	788	819.014	816.001
ENSMUSG00000039476	Prrx2	255.138	1.31841	0.261127	5.0489	4.44364e-07	2.88349e-05	ENSMUSG00000039476	384	301	448	321	155	112	94	233
ENSMUSG00000039529	Atp8b1	3470.09	-0.752344	0.180656	-4.16451	3.12026e-05	0.00108059	ENSMUSG00000039529	2474	3060.01	2367	2643	5075.08	5408.2	2725	4064
ENSMUSG00000039546	Ajap1	107.824	-3.20033	0.440379	-7.26722	3.66969e-13	8.85429e-11	ENSMUSG00000039546	12	37	16	17	214.304	227	243	100
ENSMUSG00000039611	Tmem246	165.541	-0.815288	0.252017	-3.23505	0.00121622	0.0208142	ENSMUSG00000039611	164	98	131	115	193	199	209	177
ENSMUSG00000039646	Vasn	649.504	0.56907	0.150929	3.77045	0.000162956	0.00411739	ENSMUSG00000039646	697	844	840.999	725.679	546	456.258	428	671
ENSMUSG00000039648	Kyat1	498.361	-0.687112	0.212113	-3.23937	0.00119792	0.0205628	ENSMUSG00000039648	464	399.443	461	257.999	477	645	678.008	571
ENSMUSG00000039683	Sdk1	422.547	-0.819342	0.266692	-3.07224	0.00212457	0.0316212	ENSMUSG00000039683	183	338	314.001	364	676.999	664.006	447.057	397
ENSMUSG00000039701	Usp53	1714.62	1.20014	0.255879	4.69026	2.72853e-06	0.000145274	ENSMUSG00000039701	2635	2808.03	2409	1922	943.383	711.345	744.006	1690.53
ENSMUSG00000039903	Eva1c	568.013	0.725764	0.155171	4.67719	2.90836e-06	0.000152364	ENSMUSG00000039903	861	682.001	762	558.001	372	533	357	451
ENSMUSG00000039910	Cited2	487.109	0.694321	0.181349	3.82865	0.000128849	0.00339588	ENSMUSG00000039910	630	585	670	532	371	282	333	502
ENSMUSG00000039911	Spsb1	748.646	-0.494113	0.151139	-3.26927	0.00107826	0.0189843	ENSMUSG00000039911	667	686.001	588.918	522	964	1124	706.001	772
ENSMUSG00000039956	Mrap	10.9831	2.6149	0.748196	3.49494	0.000474175	0.00989413	ENSMUSG00000039956	17	15	15.999	27	3	2	0	8
ENSMUSG00000040016	Ptger3	1019.26	0.885321	0.151322	5.85057	4.89883e-09	5.2781e-07	ENSMUSG00000040016	1276.23	1616.4	1055	1293	810	633	621	846.001
ENSMUSG00000040026	Saa3	26.532	-1.81443	0.614338	-2.95347	0.00314225	0.0425869	ENSMUSG00000040026	19	23	1	6	57	36	31	45
ENSMUSG00000040037	Negr1	355.291	-1.24247	0.369761	-3.36021	0.000778819	0.01471	ENSMUSG00000040037	155	278	105	300	541	756	279	423
ENSMUSG00000040055	Gjb6	32.9644	-2.88143	0.696814	-4.13514	3.54734e-05	0.00119156	ENSMUSG00000040055	9	20	1	4	29	52	125	35
ENSMUSG00000040138	Ndp	174.437	2.02581	0.34516	5.86919	4.37918e-09	4.80896e-07	ENSMUSG00000040138	306	195	347	292	95	33	44	101
ENSMUSG00000040170	Fmo2	1064.26	1.30611	0.288749	4.52334	6.0871e-06	0.000274416	ENSMUSG00000040170	1334	1006	1256	2394.03	826	525	546	541
ENSMUSG00000040174	Alkbh3	463.297	0.363265	0.10807	3.36139	0.000775525	0.0146639	ENSMUSG00000040174	527.829	599.001	530.006	454	455.001	392.001	344.335	423
ENSMUSG00000040195	Nemp1	784.261	0.557317	0.129728	4.29603	1.73886e-05	0.00064617	ENSMUSG00000040195	960	987	973.999	800	713	626	429	842.102
ENSMUSG00000040209	Zfp704	2743.55	-0.558238	0.105895	-5.27164	1.3521e-07	1.04337e-05	ENSMUSG00000040209	2380	2404	2237.95	2107.56	3042	3452	3102	3081.01
ENSMUSG00000040260	Daam2	1737.97	1.02537	0.19661	5.21523	1.83586e-07	1.36739e-05	ENSMUSG00000040260	2473	2215.36	2569	2105.16	1183.14	1030.57	761	1610
ENSMUSG00000040265	Dnm3	476.206	-0.685116	0.173468	-3.94953	7.83057e-05	0.00225076	ENSMUSG00000040265	470.001	438.073	329	287.001	565.999	751	504	470
ENSMUSG00000040289	Hey1	320.644	-0.847087	0.289312	-2.92794	0.00341214	0.0449296	ENSMUSG00000040289	335	236.001	193	164	456.001	330.999	546.071	280.001
ENSMUSG00000040312	Cchcr1	517.374	-0.559506	0.16599	-3.37071	0.000749744	0.0143027	ENSMUSG00000040312	375.304	574	458	430.999	501.001	579.418	532.296	629.231
ENSMUSG00000040387	Klhl32	201.842	-0.838487	0.232292	-3.60963	0.000306633	0.00697987	ENSMUSG00000040387	126	211	110	157	262	263	253	212
ENSMUSG00000040389	Wdr47	415.496	-0.321717	0.105024	-3.06328	0.00218922	0.0323306	ENSMUSG00000040389	431	481	401	366	434	392.001	348	467
ENSMUSG00000040447	Spns2	1278.68	-0.85505	0.190641	-4.48513	7.28685e-06	0.00031683	ENSMUSG00000040447	1100	1116	891	721	1515.16	1573.68	1765.91	1348
ENSMUSG00000040488	Ltbp4	7521.15	-1.11881	0.252822	-4.42527	9.63208e-06	0.000393179	ENSMUSG00000040488	2253	5698.62	3576	7397.66	12061.2	15625.4	8475.73	7945.87
ENSMUSG00000040548	Tex2	3137.01	-1.6027	0.248967	-6.43739	1.21543e-10	1.84262e-08	ENSMUSG00000040548	2352	1634	1374	1208.45	3051.58	4786.26	5065	4720.02
ENSMUSG00000040562	Gstm2	1328.03	-0.473787	0.124908	-3.7931	0.000148781	0.00380981	ENSMUSG00000040562	1079	1163.79	1119.82	1153.66	1765.93	1677.55	1170	1493.92
ENSMUSG00000040605	Bace2	978.645	-1.91721	0.201641	-9.50801	1.94346e-21	2.08084e-18	ENSMUSG00000040605	476	488	317	360	996	1978	1724	1565.48
ENSMUSG00000040606	Kazn	848.806	-1.34611	0.180849	-7.4433	9.82035e-14	2.71343e-11	ENSMUSG00000040606	551.549	447.902	581.968	484.029	801.091	1322.35	1176.02	1214.91
ENSMUSG00000040624	Plekhg1	994.956	0.393271	0.133459	2.94677	0.00321117	0.0431455	ENSMUSG00000040624	1127	1178	1230.97	935.774	964	912.999	841	757.24
ENSMUSG00000040658	Dnph1	258.445	0.668342	0.20621	3.24107	0.00119082	0.0204818	ENSMUSG00000040658	316	363	394	213	203	166	182	244
ENSMUSG00000040681	Hmgn1	5499.28	0.373035	0.124506	2.99612	0.00273437	0.038427	ENSMUSG00000040681	7097.4	6572	6828.99	5120.81	5009.99	4145.44	3623.8	6139.13
ENSMUSG00000040694	Apobec2	12.0134	-4.20631	1.22152	-3.4435	0.000574242	0.0115057	ENSMUSG00000040694	2	0	1	2	2	52	25	3
ENSMUSG00000040732	Erg	585.944	0.502689	0.146167	3.43913	0.000583581	0.0116791	ENSMUSG00000040732	693	804.092	734.999	564	510.999	529	423.001	445
ENSMUSG00000040856	Dlk1	12.9461	4.58591	0.991847	4.62361	3.77118e-06	0.000184057	ENSMUSG00000040856	10	27	43	20.999	2	1	0	1
ENSMUSG00000040896	Kcnd3	1217.9	0.616041	0.16425	3.75064	0.000176387	0.00441767	ENSMUSG00000040896	1538	1794.85	1490	1161	1244	826	685	1110
ENSMUSG00000040918	Slc19a2	369.035	0.461624	0.141771	3.25613	0.00112941	0.0196826	ENSMUSG00000040918	542.999	423	381.001	310	347	320	234	426
ENSMUSG00000040945	Rcc2	3930.15	0.420894	0.119986	3.50787	0.000451703	0.00949462	ENSMUSG00000040945	3961.93	4630.36	5370.81	3936.28	3353	3249.04	3035	3947
ENSMUSG00000040957	Cables1	174.822	0.653124	0.214854	3.03985	0.00236694	0.0343046	ENSMUSG00000040957	202	182	237	232	141	109	149	138
ENSMUSG00000040998	Npnt	1308.91	0.733832	0.181736	4.03791	5.39301e-05	0.00164978	ENSMUSG00000040998	1528.19	2041	1514	1741.01	1082	728.966	859.007	1077
ENSMUSG00000041020	Map7d2	174.987	1.80767	0.328477	5.5032	3.72964e-08	3.25982e-06	ENSMUSG00000041020	276.143	298	331.999	183.999	55	50	62	154
ENSMUSG00000041025	Iffo2	950.427	0.980637	0.127004	7.72128	1.15165e-14	4.11017e-12	ENSMUSG00000041025	1419	1537.19	1153	1037.54	628.712	623.086	521	768.611
ENSMUSG00000041046	Ramp3	911.431	-2.96493	0.229375	-12.9261	3.20565e-38	9.15267e-35	ENSMUSG00000041046	226	211	255	135	1215.55	2370.56	1323	1643
ENSMUSG00000041058	Wwp1	2030.41	-0.407237	0.105787	-3.84959	0.000118318	0.00316209	ENSMUSG00000041058	1776	1997	1753	1710.08	2364.98	2393.74	1994	2179
ENSMUSG00000041117	Ccdc8	1235.54	-0.463341	0.158983	-2.9144	0.00356371	0.0464258	ENSMUSG00000041117	904.125	1113.87	1099.61	1049.35	1485.42	1915	984.523	1402.93
ENSMUSG00000041219	Arhgap11a	1174.92	0.50772	0.145854	3.48101	0.000499532	0.0103476	ENSMUSG00000041219	1495	1303	1538	1280	1075.04	862.001	702	1218
ENSMUSG00000041301	Cftr	120.434	-2.43281	0.547751	-4.44145	8.93537e-06	0.000373346	ENSMUSG00000041301	43	34	44	34	27	322	251.002	175
ENSMUSG00000041378	Cldn5	285.199	0.625676	0.183476	3.41012	0.000649341	0.0127421	ENSMUSG00000041378	289	380	394	291	228	257	261	174
ENSMUSG00000041431	Ccnb1	1493.74	0.757993	0.222024	3.41402	0.000640115	0.0126044	ENSMUSG00000041431	2022.87	1787	2321.95	1638.44	1359.87	842.001	633.999	1565.2
ENSMUSG00000041444	Arhgap32	961.464	-0.550085	0.128993	-4.26444	2.00406e-05	0.000732017	ENSMUSG00000041444	938	793	647.007	652.038	1056	1256	1242	1181
ENSMUSG00000041540	Sox5	441.1	-0.717044	0.240658	-2.97952	0.00288702	0.040023	ENSMUSG00000041540	355.999	282	296.965	341.041	610.001	616	426.06	563.001
ENSMUSG00000041594	Tmtc4	652.122	-1.06557	0.223927	-4.75856	1.94976e-06	0.000109512	ENSMUSG00000041594	609	485	355	332	728.999	799.999	900	878
ENSMUSG00000041607	Mbp	215.525	-0.899071	0.273978	-3.28154	0.00103241	0.0184231	ENSMUSG00000041607	125	146	118	211	214	313	255	317
ENSMUSG00000041616	Nppa	226.308	1.56862	0.229342	6.83967	7.9374e-12	1.54518e-09	ENSMUSG00000041616	376	355	264	355	156	92	81	131
ENSMUSG00000041729	Coro2b	373.543	0.705282	0.238718	2.95446	0.00313216	0.0425512	ENSMUSG00000041729	399	564	376	495.999	324	228.229	181	438.999
ENSMUSG00000041734	Kirrel	2323.71	0.638806	0.169032	3.77921	0.000157329	0.00399621	ENSMUSG00000041734	2869	2810	2851	2901	2051	1606.03	1174.99	2477
ENSMUSG00000041782	Lad1	380.883	-1.30978	0.378982	-3.45604	0.000548182	0.011114	ENSMUSG00000041782	300.999	161.919	280.028	129	240	816	696	423
ENSMUSG00000041831	Sytl3	68.6566	-1.32141	0.336306	-3.92918	8.52356e-05	0.00240952	ENSMUSG00000041831	39.731	33	37.83	49.661	92.854	70.745	106.618	92.914
ENSMUSG00000041840	Haus1	459.06	0.384821	0.124882	3.08149	0.0020597	0.0309515	ENSMUSG00000041840	548.359	543.134	518.197	442.355	396.305	413.795	337.725	476.373
ENSMUSG00000041842	Fhdc1	348.3	-0.549938	0.173163	-3.17584	0.00149403	0.0244407	ENSMUSG00000041842	320	335	158	345	427	406.971	386	442.001
ENSMUSG00000041895	Wipi1	1444.52	-0.365233	0.124636	-2.93039	0.00338541	0.0446807	ENSMUSG00000041895	1228	1318.52	1141.17	1390	1610	1886.57	1365	1614
ENSMUSG00000041920	Slc16a6	472.748	-1.01076	0.258734	-3.90656	9.3618e-05	0.00260352	ENSMUSG00000041920	325	359	349.999	294.999	358	928	555.001	542
ENSMUSG00000041961	Znrf3	553.399	0.487785	0.13024	3.74529	0.000180184	0.00450617	ENSMUSG00000041961	774.999	690	587.001	545.999	453	507	425	456
ENSMUSG00000042109	Csdc2	737.583	1.20742	0.174157	6.93294	4.12191e-12	8.50752e-10	ENSMUSG00000042109	733	1102	988	1287.08	432	522	382	461
ENSMUSG00000042129	Rassf4	867.519	-0.796026	0.203947	-3.9031	9.49685e-05	0.00262828	ENSMUSG00000042129	869	442	666	710	959	1046.33	1109.47	1019
ENSMUSG00000042195	Slc35f2	207.75	0.60021	0.185527	3.23515	0.00121577	0.0208142	ENSMUSG00000042195	318	234	264	209.977	136	157	158	196
ENSMUSG00000042212	Sprr2d	13.5529	-7.22827	1.531	-4.72129	2.34357e-06	0.000128135	ENSMUSG00000042212	0	0	0	0	3	83	18	4
ENSMUSG00000042216	Sgsm1	366.789	-1.22468	0.364175	-3.36288	0.000771328	0.0146168	ENSMUSG00000042216	348.254	191	185.001	179.999	291.999	539.919	630.999	403
ENSMUSG00000042249	Grk3	963.582	-0.50236	0.138506	-3.62698	0.000286756	0.00659384	ENSMUSG00000042249	892	855.726	753.999	835.386	1026	1257.66	991.998	1024
ENSMUSG00000042251	Pm20d1	29.8962	-1.18118	0.375834	-3.14282	0.00167331	0.0265914	ENSMUSG00000042251	24	24	20	14	32	47.77	25	42
ENSMUSG00000042349	Ikbke	938.097	0.376528	0.104727	3.59531	0.000324003	0.00723664	ENSMUSG00000042349	1006	1180	1050	1051	722	813	800	897.001
ENSMUSG00000042357	Gjb5	68.2245	1.03326	0.264139	3.91182	9.16046e-05	0.00256	ENSMUSG00000042357	103	103	82	85	47	31	37	63
ENSMUSG00000042359	Osbpl6	173.876	0.960997	0.297997	3.22485	0.00126039	0.0213358	ENSMUSG00000042359	204.001	194	190	188.999	147	130.002	90	162.001
ENSMUSG00000042364	Snx18	1579.26	0.414625	0.120878	3.43011	0.000603334	0.0120006	ENSMUSG00000042364	1732	1836	1891	1846	1502	1314.7	1023.01	1540
ENSMUSG00000042367	Gjb3	50.4336	1.58398	0.45631	3.47129	0.000517969	0.0106395	ENSMUSG00000042367	94	65	44	96	16	21	15	51
ENSMUSG00000042401	Crtac1	48.5295	-3.75411	0.679087	-5.52817	3.2358e-08	2.88711e-06	ENSMUSG00000042401	4	8	5	4	34	216	94	89
ENSMUSG00000042428	Mgat3	342.976	0.576717	0.165045	3.4943	0.000475305	0.00990567	ENSMUSG00000042428	403	449	339	463.057	289	281	201	332
ENSMUSG00000042485	Mustn1	168.897	-0.892264	0.216378	-4.12363	3.7294e-05	0.00124539	ENSMUSG00000042485	89	142.253	127	120	204	297	175	200
ENSMUSG00000042498	Radx	113.278	-1.15901	0.298531	-3.88237	0.000103442	0.00281539	ENSMUSG00000042498	75	68	55	86	92	176	177	162
ENSMUSG00000042499	Hoxd11	1791.21	0.393508	0.112157	3.50856	0.000450539	0.0094818	ENSMUSG00000042499	2220.01	1979	2168.17	1861.37	1549.86	1455.18	1256.25	1912.6
ENSMUSG00000042567	Nek10	18.3606	-1.6699	0.490082	-3.40738	0.000655892	0.0128266	ENSMUSG00000042567	5	14	8	10	22	19	26	41
ENSMUSG00000042599	Kdm7a	1731.8	-0.649748	0.162518	-3.99801	6.38761e-05	0.00189976	ENSMUSG00000042599	1430	1448.01	1264.33	1355	2049.92	2727.92	1548.04	1994.07
ENSMUSG00000042607	Asb4	65.9638	-1.12924	0.318559	-3.54482	0.000392878	0.00853028	ENSMUSG00000042607	48	40	26	48	109	83.001	83	85
ENSMUSG00000042734	Ttc9	201.218	-1.00815	0.276348	-3.64813	0.000264154	0.00613173	ENSMUSG00000042734	140	155	159	93	202.073	397	233	217
ENSMUSG00000042745	Id1	481.247	0.72659	0.219694	3.30729	0.000942034	0.0171316	ENSMUSG00000042745	629	598	739	387	339	331	341	464
ENSMUSG00000042751	Nmnat2	79.6206	-1.22308	0.366439	-3.33774	0.00084463	0.0156256	ENSMUSG00000042751	53	87	49	38	77	103	103	75
ENSMUSG00000042793	Lgr6	918.678	-3.48022	0.176946	-19.6683	4.03301e-86	6.90895e-82	ENSMUSG00000042793	196.998	219	75	131	1679.99	1840.28	1556	1790
ENSMUSG00000042821	Snai1	460.937	0.772975	0.255382	3.02674	0.00247208	0.035498	ENSMUSG00000042821	515	448.005	828	482	435	248.996	289	418
ENSMUSG00000042903	Foxo4	1143.11	0.366901	0.112261	3.26827	0.00108208	0.0190319	ENSMUSG00000042903	1189	1351	1261	1365	1019.28	979	803	1207
ENSMUSG00000042988	Notum	114.852	1.86782	0.361186	5.17135	2.32411e-07	1.65893e-05	ENSMUSG00000042988	174	129.001	214.999	172	68	28	28	85
ENSMUSG00000043004	Gng2	1935.54	-0.796342	0.114674	-6.94438	3.80139e-12	7.94166e-10	ENSMUSG00000043004	1570	1609	1427	1507.03	2183	2782	1796	2398.03
ENSMUSG00000043017	Ptgir	89.3162	1.10454	0.382321	2.88904	0.00386415	0.0495423	ENSMUSG00000043017	79	126	96	190.182	73	72	26	55
ENSMUSG00000043079	Synpo	735.604	-0.575519	0.194829	-2.95397	0.00313715	0.0425698	ENSMUSG00000043079	456	855.999	509.001	535.001	997	1047	665.58	876.999
ENSMUSG00000043333	Rhbdl2	51.607	-1.10094	0.314914	-3.496	0.000472282	0.00986667	ENSMUSG00000043333	47	23	34	29	52.001	81	64	81.92
ENSMUSG00000043366	Olfr78	124.642	-0.686497	0.19918	-3.44662	0.000567655	0.0114071	ENSMUSG00000043366	116.492	112.53	90.226	84.366	153.11	166.574	139.881	123.591
ENSMUSG00000043445	Pgp	535.802	0.352846	0.113946	3.0966	0.00195753	0.0298084	ENSMUSG00000043445	608	680	632.999	533	460	450.001	376	580
ENSMUSG00000043496	Tril	450.328	0.889998	0.192025	4.63481	3.57267e-06	0.000177401	ENSMUSG00000043496	491	559	521	748	341	287	261	385
ENSMUSG00000043592	Unc5cl	322.426	-5.71103	0.883907	-6.46112	1.03933e-10	1.63578e-08	ENSMUSG00000043592	21	16	4	1	282	1019	1036.34	492.999
ENSMUSG00000043639	Rbm20	271.691	-0.674216	0.204801	-3.29205	0.000994601	0.0178788	ENSMUSG00000043639	274	245	186	138	262	411.011	347	332
ENSMUSG00000043664	Tmem221	63.2239	-0.811173	0.269134	-3.01401	0.0025782	0.0367398	ENSMUSG00000043664	41	43	52	48	74	108.165	74	65
ENSMUSG00000043719	Col6a6	432.127	-2.06387	0.585121	-3.52725	0.000419901	0.00892472	ENSMUSG00000043719	118	103	126.999	309	435.796	1414.68	460.912	470.882
ENSMUSG00000043753	Dmrta1	141.217	-1.09653	0.351102	-3.1231	0.00178958	0.0280231	ENSMUSG00000043753	147	103	75	59	114	158	213	221
ENSMUSG00000043873	Chil5	7.33645	-3.31838	1.09401	-3.03323	0.00241949	0.0348598	ENSMUSG00000043873	0	2	1	3	1	25	12	11
ENSMUSG00000043903	Zfp469	513.384	-1.3739	0.213255	-6.44253	1.175e-10	1.79723e-08	ENSMUSG00000043903	202	296	198	469	1108	1137.99	376	660
ENSMUSG00000044042	Fmn1	400.021	-0.444073	0.127808	-3.47452	0.00051176	0.0105246	ENSMUSG00000044042	384	393	304	286	488	463	422	466
ENSMUSG00000044165	Bcl2l15	55.4567	-3.04205	0.785823	-3.87117	0.000108316	0.00292676	ENSMUSG00000044165	20.316	12.949	7	4.502	12.052	113.769	162	47.884
ENSMUSG00000044167	Foxo1	2936.35	-0.626408	0.107702	-5.8161	6.02382e-09	6.25418e-07	ENSMUSG00000044167	2781.69	2508.9	2282	1949	3236.62	3377.06	3421.26	3859.55
ENSMUSG00000044244	Il20rb	278.351	-1.37831	0.324591	-4.24629	2.17338e-05	0.000783835	ENSMUSG00000044244	227	159.001	137	88	355	289.001	527.001	412
ENSMUSG00000044252	Osbpl1a	836.092	-0.890802	0.157214	-5.66619	1.4601e-08	1.38961e-06	ENSMUSG00000044252	704.493	593.998	625.999	531.002	874.001	1090.44	1085	1070.75
ENSMUSG00000044254	Pcsk9	126.623	-0.640035	0.189526	-3.37702	0.000732744	0.014059	ENSMUSG00000044254	82	113	106	91	187	171	120	152
ENSMUSG00000044258	Ctla2a	46385.1	1.13683	0.128079	8.87599	6.93166e-19	4.24094e-16	ENSMUSG00000044258	63193.6	78132.3	51051	69113.2	29775.9	30199.6	22138.2	32330.3
ENSMUSG00000044393	Dsg2	549.11	-0.957119	0.286618	-3.33935	0.000839746	0.0155858	ENSMUSG00000044393	614	339	399	186	555.003	689.041	954.199	676
ENSMUSG00000044447	Dock5	1378.26	0.458057	0.124494	3.67936	0.000233816	0.00550962	ENSMUSG00000044447	1910	1730	1617	1253	1245	1133	939	1285
ENSMUSG00000044461	Shisa2	47.0039	-1.80843	0.380311	-4.75514	1.98307e-06	0.00011102	ENSMUSG00000044461	21	32	17	16	40	77	73	96
ENSMUSG00000044548	Dact1	626.853	0.863464	0.179896	4.79978	1.58838e-06	9.16181e-05	ENSMUSG00000044548	862	700	1009	678	517	431	326	509
ENSMUSG00000044550	Tceal3	299.471	-0.654416	0.161839	-4.04362	5.26331e-05	0.00162361	ENSMUSG00000044550	199.774	338.668	211.267	240.273	338.491	398.118	296.966	364.902
ENSMUSG00000044628	Rnf208	61.5865	-1.77747	0.453834	-3.91658	8.98158e-05	0.00251822	ENSMUSG00000044628	31	26	34	14	55	118	157	63
ENSMUSG00000044674	Fzd1	3657.21	1.07166	0.200225	5.35226	8.68633e-08	6.88915e-06	ENSMUSG00000044674	5106.07	5190.66	5835.99	3835	2811.01	2022.71	1478.55	3227.01
ENSMUSG00000044748	Defb1	20.745	-4.38202	0.760416	-5.76266	8.27984e-09	8.27009e-07	ENSMUSG00000044748	7	1	0	0	32	41	41	40
ENSMUSG00000044770	Scml4	172.52	-1.06069	0.256396	-4.13691	3.52022e-05	0.00118477	ENSMUSG00000044770	118.001	118.001	82.001	142	223.999	294	195	183.001
ENSMUSG00000044986	Tst	170.247	-0.808745	0.179289	-4.51084	6.457e-06	0.000286514	ENSMUSG00000044986	119	129	115	131	184.011	213	227	240
ENSMUSG00000045005	Fzd5	446.44	-0.653551	0.156939	-4.16435	3.12236e-05	0.00108059	ENSMUSG00000045005	397	444	282	289.001	541	547.151	518	552
ENSMUSG00000045027	Prss22	18.1989	-3.17502	0.786003	-4.03945	5.35773e-05	0.00164782	ENSMUSG00000045027	6	2	3	3	12	85	25	15
ENSMUSG00000045038	Prkce	763.958	-1.10375	0.127605	-8.64972	5.16244e-18	2.76368e-15	ENSMUSG00000045038	473	547	466	481	1154	1019.61	974	956
ENSMUSG00000045095	Magi1	1404.4	0.714223	0.102819	6.94638	3.74772e-12	7.92619e-10	ENSMUSG00000045095	1629	2005	1838.96	1692	1089	956.344	914.001	1208
ENSMUSG00000045103	Dmd	1641.04	0.438292	0.143001	3.06496	0.00217702	0.0322338	ENSMUSG00000045103	1601	2225	1248	1863	1508.05	1830.34	1127	1766
ENSMUSG00000045364	Ifne	23.7208	-3.30798	0.679429	-4.86876	1.12301e-06	6.65685e-05	ENSMUSG00000045364	10	3	1	4	19	38	66	39
ENSMUSG00000045394	Epcam	1858.82	-0.949039	0.308604	-3.07526	0.00210316	0.0314391	ENSMUSG00000045394	1898	1211.03	1497	654	1667	2172.06	3368	2161.99
ENSMUSG00000045545	Krt14	40.6282	-7.99602	2.09458	-3.81747	0.000134826	0.0035209	ENSMUSG00000045545	0	0	0	1	5	363.999	38.275	1
ENSMUSG00000045573	Penk	3818.65	0.704143	0.149748	4.70218	2.57393e-06	0.000139538	ENSMUSG00000045573	4935.91	5230.87	4231.88	5108.61	3036.01	3275	2308	2613
ENSMUSG00000045613	Chrm2	37.2528	2.03504	0.437867	4.64764	3.35761e-06	0.000169673	ENSMUSG00000045613	37	93	43	71	15	16	8	19
ENSMUSG00000045659	Plekha7	710.216	0.594148	0.161476	3.67948	0.000233708	0.00550962	ENSMUSG00000045659	907	957.001	882	690.998	433.008	556.999	533.984	749
ENSMUSG00000045672	Col27a1	1015.42	0.277906	0.0845686	3.28616	0.00101565	0.0181808	ENSMUSG00000045672	1052.35	1141	1080	1131.3	874	1009	867.999	966.093
ENSMUSG00000045731	Pnoc	7.96241	2.36957	0.748104	3.16744	0.00153787	0.0249245	ENSMUSG00000045731	13	14	14	22	1	2	4	2
ENSMUSG00000045867	Cradd	136.692	-0.771354	0.207651	-3.71466	0.000203479	0.00492344	ENSMUSG00000045867	87	113.001	126	97	163	178	153	158.999
ENSMUSG00000045868	Gvin1	1214.78	-0.770802	0.192308	-4.00817	6.11904e-05	0.00183261	ENSMUSG00000045868	938.306	913.953	987.133	840.83	1145.12	2159.77	1188.93	1512.5
ENSMUSG00000046056	Sbsn	614.032	0.753334	0.21314	3.53445	0.000408626	0.00873929	ENSMUSG00000046056	731	662.001	666.96	837.001	447	438.453	381	657
ENSMUSG00000046157	Tmem229b	558.198	-0.434539	0.144742	-3.00216	0.00268067	0.0378275	ENSMUSG00000046157	543.001	472	470	455	674.015	779	517.001	554
ENSMUSG00000046179	E2f8	1273.96	0.858846	0.213765	4.0177	5.87685e-05	0.00177247	ENSMUSG00000046179	1865	1671.01	1989	1180.02	939	731	608.262	1356
ENSMUSG00000046182	Gsg1l	44.8225	-1.67643	0.375163	-4.46854	7.87555e-06	0.000334779	ENSMUSG00000046182	24	24	19	19	56	55	97	56
ENSMUSG00000046203	Sprr2g	169.188	-4.04279	0.568629	-7.10972	1.16282e-12	2.69192e-10	ENSMUSG00000046203	26	9	29	15	80	406	546	163
ENSMUSG00000046318	Ccbe1	260.455	1.84824	0.192273	9.61261	7.07354e-22	8.65549e-19	ENSMUSG00000046318	401	470	432	340	97.021	104	86	171
ENSMUSG00000046434	Hnrnpa1	20831.3	0.379825	0.125244	3.03268	0.00242394	0.0348945	ENSMUSG00000046434	26666.5	24396.1	26222.6	19106.6	19934.7	17031.3	13180.8	21810.2
ENSMUSG00000046449	Nexmif	190.832	-1.04223	0.22456	-4.64121	3.46379e-06	0.000174012	ENSMUSG00000046449	162	127	123	77	269	290	212	284
ENSMUSG00000046550	Spin2c	150.282	0.649459	0.209118	3.10571	0.00189825	0.0291649	ENSMUSG00000046550	222.999	179	200.038	175	91.001	102	82	182
ENSMUSG00000046618	Olfml2a	945.312	0.635345	0.200115	3.17491	0.00149884	0.0244488	ENSMUSG00000046618	909	1191.17	1038	1484	818	876	546	705
ENSMUSG00000046688	Tifa	230.482	0.847107	0.190636	4.44357	8.84764e-06	0.000370584	ENSMUSG00000046688	275	403	264	256	165	183	159	146
ENSMUSG00000046697	Enpp7	11.7323	3.91776	0.863732	4.53585	5.73726e-06	0.000262093	ENSMUSG00000046697	24	32	25	20	4	0	0	1
ENSMUSG00000046718	Bst2	1811.85	-0.871098	0.185691	-4.69112	2.7172e-06	0.000145274	ENSMUSG00000046718	1396.18	1485.59	1309	939	1962	2206.66	2767.81	2363.93
ENSMUSG00000046727	Cystm1	419.878	-0.828235	0.238917	-3.46663	0.000527031	0.0107739	ENSMUSG00000046727	335.999	305.001	295.999	260.999	401.999	553.145	746.999	437.001
ENSMUSG00000046731	Kctd11	538.208	0.548884	0.145592	3.77003	0.000163227	0.00411819	ENSMUSG00000046731	757.144	634	660	533	476	406	337	530
ENSMUSG00000046879	Irgm1	1118.71	-0.428496	0.14459	-2.96352	0.00304147	0.0416104	ENSMUSG00000046879	952	1006	1014	935.999	997	1465	1144.59	1403
ENSMUSG00000046982	Tshz1	2484.03	0.655812	0.113189	5.79394	6.87548e-09	7.05292e-07	ENSMUSG00000046982	2872	3054	3057	3209.87	1987	2115.22	1429	2225
ENSMUSG00000046997	Spsb4	154.796	-1.54556	0.33168	-4.6598	3.16521e-06	0.00016186	ENSMUSG00000046997	103	84	82	49	170	228	289	189
ENSMUSG00000047040	Prr15l	217.555	-1.17643	0.351656	-3.3454	0.000821649	0.0153163	ENSMUSG00000047040	184	127.999	175	68.001	218	260	438	226
ENSMUSG00000047238	Mageh1	556.228	-0.440962	0.138153	-3.19185	0.00141367	0.023329	ENSMUSG00000047238	461	597	431	425	606	663.997	640	619
ENSMUSG00000047281	Sfn	195.968	-1.22616	0.377835	-3.24524	0.00117352	0.0202861	ENSMUSG00000047281	96	146	129	89	116	481	353.001	189
ENSMUSG00000047330	Kcne4	1463.98	-1.40453	0.213525	-6.57783	4.77374e-11	8.34478e-09	ENSMUSG00000047330	742	1230.07	475	785	2015.94	2184.53	1685.12	2827
ENSMUSG00000047428	Dlk2	58.926	2.21025	0.424447	5.20737	1.91533e-07	1.41429e-05	ENSMUSG00000047428	87	98	124.001	83	9	16	15	45
ENSMUSG00000047586	Nccrp1	18.8639	2.39811	0.493873	4.85573	1.19946e-06	7.06117e-05	ENSMUSG00000047586	25	24	39	36	6	9	3	7
ENSMUSG00000047641	Krt87	95.9123	-2.63397	0.524835	-5.01866	5.20332e-07	3.32605e-05	ENSMUSG00000047641	44.234	31.89	25.001	6	58.743	247.428	187	165.801
ENSMUSG00000047759	Hs3st3a1	36.8414	1.28806	0.389782	3.30456	0.000951267	0.0172446	ENSMUSG00000047759	47.991	47.241	60	55	19.147	10	27.742	27
ENSMUSG00000047992	Dipk1c	8.52515	-4.00269	1.14893	-3.48385	0.000494254	0.0102592	ENSMUSG00000047992	0	1	3	0	5	15	31	9
ENSMUSG00000048022	Tmem229a	143.893	-3.03809	0.444116	-6.84075	7.87778e-12	1.54518e-09	ENSMUSG00000048022	26	30	14	54	211	455	133	227
ENSMUSG00000048040	Arxes2	335.779	0.814199	0.230121	3.53814	0.000402961	0.00866138	ENSMUSG00000048040	480.859	454.197	485.833	329.702	244.748	193.444	155.323	386.012
ENSMUSG00000048120	Entpd1	2323.04	-0.403635	0.138383	-2.91679	0.00353653	0.046177	ENSMUSG00000048120	1844	2670.03	1769.32	2020.96	2885	3004.44	1982.54	2468
ENSMUSG00000048126	Col6a3	29518.8	-1.05338	0.207766	-5.07001	3.97798e-07	2.59113e-05	ENSMUSG00000048126	13610	23916.6	12015.1	27515.4	48694.8	53394.2	23546.6	43967.7
ENSMUSG00000048280	Zfp738	920.21	-0.471948	0.127649	-3.69724	0.000217952	0.00520019	ENSMUSG00000048280	1026.99	1065.67	825.365	711.868	945.043	1064.36	728.193	950.25
ENSMUSG00000048281	Dleu7	59.9346	-1.49795	0.341534	-4.38594	1.15484e-05	0.000453753	ENSMUSG00000048281	21	39	47	21	72	117	77	83
ENSMUSG00000048304	Slitrk3	461.685	-1.50784	0.351938	-4.28439	1.83238e-05	0.000675065	ENSMUSG00000048304	242	327	94	314	634	970	472	596
ENSMUSG00000048307	Ankrd46	2721.88	-0.980619	0.109418	-8.96214	3.18446e-19	2.27304e-16	ENSMUSG00000048307	2146	2155.99	1669	1682	3371.57	4081.02	3009.32	3477.17
ENSMUSG00000048355	Arxes1	118.096	1.03283	0.312958	3.3002	0.000966153	0.017496	ENSMUSG00000048355	246.141	135.803	168.377	106.298	78.258	46.556	66.677	114.988
ENSMUSG00000048376	F2r	4168.83	0.936478	0.16492	5.6784	1.35964e-08	1.30854e-06	ENSMUSG00000048376	5521.71	5528.06	6221.81	4854	3198	3348.45	1700	3294
ENSMUSG00000048482	Bdnf	39.2476	1.62916	0.390266	4.17448	2.98664e-05	0.00103992	ENSMUSG00000048482	88	43	70	43	21	22	9	25
ENSMUSG00000048485	Zbtb8b	57.4561	-2.42209	0.546987	-4.42806	9.50842e-06	0.00039062	ENSMUSG00000048485	31.001	27	7	11	65	54	135	88
ENSMUSG00000048616	Nog	199.896	1.06933	0.35392	3.0214	0.00251606	0.0360089	ENSMUSG00000048616	319	186	418	146	100	132	180	105
ENSMUSG00000048636	A730049H05Rik	40.7511	-2.02518	0.458637	-4.41565	1.00708e-05	0.000406893	ENSMUSG00000048636	9	18	18	20	56	111	48	40.03
ENSMUSG00000048794	Cfap100	33.6107	-2.55203	0.599661	-4.25579	2.0831e-05	0.000754454	ENSMUSG00000048794	18	15	12	10.001	20	33	58	25
ENSMUSG00000048826	Dact2	273.887	-1.4284	0.323986	-4.40883	1.03929e-05	0.000415014	ENSMUSG00000048826	198	172	119	91	294	372	595	336
ENSMUSG00000049001	Ndnf	19.0375	-2.51298	0.660024	-3.8074	0.000140435	0.0036123	ENSMUSG00000049001	5	12	7	7	26	20	14	16
ENSMUSG00000049090	Zadh2	2452.86	0.473954	0.0807812	5.86713	4.43397e-09	4.83811e-07	ENSMUSG00000049090	3069	3064.01	2883	2695	2070	1993	1667	2326.26
ENSMUSG00000049112	Oxtr	667.852	-1.89553	0.328612	-5.76829	8.00805e-09	8.16582e-07	ENSMUSG00000049112	242	354	112	434	1124	1040.62	999	967
ENSMUSG00000049128	Ivl	4.24434	-4.78572	1.57469	-3.03915	0.00237245	0.0343554	ENSMUSG00000049128	0	0	0	1	1	20	8	3
ENSMUSG00000049148	Plcxd3	25.3711	-2.43041	0.723847	-3.35763	0.000786148	0.0148021	ENSMUSG00000049148	5	7	13	6	6	52	65	39
ENSMUSG00000049184	Purg	278.457	0.471994	0.133382	3.53866	0.000402162	0.00865508	ENSMUSG00000049184	369	322	323	315	250	248.463	178	239
ENSMUSG00000049241	Hcar1	73.4715	0.997322	0.324518	3.07324	0.00211751	0.0315435	ENSMUSG00000049241	73	76	101	141	47	62	38	47
ENSMUSG00000049265	Kcnk3	48.6617	1.47715	0.31742	4.65363	3.26143e-06	0.000165791	ENSMUSG00000049265	57	93	79	59	36	22	17	29
ENSMUSG00000049307	Fut4	285.349	0.712754	0.21724	3.28095	0.00103457	0.018426	ENSMUSG00000049307	378	397	455.002	217	240	248	159	215
ENSMUSG00000049336	Tenm2	8.90656	-2.67004	0.886865	-3.01065	0.00260693	0.0370003	ENSMUSG00000049336	0	5	3	1	10	38	18	14
ENSMUSG00000049422	Chchd10	153.949	-0.917242	0.235735	-3.89098	9.98393e-05	0.00273656	ENSMUSG00000049422	108	124	95	107	131	199	287	183
ENSMUSG00000049516	Spty2d1	1328.78	-0.402151	0.0823521	-4.88331	1.04318e-06	6.22675e-05	ENSMUSG00000049516	1197	1258	1096	1120	1546	1530.69	1262	1621
ENSMUSG00000049538	Adamts16	36.9717	1.28586	0.346716	3.70869	0.000208338	0.00501974	ENSMUSG00000049538	61	54	43	58	20	13	23	27.001
ENSMUSG00000049775	Tmsb4x	38239.7	-0.695164	0.124848	-5.56807	2.57569e-08	2.33462e-06	ENSMUSG00000049775	33227.2	37148.6	25396.2	24789	40798.1	49557.7	42708.1	52060.1
ENSMUSG00000049807	Arhgap23	859.572	0.34494	0.108688	3.17368	0.00150522	0.024488	ENSMUSG00000049807	741.001	1042	940.999	992	830	945.001	609	804
ENSMUSG00000049858	Suox	414.628	0.351717	0.117055	3.00472	0.0026583	0.0376047	ENSMUSG00000049858	472	493	487	442	352.254	412	275	406
ENSMUSG00000049866	Arl4c	1427.74	-2.02183	0.16128	-12.5361	4.73596e-36	1.15903e-32	ENSMUSG00000049866	593	500	619	568	2147.11	2872.29	2058	1962.8
ENSMUSG00000049892	Rasd1	874.864	-2.04552	0.214584	-9.5325	1.53538e-21	1.7535e-18	ENSMUSG00000049892	426	402	284	268	1192	1831	1434	1113
ENSMUSG00000049907	Rasl11b	459.303	-0.485127	0.164286	-2.95294	0.0031476	0.0426257	ENSMUSG00000049907	391	419	416	315	525	536	583	471
ENSMUSG00000049916	2610318N02Rik	67.7671	1.07242	0.265817	4.03443	5.47349e-05	0.00167142	ENSMUSG00000049916	107	72	105	78	49	41.999	33	54.001
ENSMUSG00000049932	H2ax	873.645	0.584737	0.182048	3.212	0.00131815	0.0220553	ENSMUSG00000049932	1031	975	1362.16	769	709	633.513	654.429	841.925
ENSMUSG00000050010	Shisa3	17.5833	3.05092	0.552668	5.52035	3.3833e-08	3.00307e-06	ENSMUSG00000050010	27	43	31	27	6	2	3	4
ENSMUSG00000050071	Bex1	97.9577	-1.21063	0.3113	-3.88895	0.000100679	0.00275516	ENSMUSG00000050071	75.531	58.625	67.002	35	122.846	121.146	177.272	116.035
ENSMUSG00000050074	Spink8	42.3881	2.79454	0.511312	5.46542	4.61803e-08	3.95558e-06	ENSMUSG00000050074	59	76	80	109	12	5	5	14
ENSMUSG00000050092	Sprr2b	20.7256	-7.84073	1.38833	-5.64761	1.6269e-08	1.53134e-06	ENSMUSG00000050092	0	0	0	0	14	110	35	5
ENSMUSG00000050108	Bpifc	5.97931	-3.93282	1.21798	-3.22897	0.00124239	0.0211145	ENSMUSG00000050108	0	2	0	1	13	9	17	3
ENSMUSG00000050148	Ubqln2	1233.27	0.295395	0.101926	2.89814	0.00375386	0.0485339	ENSMUSG00000050148	1383	1495	1438	1149	1206	1061	922	1254
ENSMUSG00000050164	Mchr1	99.909	-1.51735	0.395199	-3.83946	0.000123304	0.00326478	ENSMUSG00000050164	64	92	19	36	117	172	148	151
ENSMUSG00000050271	Prag1	335.823	-0.683372	0.236083	-2.89462	0.00379614	0.0488593	ENSMUSG00000050271	258	178	303	271	351	446	507.003	360
ENSMUSG00000050295	Foxc1	72.4085	-1.76607	0.293359	-6.02018	1.74227e-09	2.11679e-07	ENSMUSG00000050295	45	38	21	28	90	108	123	125
ENSMUSG00000050332	Amer1	996.754	0.315243	0.103696	3.04007	0.00236522	0.0343046	ENSMUSG00000050332	1094.86	1295.21	1094	1052	893	929.547	675	1000
ENSMUSG00000050368	Hoxd10	2390.11	0.449151	0.115616	3.88485	0.000102393	0.0027976	ENSMUSG00000050368	3048.99	2707.89	3056.84	2463.63	1931.14	1794.92	1786.75	2440.67
ENSMUSG00000050587	Lrrc4c	65.9565	-0.814302	0.277659	-2.93274	0.00335989	0.0444809	ENSMUSG00000050587	57	56.006	33	50	89	105	66	70
ENSMUSG00000050627	Gpd1l	2019.15	0.620227	0.166927	3.71556	0.000202757	0.00491987	ENSMUSG00000050627	2702	2657	2556	2081.05	1404	1314.33	1304.24	2297
ENSMUSG00000050635	Sprr2f	760.956	-5.99939	0.924218	-6.49131	8.50916e-11	1.38829e-08	ENSMUSG00000050635	48	26	10	13	180	2812	2225.97	508
ENSMUSG00000050663	Trhde	142.51	1.55556	0.336055	4.62888	3.67644e-06	0.00018098	ENSMUSG00000050663	158	307.001	157	240	81	95	31	84
ENSMUSG00000050730	Arhgap42	1866.64	-0.389713	0.0821251	-4.74535	2.08141e-06	0.000115022	ENSMUSG00000050730	1800	1777	1637.19	1347	2099	2080.01	1906.3	2320
ENSMUSG00000050737	Ptges	492.551	0.903923	0.230666	3.91876	8.90063e-05	0.00249962	ENSMUSG00000050737	673	540	657.006	610	395	387	192	455
ENSMUSG00000050747	Trim15	18.0439	-7.64231	1.32822	-5.7538	8.72586e-09	8.64062e-07	ENSMUSG00000050747	0	0	0	0	15	103	17	13
ENSMUSG00000050854	Tmem125	175.895	-1.07496	0.350781	-3.06448	0.00218046	0.0322569	ENSMUSG00000050854	191	118	97	62.001	177	207	276	238
ENSMUSG00000050931	Sgms2	7072.14	-1.22352	0.248397	-4.92566	8.40766e-07	5.16955e-05	ENSMUSG00000050931	7155	5183.47	4468	2263.2	9413	7412.41	10291	8863.91
ENSMUSG00000051043	Gprc5c	620.333	-0.970961	0.198938	-4.88073	1.05696e-06	6.28706e-05	ENSMUSG00000051043	506	417.166	457	310.999	628.001	897.996	922	794.805
ENSMUSG00000051048	P4ha3	237.291	-1.93454	0.290233	-6.66546	2.63837e-11	4.8083e-09	ENSMUSG00000051048	98	111	37.999	147.001	387.999	383.001	351.001	413.026
ENSMUSG00000051111	Sv2c	85.1713	1.61501	0.436958	3.69604	0.00021899	0.00521043	ENSMUSG00000051111	147	184	152	103	39	17	21	69
ENSMUSG00000051243	Islr2	40.7883	2.23946	0.380657	5.88315	4.02531e-09	4.47777e-07	ENSMUSG00000051243	55	70	68	40	21	11	14	19
ENSMUSG00000051323	Pcdh19	259.308	0.649713	0.224762	2.89067	0.00384419	0.0493295	ENSMUSG00000051323	283	389	308	310	243	166.999	124	271
ENSMUSG00000051341	Zfp52	776.426	-0.603063	0.164646	-3.66279	0.000249479	0.00583059	ENSMUSG00000051341	854	622	660	440	885.01	779.065	911	1063
ENSMUSG00000051359	Ncald	792.816	-1.5827	0.289873	-5.45998	4.76184e-08	4.05846e-06	ENSMUSG00000051359	642	441.999	279	302	829	1152	1484	1016
ENSMUSG00000051397	Tacstd2	443.104	-1.09409	0.370685	-2.95153	0.003162	0.0426857	ENSMUSG00000051397	266	190	472	200	330	701	899	446
ENSMUSG00000051439	Cd14	311.864	-0.86254	0.250898	-3.43781	0.000586439	0.0117226	ENSMUSG00000051439	224	159	278	218	363	458	483	292.935
ENSMUSG00000051483	Cbr1	715.595	-0.521708	0.168961	-3.08774	0.00201683	0.0304946	ENSMUSG00000051483	687.999	523	642	533	770.001	761	926	835
ENSMUSG00000051515	Fam181b	83.2367	1.52112	0.34007	4.47297	7.71399e-06	0.000328727	ENSMUSG00000051515	118	111	175	86	33	27	55	58
ENSMUSG00000051586	Mical3	3658.32	-0.594378	0.173829	-3.41933	0.000627753	0.0124037	ENSMUSG00000051586	2961	3713	2080	2798	3862	4770.68	4573.39	4552
ENSMUSG00000051596	Otop1	2.65845	-4.87813	1.59939	-3.04999	0.00228849	0.0335364	ENSMUSG00000051596	0	0	0	0	5	4	10	2
ENSMUSG00000051726	Kcnf1	305.043	-1.16355	0.234969	-4.95192	7.34832e-07	4.5776e-05	ENSMUSG00000051726	183	224	109	240	414	429	380	455
ENSMUSG00000051817	Sox12	849.907	0.331496	0.107528	3.08288	0.00205004	0.0308606	ENSMUSG00000051817	838	985.003	1051.11	934	766	804.458	621	820
ENSMUSG00000051855	Mest	1544.39	1.47815	0.22501	6.56927	5.05627e-11	8.60702e-09	ENSMUSG00000051855	2320	2196.89	2416.51	2377.94	913.04	580.646	502	1243.89
ENSMUSG00000052271	Bhlha15	288.896	1.71312	0.366362	4.67603	2.92488e-06	0.000152579	ENSMUSG00000052271	588	539.682	337	321	118	53	152	211
ENSMUSG00000052302	Tbc1d30	145.143	-1.22582	0.316401	-3.87427	0.000106944	0.00289425	ENSMUSG00000052302	157	102	72	61	157	179	199	175
ENSMUSG00000052353	Cemip	144.824	0.910217	0.26538	3.42986	0.000603892	0.0120006	ENSMUSG00000052353	174	197	195	219.001	129	78	96.999	75
ENSMUSG00000052397	Ezr	2928.48	-0.754662	0.244872	-3.08187	0.00205706	0.030939	ENSMUSG00000052397	2570	1748	2938.68	1388	3121	3733	4588.81	3278.06
ENSMUSG00000052557	Gan	1084.55	-0.440354	0.131354	-3.35243	0.000801045	0.0150139	ENSMUSG00000052557	945.833	1046.2	839.477	925.126	1227.37	1513.97	898.833	1309.86
ENSMUSG00000052572	Dlg2	391.888	1.62038	0.254244	6.37331	1.84991e-10	2.68566e-08	ENSMUSG00000052572	516.001	630.001	620.999	550.999	228	127.999	162	252.999
ENSMUSG00000052684	Jun	1484.06	-0.66206	0.157329	-4.20813	2.5749e-05	0.000911377	ENSMUSG00000052684	996	1385.43	1016	1185	1586	1833.73	2096	1758
ENSMUSG00000052798	Nup107	1126.14	0.457712	0.149779	3.05591	0.0022438	0.0329662	ENSMUSG00000052798	1501	1328	1346	1134	1025.49	884	628	1272.98
ENSMUSG00000052854	Nrk	294.614	-2.00994	0.374848	-5.36203	8.22925e-08	6.64978e-06	ENSMUSG00000052854	114	85	63	202	449	700	301	421
ENSMUSG00000052957	Gas1	3393.55	0.506893	0.164802	3.07578	0.00209956	0.0314127	ENSMUSG00000052957	3735	5236.85	2910	4192	2634	2787.04	2617.43	3118
ENSMUSG00000053007	Creb5	696.445	-0.99072	0.189397	-5.23091	1.68681e-07	1.2674e-05	ENSMUSG00000053007	459	606.001	371.999	499.089	992.999	1189.91	675	757.001
ENSMUSG00000053012	Krcc1	1221.42	-0.2473	0.0819592	-3.01735	0.00254994	0.0363723	ENSMUSG00000053012	1295	1227	1107.24	967.999	1258	1279.18	1169.97	1494
ENSMUSG00000053024	Cntn2	14.5031	-2.65569	0.680818	-3.90073	9.59043e-05	0.00264563	ENSMUSG00000053024	2.535	7.027	1.124	5.012	16.051	41	27	15
ENSMUSG00000053279	Aldh1a1	283.73	-1.73572	0.419285	-4.13971	3.47741e-05	0.0011773	ENSMUSG00000053279	111	156.999	58	218	373.999	518.83	165	644.996
ENSMUSG00000053368	Rxfp2	139.482	-2.01047	0.382854	-5.25129	1.51042e-07	1.15513e-05	ENSMUSG00000053368	69.999	53	37	77	184	402.999	81.999	211
ENSMUSG00000053398	Phgdh	1310.48	0.97621	0.254372	3.83773	0.000124177	0.00328283	ENSMUSG00000053398	1549.26	1732.98	1892.27	1684.79	1206.47	643.626	547.496	1166.27
ENSMUSG00000053414	Hunk	181.804	-1.07625	0.267426	-4.02449	5.70985e-05	0.00173925	ENSMUSG00000053414	93	154	78	148	259	280	157	292
ENSMUSG00000053825	Ppfia2	199.281	2.0517	0.263059	7.79939	6.22056e-15	2.39785e-12	ENSMUSG00000053825	250.029	346.003	392.036	261	90	115.025	48	69.999
ENSMUSG00000053846	Lipg	681.084	-1.20992	0.165803	-7.29733	2.93525e-13	7.28751e-11	ENSMUSG00000053846	451	363	495	369	1000	1072.28	617	1099
ENSMUSG00000053897	Slc39a8	3714.82	-0.988572	0.286155	-3.45467	0.00055097	0.0111568	ENSMUSG00000053897	3940	2769.49	2596	1061	4689.35	4452.46	5702.04	4373.94
ENSMUSG00000053931	Cnn3	11315	0.505167	0.138014	3.66025	0.000251971	0.0058808	ENSMUSG00000053931	15969	13510.9	15230.7	9873.98	9713.16	8635.88	7268.01	11410
ENSMUSG00000054196	Cthrc1	485.892	1.23217	0.303578	4.05883	4.93186e-05	0.00155023	ENSMUSG00000054196	807	708	909	374	412	164.001	218	361
ENSMUSG00000054203	Ifi205	932.663	-1.68341	0.520478	-3.23436	0.00121917	0.0208439	ENSMUSG00000054203	284.793	556.662	227.831	709.166	1536.7	2169.14	604.426	1340.11
ENSMUSG00000054252	Fgfr3	237.055	0.998382	0.27931	3.57446	0.000350957	0.00776777	ENSMUSG00000054252	302.001	332	359.001	267.001	137.001	120.999	133	223
ENSMUSG00000054453	Sytl5	121.483	-1.49835	0.312485	-4.79494	1.62722e-06	9.35431e-05	ENSMUSG00000054453	69	56	45	88	172	261	120	151
ENSMUSG00000054598	9130230L23Rik	38.0325	-1.95038	0.497536	-3.92007	8.85225e-05	0.00249011	ENSMUSG00000054598	25.997	15.032	14.005	6.077	52	38	91.134	61.882
ENSMUSG00000054619	Mettl7a1	2350.25	-0.945581	0.209989	-4.50299	6.70026e-06	0.000294313	ENSMUSG00000054619	1763.25	1870.99	1003.99	1910.94	3069.72	3426.23	2792.93	2781.64
ENSMUSG00000054662	Ano9	111.543	-0.888276	0.299155	-2.96928	0.00298498	0.0410399	ENSMUSG00000054662	93	62.001	100.999	48	90.001	180	184.999	153
ENSMUSG00000054675	Tmem119	1906.02	-0.666641	0.202807	-3.28706	0.00101238	0.0181413	ENSMUSG00000054675	1081	1761	1381	1621	2442	2930.39	1369.01	2913
ENSMUSG00000054871	Tmem158	286.77	-0.909452	0.258075	-3.52399	0.000425104	0.0090241	ENSMUSG00000054871	179	269	220	133	349	315.022	513	310
ENSMUSG00000054966	Lmntd1	26.1737	-2.37588	0.536671	-4.42706	9.55243e-06	0.00039149	ENSMUSG00000054966	12	11	8	5	44	75.999	15	37
ENSMUSG00000055013	Agap1	1210.14	-0.448144	0.136603	-3.28062	0.0010358	0.018426	ENSMUSG00000055013	993.999	1109	897.986	1078	1288	1357	1421	1508
ENSMUSG00000055030	Sprr2e	3.09861	-5.0964	1.71908	-2.9646	0.00303077	0.0415061	ENSMUSG00000055030	0	0	0	0	1	14	7	2
ENSMUSG00000055235	Wdr86	77.916	0.84867	0.268965	3.15532	0.0016032	0.0257641	ENSMUSG00000055235	109	81	78.999	142	52	57	42	69
ENSMUSG00000055312	Them7	70.5575	1.65706	0.300774	5.50932	3.60212e-08	3.17529e-06	ENSMUSG00000055312	87	114	101	102	26	29	30	61
ENSMUSG00000055373	Fut9	448.734	-0.960728	0.288996	-3.32437	0.00088619	0.0163362	ENSMUSG00000055373	453.466	285	357	154	499	478	736	605.001
ENSMUSG00000055415	Atp10b	335.957	-2.38392	0.305716	-7.79782	6.2987e-15	2.39785e-12	ENSMUSG00000055415	177	108	100	65	329.059	624	654	565
ENSMUSG00000055489	Ano5	135.336	-2.18094	0.357761	-6.09608	1.08702e-09	1.33012e-07	ENSMUSG00000055489	104	43	27	41	189.06	212	192	216
ENSMUSG00000055567	Unc80	129.924	3.09236	0.482343	6.41112	1.44456e-10	2.1519e-08	ENSMUSG00000055567	160	180	243.999	237	25	47	15	19
ENSMUSG00000055725	Paqr3	288.432	1.29825	0.279189	4.6501	3.31782e-06	0.000168158	ENSMUSG00000055725	479.572	432.945	464.763	289.243	167	128.113	89.825	302.336
ENSMUSG00000055866	Per2	1037.61	-0.555669	0.189763	-2.92822	0.00340907	0.0449296	ENSMUSG00000055866	942	954.003	643	833	1464	1198.66	1262	967
ENSMUSG00000055978	Fut2	781.722	-1.02907	0.270464	-3.80482	0.000141907	0.00364469	ENSMUSG00000055978	664.917	748.983	421	317.972	783.955	1268.99	1160.93	811.922
ENSMUSG00000055980	Irs1	1928.39	-0.520287	0.166459	-3.12562	0.00177431	0.027812	ENSMUSG00000055980	1595	2041	1144	1614	2229.01	2071.68	2109	2634.99
ENSMUSG00000056054	S100a8	102.245	1.2779	0.385629	3.31381	0.000920348	0.0168086	ENSMUSG00000056054	209	144	172	85	47	32	41	118
ENSMUSG00000056073	Grik2	134.258	0.901974	0.261131	3.45411	0.000552114	0.0111668	ENSMUSG00000056073	144.001	137.001	201.001	160	121.001	103	67	113
ENSMUSG00000056091	St3gal5	511.89	-0.674955	0.162571	-4.15176	3.29929e-05	0.0011304	ENSMUSG00000056091	400	511	355.226	422	531	636	539	638
ENSMUSG00000056162	Cndp1	197.078	-1.30573	0.40677	-3.20999	0.00132742	0.0221637	ENSMUSG00000056162	164.999	97.015	120	65	143	271.146	425	241.89
ENSMUSG00000056204	Pgpep1	745.542	-1.09943	0.255853	-4.29711	1.73038e-05	0.000644416	ENSMUSG00000056204	542	576	403	518	653	1176	1076	777.001
ENSMUSG00000056313	Tcim	1002.52	-0.683416	0.219268	-3.11681	0.00182821	0.0284691	ENSMUSG00000056313	854	892.799	784	629	836	1445.1	1453.9	1039
ENSMUSG00000056427	Slit3	2257.63	0.708575	0.238807	2.96714	0.00300583	0.0412934	ENSMUSG00000056427	2501	2771.44	2655	3256.93	2385	1983	831.023	1786.34
ENSMUSG00000056643	Chst13	61.0289	-2.32065	0.309498	-7.49812	6.47401e-14	1.84844e-11	ENSMUSG00000056643	18	30	19	15	108	120	65	120
ENSMUSG00000056708	Ier5	779.4	0.352299	0.113366	3.10763	0.00188596	0.0290282	ENSMUSG00000056708	857	960	1018	732	705.999	649	595.358	753
ENSMUSG00000056763	Cspp1	1431.79	-0.341142	0.101658	-3.35579	0.000791383	0.0148653	ENSMUSG00000056763	1497	1446.07	1238.95	1172.01	1426	1661.09	1457.4	1515.13
ENSMUSG00000057182	Scn3a	73.5796	0.995887	0.31733	3.13834	0.00169909	0.0269012	ENSMUSG00000057182	89.546	81.977	106.645	76	77.765	49.005	50	36
ENSMUSG00000057880	Abat	1574.37	0.573841	0.188765	3.03997	0.00236601	0.0343046	ENSMUSG00000057880	1589	2116	1973	1906	1311.74	1242.57	781	1775
ENSMUSG00000058057	Mettl7a3	15.4626	-3.23487	0.604217	-5.35381	8.61206e-08	6.86201e-06	ENSMUSG00000058057	5.42	2.402	1	4	30.72	24.633	26.306	28.078
ENSMUSG00000058163	Gm5431	51.4483	-1.16913	0.383409	-3.04931	0.00229371	0.0335842	ENSMUSG00000058163	24.37	30.995	20.483	51.893	64.883	86.511	59.534	64.646
ENSMUSG00000058216	Gstp3	17.1889	-1.90821	0.613908	-3.1083	0.00188169	0.0289885	ENSMUSG00000058216	5	17	3	5	22	32	32	19
ENSMUSG00000058260	Serpina9	16.9936	-3.7008	0.697749	-5.30392	1.13342e-07	8.90672e-06	ENSMUSG00000058260	6	1	3	3	4	47	54	19
ENSMUSG00000058297	Spock2	3457.71	0.924336	0.203143	4.55017	5.36031e-06	0.000248182	ENSMUSG00000058297	3500	5864	3407.03	5390.01	2829.03	2756.26	1737.82	2294.69
ENSMUSG00000058446	Znrf2	1371.41	-0.547085	0.121446	-4.50475	6.645e-06	0.000292636	ENSMUSG00000058446	1443	1048	1095.02	1048	1515.41	1646.14	1481.47	1641
ENSMUSG00000058571	Gpc6	671.376	1.07999	0.231282	4.66958	3.0182e-06	0.000155737	ENSMUSG00000058571	752	906.969	916.999	1077.06	510.001	474.387	226.302	531
ENSMUSG00000058587	Tmod3	2930.1	-0.339907	0.0789636	-4.3046	1.67286e-05	0.000631043	ENSMUSG00000058587	2796.54	2929.71	2528.29	2366.72	3239.4	3420.67	2803.22	3354.26
ENSMUSG00000058620	Adra2b	41.9313	1.34672	0.414392	3.24988	0.00115453	0.0200185	ENSMUSG00000058620	67	58	47	70	9	34	18	34
ENSMUSG00000058740	Kcnt1	40.483	5.31225	0.965562	5.50172	3.7611e-08	3.27063e-06	ENSMUSG00000058740	76	71.001	9	65	0	5	0	5
ENSMUSG00000058952	Cfi	227.12	-1.95567	0.381432	-5.12716	2.94144e-07	2.00756e-05	ENSMUSG00000058952	219	82	53	49	370	298	421.001	305
ENSMUSG00000059003	Grin2a	4.65657	4.87826	1.30661	3.73353	0.000188812	0.00467418	ENSMUSG00000059003	6	13.159	10	8	0	0	0	1
ENSMUSG00000059049	Frem1	582.896	1.30664	0.233876	5.58687	2.31202e-08	2.12942e-06	ENSMUSG00000059049	932	676.999	874.008	792	411	306	219	410.001
ENSMUSG00000059149	Mfsd4a	160.919	-1.31856	0.365565	-3.60691	0.000309866	0.00702122	ENSMUSG00000059149	83.169	172.821	59.269	86.257	139.867	294.253	229.227	171.551
ENSMUSG00000059256	Gzmd	218.934	-1.33312	0.228463	-5.83514	5.37446e-09	5.71862e-07	ENSMUSG00000059256	117.997	97.005	179.574	112.004	284.006	287.702	289.671	363.447
ENSMUSG00000059325	Hopx	539.215	0.74429	0.200884	3.70507	0.000211333	0.00505832	ENSMUSG00000059325	827	813	538	563.997	383.122	303	437	468
ENSMUSG00000059456	Ptk2b	1092.85	-0.555789	0.171992	-3.23147	0.00123153	0.0209715	ENSMUSG00000059456	834	1103	746.856	897.001	1191	1557.82	1252.41	1122
ENSMUSG00000059479	B3gnt8	264.189	-0.739535	0.204887	-3.60949	0.000306803	0.00697987	ENSMUSG00000059479	148.001	280	187	210.013	269	457.999	270	303
ENSMUSG00000059668	Krt4	8.35282	-6.5322	1.26044	-5.18248	2.18952e-07	1.57703e-05	ENSMUSG00000059668	0	0	0	0	8	26	11	22
ENSMUSG00000059901	Adamts14	329.353	-0.753719	0.202266	-3.72637	0.000194254	0.00477441	ENSMUSG00000059901	190	310	244	228.001	386.014	616.372	348	349
ENSMUSG00000059974	Ntm	169.653	0.676432	0.222733	3.03696	0.00238978	0.0344898	ENSMUSG00000059974	212.001	263.001	242	160.998	160.999	119	66	178
ENSMUSG00000060063	Alox5ap	320.657	-0.679274	0.224354	-3.02769	0.00246427	0.0354156	ENSMUSG00000060063	237	217	220	335	349	517.001	303.001	371
ENSMUSG00000060188	Cxcl17	405.756	-1.35085	0.375699	-3.59556	0.000323694	0.00723664	ENSMUSG00000060188	441	175	207	117	413	628	760	437
ENSMUSG00000060206	Zfp462	476.373	1.00153	0.336543	2.97595	0.00292083	0.0403848	ENSMUSG00000060206	459	552	392	457	441	357	309	447
ENSMUSG00000060402	Chst8	80.8076	-1.9779	0.381659	-5.18236	2.19095e-07	1.57703e-05	ENSMUSG00000060402	43	27	42	36	62	122	164	93
ENSMUSG00000060487	Samd5	467.242	0.831526	0.28188	2.94993	0.00317851	0.0428411	ENSMUSG00000060487	775	448	690.403	533	355	262.021	179	558
ENSMUSG00000060512	0610040J01Rik	210.896	-1.09241	0.323373	-3.37817	0.0007297	0.0140455	ENSMUSG00000060512	194	149	115	97	180	277	403	232
ENSMUSG00000060591	Ifitm2	6280.23	-0.352247	0.0929501	-3.78964	0.000150865	0.00385741	ENSMUSG00000060591	5295	5978	5824.07	5283.86	7091	7974.38	6015.83	6784.83
ENSMUSG00000060780	Lrrtm1	41.4787	2.06082	0.597932	3.44658	0.000567736	0.0114071	ENSMUSG00000060780	22	40	76	126	19	22	4	22
ENSMUSG00000060860	Ube2s	2911.62	0.556336	0.181602	3.06349	0.00218769	0.0323306	ENSMUSG00000060860	3640.58	3248.01	3939	2666.75	2511.22	2073.06	2031.69	3034.21
ENSMUSG00000060988	Galnt13	25.9536	-2.65813	0.849662	-3.12846	0.00175726	0.027618	ENSMUSG00000060988	0	16	4	14	56	29	14	32
ENSMUSG00000061048	Cdh3	930.525	1.05147	0.201009	5.23095	1.68637e-07	1.2674e-05	ENSMUSG00000061048	926	1426	1239	1463	630	490	488	809
ENSMUSG00000061119	Prcp	1699.77	0.376051	0.0944253	3.98253	6.81856e-05	0.00200015	ENSMUSG00000061119	2018	2096	2169	1577.54	1465	1547	1198	1637
ENSMUSG00000061143	Maml3	379.697	0.425865	0.13732	3.10126	0.00192699	0.0294218	ENSMUSG00000061143	364	505	426	435	337	363	295	313
ENSMUSG00000061259	Tmprss11d	12.0217	-3.34645	0.870658	-3.84359	0.00012125	0.00322974	ENSMUSG00000061259	5	0	4	0	24	28	22	10.002
ENSMUSG00000061411	Nol4l	688.562	0.730315	0.153649	4.75315	2.00274e-06	0.000111755	ENSMUSG00000061411	896.807	877.309	823.92	737.938	474.166	577.698	509.413	555.119
ENSMUSG00000061576	Dpp6	301.394	-1.4316	0.345167	-4.14755	3.36055e-05	0.00114453	ENSMUSG00000061576	204	188	51	219	420.985	497	407.285	417
ENSMUSG00000061808	Ttr	50.5569	2.60507	0.605289	4.30384	1.67862e-05	0.000631043	ENSMUSG00000061808	62	203	69	32	9	5	21	20
ENSMUSG00000061887	Ssbp3	2089.3	0.476334	0.130922	3.63831	0.000274431	0.00633595	ENSMUSG00000061887	2414	2474	2706.58	2413	1598	1491	1574	2135.8
ENSMUSG00000062098	Btbd3	2782.4	-0.366123	0.100902	-3.62851	0.000285065	0.00656377	ENSMUSG00000062098	2770	2765	2180	2199	3423	3035.44	2470	3512.75
ENSMUSG00000062110	Scfd2	307.048	0.560897	0.142672	3.93137	8.44632e-05	0.00239803	ENSMUSG00000062110	370	358.001	364.999	341	272.012	251	198.999	295
ENSMUSG00000062488	Ifit3b	279.293	1.09968	0.275646	3.98947	6.62204e-05	0.0019559	ENSMUSG00000062488	527.469	246.402	469.995	325.638	169.894	205.17	180.805	128.366
ENSMUSG00000062991	Nrg1	107.254	-1.62454	0.478304	-3.39646	0.000682642	0.0132677	ENSMUSG00000062991	21	35.999	32	81	175	289	119.001	160
ENSMUSG00000063142	Kcnma1	508.674	-0.75193	0.243903	-3.0829	0.00204991	0.0308606	ENSMUSG00000063142	322.053	499.147	233.999	470	671	797.473	497	586
ENSMUSG00000063415	Cyp26b1	125.855	1.72733	0.296766	5.82051	5.86689e-09	6.1284e-07	ENSMUSG00000063415	188	265	109	213	69	54	42	70
ENSMUSG00000063455	D630045J12Rik	3079.59	0.849505	0.112749	7.53448	4.90275e-14	1.42354e-11	ENSMUSG00000063455	3909	4337.23	4171.7	3559.01	2494.61	2608.73	1451.81	2350.76
ENSMUSG00000063713	Klk1b24	8.60315	-5.82349	1.36685	-4.2605	2.03968e-05	0.000741863	ENSMUSG00000063713	1	0	0	0	3	16	31	13
ENSMUSG00000063856	Gpx1	7500.48	-1.0157	0.182158	-5.57592	2.46231e-08	2.24371e-06	ENSMUSG00000063856	4611	6186.75	4790	4512	7502.94	10261.6	11833.7	9780.39
ENSMUSG00000063903	Klk1	51.7415	-3.41886	0.758829	-4.50544	6.62349e-06	0.000292441	ENSMUSG00000063903	7	10	1	18	14	70	163	105
ENSMUSG00000063931	Pepd	922.47	-0.853807	0.178187	-4.79164	1.65424e-06	9.44627e-05	ENSMUSG00000063931	727	571.999	704.001	666.854	908.713	1229.84	1166	1325
ENSMUSG00000064057	Scgb3a1	46.5439	-1.86736	0.580007	-3.21954	0.00128395	0.0215914	ENSMUSG00000064057	44	7	8	20	55	47	97	88
ENSMUSG00000064080	Fbln2	3284.18	-0.332235	0.112938	-2.94175	0.00326361	0.0436789	ENSMUSG00000064080	2628	3152	2715	3165.87	4447	4840.51	2348.96	3472.08
ENSMUSG00000064225	Paqr9	21.1576	-1.66931	0.509862	-3.27405	0.00106018	0.0187624	ENSMUSG00000064225	13	14	11	4	26	27	46	24
ENSMUSG00000064325	Hhip	72.9922	-2.57221	0.485675	-5.29616	1.18265e-07	9.24352e-06	ENSMUSG00000064325	16	39	14	17	188	76	114	83
ENSMUSG00000064329	Scn1a	35.2664	1.02329	0.315086	3.24764	0.00116364	0.0201486	ENSMUSG00000064329	54.613	53.043	54.356	43	28	19.144	20	19
ENSMUSG00000065954	Tacc1	6341.77	-0.392238	0.130836	-2.99795	0.00271803	0.0382601	ENSMUSG00000065954	5589.09	6511.58	4516	5299.94	7401	7870	5358	8555.09
ENSMUSG00000066141	Gm11232	28.2612	1.26038	0.430448	2.92807	0.00341078	0.0449296	ENSMUSG00000066141	21	50	38	52	18	17	11	20
ENSMUSG00000066516	Klk1b21	8.13788	-4.01107	1.26232	-3.17753	0.00148537	0.0243269	ENSMUSG00000066516	4	0	0	0	15	7	29	5
ENSMUSG00000067276	Capn6	265.761	1.24476	0.410052	3.03561	0.00240046	0.0346147	ENSMUSG00000067276	185	409	238	653	177	211	77	163
ENSMUSG00000067586	S1pr3	446.875	1.18097	0.175455	6.73091	1.68605e-11	3.13954e-09	ENSMUSG00000067586	564	549.01	652	737	284	255	227	314
ENSMUSG00000067614	Krt86	19.5135	-7.75587	1.1927	-6.50281	7.88337e-11	1.29856e-08	ENSMUSG00000067614	0	0	0	0	60.125	58.34	14.626	24.05
ENSMUSG00000067750	Khdc1a	102.879	-2.79494	0.341263	-8.18999	2.61246e-16	1.14754e-13	ENSMUSG00000067750	32.338	20	21.793	31.778	95	205.693	159.597	243.071
ENSMUSG00000067786	Nnat	106.598	1.1806	0.274384	4.30272	1.6871e-05	0.000631043	ENSMUSG00000067786	142.001	108.999	124	201	65	68	64	67
ENSMUSG00000068348	Gm10238	2.80621	-4.94638	1.59752	-3.09629	0.00195959	0.0298133	ENSMUSG00000068348	0	0	0	0	6	4	9	2
ENSMUSG00000068417	Pnp2	148.886	-1.68263	0.347077	-4.848	1.24712e-06	7.31657e-05	ENSMUSG00000068417	125.561	62.805	53.485	45.563	219.577	120.749	256.785	320.601
ENSMUSG00000068522	Aard	98.5999	1.25693	0.32997	3.80923	0.0001394	0.00359107	ENSMUSG00000068522	101	212	94	158	57	53	69	47
ENSMUSG00000068740	Celsr2	475.167	-1.16108	0.354123	-3.27876	0.00104264	0.0184971	ENSMUSG00000068740	367	284.001	287	159	438	789	920	510
ENSMUSG00000068747	Sort1	1571.62	-0.509985	0.155039	-3.28939	0.00100404	0.0180296	ENSMUSG00000068747	1563	1446.76	1024	1281	1767	1843.05	1838	1728.99
ENSMUSG00000068893	Sprr2a2	42.0901	-3.32797	0.791781	-4.20314	2.63238e-05	0.000927888	ENSMUSG00000068893	13.804	6	6.99	4	10.581	200.142	74.45	20.547
ENSMUSG00000069171	Nr2f1	79.4525	1.02222	0.228505	4.47353	7.69402e-06	0.000328694	ENSMUSG00000069171	108	109	88	101	53	58	47	61.001
ENSMUSG00000069515	Lyz1	131.966	3.65749	0.411497	8.88827	6.20663e-19	4.08637e-16	ENSMUSG00000069515	369.443	384.2	184.733	102.128	17.65	15.025	11.999	32
ENSMUSG00000069874	Irgm2	718.032	-0.487389	0.151053	-3.2266	0.0012527	0.0212266	ENSMUSG00000069874	560.993	735.414	568.263	593.524	789.982	1024.52	643.706	823.077
ENSMUSG00000069910	Spdl1	449.246	0.657612	0.207807	3.16453	0.00155333	0.0251038	ENSMUSG00000069910	550	540.999	658	474.093	390	282.402	228	506
ENSMUSG00000069920	B3gnt9	427.068	-0.687068	0.23471	-2.92731	0.00341911	0.0449638	ENSMUSG00000069920	253	359	293	410	576	730	343.934	464
ENSMUSG00000070044	Fam149a	740.089	0.768365	0.136088	5.64609	1.64142e-08	1.53657e-06	ENSMUSG00000070044	1030	937	951.239	818.505	565	536	405	708
ENSMUSG00000070056	Mfhas1	888.735	-0.536865	0.104302	-5.14724	2.64345e-07	1.84836e-05	ENSMUSG00000070056	783	849	704	614	995	1172	970	1028
ENSMUSG00000070419	Cyp3a57	63.9255	-2.04843	0.403732	-5.07373	3.90092e-07	2.56041e-05	ENSMUSG00000070419	43	26	22	14	68	72	145	107
ENSMUSG00000070462	Tlnrd1	838.184	-0.746768	0.17076	-4.3732	1.2244e-05	0.000476959	ENSMUSG00000070462	725	673	610	535	873	904	1239	1105
ENSMUSG00000070702	Csn1s1	3.93675	4.80086	1.38114	3.47602	0.000508919	0.0104795	ENSMUSG00000070702	4	6	6	12	0	0	0	1
ENSMUSG00000070780	Rbm47	577.21	-1.10999	0.271964	-4.08138	4.47696e-05	0.00144163	ENSMUSG00000070780	481.001	347.999	455	262	535	723	939.999	708
ENSMUSG00000070867	Trabd2b	772.13	-0.798186	0.216316	-3.6899	0.000224339	0.00531556	ENSMUSG00000070867	652	611	664	381	1405	844.287	711.007	933
ENSMUSG00000071203	Naip5	391.754	-1.2285	0.326073	-3.76758	0.00016484	0.00415275	ENSMUSG00000071203	307.939	239.385	221.822	201.113	248.193	698.157	709.441	432.538
ENSMUSG00000071489	Ptgdr	66.9978	1.51981	0.46161	3.29241	0.000993338	0.0178749	ENSMUSG00000071489	129	54	118	99	36	10	40	50
ENSMUSG00000071547	Nt5dc2	1248.35	0.887622	0.208415	4.25891	2.05425e-05	0.000745579	ENSMUSG00000071547	1606.35	1478	1952.56	1511	1058.45	696.001	557.001	1209.09
ENSMUSG00000071551	Akr1c19	263.286	-1.26772	0.338963	-3.73999	0.000184031	0.00458232	ENSMUSG00000071551	328.001	168	104.999	90.278	285.758	278.999	500.199	325
ENSMUSG00000071604	Fam189a2	1583.86	-1.11943	0.134317	-8.33425	7.79915e-17	3.71131e-14	ENSMUSG00000071604	967	1096	961	950	2033.44	2852.93	1815	2072
ENSMUSG00000071847	Apcdd1	2626.82	0.811464	0.203683	3.98395	6.77798e-05	0.00199166	ENSMUSG00000071847	3643.94	2905	4426	2535	2487	1629.04	1451.21	2041.04
ENSMUSG00000072605	Gm10376	4.88423	3.99947	1.33539	2.995	0.00274449	0.0385112	ENSMUSG00000072605	15.114	5.939	7.553	10.499	1.925	0	0	0
ENSMUSG00000072845	Tmprss11a	245.572	-3.38642	0.703772	-4.81181	1.49572e-06	8.71538e-05	ENSMUSG00000072845	121	29	17	17	196	492.356	446	630
ENSMUSG00000073489	Ifi204	705.415	-0.92226	0.31618	-2.91688	0.00353553	0.046177	ENSMUSG00000073489	360.547	510.299	369.94	713.72	1131.9	1187.8	450.749	884.621
ENSMUSG00000073565	Prr16	168.522	-0.69903	0.169632	-4.12085	3.77473e-05	0.00125807	ENSMUSG00000073565	152	145	127	99	226	204	195	199
ENSMUSG00000073910	Mob3b	407.252	-0.584065	0.184697	-3.16228	0.00156536	0.0252444	ENSMUSG00000073910	439	332	329	246.009	409	445	524	521
ENSMUSG00000074004	B3gnt6	33.0261	1.92707	0.518232	3.71854	0.000200375	0.00488978	ENSMUSG00000074004	76	78	28	31	15	13	5	23
ENSMUSG00000074006	Omp	27.6824	-1.90199	0.459255	-4.14147	3.45093e-05	0.00117297	ENSMUSG00000074006	19	9	7	11	30	40	50	54
ENSMUSG00000074199	Krtdap	22.148	3.77499	0.729447	5.17514	2.27738e-07	1.63238e-05	ENSMUSG00000074199	27	30.999	53.999	35	0	5	1	6.999
ENSMUSG00000074272	Ceacam1	935.195	-0.788372	0.267004	-2.95266	0.00315047	0.0426262	ENSMUSG00000074272	877.72	789.528	671.471	435.133	707.057	1710.14	1218.91	1086
ENSMUSG00000074345	Tnfaip8l3	1418.39	-1.17288	0.181814	-6.45098	1.11128e-10	1.73067e-08	ENSMUSG00000074345	955	1122	689	785	1861.01	2451	1318	2221.07
ENSMUSG00000074480	Mex3a	1153.57	0.626425	0.193756	3.23307	0.00122467	0.0208963	ENSMUSG00000074480	1463.43	1402	1736.99	1058	1151	767	628	1097
ENSMUSG00000074625	Arhgap40	14.9422	-2.02117	0.688475	-2.93573	0.00332766	0.0442741	ENSMUSG00000074625	6	3	8	5	21	13	25	25
ENSMUSG00000074715	Ccl28	361.594	-3.26807	0.621929	-5.25473	1.48244e-07	1.13882e-05	ENSMUSG00000074715	181	46	24	36	435	547	945	714
ENSMUSG00000074743	Thbd	2162.64	-0.628063	0.181907	-3.45266	0.000555082	0.0112136	ENSMUSG00000074743	1292	1986.93	1439	2094	2877	2956.74	2208	2443
ENSMUSG00000074768	Bhmt	21.0188	3.27331	0.699189	4.68158	2.84678e-06	0.000150056	ENSMUSG00000074768	30	27	50	47	6	0	1	9
ENSMUSG00000074785	Plxnc1	248.334	-1.50193	0.363638	-4.13028	3.62317e-05	0.00121228	ENSMUSG00000074785	126	135	126	179	311.001	535.047	186	247
ENSMUSG00000074874	Ctla2b	949.261	0.695067	0.106249	6.5419	6.07439e-11	1.01029e-08	ENSMUSG00000074874	1439.95	1440.44	1017.36	1039.49	736.355	656.793	621.121	784.24
ENSMUSG00000075217	Fads2b	1141.29	-2.70537	0.610056	-4.43463	9.22313e-06	0.000382174	ENSMUSG00000075217	738	322	124	124.47	1252	1611.35	2540	2172.37
ENSMUSG00000075224	Lrrc55	74.0773	1.10025	0.376401	2.92308	0.00346589	0.0454975	ENSMUSG00000075224	126	52	147	82	69	34	36	50
ENSMUSG00000075602	Ly6a	7283.29	1.15989	0.150998	7.6815	1.57234e-14	5.28151e-12	ENSMUSG00000075602	11319.2	11784.2	11837.8	6898.22	4571.36	4380.66	3331.7	5426.45
ENSMUSG00000075707	Dio3	1217.59	0.978449	0.278188	3.51722	0.000436085	0.00922292	ENSMUSG00000075707	1772	1523	1749.41	1346	1108	485.76	527	1215
ENSMUSG00000076431	Sox4	2262.18	0.477484	0.150847	3.16535	0.00154895	0.0250567	ENSMUSG00000076431	2232	2611	2535	3143	1985.1	1883	1538.39	2161
ENSMUSG00000076432	Ywhaq	6396.87	-0.231892	0.0625893	-3.70497	0.000211416	0.00505832	ENSMUSG00000076432	6617.91	6421.39	5969.39	5174.72	6797.12	6974.51	5743.61	7628.58
ENSMUSG00000078234	Klhdc7a	253.135	-1.56774	0.28652	-5.47166	4.45835e-08	3.83799e-06	ENSMUSG00000078234	142.627	161.58	92.943	117.655	219	354.001	471.642	439.069
ENSMUSG00000078252	Krtap17-1	10.8072	2.367	0.684598	3.4575	0.000545217	0.011106	ENSMUSG00000078252	12	21	30	10	5	2	4	3
ENSMUSG00000078307	AI593442	8.63751	3.90391	1.27522	3.06137	0.00220329	0.0324825	ENSMUSG00000078307	9	5	11	7	0	4	0	1
ENSMUSG00000078606	Gm4070	1273.08	-0.877578	0.293092	-2.9942	0.00275162	0.0385745	ENSMUSG00000078606	943.748	1135.13	704.355	1053.84	1033.46	2465.34	1059.3	1519.76
ENSMUSG00000078612	Fyb2	468.506	-2.86147	0.171519	-16.6831	1.7388e-62	9.92912e-59	ENSMUSG00000078612	152	109	104	101	740	1033	657	812
ENSMUSG00000078664	Sprr2a1	5.15452	-5.08037	1.53422	-3.31136	0.000928428	0.0169155	ENSMUSG00000078664	1.196	0	0	0	2.419	29.208	4.57	3.808
ENSMUSG00000078794	Dact3	921.959	0.526895	0.116098	4.53837	5.66911e-06	0.000260369	ENSMUSG00000078794	1060	1240	953.001	1097	778	749	746	748
ENSMUSG00000078853	Igtp	456.202	-0.525851	0.145953	-3.60288	0.000314712	0.00710321	ENSMUSG00000078853	378.008	481.586	382.736	301.477	488.018	620.108	431.296	575.064
ENSMUSG00000078921	Tgtp2	137.125	-0.583968	0.202261	-2.8872	0.0038869	0.0496914	ENSMUSG00000078921	152.816	126.49	131.292	54.68	121.672	179.865	150.628	213.324
ENSMUSG00000078942	Naip6	602.878	-1.67677	0.35368	-4.74093	2.12742e-06	0.000117186	ENSMUSG00000078942	476.942	246.431	287.46	186.575	475.123	1187.01	1212.03	623.132
ENSMUSG00000079018	Ly6c1	1469.18	0.373725	0.106149	3.52077	0.000430303	0.00912316	ENSMUSG00000079018	1666.34	1880.74	1796.36	1443.9	1274.63	1411.47	1116.21	1220.72
ENSMUSG00000079022	Col22a1	1409.71	1.33665	0.318673	4.19443	2.73564e-05	0.000956413	ENSMUSG00000079022	2091	2310.99	2129.92	1583.1	652.095	562	495	1417.01
ENSMUSG00000079042	Apela	113.73	1.29471	0.271853	4.76253	1.91179e-06	0.000107733	ENSMUSG00000079042	198.003	203	195	85	70	53	55	79
ENSMUSG00000079043	Fastkd5	373.009	0.466918	0.126475	3.69177	0.000222702	0.00528408	ENSMUSG00000079043	503.535	456.524	453.344	375.727	289.107	294.037	254.255	390.617
ENSMUSG00000079057	Cyp4v3	536.687	-0.795993	0.225161	-3.53522	0.00040744	0.00872481	ENSMUSG00000079057	388.557	415	382.561	415	548	989.438	594.577	519
ENSMUSG00000079269	Gm3676	9.4409	6.65441	1.34333	4.95366	7.2831e-07	4.55353e-05	ENSMUSG00000079269	7.453	10.093	41.345	16.87	0	0	0	0
ENSMUSG00000079339	Ifit1bl1	82.9867	1.89877	0.534142	3.55481	0.000378251	0.00826507	ENSMUSG00000079339	105.764	101	247.999	82	31	9	59	33
ENSMUSG00000079343	C1s2	24.9459	-1.34361	0.463947	-2.89605	0.00377889	0.0487838	ENSMUSG00000079343	19.439	9.526	18.304	11.1	21.361	32.699	48.002	33.512
ENSMUSG00000079357	Gm11100	38.7313	3.41045	0.760716	4.48321	7.35298e-06	0.00031809	ENSMUSG00000079357	86.212	52.741	42.786	40.074	10.006	2.451	1	14.001
ENSMUSG00000079451	Tmprss11g	489.084	-2.67761	0.28821	-9.29049	1.53582e-20	1.25286e-17	ENSMUSG00000079451	220.002	172	91.002	68	670	824.201	888	942.147
ENSMUSG00000079553	Kifc1	589.123	0.550248	0.178798	3.07748	0.0020876	0.0312884	ENSMUSG00000079553	559.152	625.559	762.454	819.017	563.245	454.34	351.918	583.986
ENSMUSG00000079592	C1qtnf5	191.691	1.03472	0.254541	4.06503	4.80253e-05	0.00152176	ENSMUSG00000079592	283.098	246.628	304.766	175.791	151.759	92.366	104.95	164.181
ENSMUSG00000079620	Muc4	599.769	-1.9671	0.676307	-2.90859	0.00363065	0.0471902	ENSMUSG00000079620	391	262	253	137	330.001	1484	766	527.999
ENSMUSG00000086962	Gm12248	30.6696	-5.40278	0.774538	-6.97549	3.04796e-12	6.52683e-10	ENSMUSG00000086962	1	2	2.002	1	66	82.002	20.002	65.241
ENSMUSG00000089789	Rdh1	33.6266	-1.25999	0.380203	-3.314	0.000919724	0.0168086	ENSMUSG00000089789	24.026	24.446	22.512	10.582	36.397	60.505	49.481	37.963
ENSMUSG00000089876	Tmem102	83.8188	-1.23707	0.349552	-3.53901	0.00040163	0.00865449	ENSMUSG00000089876	51	56	65	28	97	105	170	91
ENSMUSG00000089953	Rnf224	5.50307	-5.91043	1.44499	-4.09028	4.30848e-05	0.00139789	ENSMUSG00000089953	0	0	0	0	4	7	19	9
ENSMUSG00000090035	Galnt4	933.713	-0.350839	0.0971414	-3.61163	0.000304277	0.00694084	ENSMUSG00000090035	911	942	787	727.021	1024	1139	911	1032.83
ENSMUSG00000090171	Ugt1a2	3.76871	5.33341	1.6137	3.30509	0.00094945	0.0172299	ENSMUSG00000090171	2.283	11.029	16.122	1.85	0	0	0	0
ENSMUSG00000090231	Cfb	581.474	-2.43143	0.542482	-4.48204	7.39334e-06	0.000319031	ENSMUSG00000090231	161	225	192.333	169.356	349	1845.76	1058	519.999
ENSMUSG00000090505	Gm3486	19.1381	3.81624	0.736025	5.18493	2.16093e-07	1.5686e-05	ENSMUSG00000090505	55.31	16.813	34.993	39.428	4.692	0	1	3.992
ENSMUSG00000090946	Ccdc71l	980.992	-0.552176	0.187228	-2.94921	0.00318585	0.0428726	ENSMUSG00000090946	981	872	830	573	968	1581	853.609	1247
ENSMUSG00000091722	Siah3	39.0045	-3.72984	0.501649	-7.43517	1.04437e-13	2.79548e-11	ENSMUSG00000091722	6	4	2	10	45	76	81	80
ENSMUSG00000091792	Gm3573	7.21451	5.50931	1.29238	4.26292	2.0177e-05	0.000735431	ENSMUSG00000091792	13.604	5.158	17.598	18.854	0	0	1	0
ENSMUSG00000091971	Hspa1a	282.006	-0.70185	0.20758	-3.3811	0.000721972	0.013928	ENSMUSG00000091971	169.754	269.375	178.63	225.06	296.85	309.418	449.042	370.791
ENSMUSG00000094584	Ms4a18	3.97309	-5.44692	1.58497	-3.4366	0.000589059	0.0117613	ENSMUSG00000094584	0	0	0	0	2	5	17	5
ENSMUSG00000094724	Rnaset2b	2286.71	-0.52603	0.172899	-3.04241	0.0023469	0.0341586	ENSMUSG00000094724	2065.31	1753.7	1986.22	1747.6	2140.63	2855.11	2857.45	2710.66
ENSMUSG00000096410	Ighv1-19	9.14839	-5.92075	1.76356	-3.35727	0.000787151	0.0148021	ENSMUSG00000096410	0	0	0	1	23	49.146	0	1
ENSMUSG00000098188	Sowahc	348.332	-0.801784	0.216687	-3.7002	0.000215434	0.00514727	ENSMUSG00000098188	258	286	248	230	356	672.059	367	377
ENSMUSG00000098207	Arl14	14.193	-3.2486	0.717788	-4.52586	6.01517e-06	0.000272608	ENSMUSG00000098207	4	1	4	2	12	22	38	26
ENSMUSG00000103092	Pcdha5	18.5587	2.20375	0.713519	3.08857	0.00201125	0.0304639	ENSMUSG00000103092	48.969	23.833	19.525	29.831	0	13.456	8.105	5.03
ENSMUSG00000104713	Gbp6	444.424	-0.602898	0.196402	-3.06971	0.00214263	0.0318624	ENSMUSG00000104713	363.24	402.026	292.496	369	531.944	720.39	391.898	485.427
ENSMUSG00000107568	Gm18840	3.48362	-4.48726	1.44353	-3.10854	0.00188012	0.0289885	ENSMUSG00000107568	1.394	0	0	0	3.86	10.507	8.19	2.643
ENSMUSG00000109446	Gm9195	98.8158	-2.08727	0.33617	-6.20899	5.33268e-10	7.13704e-08	ENSMUSG00000109446	44	29	53	22	145	169	203	123
ENSMUSG00000112808	Gm4739	2306.55	0.518198	0.17479	2.9647	0.00302983	0.0415061	ENSMUSG00000112808	2888.49	2261.47	3335.82	2653.93	1848.12	1675.91	1401.26	2545.43
ENSMUSG00000114544	Gm49146	12.4689	4.61199	1.01269	4.55418	5.25897e-06	0.000245481	ENSMUSG00000114544	4	15	11	13	2	0	2	3
ENSMUSG00000114852	Gm47189	10.6114	3.09768	0.873066	3.54805	0.000388098	0.0084479	ENSMUSG00000114852	19.302	12.824	36.553	10.069	1.553	1.003	0	6.008
ENSMUSG00000115338	Pnp	2655.04	-0.332572	0.109147	-3.04701	0.00231126	0.0337566	ENSMUSG00000115338	2566.53	2554.75	2542.97	1876.89	2948.55	2783.26	2601.19	3422.86
ENSMUSG00000116336	Gm49425	147.04	-6.11565	0.432255	-14.1483	1.91458e-45	8.19967e-42	ENSMUSG00000116336	8.768	3.111	1	4	317.549	372.314	181.324	291.187
ENSMUSG00000116992	Gm29719	4.97697	-3.16785	1.09249	-2.89966	0.00373563	0.0483346	ENSMUSG00000116992	2.269	0	1.17	1.339	4.146	9.257	14.383	7.086

## Sheet: Sample ID
Sample ID	Genotype
RMP736	WT
RMP737	WT
RMP738	WT
RMP739	WT
RMP744	AF1_FFF
RMP745	AF1_FFF
RMP746	AF1_FFF
RMP747	AF1_FFF
