# Supplementary material for: Activation function 1 of progesterone receptor is required for progesterone antagonism of oestrogen action in the uterus
Source: BMC Biol. 2022 Oct 5;20:222. doi: 10.1186/s12915-022-01410-3 (PMC9535881; doi:10.1186/s12915-022-01410-3)
Supplement: Supplementary file 5 — Additional file 5. 901 Common genes between estrogen-regulated in the OVX WT and dysregulated in the AF_FFF GD4.5. [file 12915_2022_1410_MOESM5_ESM.xlsx]

## Sheet: Suppl.Table 4
DESEQ2 AF1_FFF vs WT (GD 4.5)	external_gene_name	baseMean	log2FoldChange	lfcSE	stat	pvalue	padj	Ensembl gene ID (counts)	RMP736	RMP737	RMP738	RMP739	RMP744	RMP745	RMP746	RMP747		DESEQ2 OVX WT-EB vs WT-Ctrl	external_gene_name	baseMean	log2FoldChange	lfcSE	stat	pvalue	padj	Ensembl gene ID (counts)	RMU047	RMU048	RMU049	RMU053	RMU054	RMU055
ENSMUSG00000000120	Ngfr	1838.16	-2.19306	0.495596	-4.4251	9.63955e-06	0.000393179	ENSMUSG00000000120	299	806	436	1085	3266.91	4948.15	1409.67	2860		ENSMUSG00000000120	Ngfr	5537.51	4.60364	0.284613	16.1751	7.56269e-59	1.61956e-56	ENSMUSG00000000120	187	384	340.72	7900.64	8373.8	4359.66
ENSMUSG00000000202	Btbd17	8.77478	-4.117	1.32606	-3.10468	0.00190486	0.029188	ENSMUSG00000000202	0	0	3	2	1	13	8	9		ENSMUSG00000000202	Btbd17	90.0299	5.35031	0.607303	8.80994	1.25215e-18	2.24328e-17	ENSMUSG00000000202	2	5	2	142.048	89	190.999
ENSMUSG00000000223	Drp2	128.904	-0.863692	0.253322	-3.40947	0.000650897	0.0127434	ENSMUSG00000000223	88	81	89	114	187.001	212.999	111	143		ENSMUSG00000000223	Drp2	334.864	2.17248	0.279352	7.77685	7.43536e-15	9.44393e-14	ENSMUSG00000000223	88	125.999	131	524.192	511	294
ENSMUSG00000000308	Ckmt1	337.25	-2.54454	0.361761	-7.03376	2.01048e-12	4.35968e-10	ENSMUSG00000000308	170	97	98.001	50	303	703.001	628.999	529.999		ENSMUSG00000000308	Ckmt1	6388.49	4.56094	0.342719	13.3081	2.07662e-40	1.74636e-38	ENSMUSG00000000308	618.994	454.998	397.057	9824.45	7064.99	14023.8
ENSMUSG00000000532	Acvr1b	907.969	-0.582708	0.174947	-3.33077	0.000866076	0.0159879	ENSMUSG00000000532	741	781.986	805	609	907	1226	1207	941		ENSMUSG00000000532	Acvr1b	2113.66	1.22855	0.213143	5.76395	8.21696e-09	5.43186e-08	ENSMUSG00000000532	755.001	1442.9	1169.69	2903.06	2307	1992
ENSMUSG00000000567	Sox9	644.555	-0.74458	0.232644	-3.20052	0.0013718	0.0227142	ENSMUSG00000000567	634	535	421	327	631	784	1003.42	811		ENSMUSG00000000567	Sox9	696.406	3.37374	0.253713	13.2975	2.39378e-40	1.99485e-38	ENSMUSG00000000567	59	95.093	126	1100.01	793	716.117
ENSMUSG00000000568	Hnrnpd	3536.39	0.424529	0.127223	3.3369	0.000847197	0.0156562	ENSMUSG00000000568	4511	4320.95	4374	3036.79	3352	3085.15	2333.02	3452.87		ENSMUSG00000000568	Hnrnpd	3368.3	1.2507	0.137904	9.06937	1.19704e-19	2.34032e-18	ENSMUSG00000000568	1774	2505.96	2345.37	4513.72	3531	4060.04
ENSMUSG00000000915	Hip1r	969.683	-0.663534	0.203593	-3.25912	0.0011176	0.0196164	ENSMUSG00000000915	752.838	909.723	710.999	666.456	924.025	1202.14	1350.87	1129.69		ENSMUSG00000000915	Hip1r	2317.78	1.28052	0.193431	6.62001	3.59186e-11	3.08685e-10	ENSMUSG00000000915	993.073	1646.46	1301.87	3278.37	2666.27	2956.61
ENSMUSG00000000938	Hoxa10	6325.53	0.30954	0.0931841	3.32181	0.000894347	0.0164239	ENSMUSG00000000938	7124	7978	7547.99	5802	5779.18	6154.6	4835	5637.99		ENSMUSG00000000938	Hoxa10	2573.61	-1.01733	0.141684	-7.18031	6.95541e-13	7.27002e-12	ENSMUSG00000000938	3084.27	4264.41	4768.48	2124.06	1830.29	1371.24
ENSMUSG00000000983	Wfdc18	23.7661	-5.86237	0.93398	-6.27676	3.45704e-10	4.77602e-08	ENSMUSG00000000983	0	2	2	0	17	30	61	47		ENSMUSG00000000983	Wfdc18	71.849	5.13545	0.691841	7.42288	1.146e-13	1.29723e-12	ENSMUSG00000000983	2	5	5	49	59	169.346
ENSMUSG00000001025	S100a6	9264.55	0.787307	0.181957	4.32689	1.51233e-05	0.000577597	ENSMUSG00000001025	13062.3	12382	13349.1	9041.01	7048	5169.68	5145.98	9848.99		ENSMUSG00000001025	S100a6	5837.75	1.16657	0.422881	2.75863	0.00580449	0.013824	ENSMUSG00000001025	7323.89	3319.32	2941.67	4917.03	7974.51	14859.5
ENSMUSG00000001054	Rmnd5b	759.344	-0.834558	0.140274	-5.94949	2.68984e-09	3.15614e-07	ENSMUSG00000001054	618	595.207	538	441	1007.11	1080	862	929		ENSMUSG00000001054	Rmnd5b	1229.57	0.592288	0.136803	4.32951	1.49442e-05	6.0503e-05	ENSMUSG00000001054	907.265	1006.79	1017.59	1490.51	1174.08	1436
ENSMUSG00000001119	Col6a1	40751.5	-0.98632	0.270077	-3.65199	0.000260218	0.0060568	ENSMUSG00000001119	18394.1	27235.6	22401.8	40528.4	64059.9	76106.6	31362.4	49569.9		ENSMUSG00000001119	Col6a1	53657.1	2.15777	0.233994	9.22148	2.93029e-20	6.07737e-19	ENSMUSG00000001119	10536.3	19861.1	16672.8	68848.2	82699.4	42772.5
ENSMUSG00000001249	Hpn	105.718	-1.0776	0.324915	-3.31657	0.000911311	0.016697	ENSMUSG00000001249	59	82	78	59	116.999	110	200	115		ENSMUSG00000001249	Hpn	429.153	-0.717401	0.282099	-2.54308	0.010988	0.0242906	ENSMUSG00000001249	479.492	550.994	560.002	312.248	259	401
ENSMUSG00000001403	Ube2c	1017.05	0.78882	0.218644	3.60778	0.000308822	0.0070072	ENSMUSG00000001403	1402.44	1179.1	1667.93	988	902.002	554.009	531.005	990.003		ENSMUSG00000001403	Ube2c	379.542	3.64848	0.566057	6.44542	1.15279e-10	9.36524e-10	ENSMUSG00000001403	80.989	44.308	82.981	826.705	460.177	1127.22
ENSMUSG00000001436	Slc19a1	719.71	0.769004	0.205658	3.73923	0.000184585	0.00458278	ENSMUSG00000001436	800.001	912.999	1084.02	752.999	668	497.999	402	591.97		ENSMUSG00000001436	Slc19a1	390.57	-0.494999	0.121384	-4.07794	4.5436e-05	0.000168879	ENSMUSG00000001436	469.999	557.228	540.224	354.999	298	313
ENSMUSG00000001507	Itga3	1605.14	0.390533	0.118859	3.28567	0.00101739	0.018193	ENSMUSG00000001507	1871	1977.23	1854	1574	1266	1431.89	1165.25	1745.03		ENSMUSG00000001507	Itga3	2075.33	0.686061	0.198044	3.46418	0.000531847	0.00160259	ENSMUSG00000001507	1150	2031.93	1579.9	2866.3	2203	2127.02
ENSMUSG00000001542	Ell2	802.672	-0.564258	0.18146	-3.10954	0.00187379	0.0289492	ENSMUSG00000001542	912.001	671	663	518.001	738	769	1037.05	1083		ENSMUSG00000001542	Ell2	797.633	1.94503	0.212081	9.17114	4.68029e-20	9.53506e-19	ENSMUSG00000001542	247	387.369	306.344	981.989	1103	758.001
ENSMUSG00000001630	Stk38l	877.36	-0.339574	0.116389	-2.91758	0.00352758	0.046164	ENSMUSG00000001630	850.08	959.616	652.941	753.805	974.738	964.003	853.762	1005.83		ENSMUSG00000001630	Stk38l	943.554	0.420958	0.158622	2.65385	0.00795799	0.0183249	ENSMUSG00000001630	819.114	871.845	742.109	1129.48	972.988	683.883
ENSMUSG00000001763	Tspan33	219.665	-1.2235	0.260908	-4.68939	2.74017e-06	0.000145331	ENSMUSG00000001763	200	138	103	90	263.001	300.001	349	305		ENSMUSG00000001763	Tspan33	381.057	1.6209	0.241144	6.7217	1.79612e-11	1.6019e-10	ENSMUSG00000001763	109	167	200	493.006	351	495
ENSMUSG00000002068	Ccne1	408.734	0.782775	0.240823	3.25041	0.00115237	0.0200012	ENSMUSG00000002068	648	418.301	532	394	298.001	273	210.305	490		ENSMUSG00000002068	Ccne1	125.741	2.71281	0.501578	5.40856	6.35337e-08	3.74672e-07	ENSMUSG00000002068	32	22	32	173	138	232
ENSMUSG00000002204	Napsa	263.965	-0.776382	0.249524	-3.11145	0.00186169	0.0288359	ENSMUSG00000002204	207.999	143	176.001	210	246	450	366.333	325		ENSMUSG00000002204	Napsa	292.11	-1.08147	0.316775	-3.41399	0.000640179	0.00189218	ENSMUSG00000002204	311	366.99	323.92	159.001	140.999	128
ENSMUSG00000002228	Ppm1j	98.9015	-0.925453	0.312304	-2.96331	0.00304348	0.0416104	ENSMUSG00000002228	65	87	121	58	74	124	140	90		ENSMUSG00000002228	Ppm1j	319.98	2.65386	0.34853	7.61444	2.64828e-14	3.18363e-13	ENSMUSG00000002228	68	75	79.173	463.99	366	661
ENSMUSG00000002250	Ppard	661.899	0.372349	0.124798	2.98361	0.00284872	0.0395794	ENSMUSG00000002250	633	751.826	816	748.001	579	649	461	666		ENSMUSG00000002250	Ppard	664.707	0.773144	0.225797	3.42406	0.000616926	0.00182932	ENSMUSG00000002250	262	624.193	555.194	751.065	773.001	577.002
ENSMUSG00000002308	Cd320	756.607	-0.441132	0.110719	-3.98424	6.76977e-05	0.00199166	ENSMUSG00000002308	738.001	763	741.001	499	864	821	648.001	1003		ENSMUSG00000002308	Cd320	1061.25	1.52398	0.265182	5.74692	9.08833e-09	5.97358e-08	ENSMUSG00000002308	692.044	514.619	481.983	1250.59	1308.5	2057.96
ENSMUSG00000002504	Slc9a3r2	1688.6	0.401163	0.0951598	4.21568	2.49028e-05	0.000886923	ENSMUSG00000002504	1674	1965.94	2132	1765.7	1456	1517.05	1286	1716.88		ENSMUSG00000002504	Slc9a3r2	1549.6	-0.895257	0.165941	-5.39504	6.85101e-08	4.01193e-07	ENSMUSG00000002504	1624.01	2838.49	2635.15	1197.4	1015.78	1207
ENSMUSG00000002550	Uck1	921.987	-0.484042	0.110905	-4.36446	1.27435e-05	0.000495033	ENSMUSG00000002550	822.154	830	715.342	709.518	1175.73	1203.53	855.122	1091.56		ENSMUSG00000002550	Uck1	1401.04	0.40812	0.157867	2.58521	0.00973203	0.0218926	ENSMUSG00000002550	1060.33	1430.28	1185.78	1672.89	1536.93	1650.99
ENSMUSG00000002847	Pla1a	857.882	-1.67398	0.286944	-5.83381	5.41745e-09	5.72878e-07	ENSMUSG00000002847	391	401	365	524	1326	1907.53	639	1187.5		ENSMUSG00000002847	Pla1a	605.392	3.44662	0.394595	8.73458	2.44555e-18	4.24903e-17	ENSMUSG00000002847	106.267	59	70	600.992	1008	797.47
ENSMUSG00000003032	Klf4	1043.28	-0.998763	0.212506	-4.69993	2.60251e-06	0.000140642	ENSMUSG00000003032	637	811.186	643	712	973	1680.03	1655	1169		ENSMUSG00000003032	Klf4	4046.89	3.11393	0.262121	11.8798	1.50808e-32	7.56794e-31	ENSMUSG00000003032	426.001	953.066	837.454	5956.52	5810.78	5155.42
ENSMUSG00000003051	Elf3	776.793	-2.1332	0.525775	-4.05725	4.96538e-05	0.00155506	ENSMUSG00000003051	386	267.415	327.999	161	465	1770.47	1810	944		ENSMUSG00000003051	Elf3	11470.1	3.7401	0.277048	13.4998	1.56756e-41	1.38133e-39	ENSMUSG00000003051	1573	1580.78	1343.57	17116	12708	23990
ENSMUSG00000003354	Ccdc65	84.0744	-1.13155	0.363952	-3.10905	0.00187687	0.0289664	ENSMUSG00000003354	47	89	30	53	80	112	131	113		ENSMUSG00000003354	Ccdc65	208.023	3.88411	0.415662	9.34439	9.24179e-21	2.00715e-19	ENSMUSG00000003354	22	12	29	285	292	358
ENSMUSG00000003469	Phyhip	49.4837	-2.07389	0.45162	-4.59212	4.38774e-06	0.000208796	ENSMUSG00000003469	18	25	5	27	54	90	96	81		ENSMUSG00000003469	Phyhip	400.642	4.53512	0.432241	10.4921	9.39013e-26	3.02339e-24	ENSMUSG00000003469	29	32	35	381	849	760.986
ENSMUSG00000003528	Slc25a1	899.387	-0.439997	0.104737	-4.20095	2.65796e-05	0.000933063	ENSMUSG00000003528	722	849	834	721.786	956.492	1062.57	1047.05	978.999		ENSMUSG00000003528	Slc25a1	1723.49	0.830629	0.203377	4.08418	4.42329e-05	0.000164873	ENSMUSG00000003528	812.837	1699.14	1079.71	1960.11	1729	2551.79
ENSMUSG00000003541	Ier3	1480.6	-1.08635	0.298207	-3.64294	0.000269539	0.00624827	ENSMUSG00000003541	1412	940.995	876	601	1510	1708	2903	1685		ENSMUSG00000003541	Ier3	4654.73	3.9887	0.259173	15.3901	1.9064e-53	3.07984e-51	ENSMUSG00000003541	420	521.235	629.115	7104.43	5342	10158.4
ENSMUSG00000003746	Man1a	3381.25	-0.519993	0.131453	-3.95573	7.62998e-05	0.00220793	ENSMUSG00000003746	3141	3014	2437	2705	4301.45	4577.31	2927.79	3997.43		ENSMUSG00000003746	Man1a	2136.92	1.51021	0.309167	4.88475	1.03558e-06	5.08728e-06	ENSMUSG00000003746	594.458	1028.04	963.045	2736.63	2929	819
ENSMUSG00000004043	Stat5a	714.792	-1.29045	0.208464	-6.19028	6.00593e-10	7.83852e-08	ENSMUSG00000004043	504.48	422.229	404.071	338.432	736.282	1465.14	938.293	927.321		ENSMUSG00000004043	Stat5a	1827.4	2.56476	0.230962	11.1047	1.19022e-28	4.72419e-27	ENSMUSG00000004043	268.861	621.584	545.508	3138.35	2435.13	1952.72
ENSMUSG00000004360	9330159F19Rik	141.679	0.898353	0.212562	4.2263	2.37565e-05	0.000849629	ENSMUSG00000004360	199	195.363	233	148	105	107	77	88.44		ENSMUSG00000004360	9330159F19Rik	13.6423	-2.65107	0.62102	-4.2689	1.96438e-05	7.79193e-05	ENSMUSG00000004360	33	54	45	9	7	3
ENSMUSG00000004415	Col26a1	98.7537	1.1725	0.272989	4.29505	1.74655e-05	0.000647621	ENSMUSG00000004415	151.999	125.049	161.047	106	57	70	54	57		ENSMUSG00000004415	Col26a1	27.4014	-2.80031	0.70612	-3.96577	7.31598e-05	0.00026275	ENSMUSG00000004415	60	42.315	75.299	10	10.001	4
ENSMUSG00000004558	Ndrg2	1942.57	-0.649362	0.196114	-3.31114	0.000929161	0.0169155	ENSMUSG00000004558	1422	1667	1341	1648	1974	2880	2143	2271		ENSMUSG00000004558	Ndrg2	4068.59	-1.65324	0.239798	-6.89431	5.41252e-12	5.13827e-11	ENSMUSG00000004558	5565.73	9888.42	8350.5	2745.44	2468	2798.35
ENSMUSG00000004864	Mapk13	196.914	-1.12857	0.334969	-3.36916	0.000753968	0.0143514	ENSMUSG00000004864	172	134	123	84	152.999	275.99	352.001	228		ENSMUSG00000004864	Mapk13	1876.08	1.23041	0.26594	4.62666	3.71616e-06	1.67132e-05	ENSMUSG00000004864	1456.74	1143.29	979.185	2316.17	1636	3430.07
ENSMUSG00000005103	Wdr1	5455.44	-0.299162	0.0678482	-4.40928	1.03717e-05	0.000415014	ENSMUSG00000005103	5006	5526.2	5076	4672.86	5760.56	6185.7	4894.94	6545.07		ENSMUSG00000005103	Wdr1	8260.84	1.59966	0.0810844	19.7284	1.23e-86	8.71268e-84	ENSMUSG00000005103	3367	4350.81	3703	11721.2	10381.9	9953.84
ENSMUSG00000005125	Ndrg1	4651.7	0.60852	0.18977	3.20662	0.00134304	0.0223809	ENSMUSG00000005125	6201.35	5484.1	7112.86	4022	4896	2973.07	3089.01	3698		ENSMUSG00000005125	Ndrg1	2579.76	-0.635668	0.187787	-3.38505	0.000711642	0.00208401	ENSMUSG00000005125	2794.95	4254.77	3719.29	1922.04	2378.97	1998
ENSMUSG00000005364	Il5ra	25.1635	-2.9859	0.601847	-4.96123	7.00469e-07	4.41167e-05	ENSMUSG00000005364	6	5	1	14	29.878	29	56	37.972		ENSMUSG00000005364	Il5ra	101.137	4.307	0.472278	9.11963	7.53815e-20	1.50902e-18	ENSMUSG00000005364	8.987	8.065	4.001	114.001	113	78
ENSMUSG00000005540	Fcer2a	10.2959	3.36347	0.754585	4.45738	8.29687e-06	0.000350947	ENSMUSG00000005540	11	11	20	27	2	2	2	2		ENSMUSG00000005540	Fcer2a	7.69235	-4.24626	1.03509	-4.10231	4.09052e-05	0.000153369	ENSMUSG00000005540	11	28	8	3	0	0
ENSMUSG00000005609	Ctr9	3557.82	-0.641039	0.122503	-5.23283	1.66937e-07	1.2654e-05	ENSMUSG00000005609	2840	3052	2734	2741	4265	5080.62	3095.41	4679.57		ENSMUSG00000005609	Ctr9	3393.21	0.98252	0.135308	7.26135	3.83254e-13	4.12049e-12	ENSMUSG00000005609	1636.11	2256.16	2270.84	4242.18	4016.7	3695.03
ENSMUSG00000005686	Ampd3	1907.13	-2.27358	0.251491	-9.04042	1.56069e-19	1.16244e-16	ENSMUSG00000005686	790.992	788.996	387	712.003	2899	3708.27	2625.73	2873		ENSMUSG00000005686	Ampd3	4131.94	1.83366	0.350249	5.23531	1.64706e-07	9.14774e-07	ENSMUSG00000005686	633.427	1879.34	1580.91	5359.94	4548.42	1855.06
ENSMUSG00000005973	Rcn1	7329.75	0.622091	0.165557	3.75756	0.000171577	0.0043035	ENSMUSG00000005973	9281.81	8951.57	8777.83	9380.91	6349	5740.15	3466.97	7336.48		ENSMUSG00000005973	Rcn1	3932.67	1.13492	0.149747	7.57891	3.48483e-14	4.15136e-13	ENSMUSG00000005973	2147.66	2692.45	2843.99	5444.15	5516.5	4391.35
ENSMUSG00000006205	Htra1	2450.81	-1.13061	0.134599	-8.39985	4.47057e-17	2.25251e-14	ENSMUSG00000006205	1700	1432.36	1501	1595	3439.97	4465.74	2386.45	3200.31		ENSMUSG00000006205	Htra1	3994.77	0.926136	0.229698	4.03196	5.53125e-05	0.000202241	ENSMUSG00000006205	2033.05	2345.62	3064.45	4409.29	4810.04	4633.36
ENSMUSG00000006344	Ggt5	1454.25	-1.63361	0.174456	-9.36401	7.67702e-21	6.92184e-18	ENSMUSG00000006344	648.001	733.999	667	827.002	1822	2719.88	1882	2199.76		ENSMUSG00000006344	Ggt5	4774.49	2.33518	0.253982	9.19426	3.77586e-20	7.7525e-19	ENSMUSG00000006344	1476.99	1510.63	1177.53	6350.57	6917	7522.87
ENSMUSG00000006398	Cdc20	1031.17	0.75213	0.208458	3.60807	0.000308483	0.0070072	ENSMUSG00000006398	1286	1245	1586	1115.77	874	671.867	467	1077		ENSMUSG00000006398	Cdc20	468.499	2.51394	0.484765	5.18589	2.14989e-07	1.17526e-06	ENSMUSG00000006398	158	122.02	199.946	1082.62	625	1159.98
ENSMUSG00000006567	Atp7b	61.7443	2.85587	0.309632	9.22345	2.87703e-20	2.24029e-17	ENSMUSG00000006567	111	106	95	123	15	11	12	22		ENSMUSG00000006567	Atp7b	60.6583	-1.3196	0.483305	-2.73036	0.00632646	0.014932	ENSMUSG00000006567	41	68.979	171	36	38	30
ENSMUSG00000006699	Cdc42	10905.7	-0.309444	0.0609496	-5.07704	3.83357e-07	2.54546e-05	ENSMUSG00000006699	11268	10826.5	9655.04	8574.97	11556.5	12465.7	10074.9	13013.2		ENSMUSG00000006699	Cdc42	11848.9	1.22562	0.0843308	14.5335	7.43444e-48	9.0079e-46	ENSMUSG00000006699	6478.72	7305.23	6803.41	15005.5	13313	14528.7
ENSMUSG00000006782	Cnp	583.247	-0.703002	0.209976	-3.34802	0.000813918	0.0152219	ENSMUSG00000006782	399	445.179	507	427	506	954	764	647		ENSMUSG00000006782	Cnp	2226.12	1.18925	0.216068	5.50406	3.71145e-08	2.26074e-07	ENSMUSG00000006782	1063.99	1568.94	1021	2772.88	2110	2811.51
ENSMUSG00000006958	Chrd	586.254	1.07763	0.236698	4.55276	5.29476e-06	0.00024648	ENSMUSG00000006958	893	997	604.002	555	371.001	378	340.001	465		ENSMUSG00000006958	Chrd	370.071	-2.27647	0.317036	-7.1805	6.94576e-13	7.26406e-12	ENSMUSG00000006958	492.018	1207.76	793.129	144.001	188.266	154.001
ENSMUSG00000007655	Cav1	9707.95	-0.433007	0.114643	-3.77699	0.000158733	0.00402256	ENSMUSG00000007655	8610.58	10522.9	8560.32	7130.07	10171.2	12370.9	9101	11057.1		ENSMUSG00000007655	Cav1	5813.09	0.896768	0.265593	3.37648	0.000734201	0.00214223	ENSMUSG00000007655	2655.24	6068.46	3543.15	7112.06	7229.96	3650.07
ENSMUSG00000007682	Dio2	4464.17	-1.95359	0.224178	-8.71445	2.9217e-18	1.66839e-15	ENSMUSG00000007682	1653.6	1649	1732	2351	4788	8765.95	6237.81	8047.02		ENSMUSG00000007682	Dio2	4007.88	2.0267	0.394903	5.13214	2.86464e-07	1.53322e-06	ENSMUSG00000007682	1484.01	660	1141.58	3446.15	4860	3986.99
ENSMUSG00000007817	Zmiz1	5948.08	0.39407	0.116852	3.37239	0.000745202	0.0142319	ENSMUSG00000007817	6649	7560.35	7632.38	5822	5777.51	4530.19	4103	5879.15		ENSMUSG00000007817	Zmiz1	4507.01	0.803501	0.342761	2.3442	0.0190678	0.0394354	ENSMUSG00000007817	1190.79	4319.54	3481.63	5826.4	5476.78	2273.73
ENSMUSG00000007872	Id3	999.28	0.747899	0.222473	3.36175	0.000774498	0.0146607	ENSMUSG00000007872	1158	1219	1539	970	797.74	517	725	1007		ENSMUSG00000007872	Id3	1005.5	-2.06758	0.279421	-7.39952	1.36679e-13	1.53208e-12	ENSMUSG00000007872	1265	2968.23	2354.99	379	433.975	610.892
ENSMUSG00000007888	Crlf1	31.9956	-4.47709	0.575984	-7.77294	7.66839e-15	2.85581e-12	ENSMUSG00000007888	5	3	1	5	18	70	56	58		ENSMUSG00000007888	Crlf1	275.148	7.10136	0.622499	11.4078	3.82199e-30	1.68396e-28	ENSMUSG00000007888	2	3	2	431	272	383.28
ENSMUSG00000008305	Tle1	1543.29	0.28766	0.0868318	3.31285	0.000923518	0.0168485	ENSMUSG00000008305	1704	1797.99	1682.71	1690	1508.13	1347	1239.51	1398		ENSMUSG00000008305	Tle1	1496.78	-0.642098	0.213561	-3.00662	0.00264169	0.00685723	ENSMUSG00000008305	1125.44	2434.51	2519.54	1190.35	1143	861.991
ENSMUSG00000008540	Mgst1	2123.24	0.458255	0.158657	2.88834	0.0038728	0.0495597	ENSMUSG00000008540	2872	2528	2908.93	1636.11	1928	1492.9	1624.79	2146		ENSMUSG00000008540	Mgst1	2484.16	-0.990308	0.264711	-3.74109	0.000183221	0.000610526	ENSMUSG00000008540	4967.1	3880.06	2958.17	2016.02	1425	2116.54
ENSMUSG00000008601	Rab25	367.694	-1.17085	0.350725	-3.33837	0.00084272	0.0156072	ENSMUSG00000008601	300.001	179	275.997	129	325	536	661.003	460		ENSMUSG00000008601	Rab25	1874.77	1.10779	0.321309	3.44774	0.000565304	0.00169068	ENSMUSG00000008601	1871.49	988.749	930.735	2238.65	2068	3462.98
ENSMUSG00000009092	Derl3	301.367	2.04817	0.308273	6.64403	3.05214e-11	5.50381e-09	ENSMUSG00000009092	705.999	438.999	300	425.001	107	101	116	148		ENSMUSG00000009092	Derl3	74.1132	-2.74562	0.394846	-6.95365	3.5596e-12	3.45401e-11	ENSMUSG00000009092	133.259	159	113	27	28	15
ENSMUSG00000009293	Ube2g2	1608.24	-0.375534	0.0951099	-3.94842	7.8669e-05	0.00225742	ENSMUSG00000009293	1520.65	1573.34	1410.43	1141.09	1898.66	1972.69	1517.23	1887.9		ENSMUSG00000009293	Ube2g2	1487.37	1.27787	0.204094	6.2612	3.82016e-10	2.91449e-09	ENSMUSG00000009293	507.727	1002.06	933.493	1736.56	1733.78	1973.88
ENSMUSG00000009356	Lpo	56.1819	-5.31301	0.702458	-7.56346	3.92501e-14	1.17964e-11	ENSMUSG00000009356	11	1	0	0	58	120	137.991	112		ENSMUSG00000009356	Lpo	2127.29	8.59878	0.404804	21.2418	3.92446e-100	5.16263e-97	ENSMUSG00000009356	13	9	3	3440.83	2527.6	2756.13
ENSMUSG00000009772	Nuak2	168.947	0.78797	0.198631	3.967	7.27828e-05	0.00212048	ENSMUSG00000009772	246	203	221	182.078	164	119	77	150		ENSMUSG00000009772	Nuak2	175.806	1.05346	0.465607	2.26255	0.0236637	0.0476768	ENSMUSG00000009772	113	176.122	135	99	329	279
ENSMUSG00000010307	Tmem86a	746.536	-0.564075	0.14529	-3.8824	0.00010343	0.00281539	ENSMUSG00000010307	706	645	500	541	903	965.999	858	855		ENSMUSG00000010307	Tmem86a	1205.44	1.47941	0.18791	7.87297	3.46322e-15	4.51076e-14	ENSMUSG00000010307	633.147	604.417	617.972	1513.45	1440	1837.32
ENSMUSG00000011034	Slc5a1	131.36	-1.09834	0.350536	-3.1333	0.00172852	0.0272635	ENSMUSG00000011034	78	71	129	63	89	215	210	179		ENSMUSG00000011034	Slc5a1	316.15	4.62292	0.318396	14.5194	9.12859e-48	1.08465e-45	ENSMUSG00000011034	22.024	24	7	429	352	402.002
ENSMUSG00000011171	Vipr2	157.427	1.27171	0.258479	4.91996	8.65622e-07	5.29606e-05	ENSMUSG00000011171	258	243	252	201	104	85	42	120		ENSMUSG00000011171	Vipr2	53.3836	-4.25633	0.43383	-9.81105	1.00909e-22	2.57046e-21	ENSMUSG00000011171	131	140.021	154	10	6	5
ENSMUSG00000011179	Odc1	3484.28	0.627744	0.192706	3.25753	0.00112388	0.0196269	ENSMUSG00000011179	5041.2	4163.16	5378.37	2869.61	2973	2160.11	2195	3455.97		ENSMUSG00000011179	Odc1	2804.01	1.04238	0.202358	5.15115	2.58896e-07	1.39704e-06	ENSMUSG00000011179	1791.96	1920.89	1985.65	3402.51	2976.76	4475.42
ENSMUSG00000011884	Gltp	842.068	-0.559942	0.191935	-2.91735	0.00353014	0.046164	ENSMUSG00000011884	599	658.965	689.652	781	811	1245	1032	872.982		ENSMUSG00000011884	Gltp	1854.47	1.47097	0.219609	6.69813	2.111e-11	1.86825e-10	ENSMUSG00000011884	720	1417.48	1104.75	2374.14	2828.01	2858
ENSMUSG00000013089	Etv5	826.318	0.461508	0.1015	4.54686	5.44511e-06	0.000251429	ENSMUSG00000013089	1018	1085	965	863.046	780.039	696.999	525	738		ENSMUSG00000013089	Etv5	889.322	-1.09054	0.272657	-3.99968	6.34283e-05	0.000230134	ENSMUSG00000013089	673.445	1581.16	1662.46	722.096	611.02	358
ENSMUSG00000013338	Fer1l4	93.2819	-2.66969	0.555771	-4.80357	1.55864e-06	9.05121e-05	ENSMUSG00000013338	30	12	24	25.001	75	169.037	211	124		ENSMUSG00000013338	Fer1l4	1131.68	5.69296	0.274178	20.7637	9.21299e-96	1.06047e-92	ENSMUSG00000013338	33	32	11	2087.53	1704	1421.03
ENSMUSG00000014602	Kif1a	253.181	1.27157	0.273093	4.65616	3.22155e-06	0.000164251	ENSMUSG00000014602	246.999	421	308	383.237	171.028	191	97	158		ENSMUSG00000014602	Kif1a	128.522	-3.47079	0.438925	-7.90749	2.62634e-15	3.45989e-14	ENSMUSG00000014602	165	534.096	341.11	49	37	9
ENSMUSG00000015053	Gata2	1826.02	0.43881	0.081436	5.3884	7.10863e-08	5.82669e-06	ENSMUSG00000015053	2008	2228	2225	1908	1485	1539.72	1491.79	1729		ENSMUSG00000015053	Gata2	3950.17	-1.14982	0.264362	-4.34941	1.36504e-05	5.56317e-05	ENSMUSG00000015053	3066.17	9644.11	8019.8	3249.5	2520	3190.96
ENSMUSG00000015222	Map2	1991.83	0.575602	0.182032	3.16208	0.00156644	0.0252444	ENSMUSG00000015222	2314	2467.3	2723	2164.99	1650.99	1922	1101	1611		ENSMUSG00000015222	Map2	403.656	-1.54027	0.417887	-3.68585	0.000227937	0.000744179	ENSMUSG00000015222	603.976	639.812	952.944	172.062	296.999	84
ENSMUSG00000015312	Gadd45b	131.865	0.761622	0.202378	3.76336	0.000167646	0.00421725	ENSMUSG00000015312	145	135.999	207	164.001	107	107.001	80	106		ENSMUSG00000015312	Gadd45b	194.833	-1.069	0.35104	-3.04523	0.00232499	0.00611617	ENSMUSG00000015312	313.001	377.907	293.991	89	162	173
ENSMUSG00000015437	Gzmb	1344.75	-0.789012	0.204032	-3.8671	0.000110137	0.00297128	ENSMUSG00000015437	1156	971.931	1050.23	871.094	1703	2489.98	1045	1511.01		ENSMUSG00000015437	Gzmb	82.0263	-2.44893	0.525494	-4.66024	3.15847e-06	1.43522e-05	ENSMUSG00000015437	75.275	53	110	16	15	10
ENSMUSG00000015476	Prrt1	110.002	0.625634	0.205889	3.0387	0.00237599	0.0343777	ENSMUSG00000015476	113	164	124	128	90	84	97	78		ENSMUSG00000015476	Prrt1	91.6331	-2.18279	0.295202	-7.39424	1.42219e-13	1.59128e-12	ENSMUSG00000015476	179.127	252	188	51	35	45
ENSMUSG00000015766	Eps8	934.855	-0.551641	0.177003	-3.11657	0.0018297	0.0284691	ENSMUSG00000015766	695	846.343	697	827	1054	1330.06	1013	954		ENSMUSG00000015766	Eps8	1695.53	1.52443	0.205352	7.42351	1.14055e-13	1.29265e-12	ENSMUSG00000015766	578.024	765.004	756.309	2641.1	1851	1080.87
ENSMUSG00000015879	Fam184b	27.5679	-2.76712	0.60218	-4.59517	4.32392e-06	0.000206908	ENSMUSG00000015879	14	3	6	5	30	49	76	30		ENSMUSG00000015879	Fam184b	282.19	2.80723	0.282682	9.9307	3.06104e-23	8.11153e-22	ENSMUSG00000015879	45	36.001	53	391.177	259	186
ENSMUSG00000015880	Ncapg	941.276	0.489308	0.160863	3.04176	0.00235196	0.0342032	ENSMUSG00000015880	1205.78	995.999	1250.15	1008.03	885.001	686	506	1101		ENSMUSG00000015880	Ncapg	322.997	2.78967	0.733145	3.80507	0.000141765	0.000482068	ENSMUSG00000015880	116.001	41	68	655.852	447.999	442
ENSMUSG00000015882	Lcorl	854.002	-0.627079	0.17562	-3.57066	0.000356088	0.00786101	ENSMUSG00000015882	854	729	623.999	601.003	863.999	879.999	1070.97	1126		ENSMUSG00000015882	Lcorl	721.996	1.02178	0.310356	3.2923	0.000993732	0.00282214	ENSMUSG00000015882	347.19	404.003	411.96	1207.73	820.001	255.001
ENSMUSG00000015966	Il17rb	229.537	-1.40722	0.328623	-4.28216	1.85091e-05	0.000679902	ENSMUSG00000015966	246.001	151.001	108	49	462	324	361	187		ENSMUSG00000015966	Il17rb	1875.93	-3.55216	0.354649	-10.016	1.29662e-23	3.5695e-22	ENSMUSG00000015966	4132.05	4390.47	3255.49	546	241.001	271.001
ENSMUSG00000015968	Cacna1d	639.749	0.578483	0.183591	3.15094	0.00162747	0.0259834	ENSMUSG00000015968	599.001	1111.97	648.999	741.001	621.002	556.001	358.002	548.001		ENSMUSG00000015968	Cacna1d	266.777	-2.31229	0.339983	-6.80119	1.03757e-11	9.54014e-11	ENSMUSG00000015968	422.27	754.685	583.127	169.032	115	46.02
ENSMUSG00000016024	Lbp	1559.37	-0.654351	0.200044	-3.27104	0.00107153	0.0188851	ENSMUSG00000016024	1369	1112	1163	1213	1655.02	1774.06	2261	1738		ENSMUSG00000016024	Lbp	4207.44	-1.47258	0.207891	-7.08345	1.40609e-12	1.43389e-11	ENSMUSG00000016024	6187.02	6208.96	7412.52	2697	1811.36	1797
ENSMUSG00000016262	Sertad4	1366.61	0.753561	0.146524	5.14292	2.70498e-07	1.8837e-05	ENSMUSG00000016262	1882	1926.02	1949.41	1278.4	1179	997.494	723.017	1144		ENSMUSG00000016262	Sertad4	542.517	-0.763434	0.208169	-3.66738	0.000245053	0.000795267	ENSMUSG00000016262	555	953	919.784	459	467	408.591
ENSMUSG00000016458	Wt1	4617.83	0.716201	0.151849	4.71655	2.39882e-06	0.000130458	ENSMUSG00000016458	6313	6167.76	5709.79	5272.13	3810.35	2687.54	2682.05	4700		ENSMUSG00000016458	Wt1	1478.01	-1.47985	0.217965	-6.78938	1.12616e-11	1.03033e-10	ENSMUSG00000016458	1906	3071.41	3221.1	1114.5	959.001	640.033
ENSMUSG00000016494	Cd34	13804.1	-0.933363	0.165376	-5.64387	1.66272e-08	1.54804e-06	ENSMUSG00000016494	8754.68	10438.1	10085	9443.83	18703.1	23285	12180.5	17324.3		ENSMUSG00000016494	Cd34	13986.9	1.80706	0.223919	8.07013	7.02247e-16	9.70238e-15	ENSMUSG00000016494	4935.03	5117.13	5852.03	17570.7	18793.2	15379.2
ENSMUSG00000016520	Lnx2	805.042	-0.851395	0.143066	-5.95106	2.66407e-09	3.14746e-07	ENSMUSG00000016520	569	650	543	531.109	946	1283	912	1012		ENSMUSG00000016520	Lnx2	1181.46	1.69062	0.244545	6.91331	4.73458e-12	4.52266e-11	ENSMUSG00000016520	220	648	561.002	1633.66	1579	936.854
ENSMUSG00000016757	Ttll12	1015.11	0.47024	0.138968	3.3838	0.00071489	0.0138247	ENSMUSG00000016757	1144	1211	1367	981	918.002	807	658	1070		ENSMUSG00000016757	Ttll12	919.559	1.1542	0.175792	6.56572	5.1782e-11	4.37463e-10	ENSMUSG00000016757	357	632.531	620.523	1141.19	947	1170.02
ENSMUSG00000016918	Sulf1	5661.57	0.493966	0.13776	3.5857	0.000336169	0.0074791	ENSMUSG00000016918	6327.06	7491.74	6621.67	6686.03	5646.81	4888.66	2809.71	5479.31		ENSMUSG00000016918	Sulf1	1253.89	-1.14742	0.213742	-5.36824	7.95082e-08	4.60328e-07	ENSMUSG00000016918	1263.01	1672.7	1768.65	1099	1057	364
ENSMUSG00000017009	Sdc4	2472.15	-0.427703	0.122955	-3.47854	0.000504151	0.0104181	ENSMUSG00000017009	2485.99	2387.06	2189	1588	2687	2727.35	2625	3111		ENSMUSG00000017009	Sdc4	4134.18	-0.799387	0.228156	-3.50369	0.000458861	0.00140868	ENSMUSG00000017009	6361.15	6429.92	6017.78	3004.13	2924	3797
ENSMUSG00000017204	Gsdma	24.8021	-3.49041	0.804842	-4.33676	1.446e-05	0.000554169	ENSMUSG00000017204	4	9	4	0	8	72	57	39		ENSMUSG00000017204	Gsdma	10.4463	4.08491	1.05226	3.88205	0.00010358	0.000361294	ENSMUSG00000017204	2	0	2	13	33	17
ENSMUSG00000017400	Stac2	576.644	1.25909	0.239845	5.24961	1.5242e-07	1.16049e-05	ENSMUSG00000017400	810	893	978	589	402	282	202	493		ENSMUSG00000017400	Stac2	72.6659	-1.43601	0.292645	-4.907	9.24817e-07	4.58229e-06	ENSMUSG00000017400	88	175.029	138.069	45	48	42.077
ENSMUSG00000017491	Rarb	62.6801	1.45638	0.37877	3.84502	0.000120543	0.00321655	ENSMUSG00000017491	93	105	60	87	37	35	16	54		ENSMUSG00000017491	Rarb	63.6964	-1.43776	0.36037	-3.98967	6.61659e-05	0.000239218	ENSMUSG00000017491	104	161.162	73	36	48.041	32
ENSMUSG00000017716	Birc5	1143.35	0.686162	0.216357	3.17143	0.00151688	0.0246544	ENSMUSG00000017716	1507.01	1287.04	1703.09	1140.43	981.14	680.005	613.749	1275.11		ENSMUSG00000017716	Birc5	424.025	3.21516	0.700419	4.59034	4.42515e-06	1.95956e-05	ENSMUSG00000017716	177.958	48.806	91.559	721.037	486.954	1277
ENSMUSG00000017897	Eya2	422.326	-0.949994	0.211151	-4.49911	6.82371e-06	0.000298207	ENSMUSG00000017897	312.001	300	305.001	227.001	410.004	721	629	480		ENSMUSG00000017897	Eya2	2112.57	0.687633	0.246487	2.78973	0.00527514	0.0127329	ENSMUSG00000017897	1036.61	1549	1605.79	2529.54	1958.01	2092.32
ENSMUSG00000018189	Uchl5	785.101	0.576846	0.183059	3.15115	0.00162629	0.0259834	ENSMUSG00000018189	1171.32	984.458	976.461	670.907	635.236	511.308	556.347	817.446		ENSMUSG00000018189	Uchl5	767.473	0.619476	0.217719	2.8453	0.00443702	0.0109036	ENSMUSG00000018189	674.308	637.307	563.006	931.257	745.754	1133.82
ENSMUSG00000018211	Wfdc15b	157.803	-1.31187	0.431812	-3.03805	0.00238113	0.0344229	ENSMUSG00000018211	185	81	63	50	152	136	316	245		ENSMUSG00000018211	Wfdc15b	206.205	-1.87662	0.528596	-3.5502	0.000384946	0.00120101	ENSMUSG00000018211	601.284	179	365.35	54.001	93	150
ENSMUSG00000018340	Anxa6	8035.12	-0.64858	0.138733	-4.67503	2.93917e-06	0.000152579	ENSMUSG00000018340	5639.34	7313.3	5441.72	6945.68	10602.8	11139.5	7619.22	9615.94		ENSMUSG00000018340	Anxa6	12511.6	1.31169	0.10376	12.6416	1.24474e-36	8.3972e-35	ENSMUSG00000018340	6169.02	7886.45	7149.73	17074.5	15948.7	15664
ENSMUSG00000018362	Kpna2	3995.82	0.51083	0.167688	3.04631	0.00231666	0.0337759	ENSMUSG00000018362	5307	4501.16	5649.05	3988.42	3639.94	2776.99	2196.21	4388.71		ENSMUSG00000018362	Kpna2	1950.89	2.87996	0.362715	7.94001	2.02165e-15	2.68828e-14	ENSMUSG00000018362	635.038	352.168	386.35	3254.32	2432.97	3732.73
ENSMUSG00000018446	C1qbp	2344.8	0.501897	0.148381	3.38248	0.000718338	0.0138736	ENSMUSG00000018446	3339	2708	3335.47	1963.01	2109	1737	1605	2190		ENSMUSG00000018446	C1qbp	1776.72	1.15225	0.238412	4.83302	1.3448e-06	6.47168e-06	ENSMUSG00000018446	756.314	1413.72	1390.35	2207.41	1875	2998.12
ENSMUSG00000018900	Slc22a5	950.492	0.330583	0.11385	2.90368	0.00368803	0.0478272	ENSMUSG00000018900	1189.04	1116.69	1120.95	882.426	778.83	824.36	709.432	1035.46		ENSMUSG00000018900	Slc22a5	920.233	-0.982702	0.0966644	-10.1661	2.80855e-24	8.15854e-23	ENSMUSG00000018900	1330.44	1703.29	1400.73	724.751	667.799	666.594
ENSMUSG00000019297	Nop9	685.576	0.465283	0.148317	3.13709	0.00170633	0.026966	ENSMUSG00000019297	856	726.176	861	579	688	626	453	691.989		ENSMUSG00000019297	Nop9	637.708	1.0793	0.186987	5.77202	7.83273e-09	5.19091e-08	ENSMUSG00000019297	332.928	475.096	436.679	815.747	701	836.585
ENSMUSG00000019302	Atp6v0a1	1558.32	-0.365665	0.124918	-2.92723	0.00341999	0.0449638	ENSMUSG00000019302	1391	1679.02	1216.1	1391	1682	1964.81	1589.37	1519.15		ENSMUSG00000019302	Atp6v0a1	1977.55	0.544854	0.113577	4.79724	1.6087e-06	7.64777e-06	ENSMUSG00000019302	1435.61	2021.48	1641.68	2352.5	2050.97	1863
ENSMUSG00000019647	Sema6a	727.77	0.446751	0.108744	4.10828	3.98623e-05	0.00131576	ENSMUSG00000019647	822.991	857.001	924	741.999	649.001	641.001	574.999	609		ENSMUSG00000019647	Sema6a	736.082	-1.26319	0.241956	-5.22074	1.78208e-07	9.85899e-07	ENSMUSG00000019647	859.964	1437.22	1192.09	452.067	561.314	260.027
ENSMUSG00000019785	Clvs2	171.397	-1.12801	0.290593	-3.88176	0.000103701	0.00281539	ENSMUSG00000019785	68	144	99	113	279	280	160	226.001		ENSMUSG00000019785	Clvs2	136.18	1.70812	0.482397	3.5409	0.000398768	0.00124098	ENSMUSG00000019785	66	55	32	177	149	108.001
ENSMUSG00000019787	Trdn	113.114	-1.60267	0.405361	-3.9537	7.6953e-05	0.00222307	ENSMUSG00000019787	63	77	15	73	140	140	173	223		ENSMUSG00000019787	Trdn	226.114	2.08683	0.460272	4.5339	5.79044e-06	2.51279e-05	ENSMUSG00000019787	77	42	48	319.01	244	246.999
ENSMUSG00000019832	Rab32	613.395	0.405116	0.110461	3.66751	0.000244922	0.0057319	ENSMUSG00000019832	665	749	742.196	687	545	511	479	539		ENSMUSG00000019832	Rab32	997.362	0.874109	0.16906	5.1704	2.33598e-07	1.2687e-06	ENSMUSG00000019832	715.649	651.587	614.02	1188.92	985.02	1167.02
ENSMUSG00000019838	Slc16a10	187.304	-0.659883	0.221481	-2.9794	0.0028881	0.040023	ENSMUSG00000019838	159.001	134	145.991	161	246	264.999	159	210		ENSMUSG00000019838	Slc16a10	159.764	-0.690514	0.261314	-2.64247	0.00823037	0.0188789	ENSMUSG00000019838	154	260.062	240	128	143	93
ENSMUSG00000019841	Rev3l	5937.2	-0.834978	0.141714	-5.89198	3.81584e-09	4.3006e-07	ENSMUSG00000019841	4185.76	4576	3832	4830.7	7849.68	10345.3	5260.17	6929.16		ENSMUSG00000019841	Rev3l	4168.15	-0.971871	0.291204	-3.33743	0.000845572	0.00243631	ENSMUSG00000019841	4626.43	3264.58	4096.07	4114.29	3498.8	1048
ENSMUSG00000019851	Perp	636.238	-1.10409	0.362387	-3.04672	0.0023135	0.0337586	ENSMUSG00000019851	651	284	504	228	426	1108.99	1082.02	737		ENSMUSG00000019851	Perp	4373.56	2.32544	0.425723	5.46232	4.69949e-08	2.81832e-07	ENSMUSG00000019851	1957.65	2154.78	1146.91	3785.51	9693.77	9225.17
ENSMUSG00000019852	Arfgef3	170.293	0.722829	0.236102	3.06151	0.00220226	0.0324825	ENSMUSG00000019852	298	231	177	160	106	121	105	182		ENSMUSG00000019852	Arfgef3	307.599	2.7677	0.389134	7.11246	1.1399e-12	1.17217e-11	ENSMUSG00000019852	50	69	40	551	336	112
ENSMUSG00000019873	Reep3	3583.57	-0.267503	0.0894235	-2.99141	0.00277688	0.03877	ENSMUSG00000019873	3458.22	3825.22	3010.66	2985.02	3864.41	4374.22	3369.46	3838.02		ENSMUSG00000019873	Reep3	3629.6	0.302904	0.111522	2.71609	0.00660578	0.0155256	ENSMUSG00000019873	2341.08	3316.72	3270.69	4513.45	3623.95	2648.8
ENSMUSG00000019894	Slc6a15	67.754	0.943053	0.304223	3.09987	0.00193603	0.0295073	ENSMUSG00000019894	111	91.118	118	52	58	43	32	48		ENSMUSG00000019894	Slc6a15	84.7191	-3.15669	0.50353	-6.26912	3.63098e-10	2.77592e-09	ENSMUSG00000019894	286	120	184	27	23	10
ENSMUSG00000019942	Cdk1	2191.9	0.609964	0.178786	3.4117	0.000645586	0.012683	ENSMUSG00000019942	3043	2410	3029	2222.53	1910	1322.51	1281.95	2509.74		ENSMUSG00000019942	Cdk1	674.561	2.13461	0.522952	4.08185	4.46788e-05	0.000166367	ENSMUSG00000019942	377.999	192.984	254.001	1166.11	819.999	1456.52
ENSMUSG00000019978	Epb41l2	3334.38	0.505928	0.174876	2.89307	0.00381495	0.0490645	ENSMUSG00000019978	3801	3886	3834	4399.16	3165	3192.65	1726.02	2813		ENSMUSG00000019978	Epb41l2	2352.66	-0.776085	0.23781	-3.26346	0.00110061	0.00310079	ENSMUSG00000019978	1946.61	4191.26	3543.18	2326.18	2128	1187.15
ENSMUSG00000019982	Myb	156.986	-2.55833	0.407424	-6.27928	3.40135e-10	4.77335e-08	ENSMUSG00000019982	58	31	47	49	112	435	317.001	182		ENSMUSG00000019982	Myb	1998.65	2.30901	0.20879	11.059	1.98252e-28	7.76853e-27	ENSMUSG00000019982	584.001	654.962	467	3557.58	2104.03	2098.71
ENSMUSG00000019987	Arg1	30.2041	-2.20575	0.553151	-3.98761	6.67425e-05	0.00196793	ENSMUSG00000019987	12	20	6	7	28	81	52	28		ENSMUSG00000019987	Arg1	6105.33	7.74876	0.27535	28.1415	3.04594e-174	1.40242e-170	ENSMUSG00000019987	41	60	29	8207.51	8566	8465.48
ENSMUSG00000020023	Tmcc3	827.487	-0.964082	0.145666	-6.61843	3.63024e-11	6.47808e-09	ENSMUSG00000020023	673	566	629	456	996.508	1120.9	1096	1007		ENSMUSG00000020023	Tmcc3	3011.15	2.10963	0.145489	14.5002	1.20716e-47	1.42515e-45	ENSMUSG00000020023	725.111	1088.92	955.265	4028.02	3622.85	2644.64
ENSMUSG00000020027	Socs2	1588.68	-1.2298	0.178191	-6.90161	5.14158e-12	1.02419e-09	ENSMUSG00000020027	1135	1347	775.059	695.065	2194.88	2330	2041	2101		ENSMUSG00000020027	Socs2	3176.09	2.76922	0.18749	14.7699	2.28896e-49	2.98977e-47	ENSMUSG00000020027	699.003	690.429	601	3753.78	4537.23	3086.2
ENSMUSG00000020185	E2f7	325.271	0.66653	0.209097	3.18766	0.00143428	0.0235577	ENSMUSG00000020185	353	357.208	349.999	412.311	330.002	212	196	357.839		ENSMUSG00000020185	E2f7	85.9947	1.58442	0.447013	3.54447	0.000393404	0.00122532	ENSMUSG00000020185	18.267	35.612	46.737	105.001	120.108	68
ENSMUSG00000020205	Phlda1	248.716	-0.775609	0.186105	-4.16758	3.07849e-05	0.00106973	ENSMUSG00000020205	128	184	192	225	308	373	303	286		ENSMUSG00000020205	Phlda1	812.553	1.90776	0.214451	8.89605	5.78715e-19	1.0701e-17	ENSMUSG00000020205	205	368.219	270	1095.58	1041	1096.99
ENSMUSG00000020241	Col6a2	34382.2	-1.10867	0.297879	-3.72187	0.000197749	0.00483437	ENSMUSG00000020241	12851	21778.9	17671.9	33906.1	56528.9	69514.5	25848.2	41980.2		ENSMUSG00000020241	Col6a2	52289.4	3.4558	0.306788	11.2644	1.9662e-29	8.28638e-28	ENSMUSG00000020241	3348.23	9244.36	8627.18	70455.9	88316.5	47496
ENSMUSG00000020275	Rel	391.089	-0.412666	0.131168	-3.14608	0.00165473	0.0263941	ENSMUSG00000020275	387	354	307	330	383	477	380	511		ENSMUSG00000020275	Rel	731.839	1.68945	0.219137	7.70959	1.26225e-14	1.56843e-13	ENSMUSG00000020275	220	383.988	255.096	1074	901	490
ENSMUSG00000020300	Cpeb4	1018.04	-0.318345	0.104058	-3.0593	0.00221855	0.032646	ENSMUSG00000020300	1061	1052	780	813.338	1114	1124	1022.62	1193		ENSMUSG00000020300	Cpeb4	985.77	1.32427	0.345872	3.82878	0.000128781	0.000441669	ENSMUSG00000020300	220.999	642	481.144	1515.83	1197	296
ENSMUSG00000020303	Stc2	399.849	-1.0655	0.228552	-4.66195	3.13225e-06	0.000160655	ENSMUSG00000020303	283	324	248	195	359	563	632	570		ENSMUSG00000020303	Stc2	1657.29	1.90687	0.196473	9.70551	2.8565e-22	6.99576e-21	ENSMUSG00000020303	458.238	623.596	762.694	2372.13	1784	2034.33
ENSMUSG00000020309	Chac2	229.262	-0.868682	0.225646	-3.84975	0.000118238	0.00316209	ENSMUSG00000020309	207	150	186	111	300	238	327	308		ENSMUSG00000020309	Chac2	478.296	2.57209	0.214771	11.9759	4.74989e-33	2.45727e-31	ENSMUSG00000020309	141.473	107	96.279	775.372	570	489.626
ENSMUSG00000020315	Sptbn1	16384.2	0.314718	0.107963	2.91505	0.00355637	0.0464007	ENSMUSG00000020315	16783.1	20727.6	17647.5	19136.8	15546.7	17070.9	10146.3	15273.3		ENSMUSG00000020315	Sptbn1	10965.4	-0.365554	0.130746	-2.79591	0.00517534	0.0125117	ENSMUSG00000020315	6973.92	14267.3	11233.7	13067.9	10522.7	5056.65
ENSMUSG00000020330	Hmmr	1254.8	0.641989	0.213928	3.00097	0.00269125	0.0379143	ENSMUSG00000020330	1509.09	1499.12	1757.09	1507.07	1086.36	912.584	517.737	1386.27		ENSMUSG00000020330	Hmmr	308.045	2.41663	0.590735	4.09088	4.29731e-05	0.000160437	ENSMUSG00000020330	140.299	49.551	90.308	784.042	393.167	281.12
ENSMUSG00000020376	Rnf130	1723.71	-0.418854	0.136521	-3.06804	0.00215464	0.0319721	ENSMUSG00000020376	1477	1576	1303	1628	1966.83	2377	1476	2008		ENSMUSG00000020376	Rnf130	2685.25	0.617793	0.135636	4.55478	5.24392e-06	2.29618e-05	ENSMUSG00000020376	1813.47	2649.8	2543.56	3086.01	3020.33	2978.45
ENSMUSG00000020427	Igfbp3	14868.7	1.2941	0.30073	4.30318	1.68363e-05	0.000631043	ENSMUSG00000020427	24337.9	20278.6	27386.9	14926.5	11861	3718.51	8920.61	8911.62		ENSMUSG00000020427	Igfbp3	2628.87	-3.33782	0.26685	-12.5082	6.73137e-36	4.28968e-34	ENSMUSG00000020427	5990.33	7749.93	8246.83	569.26	634	748.923
ENSMUSG00000020431	Adcy1	433.211	-0.990839	0.2687	-3.68752	0.000226446	0.0053507	ENSMUSG00000020431	318	293	301	270	472	1000	314	532		ENSMUSG00000020431	Adcy1	599.468	3.55862	0.448241	7.93909	2.03669e-15	2.70632e-14	ENSMUSG00000020431	41	85.012	80	835.147	1026	369
ENSMUSG00000020458	Rtn4	3989.8	-0.258549	0.0810095	-3.19159	0.00141491	0.023329	ENSMUSG00000020458	4119	3995	3630.87	3319	4112.23	4442	3825	4453.87		ENSMUSG00000020458	Rtn4	6173.91	1.30961	0.17897	7.3175	2.52629e-13	2.76286e-12	ENSMUSG00000020458	2201.87	4092.35	3639.29	7376.31	6828	6218.22
ENSMUSG00000020464	Pnpt1	1507.5	0.373523	0.129324	2.88827	0.00387371	0.0495597	ENSMUSG00000020464	2050	1847.59	1839	1218	1293.6	1350	1043	1553.31		ENSMUSG00000020464	Pnpt1	1348.04	0.436388	0.132138	3.30252	0.000958208	0.00272883	ENSMUSG00000020464	1028.01	1239.17	1186.67	1644.69	1317	1024.3
ENSMUSG00000020493	Prr11	958.279	0.676019	0.190836	3.54241	0.000396483	0.00856513	ENSMUSG00000020493	1358.33	1146.98	1388.16	972.693	899.989	574.149	488.699	955.12		ENSMUSG00000020493	Prr11	187.327	1.93133	0.378115	5.10777	3.25985e-07	1.72966e-06	ENSMUSG00000020493	68.414	71.295	82.767	356.797	211.801	198.053
ENSMUSG00000020524	Gria1	208.53	-1.86583	0.392928	-4.74854	2.0489e-06	0.000113592	ENSMUSG00000020524	136	79	31	120	250	365	380	262		ENSMUSG00000020524	Gria1	632.601	3.36435	0.221084	15.2175	2.7051e-52	4.11735e-50	ENSMUSG00000020524	91	100	142.08	1172.16	1211.02	792.39
ENSMUSG00000020570	Sypl	2574.58	-0.341064	0.0919759	-3.70819	0.000208749	0.00502259	ENSMUSG00000020570	2605.29	2430.08	2227.99	2104	2550	2985.38	2581	3094		ENSMUSG00000020570	Sypl	4381.11	1.19915	0.129402	9.26684	1.91734e-20	4.03561e-19	ENSMUSG00000020570	2689.62	2859.47	2285.92	6399.26	4794.82	4633.77
ENSMUSG00000020581	Agr2	868.214	1.97045	0.301023	6.54585	5.91566e-11	9.93541e-09	ENSMUSG00000020581	2593	1228	759	1219	305	283	355.003	424		ENSMUSG00000020581	Agr2	183.405	2.60092	0.409727	6.34793	2.18225e-10	1.71461e-09	ENSMUSG00000020581	47	53	35	210	215	322
ENSMUSG00000020598	Nrcam	51.5512	1.3297	0.276102	4.81596	1.46492e-06	8.56501e-05	ENSMUSG00000020598	88.001	73.999	67	81	40	39	15	25		ENSMUSG00000020598	Nrcam	28.6786	-2.5541	0.706949	-3.61285	0.000302849	0.000965479	ENSMUSG00000020598	76	47	45.999	20.001	3	3
ENSMUSG00000020601	Trib2	862.839	1.23471	0.161781	7.632	2.31144e-14	7.19952e-12	ENSMUSG00000020601	1473	1539.07	1017	904.492	596	425.144	465	572.639		ENSMUSG00000020601	Trib2	499.91	1.03926	0.192811	5.39004	7.04407e-08	4.11843e-07	ENSMUSG00000020601	186	373.105	309.072	546.018	487	475
ENSMUSG00000020646	Mboat2	763.81	-0.844827	0.156739	-5.39003	7.04477e-08	5.80212e-06	ENSMUSG00000020646	790	575.004	532.001	431	776	1083	903.001	980		ENSMUSG00000020646	Mboat2	3298.88	3.20686	0.170113	18.8514	2.86333e-79	1.64794e-76	ENSMUSG00000020646	786.001	715.11	816.23	4480.02	3946.77	4251.67
ENSMUSG00000020649	Rrm2	3925.26	1.43121	0.274714	5.20981	1.89036e-07	1.40189e-05	ENSMUSG00000020649	7494.98	5459.01	6767.8	4121.04	2177	1495.18	1136.01	3683		ENSMUSG00000020649	Rrm2	700.642	3.84547	0.399842	9.61748	6.74631e-22	1.59087e-20	ENSMUSG00000020649	91	75	95	1245.46	969	1177.77
ENSMUSG00000020651	Slc26a4	107.726	-2.71737	0.617467	-4.40084	1.07832e-05	0.000428603	ENSMUSG00000020651	43	24	34	25	44	157	235	86		ENSMUSG00000020651	Slc26a4	52.894	4.84769	0.863334	5.61507	1.96479e-08	1.23965e-07	ENSMUSG00000020651	6	0	0	35	33	35
ENSMUSG00000020672	Sntg2	330.225	-0.835635	0.218767	-3.81976	0.000133584	0.00350447	ENSMUSG00000020672	224.001	342.007	182.999	233	401.999	464.057	393	366		ENSMUSG00000020672	Sntg2	307.4	1.07406	0.242668	4.42605	9.59742e-06	4.00988e-05	ENSMUSG00000020672	245	222.407	233.108	384	346	333.001
ENSMUSG00000020674	Pxdn	7599.88	-0.52419	0.106961	-4.90078	9.54565e-07	5.77832e-05	ENSMUSG00000020674	5548	7065.73	5766.7	6776.8	9293.99	10854	7082.94	8709		ENSMUSG00000020674	Pxdn	7158.42	1.08217	0.183262	5.90507	3.52502e-09	2.42421e-08	ENSMUSG00000020674	2351.86	3784.93	3565.48	8861.07	8900.34	4484.49
ENSMUSG00000020689	Itgb3	2628.68	-1.2629	0.172249	-7.33181	2.27062e-13	5.80566e-11	ENSMUSG00000020689	1515	1931	1420	1445	3572	5101.25	2452	3679.64		ENSMUSG00000020689	Itgb3	3018.76	3.10957	0.250554	12.4108	2.28334e-35	1.40174e-33	ENSMUSG00000020689	401	510.392	570.477	3824.96	4745.07	3251.06
ENSMUSG00000020715	Ern1	2059.55	-0.635576	0.113115	-5.61884	1.92249e-08	1.78023e-06	ENSMUSG00000020715	1790	1806.2	1628	1379.17	2094.53	2736.01	2392	2616.05		ENSMUSG00000020715	Ern1	2213.96	1.51184	0.309282	4.88822	1.01752e-06	5.00467e-06	ENSMUSG00000020715	472	1344.04	1257.86	3373.49	3202.03	1237
ENSMUSG00000020733	Slc9a3r1	484.971	-0.504578	0.153853	-3.27962	0.00103948	0.0184723	ENSMUSG00000020733	370	445	335	444	478	618	554	641		ENSMUSG00000020733	Slc9a3r1	1686.88	1.63922	0.167177	9.80533	1.06796e-22	2.71666e-21	ENSMUSG00000020733	844.037	817.486	695.778	2271.39	2060	2479.08
ENSMUSG00000020758	Itgb4	966.722	-0.818299	0.206999	-3.95316	7.71257e-05	0.00222431	ENSMUSG00000020758	685	965.304	667.001	554	1011	1572	1342	919		ENSMUSG00000020758	Itgb4	3983.95	0.982487	0.332546	2.95443	0.00313242	0.00800058	ENSMUSG00000020758	1765.53	3308.47	2046	4684.08	4589	3170.77
ENSMUSG00000020774	Aspa	132.276	-1.45591	0.295198	-4.93198	8.14019e-07	5.03428e-05	ENSMUSG00000020774	113.001	66	41	86	181	144.001	206	187		ENSMUSG00000020774	Aspa	596.367	-0.764656	0.273356	-2.79729	0.00515337	0.0124652	ENSMUSG00000020774	1167.02	832.526	592.075	507.104	453	399
ENSMUSG00000020808	Pimreg	511.423	0.496264	0.165765	2.99377	0.00275552	0.0385832	ENSMUSG00000020808	587	577	620.001	599	526	342.385	364	471.001		ENSMUSG00000020808	Pimreg	124.087	2.20057	0.55052	3.99725	6.40835e-05	0.000232191	ENSMUSG00000020808	80	24	57	257.001	191.999	232
ENSMUSG00000020902	Ntn1	1718.57	-0.955099	0.21706	-4.40017	1.08166e-05	0.000428933	ENSMUSG00000020902	1432.4	1388	784	1049	2258	2043	2630	2088		ENSMUSG00000020902	Ntn1	2219.48	1.04121	0.376417	2.7661	0.0056731	0.0135514	ENSMUSG00000020902	497.828	1727.4	1914.16	3563.4	2327	1841.17
ENSMUSG00000020905	Usp43	78.6725	-0.968661	0.324933	-2.98111	0.00287203	0.039871	ENSMUSG00000020905	54	63	72	39	44	129	135	97.022		ENSMUSG00000020905	Usp43	561.525	3.172	0.226616	13.9973	1.62003e-44	1.65757e-42	ENSMUSG00000020905	109	108	127	1118	690	828
ENSMUSG00000020914	Top2a	7968.82	0.574062	0.15951	3.59891	0.000319548	0.00716514	ENSMUSG00000020914	10583.4	10203.3	10166	9063.72	7286.78	5526.24	3666	8735.55		ENSMUSG00000020914	Top2a	1876.47	1.98859	0.642193	3.09656	0.00195782	0.00523899	ENSMUSG00000020914	876.366	321.288	649.336	3840.38	2251.05	2711.92
ENSMUSG00000020926	Adam11	142.364	0.866569	0.295454	2.933	0.00335699	0.0444809	ENSMUSG00000020926	133	170.999	186	205.999	122	113	97	77		ENSMUSG00000020926	Adam11	111.548	-1.88593	0.418772	-4.50347	6.68515e-06	2.87262e-05	ENSMUSG00000020926	196	256	224	68	53	27
ENSMUSG00000020953	Coch	328.761	1.18341	0.176702	6.6972	2.12449e-11	3.91339e-09	ENSMUSG00000020953	457	445	497	491	242	158.996	177	195		ENSMUSG00000020953	Coch	947.389	-5.35351	0.870958	-6.14669	7.91151e-10	5.84462e-09	ENSMUSG00000020953	3142.46	2444	3421.99	11	188	8
ENSMUSG00000020990	Cdkl1	339.193	-2.4593	0.379698	-6.47697	9.35801e-11	1.49824e-08	ENSMUSG00000020990	197	70	103	68	351	517	817	460		ENSMUSG00000020990	Cdkl1	2134.81	-1.24155	0.258306	-4.8065	1.53597e-06	7.32658e-06	ENSMUSG00000020990	3751.15	2712.03	2601.13	1633.24	1185	840.061
ENSMUSG00000021003	Galc	780.262	-0.612623	0.149204	-4.10596	4.02648e-05	0.00132141	ENSMUSG00000021003	654	565.402	631	622.999	898	1130.11	776	952		ENSMUSG00000021003	Galc	851.282	0.822683	0.234916	3.50202	0.000461736	0.00141588	ENSMUSG00000021003	566.981	739.999	610.1	988.044	1031	756.001
ENSMUSG00000021036	Sptlc2	2644.19	0.584003	0.133375	4.37866	1.19409e-05	0.00046703	ENSMUSG00000021036	3464	3488	3384.84	2355.12	2148.22	2105.33	1724.82	2585		ENSMUSG00000021036	Sptlc2	2442.8	1.46153	0.178754	8.1762	2.92945e-16	4.179e-15	ENSMUSG00000021036	1356.34	1547.12	1275.89	3065.62	2564	2837
ENSMUSG00000021047	Nova1	311.348	-0.774837	0.261203	-2.96642	0.00301293	0.0413578	ENSMUSG00000021047	219	288.999	162	291	399	400	287.001	380.999		ENSMUSG00000021047	Nova1	435.181	0.936891	0.396405	2.36347	0.0181049	0.0377021	ENSMUSG00000021047	281.994	218.025	234	530.011	477	308
ENSMUSG00000021065	Fut8	1667.92	0.650521	0.170543	3.81441	0.000136509	0.00355401	ENSMUSG00000021065	2579.1	2104.53	2276.59	1546.1	1361.45	1005.57	1042.16	1640.51		ENSMUSG00000021065	Fut8	844.667	0.759428	0.163629	4.64117	3.46442e-06	1.5646e-05	ENSMUSG00000021065	360.982	528.684	644.783	1063.7	894.421	642.025
ENSMUSG00000021180	Rps6ka5	637.701	0.492975	0.164602	2.99495	0.00274486	0.0385112	ENSMUSG00000021180	811.025	890	865.009	573.001	591	550.004	393.195	496		ENSMUSG00000021180	Rps6ka5	273.562	-1.09546	0.291433	-3.75888	0.000170677	0.00057183	ENSMUSG00000021180	347	542.054	452.061	260	221.001	77
ENSMUSG00000021187	Tc2n	196.843	-1.06596	0.33624	-3.17024	0.00152313	0.0247324	ENSMUSG00000021187	183.001	182.847	97	90	166	278.825	255	245.643		ENSMUSG00000021187	Tc2n	860.984	2.50756	0.251033	9.98898	1.70321e-23	4.61294e-22	ENSMUSG00000021187	203	273.035	253.999	1393.37	796.294	475
ENSMUSG00000021203	Otub2	642.454	-0.898145	0.216984	-4.13922	3.48486e-05	0.0011775	ENSMUSG00000021203	654	460.999	416	292	743.013	689.577	1038	865.001		ENSMUSG00000021203	Otub2	1016.05	2.25406	0.28334	7.95534	1.78642e-15	2.39102e-14	ENSMUSG00000021203	343.996	313.057	318.002	1954.02	1174	1382
ENSMUSG00000021214	Akr1c18	131.792	-6.12734	0.88766	-6.9028	5.09862e-12	1.02419e-09	ENSMUSG00000021214	5	2	4	4	22	449	228.001	345		ENSMUSG00000021214	Akr1c18	327.275	8.30298	0.790893	10.4982	8.80107e-26	2.83869e-24	ENSMUSG00000021214	0	1	4	604.756	305	592
ENSMUSG00000021219	Rgs6	33.7034	4.01126	0.46989	8.5366	1.38226e-17	7.17562e-15	ENSMUSG00000021219	39	96	61.001	28	4	7	6	3		ENSMUSG00000021219	Rgs6	18.1825	-3.75599	0.986121	-3.80885	0.000139614	0.000475987	ENSMUSG00000021219	26	62	81	2	3	2
ENSMUSG00000021223	Papln	364.887	-1.69278	0.307291	-5.50873	3.6144e-08	3.17529e-06	ENSMUSG00000021223	99.001	210.001	102	268	527	802	555	429		ENSMUSG00000021223	Papln	2105.28	3.73418	0.37328	10.0037	1.46797e-23	4.01718e-22	ENSMUSG00000021223	90	333.259	131	3502	2714	784.442
ENSMUSG00000021340	Gpld1	269.643	1.25078	0.210913	5.9303	3.02375e-09	3.49999e-07	ENSMUSG00000021340	312	526	429	294.454	193.15	148.083	118	172.197		ENSMUSG00000021340	Gpld1	141.778	-2.61664	0.288261	-9.07735	1.11247e-19	2.19127e-18	ENSMUSG00000021340	262.107	319.337	362.333	47.031	35	59
ENSMUSG00000021453	Gadd45g	651.293	-1.07723	0.208474	-5.16724	2.37571e-07	1.68873e-05	ENSMUSG00000021453	268	491	325	552	813	962.864	969	903		ENSMUSG00000021453	Gadd45g	2892.49	2.69773	0.313219	8.61293	7.12187e-18	1.18915e-16	ENSMUSG00000021453	405	855.629	1039.58	3319.65	4066.31	5724.04
ENSMUSG00000021461	Fancc	695.394	-0.73625	0.179273	-4.10688	4.01043e-05	0.00131867	ENSMUSG00000021461	521	545	577.999	592.001	956.003	828	769.999	650		ENSMUSG00000021461	Fancc	913.839	-1.75729	0.285204	-6.16153	7.20433e-10	5.34793e-09	ENSMUSG00000021461	2150.76	1330.93	1636.99	491.999	435.998	572
ENSMUSG00000021464	Ror2	1184.71	-1.27836	0.199482	-6.40839	1.47061e-10	2.17181e-08	ENSMUSG00000021464	556	794	625.069	751	1962.97	1598	2020	1206.53		ENSMUSG00000021464	Ror2	1192.69	1.019	0.209585	4.862	1.16205e-06	5.64536e-06	ENSMUSG00000021464	414.741	858.533	879.991	1498.84	1180	1298.12
ENSMUSG00000021509	Slc25a48	538.174	-1.43994	0.353054	-4.07852	4.53224e-05	0.00145493	ENSMUSG00000021509	529.006	266	280	118	671	745	968.282	661		ENSMUSG00000021509	Slc25a48	2461.41	-2.60281	0.372666	-6.98432	2.86248e-12	2.80565e-11	ENSMUSG00000021509	2168.98	10339.1	6450.6	1036.72	630	1072.01
ENSMUSG00000021540	Smad5	4214.69	0.252488	0.0810092	3.11679	0.00182835	0.0284691	ENSMUSG00000021540	4983	4962.06	4591	4264.71	4198.84	3589.2	3126	4201		ENSMUSG00000021540	Smad5	3425.7	-0.79362	0.109813	-7.22703	4.93688e-13	5.2526e-12	ENSMUSG00000021540	4835.68	4988.07	4632.84	2917.11	2621.6	2069.47
ENSMUSG00000021553	Slc28a3	571.778	-2.37753	0.386488	-6.15163	7.66889e-10	9.74849e-08	ENSMUSG00000021553	319.088	152.028	217.535	80.127	516.431	1115.43	1297.91	732.22		ENSMUSG00000021553	Slc28a3	2732.81	3.34642	0.304837	10.9777	4.89102e-28	1.86497e-26	ENSMUSG00000021553	455.697	432.324	253.933	4268.67	3643.09	2948.85
ENSMUSG00000021640	Naip1	101.804	-3.68279	0.5761	-6.39262	1.63066e-10	2.3876e-08	ENSMUSG00000021640	27.257	4.014	23.982	7.052	74.849	261.692	240.728	121.332		ENSMUSG00000021640	Naip1	2464.39	6.82935	0.297897	22.9252	2.60727e-116	5.33535e-113	ENSMUSG00000021640	40.994	33.248	24.003	4770.5	2844.01	2453.27
ENSMUSG00000021720	Rnf180	144.711	-1.6352	0.352583	-4.63776	3.52197e-06	0.000175904	ENSMUSG00000021720	84	67.001	79	62	95	288	322.999	151		ENSMUSG00000021720	Rnf180	703.171	3.7216	0.279996	13.2916	2.5895e-40	2.14824e-38	ENSMUSG00000021720	69	81.999	85.097	1409.31	889.121	480
ENSMUSG00000021745	Ptprg	2937.32	0.495848	0.127313	3.89471	9.8318e-05	0.00270351	ENSMUSG00000021745	4059	3605	3518	2695.46	2658.32	2725.89	1717	2744		ENSMUSG00000021745	Ptprg	1928.79	0.868842	0.295081	2.94442	0.00323559	0.00823518	ENSMUSG00000021745	894.562	1843.87	1508.3	2080.2	1849.42	709.029
ENSMUSG00000021750	Fam107a	93.9474	-1.66592	0.269158	-6.18939	6.03984e-10	7.83852e-08	ENSMUSG00000021750	40	60	34	40	135	168	124	159.743		ENSMUSG00000021750	Fam107a	78.834	-1.71001	0.759994	-2.25004	0.0244467	0.0489705	ENSMUSG00000021750	9	285.932	241.992	46	51	39
ENSMUSG00000021792	Prxl2a	3822.07	-1.00575	0.269342	-3.7341	0.000188388	0.00467044	ENSMUSG00000021792	3970	2119.26	2717.14	2008	2914.36	5077.98	6470.11	4656.69		ENSMUSG00000021792	Prxl2a	23990	4.39177	0.216387	20.2959	1.39777e-91	1.11925e-88	ENSMUSG00000021792	2545.07	2208.26	1884.02	40771.4	28193	44432.3
ENSMUSG00000021795	Sftpd	1354.98	-1.42671	0.309982	-4.60254	4.17368e-06	0.000201407	ENSMUSG00000021795	1005	635	938	384.579	1411	1589.01	2626.02	2083		ENSMUSG00000021795	Sftpd	3116.1	2.55675	0.393682	6.49444	8.33412e-11	6.85527e-10	ENSMUSG00000021795	1042.87	554	407.133	3836.82	2660.51	4622.11
ENSMUSG00000021806	Nid2	1165.14	0.475265	0.116237	4.08875	4.33706e-05	0.0014045	ENSMUSG00000021806	1278	1310	1472.34	1393.01	966	996.511	749	1201		ENSMUSG00000021806	Nid2	939.662	-1.8674	0.231634	-8.06186	7.5143e-16	1.03664e-14	ENSMUSG00000021806	808.987	1921.66	1667.8	591.999	549	302.05
ENSMUSG00000021871	Gm49342	1227.03	-0.541113	0.138617	-3.90366	9.47504e-05	0.00262828	ENSMUSG00000021871	1088.02	872.654	1101.15	1025.47	1418.81	1634.7	1062.04	1615.28		ENSMUSG00000021871	Gm49342	1192.23	2.34356	0.289283	8.10127	5.43886e-16	7.57124e-15	ENSMUSG00000021871	401.426	332.715	198.989	1974.23	1671.88	895.789
ENSMUSG00000021928	Ebpl	746.263	0.732018	0.218916	3.34383	0.000826301	0.0153696	ENSMUSG00000021928	1047.65	1113.1	939.102	551.903	517.927	619.299	473.943	685.624		ENSMUSG00000021928	Ebpl	388.55	-0.772096	0.292645	-2.63834	0.00833136	0.0190749	ENSMUSG00000021928	692.414	606.191	590.36	293.816	266.442	437.683
ENSMUSG00000021939	Ctsb	40260.1	-1.48044	0.187388	-7.90041	2.7799e-15	1.16152e-12	ENSMUSG00000021939	32766	21646.7	19221.8	16110.2	50808.2	56246.2	58682	60187.3		ENSMUSG00000021939	Ctsb	57729	2.07264	0.176561	11.7389	8.05241e-32	3.86404e-30	ENSMUSG00000021939	22476.5	19929.9	18192.8	82166.4	55636.2	80999.8
ENSMUSG00000021943	Gdf10	2829.31	0.740211	0.189351	3.90919	9.26043e-05	0.00258372	ENSMUSG00000021943	3238	4487.98	4215.62	2496	2517	2054	1391.03	2540.22		ENSMUSG00000021943	Gdf10	1433.23	-1.68079	0.240105	-7.00024	2.5552e-12	2.52598e-11	ENSMUSG00000021943	1484.13	2941.3	2646.51	780	695	529.09
ENSMUSG00000021991	Cacna2d3	73.5334	-2.21023	0.303791	-7.27548	3.45191e-13	8.4478e-11	ENSMUSG00000021991	29	42	13	23	107.999	142.087	132	107.001		ENSMUSG00000021991	Cacna2d3	276.36	2.66048	0.276247	9.6308	5.92688e-22	1.4121e-20	ENSMUSG00000021991	44	67.001	44.999	440.198	349.999	403
ENSMUSG00000021994	Wnt5a	5137.07	-0.639438	0.167788	-3.81099	0.000138409	0.0035817	ENSMUSG00000021994	4823	3710	4259	3813.8	5353.82	7222.42	4992.09	6498.4		ENSMUSG00000021994	Wnt5a	5338.79	1.56211	0.237504	6.57721	4.79367e-11	4.06282e-10	ENSMUSG00000021994	1624.51	2330.21	2672.95	6562.7	5819.19	3665.9
ENSMUSG00000022057	Adamdec1	455.329	1.7414	0.40471	4.30282	1.68636e-05	0.000631043	ENSMUSG00000022057	388	553	429	1378	213	258.386	156	192		ENSMUSG00000022057	Adamdec1	145.154	-3.26443	0.352023	-9.27335	1.80393e-20	3.81e-19	ENSMUSG00000022057	411.015	420.075	300.499	24	32	49
ENSMUSG00000022197	Pdzd2	882.678	-0.967227	0.168621	-5.7361	9.68823e-09	9.48394e-07	ENSMUSG00000022197	611	680	556.999	643	907.999	1327.03	1128	1082		ENSMUSG00000022197	Pdzd2	2272	1.44292	0.400591	3.60197	0.00031581	0.0010035	ENSMUSG00000022197	476	1808.36	1045.03	3502.5	2528	1206
ENSMUSG00000022200	Golph3	2803.71	-0.393589	0.1106	-3.55867	0.000372742	0.00817599	ENSMUSG00000022200	2855.42	2529	2355.04	2165	2967.09	3049.78	3201	3244.07		ENSMUSG00000022200	Golph3	3518.5	0.611495	0.172947	3.53574	0.000406636	0.00126227	ENSMUSG00000022200	1803.46	2948.76	2800.82	4266.17	3496.76	2344.99
ENSMUSG00000022231	Sema5a	5532.24	0.589941	0.150063	3.93129	8.44908e-05	0.00239803	ENSMUSG00000022231	6436.95	7228	7094	6330.37	4949	4859.46	2728.56	5072.01		ENSMUSG00000022231	Sema5a	2907.56	-1.19871	0.260976	-4.59318	4.36545e-06	1.93452e-05	ENSMUSG00000022231	3972.32	4748.72	5649.28	2774.49	2128.08	830.668
ENSMUSG00000022265	Ank	584.482	-0.635557	0.170278	-3.73248	0.000189606	0.00468707	ENSMUSG00000022265	496	441	431	513	636.36	944	587	611		ENSMUSG00000022265	Ank	1886.06	1.83303	0.25462	7.19908	6.06209e-13	6.40537e-12	ENSMUSG00000022265	407	935.201	899.827	2674.2	2457.24	2127
ENSMUSG00000022280	Rnf19a	1785.58	-0.546528	0.127327	-4.29232	1.76818e-05	0.000654228	ENSMUSG00000022280	1426	1670.58	1291	1541.31	2215	2215.3	1637	2267		ENSMUSG00000022280	Rnf19a	2707.93	1.30104	0.163733	7.94611	1.92462e-15	2.56482e-14	ENSMUSG00000022280	1301.01	1524.83	1396.34	3732.2	3551.54	2032.95
ENSMUSG00000022371	Col14a1	6239.42	1.28996	0.281616	4.58055	4.63753e-06	0.000220071	ENSMUSG00000022371	8533	7726.22	8642.07	11134.9	4988.93	3098.53	1543	4845		ENSMUSG00000022371	Col14a1	560.088	-1.50379	0.326446	-4.60656	4.09385e-06	1.82514e-05	ENSMUSG00000022371	726.406	1271.55	803.116	446	492	137
ENSMUSG00000022636	Alcam	1506.01	-1.80606	0.234961	-7.68664	1.51049e-14	5.17523e-12	ENSMUSG00000022636	842	633	547.001	715	1487	2437.84	2851	2265		ENSMUSG00000022636	Alcam	5945.1	2.18221	0.290642	7.50825	5.99229e-14	6.9981e-13	ENSMUSG00000022636	2272.98	2382.3	1910.82	8450.25	6330	4797.31
ENSMUSG00000022676	Snai2	819.279	-0.612277	0.198429	-3.08562	0.00203129	0.0306591	ENSMUSG00000022676	707	733.985	623	592	1029.01	1364.48	576.404	965		ENSMUSG00000022676	Snai2	886.756	2.43154	0.257393	9.4468	3.49336e-21	7.79846e-20	ENSMUSG00000022676	173	349.705	212.001	1274	1400	763
ENSMUSG00000022683	Pla2g10	57.7515	2.62342	0.585562	4.48017	7.45826e-06	0.000321024	ENSMUSG00000022683	97	177	90	39	27	4	18	12		ENSMUSG00000022683	Pla2g10	175.786	-7.50517	0.57708	-13.0054	1.13956e-38	8.60131e-37	ENSMUSG00000022683	753.998	798.014	632.644	2	1	6
ENSMUSG00000022704	Qtrt2	950.865	0.410587	0.136309	3.01217	0.00259383	0.0368755	ENSMUSG00000022704	1217	1213	1123	675.009	1010	842.002	631.001	983.985		ENSMUSG00000022704	Qtrt2	820.579	-1.30441	0.219596	-5.94006	2.84926e-09	1.97869e-08	ENSMUSG00000022704	1083.8	1419.92	1300.05	599.001	510	384
ENSMUSG00000022707	Gbe1	563.411	-0.42776	0.118814	-3.60026	0.000317899	0.00713752	ENSMUSG00000022707	564	581	379	459.997	586	646	614.999	684.999		ENSMUSG00000022707	Gbe1	619.64	0.477059	0.180336	2.64539	0.0081598	0.018731	ENSMUSG00000022707	403	470.252	368.906	805	568	484
ENSMUSG00000022755	Adgrg7	14.7042	-3.37909	0.975189	-3.46506	0.00053011	0.010824	ENSMUSG00000022755	5	3	3	0	2	56	27	18		ENSMUSG00000022755	Adgrg7	2325.38	6.75726	0.633719	10.6629	1.51845e-26	5.18836e-25	ENSMUSG00000022755	43	19	21	4213.37	2890.55	1370.11
ENSMUSG00000022814	Umps	1625.32	-0.455674	0.155455	-2.93122	0.00337633	0.044664	ENSMUSG00000022814	1543	1405	1441	1237	1833	2299.97	1157	2185.4		ENSMUSG00000022814	Umps	1277.44	1.08812	0.185099	5.87858	4.13793e-09	2.81731e-08	ENSMUSG00000022814	848.435	668.62	702.56	1413.41	1589	1384.04
ENSMUSG00000022840	Adcy5	1225.49	-0.76206	0.227724	-3.34642	0.000818626	0.0152902	ENSMUSG00000022840	684	1305	623	991.072	1547	1928	1232.14	1563.31		ENSMUSG00000022840	Adcy5	2960.46	1.51232	0.32272	4.68616	2.78379e-06	1.27694e-05	ENSMUSG00000022840	709	2008.5	1586.31	4138.47	4321.17	2726
ENSMUSG00000022842	Ece2	624.077	-0.49692	0.126611	-3.92479	8.68056e-05	0.00244986	ENSMUSG00000022842	565	593.001	483	437.001	734	913.045	605.001	693.999		ENSMUSG00000022842	Ece2	640.084	1.43055	0.27563	5.1901	2.10186e-07	1.15003e-06	ENSMUSG00000022842	338.062	234	375.304	803.916	986	681.999
ENSMUSG00000022848	Slc49a4	1020.61	-0.463968	0.124551	-3.72513	0.000195218	0.00479124	ENSMUSG00000022848	943	903	845	802.563	1145	1183.42	1209	1088		ENSMUSG00000022848	Slc49a4	1159.87	0.617861	0.158495	3.89831	9.68672e-05	0.000340394	ENSMUSG00000022848	793.053	1070.5	1038.01	1183.57	1075	1495
ENSMUSG00000022860	Chodl	710.858	0.820708	0.277845	2.95384	0.0031385	0.0425698	ENSMUSG00000022860	734.912	946.814	627.611	1324.14	406.576	708.2	403.128	512.203		ENSMUSG00000022860	Chodl	218.72	-4.39296	0.333764	-13.1619	1.45403e-39	1.15926e-37	ENSMUSG00000022860	740.603	804.071	780.806	48.517	19.076	19.037
ENSMUSG00000022938	Fam3b	18.7095	-3.86111	0.953773	-4.04824	5.16033e-05	0.00160438	ENSMUSG00000022938	0	5	3	1	4	83	41	28		ENSMUSG00000022938	Fam3b	450.03	7.57573	0.481269	15.7412	7.89915e-56	1.41283e-53	ENSMUSG00000022938	5	8	0	884.329	718	1145
ENSMUSG00000022964	Tmem50b	1061.87	-0.733976	0.156284	-4.69643	2.64748e-06	0.000142622	ENSMUSG00000022964	1049	836.078	735	660	1191	1293	1389.36	1286		ENSMUSG00000022964	Tmem50b	1709.91	0.766209	0.209352	3.65991	0.000252302	0.000817351	ENSMUSG00000022964	1319.16	1255.07	1130	2074.76	1820	1867.12
ENSMUSG00000023039	Krt7	1493.09	-1.4714	0.334015	-4.40518	1.05696e-05	0.000421089	ENSMUSG00000023039	1311.06	684	655	516.999	1177.38	2629.74	2594.6	2161		ENSMUSG00000023039	Krt7	12282.1	3.0412	0.292581	10.3944	2.63017e-25	8.22408e-24	ENSMUSG00000023039	3153.99	2039.65	1584.68	18718.5	16645.2	32526.2
ENSMUSG00000023041	Krt6b	11.6151	-6.24366	1.77941	-3.50885	0.000450057	0.0094818	ENSMUSG00000023041	1	0	0	0	0	86.496	8.276	2		ENSMUSG00000023041	Krt6b	10885.7	11.6161	1.34334	8.64721	5.27716e-18	8.89198e-17	ENSMUSG00000023041	8.013	11.996	10.962	1146.49	48022.7	36061.4
ENSMUSG00000023047	Amhr2	31.5089	1.56561	0.49319	3.17445	0.00150119	0.0244488	ENSMUSG00000023047	24	55.001	32	47	17	15	13	25		ENSMUSG00000023047	Amhr2	17.7445	-2.43273	0.939598	-2.58911	0.00962233	0.021675	ENSMUSG00000023047	37	39	27	13	6	8
ENSMUSG00000023094	Msrb2	1150.42	-1.3555	0.123328	-10.991	4.22057e-28	6.57296e-25	ENSMUSG00000023094	712	669	617.667	635.999	1484	1829.95	1486.01	1682		ENSMUSG00000023094	Msrb2	2331.76	0.690571	0.149886	4.6073	4.07927e-06	1.81952e-05	ENSMUSG00000023094	1611.45	1747.7	1851.22	2569.07	2639.19	2648.23
ENSMUSG00000023232	Serinc2	299.599	-1.09383	0.372427	-2.93702	0.00331382	0.0442228	ENSMUSG00000023232	198	193	292.998	88	229	559	504	310		ENSMUSG00000023232	Serinc2	2628.04	3.47827	0.23166	15.0145	5.89737e-51	8.35476e-49	ENSMUSG00000023232	447.001	349	350.3	3904.17	2947	5018.61
ENSMUSG00000023249	Parp3	1192.87	-0.489664	0.15141	-3.23404	0.00122053	0.0208463	ENSMUSG00000023249	905	1330	859.999	1028	1234	1470.03	1255	1419		ENSMUSG00000023249	Parp3	1466.57	1.13209	0.15213	7.44156	9.95063e-14	1.13685e-12	ENSMUSG00000023249	590.009	1050.93	633.143	1924.5	1715	1215
ENSMUSG00000023505	Cdca3	1165.52	0.645655	0.190479	3.38965	0.000699824	0.0135619	ENSMUSG00000023505	1386	1280.3	1715	1372	924.93	816	636.027	1235		ENSMUSG00000023505	Cdca3	440.278	2.81763	0.546716	5.15374	2.55346e-07	1.38031e-06	ENSMUSG00000023505	222	76	107	962.015	556	1087.99
ENSMUSG00000023951	Vegfa	3102.98	-0.372676	0.118893	-3.13456	0.0017211	0.0271744	ENSMUSG00000023951	3154	2973	2833.33	2244.79	3081	3739.28	3091.9	3667.52		ENSMUSG00000023951	Vegfa	3975.22	-0.574258	0.214891	-2.67232	0.00753286	0.0174528	ENSMUSG00000023951	3775.75	4461.9	4944.59	3586.17	3250.54	2049.11
ENSMUSG00000023959	Clic5	282.133	-0.685481	0.222259	-3.08416	0.00204131	0.0307831	ENSMUSG00000023959	278	215	209	190	286	338	419	289		ENSMUSG00000023959	Clic5	272.767	-1.00495	0.328566	-3.05859	0.0022238	0.00588361	ENSMUSG00000023959	197	615	409	215.012	218	105
ENSMUSG00000023995	Tspo2	17.2297	-6.51007	1.25418	-5.19069	2.09517e-07	1.53064e-05	ENSMUSG00000023995	0	0	0	1	18	42	51	29		ENSMUSG00000023995	Tspo2	290.811	7.79217	0.603885	12.9034	4.30636e-38	3.15977e-36	ENSMUSG00000023995	3	2	2	452	312	449
ENSMUSG00000024039	Cbs	1294.1	-0.926644	0.293592	-3.15623	0.00159821	0.0257078	ENSMUSG00000024039	1314.97	1106.57	785.744	541.48	1496.57	1220.14	2058.01	1525.99		ENSMUSG00000024039	Cbs	1016.2	0.829233	0.233477	3.55167	0.000382799	0.00119492	ENSMUSG00000024039	558.372	579.754	751.092	1074.55	1049.46	1003
ENSMUSG00000024084	Qpct	432.322	-0.973232	0.235592	-4.13101	3.61175e-05	0.00121082	ENSMUSG00000024084	232	342.999	270	321	634	829.544	317.999	560		ENSMUSG00000024084	Qpct	470.377	1.4735	0.322829	4.56434	5.01077e-06	2.19984e-05	ENSMUSG00000024084	216	178.028	148.012	619.151	539	254
ENSMUSG00000024087	Cyp1b1	978.112	1.456	0.270763	5.3774	7.55697e-08	6.13547e-06	ENSMUSG00000024087	1818	1573	1678	839	639	668	263	510		ENSMUSG00000024087	Cyp1b1	57.538	-4.06519	0.777334	-5.22965	1.69831e-07	9.41532e-07	ENSMUSG00000024087	110	313.001	197.649	13	6	7
ENSMUSG00000024164	C3	14831.2	-2.14603	0.566373	-3.78907	0.00015121	0.00386047	ENSMUSG00000024164	3761.26	4635.81	4336	8832.95	8494.62	29927.1	28366.5	23223		ENSMUSG00000024164	C3	123304	3.98818	0.253368	15.7407	7.95716e-56	1.41283e-53	ENSMUSG00000024164	8911.66	12417.3	4472.91	193200	121472	105566
ENSMUSG00000024247	Pkdcc	2905.04	1.07625	0.193672	5.55709	2.74316e-08	2.47332e-06	ENSMUSG00000024247	3415	4071.37	4898	3211.75	2207.8	1497	1494	2386		ENSMUSG00000024247	Pkdcc	719.5	-1.79624	0.239674	-7.49453	6.6537e-14	7.72643e-13	ENSMUSG00000024247	1189	1033.58	1771.93	374	388	351.509
ENSMUSG00000024331	Dsc2	429.962	-1.74751	0.346786	-5.03917	4.67563e-07	3.02257e-05	ENSMUSG00000024331	336.001	177	204	109	442.999	680	907	468.001		ENSMUSG00000024331	Dsc2	4759.54	4.10064	0.295689	13.8681	9.8886e-44	9.53499e-42	ENSMUSG00000024331	472.076	467	457.837	6188.72	10571.7	5874.12
ENSMUSG00000024426	Atat1	419.812	-0.515681	0.139575	-3.69466	0.000220181	0.00523151	ENSMUSG00000024426	396.001	385	351.001	333.054	447	461.999	488.014	456.998		ENSMUSG00000024426	Atat1	590.662	-0.777304	0.181567	-4.28108	1.85987e-05	7.41252e-05	ENSMUSG00000024426	604.999	756.339	754.362	565.011	487	262.998
ENSMUSG00000024479	Mal2	508.345	-1.42213	0.353509	-4.0229	5.74848e-05	0.00174605	ENSMUSG00000024479	421	246	337	148.081	323	976.006	878	682		ENSMUSG00000024479	Mal2	3036.79	2.13676	0.333422	6.40858	1.46882e-10	1.18076e-09	ENSMUSG00000024479	1663.44	769.304	728.68	4838.9	3235.01	4442.26
ENSMUSG00000024500	Ppp2r2b	72.9998	-2.06089	0.328575	-6.2722	3.5598e-10	4.87863e-08	ENSMUSG00000024500	32	29	19	32	83.001	128	151	105		ENSMUSG00000024500	Ppp2r2b	908.316	-1.61462	0.216154	-7.46977	8.03372e-14	9.2531e-13	ENSMUSG00000024500	1604.26	1721.05	1826.5	521.166	486	493.58
ENSMUSG00000024524	Gnal	70.9098	1.04036	0.270201	3.85033	0.00011796	0.00316209	ENSMUSG00000024524	107	109	59	85	47	64	37.038	52.001		ENSMUSG00000024524	Gnal	88.8979	-2.16609	0.30666	-7.0635	1.62364e-12	1.6421e-11	ENSMUSG00000024524	119.056	232.999	191	60.058	47.011	33
ENSMUSG00000024534	Sncaip	440.027	-0.943028	0.158247	-5.9592	2.53469e-09	3.0154e-07	ENSMUSG00000024534	308	284	339.999	278.001	623	638.006	392	678.999		ENSMUSG00000024534	Sncaip	597.67	1.44593	0.189805	7.61795	2.5773e-14	3.10033e-13	ENSMUSG00000024534	192	341.999	321	693.367	832.792	529
ENSMUSG00000024642	Tle4	462.559	0.56379	0.143808	3.92043	8.83926e-05	0.00249011	ENSMUSG00000024642	571	558.002	594	515	429.17	371	253	439		ENSMUSG00000024642	Tle4	285.174	-0.41866	0.181721	-2.30386	0.0212306	0.0433246	ENSMUSG00000024642	264	406.481	413.257	296.008	285	157
ENSMUSG00000024659	Anxa1	3381.1	-0.400865	0.0946039	-4.2373	2.26224e-05	0.000812461	ENSMUSG00000024659	2855.31	3252.95	2926.44	2955.5	3632	4175.67	3110	4116		ENSMUSG00000024659	Anxa1	9943.05	0.505217	0.173013	2.92011	0.00349909	0.00882897	ENSMUSG00000024659	9232.4	8558.65	6894.76	11480.1	10867.1	12073.3
ENSMUSG00000024713	Pcsk5	8780.61	0.941655	0.223226	4.21839	2.46054e-05	0.000878156	ENSMUSG00000024713	14547.7	12490.1	13152.5	7792.29	6573.62	4445.35	3873.91	9026.57		ENSMUSG00000024713	Pcsk5	437.898	0.802617	0.198535	4.04269	5.28419e-05	0.000194017	ENSMUSG00000024713	164	352.999	319	475	505	347
ENSMUSG00000024726	Carnmt1	1481.18	0.690464	0.17786	3.88206	0.000103575	0.00281539	ENSMUSG00000024726	2090.35	1746	1982.86	1260.51	1278.35	1057	861.957	1571.24		ENSMUSG00000024726	Carnmt1	791.738	0.505547	0.145972	3.46332	0.000533547	0.00160745	ENSMUSG00000024726	713.472	847.863	802.046	890.33	752.85	494
ENSMUSG00000024747	Aldh1a7	10.7016	-2.55856	0.69932	-3.65864	0.000253554	0.0059097	ENSMUSG00000024747	3	7	1	2	11	23	15	23.005		ENSMUSG00000024747	Aldh1a7	64.8479	-1.58449	0.484497	-3.27038	0.00107403	0.00303143	ENSMUSG00000024747	102.829	275.255	84.219	45	36	54
ENSMUSG00000024772	Ehd1	2279.83	0.563126	0.115771	4.86413	1.1496e-06	6.79098e-05	ENSMUSG00000024772	2576	2807.68	2964.61	2445.48	1940	1773	1469	2302		ENSMUSG00000024772	Ehd1	1719.34	2.13457	0.228949	9.32334	1.12734e-20	2.42266e-19	ENSMUSG00000024772	349	933.438	657.176	2360.57	2282	2685.97
ENSMUSG00000024774	Ankrd22	8.1159	-2.65204	0.748939	-3.54107	0.00039851	0.00859809	ENSMUSG00000024774	6	5	1	2	6	18	7	10		ENSMUSG00000024774	Ankrd22	114.771	5.21833	0.60625	8.60755	7.46377e-18	1.24399e-16	ENSMUSG00000024774	10	8	0	152.064	213	287.037
ENSMUSG00000024791	Cdca5	338.179	0.441154	0.142146	3.10352	0.00191234	0.0292499	ENSMUSG00000024791	412.603	406	424	343	288	247	237	367		ENSMUSG00000024791	Cdca5	132.536	2.11942	0.590844	3.58711	0.000334365	0.00105699	ENSMUSG00000024791	57	22	62	206.061	136	240.197
ENSMUSG00000024899	Papss2	448.869	-0.762764	0.204938	-3.72194	0.000197702	0.00483437	ENSMUSG00000024899	309	434	268	345	453	650	509.17	591.313		ENSMUSG00000024899	Papss2	754.587	3.73354	0.313112	11.9239	8.87965e-33	4.50514e-31	ENSMUSG00000024899	46	188	66	1419.58	1042	847.031
ENSMUSG00000024901	Peli3	95.6588	-0.685626	0.203483	-3.36945	0.000753178	0.0143514	ENSMUSG00000024901	82	98	71	94	88	125	111	82		ENSMUSG00000024901	Peli3	391.874	-1.98519	0.301741	-6.57911	4.73259e-11	4.01474e-10	ENSMUSG00000024901	846.998	997.522	770	201.077	139	161
ENSMUSG00000024912	Fosl1	73.1956	1.51349	0.343245	4.40937	1.03673e-05	0.000415014	ENSMUSG00000024912	114.476	128	124	78	35	25	28	59		ENSMUSG00000024912	Fosl1	8.71591	3.66299	1.01613	3.60483	0.000312354	0.000993373	ENSMUSG00000024912	0	2	2	14	13	19
ENSMUSG00000024940	Ltbp3	2628.04	-0.807892	0.256856	-3.14531	0.0016591	0.0264392	ENSMUSG00000024940	2004	2917.11	2144.9	2617	2507	2641	2284.08	2532		ENSMUSG00000024940	Ltbp3	3894.05	-1.42984	0.244797	-5.84091	5.1917e-09	3.49089e-08	ENSMUSG00000024940	4555.86	7316.97	5510.75	2866	2636.8	2043.38
ENSMUSG00000024975	Pdcd4	2080.72	-0.480787	0.1044	-4.60523	4.12017e-06	0.000199386	ENSMUSG00000024975	1814	2016	1769.79	1524	2401	2744.96	1966.1	2415		ENSMUSG00000024975	Pdcd4	2460.23	-0.439368	0.123104	-3.56907	0.000358256	0.00112479	ENSMUSG00000024975	2932.41	3056.95	3533.47	2110.31	2237.01	1894.58
ENSMUSG00000025027	Xpnpep1	1988.36	0.405663	0.104922	3.86633	0.000110487	0.00297603	ENSMUSG00000025027	2354.8	2214.99	2513.21	1937.17	1660.65	1843.53	1528.6	1862.79		ENSMUSG00000025027	Xpnpep1	3239.59	2.20498	0.167728	13.1462	1.78978e-39	1.41469e-37	ENSMUSG00000025027	1047.67	1297.17	1013.04	4669.79	3946.96	5075.42
ENSMUSG00000025089	Gfra1	128.311	-1.26672	0.353917	-3.57915	0.000344716	0.00765931	ENSMUSG00000025089	63	46	78	111	191	252	130	140		ENSMUSG00000025089	Gfra1	1595.99	4.84533	0.351333	13.7913	2.87629e-43	2.68896e-41	ENSMUSG00000025089	104	80	90	2223.21	2783.51	1522.85
ENSMUSG00000025150	Cbr2	373.712	-2.25385	0.779332	-2.89203	0.00382759	0.0491533	ENSMUSG00000025150	67	72	65	290.001	314	1163.01	774	224.001		ENSMUSG00000025150	Cbr2	9463.1	2.33549	0.462428	5.05049	4.40674e-07	2.29522e-06	ENSMUSG00000025150	4877.7	2983.66	1349.44	11332.4	12428.4	21987.1
ENSMUSG00000025203	Scd2	15609.4	-0.371284	0.0891688	-4.16384	3.12942e-05	0.00108085	ENSMUSG00000025203	15557.5	14219.6	13176.8	12562.1	16337.1	19482.4	15527	17999.5		ENSMUSG00000025203	Scd2	31496.2	0.71982	0.12217	5.89196	3.81633e-09	2.61478e-08	ENSMUSG00000025203	16422.1	26817.1	21456.4	35969.8	31157.5	29581.8
ENSMUSG00000025213	Kazald1	224.399	1.8913	0.426263	4.43693	9.12494e-06	0.000379416	ENSMUSG00000025213	403	322	360	316	80	43	48	218		ENSMUSG00000025213	Kazald1	57.0223	-2.16674	0.342298	-6.32997	2.45206e-10	1.9103e-09	ENSMUSG00000025213	96	191.994	129	30	35	23
ENSMUSG00000025277	Abhd6	294.38	-0.501507	0.161564	-3.10408	0.00190871	0.0292209	ENSMUSG00000025277	250	269	266	210.999	301	415.999	289.001	349		ENSMUSG00000025277	Abhd6	577.515	0.819297	0.194866	4.20441	2.61767e-05	0.000101494	ENSMUSG00000025277	477	349	361.196	694	622	539
ENSMUSG00000025278	Flnb	7164.43	-0.541611	0.120082	-4.51034	6.47253e-06	0.000286514	ENSMUSG00000025278	6130.36	7020.55	5358	5224.01	8611.59	7830.47	8399.24	8549.08		ENSMUSG00000025278	Flnb	8749.18	1.35193	0.262446	5.15127	2.58731e-07	1.39656e-06	ENSMUSG00000025278	1945.79	4756.63	3798.2	11215.6	9352.07	4336.44
ENSMUSG00000025283	Sat1	3750.47	-0.530247	0.179029	-2.96179	0.00305855	0.0417498	ENSMUSG00000025283	4288	3083.77	3188	2203.7	3847.36	3945.41	4759.01	4578		ENSMUSG00000025283	Sat1	9094.36	1.55861	0.226997	6.86621	6.59318e-12	6.18262e-11	ENSMUSG00000025283	5934.45	5294.01	4505.47	11325.7	11317	18294.7
ENSMUSG00000025329	Padi1	3382.37	-4.56706	0.57842	-7.89575	2.88567e-15	1.17701e-12	ENSMUSG00000025329	421.636	294	269	94	2549	10399.2	7562.44	5640		ENSMUSG00000025329	Padi1	50230.1	5.81932	0.326162	17.8418	3.34729e-71	1.36993e-68	ENSMUSG00000025329	1394.99	1419.72	1259.68	81749.4	63194.1	69433.3
ENSMUSG00000025330	Padi4	363.53	-3.18354	0.429479	-7.41255	1.23891e-13	3.2652e-11	ENSMUSG00000025330	85	53	71	76	182	969	928.122	515.001		ENSMUSG00000025330	Padi4	3473.02	5.26291	0.279438	18.8339	3.9841e-79	2.22349e-76	ENSMUSG00000025330	162.001	110.218	136	5619	5929.67	4218.52
ENSMUSG00000025352	Gdf11	720.461	0.470014	0.12795	3.67341	0.000239334	0.00562419	ENSMUSG00000025352	948	867	788	807.419	629	641	417	719		ENSMUSG00000025352	Gdf11	229.854	-0.895675	0.25819	-3.46906	0.000522286	0.00157856	ENSMUSG00000025352	171	396.994	442.348	175	170	148
ENSMUSG00000025372	Baiap2	445.97	-0.45358	0.156312	-2.90176	0.00371078	0.0480494	ENSMUSG00000025372	304.999	413.004	399.999	377.001	552.999	529.001	553	437		ENSMUSG00000025372	Baiap2	931.773	-0.54885	0.188122	-2.91752	0.00352829	0.00889129	ENSMUSG00000025372	898.541	1597.43	1358.41	757.161	750	839.028
ENSMUSG00000025402	Nab2	1087.31	0.574584	0.137424	4.18109	2.90113e-05	0.0010122	ENSMUSG00000025402	1066	1418	1516	1228	964	849.001	670	1034		ENSMUSG00000025402	Nab2	1240.29	0.561418	0.142101	3.95084	7.78776e-05	0.000278499	ENSMUSG00000025402	898.013	1271	1091.36	1548	1790	1294
ENSMUSG00000025481	Urah	99.2235	-1.59616	0.442568	-3.60658	0.00031026	0.00702122	ENSMUSG00000025481	66	53	46	30	61.999	212.999	215.999	98.999		ENSMUSG00000025481	Urah	1562.12	3.67138	0.320766	11.4457	2.4722e-30	1.10244e-28	ENSMUSG00000025481	284	166.759	216	2262.85	1961	4107.65
ENSMUSG00000025511	Tspan4	1627.83	0.483237	0.152228	3.17443	0.0015013	0.0244488	ENSMUSG00000025511	2085.64	1997.53	2156	1433	1755	1185	976.438	1580.98		ENSMUSG00000025511	Tspan4	1072.63	-0.661407	0.179396	-3.68687	0.000227033	0.00074136	ENSMUSG00000025511	1405.02	1673.65	1314.71	837.574	817	1032
ENSMUSG00000025577	Cbx2	769.763	1.36573	0.253651	5.38427	7.27398e-08	5.93384e-06	ENSMUSG00000025577	1230	976.821	1170.87	1019.52	428	315	282	735		ENSMUSG00000025577	Cbx2	268.314	-1.14246	0.209788	-5.44576	5.15838e-08	3.07648e-07	ENSMUSG00000025577	310	519	460.557	205	189	168
ENSMUSG00000025582	Nptx1	459.742	-1.91243	0.554295	-3.45021	0.000560147	0.0113026	ENSMUSG00000025582	292	197	88	195	740	504	1191	350		ENSMUSG00000025582	Nptx1	274.533	-1.909	0.770411	-2.4779	0.0132158	0.0285407	ENSMUSG00000025582	92	1043.43	870.477	280	130	76
ENSMUSG00000025648	Pfkfb4	690.351	0.849924	0.229906	3.69683	0.000218312	0.00520153	ENSMUSG00000025648	1035	954.001	924.001	722.001	430	412	306	844.999		ENSMUSG00000025648	Pfkfb4	436.994	-0.453155	0.136236	-3.32625	0.000880235	0.00252552	ENSMUSG00000025648	467	628.002	512	470.999	405.999	304
ENSMUSG00000025742	Prps2	1129	0.43331	0.119532	3.62504	0.00028892	0.00663471	ENSMUSG00000025742	1295	1386	1339	1331.98	1008	953	744.861	1024		ENSMUSG00000025742	Prps2	936.627	-0.698639	0.175421	-3.98265	6.81516e-05	0.000246011	ENSMUSG00000025742	1388.85	1120.82	1296.9	834	807	472.459
ENSMUSG00000025764	Jade1	1247.4	0.420981	0.10776	3.90665	9.35832e-05	0.00260352	ENSMUSG00000025764	1456	1583	1425	1282	1072	932.657	958	1309		ENSMUSG00000025764	Jade1	861.848	-1.37536	0.243372	-5.65125	1.59281e-08	1.01399e-07	ENSMUSG00000025764	813.033	1844.7	1494.94	638.983	544	250.103
ENSMUSG00000025789	St8sia2	74.4722	1.37197	0.384575	3.5675	0.000360403	0.00792563	ENSMUSG00000025789	83	135	107	80	65	25	30	52		ENSMUSG00000025789	St8sia2	46.2688	-3.40413	0.468645	-7.26376	3.76477e-13	4.05947e-12	ENSMUSG00000025789	71.999	158.14	160.306	18	11	5
ENSMUSG00000025872	Thoc3	811.363	0.407993	0.122193	3.33893	0.000841009	0.0155923	ENSMUSG00000025872	999	908	1065.32	732	750	656	661.786	733		ENSMUSG00000025872	Thoc3	743.887	0.568618	0.188206	3.02126	0.00251725	0.00656196	ENSMUSG00000025872	503.982	750.339	680.526	882	733	1113.79
ENSMUSG00000025931	Paqr8	291.426	-0.608303	0.171332	-3.55042	0.00038461	0.00838265	ENSMUSG00000025931	259	252	243	192	289	395	382	309		ENSMUSG00000025931	Paqr8	495.438	0.505068	0.193699	2.6075	0.00912072	0.0206842	ENSMUSG00000025931	270	548	393	630.001	467	402.033
ENSMUSG00000025938	Slco5a1	882.061	-1.07546	0.158977	-6.76491	1.33394e-11	2.56761e-09	ENSMUSG00000025938	744.011	603	523	463	1277	1303	806.001	1365		ENSMUSG00000025938	Slco5a1	1108.71	3.22325	0.247006	13.0493	6.41596e-39	5.00689e-37	ENSMUSG00000025938	193	175.251	164.014	1921.45	1544.26	1087
ENSMUSG00000025955	Akr1cl	55.6561	-4.33403	0.567825	-7.6327	2.29894e-14	7.19952e-12	ENSMUSG00000025955	9	10	0	3	75	165	97.001	72		ENSMUSG00000025955	Akr1cl	134.303	7.52787	0.748796	10.0533	8.8845e-24	2.47543e-22	ENSMUSG00000025955	2	2	0	210	236	247
ENSMUSG00000026062	Slc9a2	59.4314	1.55553	0.411515	3.78	0.00015683	0.00399205	ENSMUSG00000026062	156	64	101	44	28	19	33	40		ENSMUSG00000026062	Slc9a2	16.4511	-3.72991	0.879114	-4.24281	2.20743e-05	8.69423e-05	ENSMUSG00000026062	46	35	30	2	5	1
ENSMUSG00000026107	Nabp1	830.025	0.802071	0.177418	4.5208	6.16051e-06	0.00027555	ENSMUSG00000026107	1202	1085	1060	1014.05	518.991	522.009	459	866.999		ENSMUSG00000026107	Nabp1	791.63	1.05398	0.242981	4.33771	1.43975e-05	5.84566e-05	ENSMUSG00000026107	321	738.586	402.105	941.001	819	517
ENSMUSG00000026123	Plekhb2	2110.02	-0.504659	0.160651	-3.14134	0.00168177	0.0266763	ENSMUSG00000026123	2067	2278.01	1359	1577.03	2066	2293.38	2560.32	2631		ENSMUSG00000026123	Plekhb2	3555.33	1.59451	0.154798	10.3006	7.00338e-25	2.1284e-23	ENSMUSG00000026123	1584.55	1922.31	1590.89	4640.15	4085.62	3806.91
ENSMUSG00000026209	Dnpep	1451.95	-0.322498	0.0869977	-3.70697	0.000209757	0.0050359	ENSMUSG00000026209	1311	1360.01	1341	1316	1745	1571.47	1287	1680		ENSMUSG00000026209	Dnpep	1668.89	0.653618	0.0883644	7.39685	1.39453e-13	1.56223e-12	ENSMUSG00000026209	1302.55	1424.3	1315.97	1865.43	1780.2	1957
ENSMUSG00000026220	Slc16a14	176.54	-3.40026	0.753018	-4.51551	6.31641e-06	0.000281056	ENSMUSG00000026220	44	44	26	18	44	432	424	220.787		ENSMUSG00000026220	Slc16a14	2316.06	7.38077	0.430552	17.1426	7.14108e-66	2.4355e-63	ENSMUSG00000026220	7	27	15	3808.29	2681	789
ENSMUSG00000026227	2810459M11Rik	201.91	-1.08202	0.280188	-3.86174	0.000112581	0.00302766	ENSMUSG00000026227	161	136	132	79	201	291	371	250		ENSMUSG00000026227	2810459M11Rik	808.983	3.30392	0.215681	15.3186	5.74634e-53	9.04533e-51	ENSMUSG00000026227	121	102.054	167.509	1491.29	999	1368.39
ENSMUSG00000026235	Epha4	345.962	0.888195	0.208817	4.25347	2.10486e-05	0.000760724	ENSMUSG00000026235	441	393	431	531	266	190	197	315		ENSMUSG00000026235	Epha4	734.133	-0.920022	0.26541	-3.46642	0.000527445	0.00159193	ENSMUSG00000026235	870.004	1183.02	840.993	569.895	500	259
ENSMUSG00000026241	Nppc	35.3659	-1.021	0.319961	-3.19101	0.00141777	0.0233536	ENSMUSG00000026241	22	30	23	17	40	47	47	60		ENSMUSG00000026241	Nppc	254.725	5.55631	0.61999	8.96194	3.19004e-19	6.0134e-18	ENSMUSG00000026241	16	7	3	353	389	387
ENSMUSG00000026249	Serpine2	5036.56	-0.518141	0.157932	-3.28079	0.00103518	0.018426	ENSMUSG00000026249	4352.82	5000.15	4858.3	3107.06	5915.94	5030.71	4318	7995		ENSMUSG00000026249	Serpine2	1045.78	-1.07638	0.220693	-4.87727	1.07563e-06	5.25985e-06	ENSMUSG00000026249	1965.67	1500.1	1652.89	777.478	869	623.26
ENSMUSG00000026303	Mlph	427.037	-2.61173	0.405317	-6.44369	1.16605e-10	1.79723e-08	ENSMUSG00000026303	195	136.004	75.053	85	232	1268.98	870	626		ENSMUSG00000026303	Mlph	2862.24	2.82731	0.208836	13.5384	9.27467e-42	8.25177e-40	ENSMUSG00000026303	418.753	661.658	521.12	4792.81	3692.99	2463.55
ENSMUSG00000026304	Rab17	46.4486	-2.34284	0.530737	-4.41432	1.01328e-05	0.000408435	ENSMUSG00000026304	21	21	15	4	44	92	109	54.999		ENSMUSG00000026304	Rab17	140.728	-2.29173	0.56596	-4.04928	5.13756e-05	0.000189237	ENSMUSG00000026304	561.508	211.106	227.993	46	33	114.999
ENSMUSG00000026307	Scly	286.447	-0.466927	0.135105	-3.45602	0.000548205	0.011114	ENSMUSG00000026307	243	267	211	262	307	363.005	290	345		ENSMUSG00000026307	Scly	379.087	0.548175	0.183125	2.99345	0.00275842	0.00713108	ENSMUSG00000026307	242	382.002	292.001	410.66	390	416
ENSMUSG00000026405	C4bp	95.8802	-3.39547	0.553746	-6.13182	8.68768e-10	1.09433e-07	ENSMUSG00000026405	52	4	14	7	118	168	186.001	174		ENSMUSG00000026405	C4bp	108.962	3.46939	0.56577	6.13216	8.66934e-10	6.3687e-09	ENSMUSG00000026405	18	7	32	168.002	161	259
ENSMUSG00000026413	Pkp1	17.929	-3.60171	1.00707	-3.57644	0.000348301	0.00772074	ENSMUSG00000026413	2	1	5	3	5	101	14	10		ENSMUSG00000026413	Pkp1	1342.37	4.64418	1.93654	2.39818	0.0164766	0.0347117	ENSMUSG00000026413	101	358.303	9	16	5804.95	3785.1
ENSMUSG00000026417	Pigr	3648.27	-0.832757	0.282655	-2.94619	0.00321713	0.0431917	ENSMUSG00000026417	4726	2608.77	1818	1765.41	3587.76	4220.64	5357.98	4876.01		ENSMUSG00000026417	Pigr	3926.41	3.43907	0.240268	14.3134	1.80343e-46	2.06297e-44	ENSMUSG00000026417	588.889	375.747	478.977	5384.23	4461	5119.5
ENSMUSG00000026456	Cyb5r1	948.89	-0.456487	0.148209	-3.08001	0.00206991	0.0310776	ENSMUSG00000026456	927.268	772	915	675.001	888.718	1128.37	1184	1073		ENSMUSG00000026456	Cyb5r1	1206.56	-0.654115	0.18092	-3.61548	0.000299789	0.000956882	ENSMUSG00000026456	2149.76	1780.82	1530.85	1074.44	857.999	1092
ENSMUSG00000026536	Ifi211	503.065	-0.952807	0.261042	-3.65001	0.000262226	0.00609524	ENSMUSG00000026536	286.011	373.278	287.323	440.722	849.148	771.185	365.785	637.434		ENSMUSG00000026536	Ifi211	826.572	2.05817	0.284792	7.22691	4.94096e-13	5.2539e-12	ENSMUSG00000026536	331.664	256.148	222.623	1040.21	1103.29	901.488
ENSMUSG00000026558	Uck2	1783.21	0.460969	0.127359	3.61945	0.000295227	0.00677047	ENSMUSG00000026558	2143	2291	2430.98	1535.21	1546.72	1488	1189	1775.01		ENSMUSG00000026558	Uck2	1474.11	1.74967	0.187083	9.35238	8.56977e-21	1.8656e-19	ENSMUSG00000026558	591.095	1200.83	1084.88	1657.04	1426.01	1575.08
ENSMUSG00000026586	Prrx1	3308.85	-0.568189	0.148363	-3.82972	0.000128288	0.00338628	ENSMUSG00000026586	2972	2987	2288	2639	3849.57	4209.54	2909.19	4578		ENSMUSG00000026586	Prrx1	2929.43	1.02619	0.229278	4.47576	7.61416e-06	3.24081e-05	ENSMUSG00000026586	1307.05	2442.97	1985.4	3808.53	3531	1998.66
ENSMUSG00000026617	Bpnt1	1475.31	-0.609629	0.18153	-3.35827	0.000784317	0.0147975	ENSMUSG00000026617	1585.78	1130.41	1329.31	799.365	1455.22	1615.6	1818.59	2073.93		ENSMUSG00000026617	Bpnt1	1615.31	1.92413	0.178558	10.776	4.47116e-27	1.59894e-25	ENSMUSG00000026617	443.106	694.544	659.573	2210.31	1734.17	1728.83
ENSMUSG00000026622	Nek2	497.831	0.65673	0.168258	3.90311	9.49635e-05	0.00262828	ENSMUSG00000026622	623	553.634	736	552	416	362	266	508		ENSMUSG00000026622	Nek2	224.593	2.7064	0.514352	5.26176	1.42683e-07	8.00178e-07	ENSMUSG00000026622	74	49	64	601.007	293	502.791
ENSMUSG00000026628	Atf3	216.436	-0.789437	0.254641	-3.1002	0.00193392	0.0295013	ENSMUSG00000026628	149	187	107	185	296	183	292	336		ENSMUSG00000026628	Atf3	98.3362	-0.987684	0.37286	-2.64894	0.00807453	0.0185561	ENSMUSG00000026628	83	286	132	73	78	73
ENSMUSG00000026639	Lamb3	259.508	-1.60017	0.455051	-3.51646	0.000437342	0.00922673	ENSMUSG00000026639	118.001	107	197	101	117	613	458.988	278.129		ENSMUSG00000026639	Lamb3	2236.37	1.25452	0.310058	4.04609	5.20811e-05	0.000191567	ENSMUSG00000026639	1174.12	1501.76	1218.47	3145.19	2352.33	2865.03
ENSMUSG00000026670	Uap1	1296.67	-0.466587	0.123251	-3.78566	0.000153301	0.00390804	ENSMUSG00000026670	1411	1171	1025.16	959.065	1361.01	1521	1240.01	1673.4		ENSMUSG00000026670	Uap1	2216.88	1.58536	0.139302	11.3808	5.21357e-30	2.26994e-28	ENSMUSG00000026670	702.191	970.043	908.998	3213.54	2460.51	2826.53
ENSMUSG00000026676	Ccdc3	308.452	-1.94158	0.336952	-5.76218	8.3034e-09	8.27009e-07	ENSMUSG00000026676	109	192	71	148	287	674	525	417		ENSMUSG00000026676	Ccdc3	834.63	1.96801	0.362953	5.4222	5.88685e-08	3.48611e-07	ENSMUSG00000026676	187.995	563	227.526	1143.12	1286	977.016
ENSMUSG00000026737	Pip4k2a	1308.17	-0.490116	0.139776	-3.50644	0.000454137	0.00953409	ENSMUSG00000026737	1125	1134	940	1239.36	1462.19	1723	1251	1556.3		ENSMUSG00000026737	Pip4k2a	1369.69	0.903366	0.163854	5.51324	3.52283e-08	2.15334e-07	ENSMUSG00000026737	629.515	978.95	911.63	1659.72	1689	1201.77
ENSMUSG00000026764	Kif5c	1264.46	-1.8337	0.271437	-6.75552	1.42319e-11	2.6792e-09	ENSMUSG00000026764	980	519	462	385	1501.95	2240.91	1942	1764		ENSMUSG00000026764	Kif5c	3712.92	1.85903	0.225988	8.22626	1.93154e-16	2.8188e-15	ENSMUSG00000026764	1288.06	1465.57	1414.15	5520.18	3345	3253.29
ENSMUSG00000026779	Mastl	672.871	-0.691983	0.129142	-5.35833	8.39955e-08	6.72395e-06	ENSMUSG00000026779	571.987	581	570	433	732	956	635	889.663		ENSMUSG00000026779	Mastl	441.511	1.36955	0.351564	3.89558	9.79624e-05	0.000343852	ENSMUSG00000026779	287.12	182.017	169.243	634.465	494	261
ENSMUSG00000026796	Fam129b	2979.78	0.458581	0.120724	3.79858	0.000145527	0.00373207	ENSMUSG00000026796	3233.01	3716.02	3953	2812.01	2682	2379.72	2246	2841.14		ENSMUSG00000026796	Fam129b	3387.2	0.788231	0.280279	2.8123	0.00491881	0.0119575	ENSMUSG00000026796	1282.02	3568	2958.29	3451.73	4432.02	4116
ENSMUSG00000026812	Tsc1	1481.12	-0.285932	0.0983217	-2.90813	0.00363602	0.0472242	ENSMUSG00000026812	1430	1421.42	1290	1244	1561	1690	1523	1676		ENSMUSG00000026812	Tsc1	1432.84	-0.600284	0.194227	-3.09063	0.00199731	0.00533263	ENSMUSG00000026812	1442.46	2303.05	1915.24	1463.24	1256	607.999
ENSMUSG00000026822	Lcn2	848.152	-4.00321	0.607002	-6.59506	4.25096e-11	7.50755e-09	ENSMUSG00000026822	149	100	104	54	451.999	2837	1932.88	998.676		ENSMUSG00000026822	Lcn2	46524	5.59521	0.338958	16.5071	3.26286e-61	7.90685e-59	ENSMUSG00000026822	1946.12	1161.99	788.762	62737.1	39567.3	75388.6
ENSMUSG00000026883	Dab2ip	1663.83	-0.376374	0.124918	-3.01297	0.00258706	0.0368097	ENSMUSG00000026883	1241	1647	1572	1394	1816.07	2230	1676.82	1743		ENSMUSG00000026883	Dab2ip	3006.65	0.764189	0.230042	3.32196	0.000893888	0.0025603	ENSMUSG00000026883	1099	2964.16	2175.14	3887.62	3323	2549.29
ENSMUSG00000026888	Grb14	90.9495	0.925494	0.264909	3.49363	0.000476503	0.00991856	ENSMUSG00000026888	110.999	117	160.001	97.999	73	60	51	60		ENSMUSG00000026888	Grb14	151.243	-2.04845	0.293012	-6.99101	2.72915e-12	2.68497e-11	ENSMUSG00000026888	232.019	384	357.001	72.999	70	71
ENSMUSG00000026939	Tmem141	225.772	-0.69443	0.179931	-3.85943	0.000113653	0.00305171	ENSMUSG00000026939	190	200	176	148	214.032	265	296	303.002		ENSMUSG00000026939	Tmem141	532.448	0.894831	0.345365	2.59097	0.00957051	0.0215741	ENSMUSG00000026939	544	367.998	268.995	621	485.001	978.949
ENSMUSG00000026961	Lrrc26	4.60865	-4.90294	1.43793	-3.40973	0.000650277	0.0127434	ENSMUSG00000026961	0	0	1	0	2	16	13	5		ENSMUSG00000026961	Lrrc26	308.867	1.51726	0.431334	3.51761	0.00043545	0.0013422	ENSMUSG00000026961	221	217.023	102	398	341	654.977
ENSMUSG00000026970	Rbms1	2568.55	0.411443	0.132584	3.10326	0.00191402	0.0292499	ENSMUSG00000026970	3019	3126	2820	2577	2305	2341.99	1786	2528.48		ENSMUSG00000026970	Rbms1	2656.52	0.534525	0.14403	3.7112	0.000206279	0.000679127	ENSMUSG00000026970	1606.33	2666.4	2401.36	3435.47	2830	1975.83
ENSMUSG00000026984	Il1f6	60.2941	2.02701	0.688427	2.94441	0.00323566	0.0433386	ENSMUSG00000026984	27	93	174	73.004	5	36	38	12		ENSMUSG00000026984	Il1f6	360.442	7.30305	0.521065	14.0156	1.25099e-44	1.30167e-42	ENSMUSG00000026984	4	4	4	468.972	408	682
ENSMUSG00000027068	Dhrs9	113.927	-1.86429	0.344278	-5.41508	6.1261e-08	5.14442e-06	ENSMUSG00000027068	84	49	28	43	112	239	176	168		ENSMUSG00000027068	Dhrs9	1374.67	6.08938	0.38686	15.7405	7.9782e-56	1.41283e-53	ENSMUSG00000027068	26	39	26	2786.41	2069	843
ENSMUSG00000027074	Slc43a3	1547.13	0.483528	0.15319	3.15638	0.00159738	0.0257078	ENSMUSG00000027074	1801	1931	1706	1894	1307	1298	881	1636.23		ENSMUSG00000027074	Slc43a3	513.517	-0.75108	0.330436	-2.273	0.0230263	0.0465689	ENSMUSG00000027074	413.786	1165.55	533.085	429.999	441.001	243.102
ENSMUSG00000027186	Elf5	24.5992	-2.5886	0.731907	-3.53679	0.000405028	0.0086949	ENSMUSG00000027186	10.824	13.03	3	4.912	10.108	42.015	55.025	28.258		ENSMUSG00000027186	Elf5	100.846	2.99593	0.365373	8.19963	2.41123e-16	3.48568e-15	ENSMUSG00000027186	16.645	28.346	27.55	108.176	125.345	114.019
ENSMUSG00000027188	Pamr1	1506.79	0.793517	0.271608	2.92155	0.00348295	0.0456864	ENSMUSG00000027188	1685	1496	1487	2772.28	930	1523.49	913.001	1066		ENSMUSG00000027188	Pamr1	1984.84	-5.95054	0.37754	-15.7613	5.74072e-56	1.05727e-53	ENSMUSG00000027188	6412.38	5053.16	5011.97	112	106	73.001
ENSMUSG00000027199	Gatm	1233.19	1.42388	0.210682	6.75844	1.39488e-11	2.65508e-09	ENSMUSG00000027199	1679	1456	2042	2076.01	658	548	498.999	958		ENSMUSG00000027199	Gatm	247.115	-1.40829	0.288448	-4.88228	1.04865e-06	5.1419e-06	ENSMUSG00000027199	218	560.068	396.001	197	147	91
ENSMUSG00000027220	Syt13	493.516	0.855849	0.213623	4.00634	6.16656e-05	0.00184362	ENSMUSG00000027220	430	800	571.412	762	391	381	288	335		ENSMUSG00000027220	Syt13	357.34	-1.28384	0.285591	-4.49538	6.94447e-06	2.97641e-05	ENSMUSG00000027220	512	853.868	628.953	218	304	216.925
ENSMUSG00000027330	Cdc25b	1164.23	0.309885	0.100263	3.09072	0.0019967	0.0302703	ENSMUSG00000027330	1237	1400	1421	1251.3	1072	1083	803.996	1106		ENSMUSG00000027330	Cdc25b	1107.09	-0.998341	0.199372	-5.00742	5.51635e-07	2.82443e-06	ENSMUSG00000027330	1707.75	2103.02	1722.69	1025.71	863.001	919
ENSMUSG00000027331	Knstrn	929.133	0.600171	0.147885	4.05836	4.94188e-05	0.00155054	ENSMUSG00000027331	1263	1079	1302	1000	781.999	664.635	512.999	935		ENSMUSG00000027331	Knstrn	404.471	2.13925	0.423868	5.04699	4.48836e-07	2.33575e-06	ENSMUSG00000027331	259.001	152.087	182.006	745.848	499	904.006
ENSMUSG00000027338	Prnd	418.874	0.81046	0.248875	3.2565	0.00112795	0.0196772	ENSMUSG00000027338	649.562	539	624	406.999	342	171	301	352.899		ENSMUSG00000027338	Prnd	68.8831	-2.28135	0.624353	-3.65395	0.000258238	0.000834673	ENSMUSG00000027338	103	90	176.01	6.638	28	28
ENSMUSG00000027358	Bmp2	1932.69	2.05484	0.581809	3.53181	0.000412727	0.00879405	ENSMUSG00000027358	4049	3066	3443	1992	664	309	335	1785		ENSMUSG00000027358	Bmp2	125.371	-2.07082	0.323983	-6.39175	1.63994e-10	1.30918e-09	ENSMUSG00000027358	170	252.022	305	50	64	42
ENSMUSG00000027399	Il1a	73.436	-1.10789	0.3419	-3.2404	0.00119362	0.0205095	ENSMUSG00000027399	33	52	77	30	76	94	107	111		ENSMUSG00000027399	Il1a	226.364	7.53119	0.838306	8.98381	2.61547e-19	4.96589e-18	ENSMUSG00000027399	0	3	1	379.963	186	109
ENSMUSG00000027495	Fam210b	484.628	0.879251	0.190163	4.62368	3.76999e-06	0.000184057	ENSMUSG00000027495	755.327	688	634.294	513	294.01	281	266	511		ENSMUSG00000027495	Fam210b	443.637	-0.57215	0.192659	-2.96976	0.00298033	0.00764467	ENSMUSG00000027495	348.997	716.97	693.342	388.519	326	356
ENSMUSG00000027496	Aurka	820.103	0.741479	0.216284	3.42826	0.000607464	0.0120445	ENSMUSG00000027496	1098	949	1257	870.999	704	486	382.001	893.999		ENSMUSG00000027496	Aurka	243.89	2.30974	0.522048	4.42438	9.67218e-06	4.03929e-05	ENSMUSG00000027496	113	56	100.921	514.991	265	516
ENSMUSG00000027506	Tpd52	1497.39	-0.607347	0.184331	-3.29488	0.000984635	0.0177369	ENSMUSG00000027506	1621	1271	1172	873.001	1558	1699.01	2054	1653.99		ENSMUSG00000027506	Tpd52	3348.65	1.18869	0.17123	6.94207	3.86384e-12	3.73349e-11	ENSMUSG00000027506	2358.18	1850.51	1726.82	4413.94	3275.22	4092.49
ENSMUSG00000027508	Pag1	246.976	-0.758616	0.23946	-3.16802	0.0015348	0.0248983	ENSMUSG00000027508	197	154	168	228	218	386.969	254	355		ENSMUSG00000027508	Pag1	559.84	1.40601	0.26053	5.39671	6.78749e-08	3.97853e-07	ENSMUSG00000027508	151	357.995	246	842.329	621	311
ENSMUSG00000027514	Zbp1	151.106	-0.786381	0.218359	-3.60132	0.000316608	0.00712657	ENSMUSG00000027514	117.001	124	96	104	153.999	260.001	159	198.999		ENSMUSG00000027514	Zbp1	731.359	3.04844	0.283526	10.7519	5.80433e-27	2.06767e-25	ENSMUSG00000027514	149	121.002	99	1060.21	838.806	1118
ENSMUSG00000027533	Fabp5	1140.08	-1.79337	0.20028	-8.95429	3.41941e-19	2.34312e-16	ENSMUSG00000027533	746	513	526	349.466	1314.07	1719.17	1648	2216		ENSMUSG00000027533	Fabp5	3674.53	4.69855	0.593501	7.91667	2.43952e-15	3.22531e-14	ENSMUSG00000027533	211	552.134	149	2163.94	8143.58	8518.61
ENSMUSG00000027540	Ptpn1	1446.83	-0.484599	0.150332	-3.22352	0.00126626	0.0213929	ENSMUSG00000027540	1233	1266	1176	1158.81	1714	1814.04	1724	1416		ENSMUSG00000027540	Ptpn1	2271.36	1.54366	0.260155	5.9336	2.9637e-09	2.05507e-08	ENSMUSG00000027540	572.058	1549.19	1279.29	3006.71	3168.54	2245.05
ENSMUSG00000027562	Car2	1637.62	-1.09148	0.340201	-3.20835	0.00133498	0.0222683	ENSMUSG00000027562	1229	814	1179	904	869.999	2792	3311.86	1941		ENSMUSG00000027562	Car2	11126.3	2.18433	0.268759	8.12749	4.38275e-16	6.14285e-15	ENSMUSG00000027562	3652.17	3305.01	3449.14	16872	10742.1	16151.2
ENSMUSG00000027583	Zbtb46	493.599	0.506332	0.119734	4.2288	2.34946e-05	0.000842019	ENSMUSG00000027583	600	687	563	529	444	374	326	460		ENSMUSG00000027583	Zbtb46	305.563	-0.759022	0.215295	-3.5255	0.000422688	0.00130637	ENSMUSG00000027583	250.015	560.118	570.285	263	266	181.001
ENSMUSG00000027593	Raly	5394.52	-1.0605	0.150539	-7.04467	1.85902e-12	4.08292e-10	ENSMUSG00000027593	3154	3985.01	3398.85	3573	7454.21	9088.49	5140.91	7443		ENSMUSG00000027593	Raly	11250.4	1.99958	0.119	16.8032	2.31208e-63	6.35545e-61	ENSMUSG00000027593	3674.65	4634.6	4456.49	14791.2	14102.2	15348.7
ENSMUSG00000027702	Lrrc34	52.323	-2.0168	0.369744	-5.45459	4.90846e-08	4.16272e-06	ENSMUSG00000027702	23	23.071	19	20	59	133	74	61		ENSMUSG00000027702	Lrrc34	20.651	-1.98994	0.604163	-3.29372	0.000988723	0.00281051	ENSMUSG00000027702	42.996	27	44	11	9	6
ENSMUSG00000027715	Ccna2	2740.05	0.495661	0.164024	3.02189	0.00251204	0.0359814	ENSMUSG00000027715	3425.04	3082	3697.89	3100.75	2356.76	1907	1543.46	3096.31		ENSMUSG00000027715	Ccna2	710.384	2.91105	0.507427	5.7369	9.64266e-09	6.31764e-08	ENSMUSG00000027715	217	125	165.352	1498.22	872.999	1204.03
ENSMUSG00000027748	Trpc4	462.272	-1.09923	0.22492	-4.88722	1.02272e-06	6.12597e-05	ENSMUSG00000027748	361	405	238	219.001	534.001	898.001	457	598.163		ENSMUSG00000027748	Trpc4	480.086	0.817376	0.224308	3.64399	0.000268445	0.000864178	ENSMUSG00000027748	299	328.999	348	605.156	650	353.001
ENSMUSG00000027787	Nmd3	917.218	0.322968	0.10916	2.95867	0.00308972	0.0420413	ENSMUSG00000027787	1172	1036.98	1063.57	849.284	844.025	794	640	993.054		ENSMUSG00000027787	Nmd3	971.71	0.50544	0.151717	3.33147	0.000863901	0.00248329	ENSMUSG00000027787	928.954	855.193	877.876	1094.02	893.999	1031.06
ENSMUSG00000027796	Smad9	162.666	1.67491	0.422962	3.95995	7.4965e-05	0.00217665	ENSMUSG00000027796	261.002	237	348	165	82	32	40.001	161.006		ENSMUSG00000027796	Smad9	51.6815	-3.24055	0.491165	-6.59769	4.17622e-11	3.56907e-10	ENSMUSG00000027796	60.076	194.138	143	15	17	5
ENSMUSG00000027797	Dclk1	4324.72	-0.592831	0.155607	-3.80979	0.000139082	0.00358828	ENSMUSG00000027797	3438	4738.2	2902	3452.66	5210.92	5066.06	3966.13	5630.1		ENSMUSG00000027797	Dclk1	3592.43	3.38115	0.285347	11.8492	2.1715e-32	1.08088e-30	ENSMUSG00000027797	357	754.087	447	5379.8	4358.96	2209.1
ENSMUSG00000027809	Etfdh	2478.24	-0.431473	0.105484	-4.09042	4.30594e-05	0.00139789	ENSMUSG00000027809	2302.77	2540.75	1939.46	1921.4	2520.44	3027.12	2332.07	3288.89		ENSMUSG00000027809	Etfdh	2221.45	1.158	0.13575	8.53039	1.45852e-17	2.38769e-16	ENSMUSG00000027809	1300	1368.8	1082.34	3024.68	2691.89	1929.4
ENSMUSG00000027811	4930579G24Rik	444.778	-0.432306	0.110393	-3.91608	9e-05	0.00251926	ENSMUSG00000027811	385.895	388.232	396.427	371.893	523.772	521.414	406.996	565.849		ENSMUSG00000027811	4930579G24Rik	225.039	1.21741	0.166776	7.29967	2.88475e-13	3.13998e-12	ENSMUSG00000027811	99.423	126.3	152.001	299.047	258.036	231
ENSMUSG00000027820	Mme	2504.94	-1.17298	0.132031	-8.88416	6.44049e-19	4.08637e-16	ENSMUSG00000027820	1688	1709	1391	1466	3544.17	3427	3448.07	3168.13		ENSMUSG00000027820	Mme	2033.85	-2.1266	0.3129	-6.79642	1.07248e-11	9.84146e-11	ENSMUSG00000027820	4477.86	3824.66	3611.13	815.16	878	417
ENSMUSG00000027848	Olfml3	9160.9	0.876469	0.170202	5.14958	2.61072e-07	1.8405e-05	ENSMUSG00000027848	10672.1	12566.1	11710	12827.7	7462	6830.07	3663.87	8328.7		ENSMUSG00000027848	Olfml3	6578.23	3.05732	0.25348	12.0614	1.6895e-33	8.99291e-32	ENSMUSG00000027848	1036	1122.82	1165.86	8762.45	10373.5	7453.64
ENSMUSG00000027849	Syt6	296.714	-2.04477	0.690922	-2.95947	0.00308165	0.0419649	ENSMUSG00000027849	320.999	66	53	40	377	462.999	493	526.001		ENSMUSG00000027849	Syt6	219.034	5.17004	0.418878	12.3426	5.34084e-35	3.21446e-33	ENSMUSG00000027849	11	4	10	354.028	286.007	223
ENSMUSG00000027962	Vcam1	216.035	0.908359	0.247561	3.66924	0.000243276	0.00570118	ENSMUSG00000027962	239.001	341	215.361	366.131	175	158.999	96.001	156		ENSMUSG00000027962	Vcam1	399.236	1.57126	0.259568	6.05336	1.41858e-09	1.02135e-08	ENSMUSG00000027962	144.001	284.999	123	539.047	544	349.022
ENSMUSG00000027984	Hadh	1222.8	0.508619	0.13532	3.75864	0.000170842	0.00429133	ENSMUSG00000027984	1278	1504.06	1771	1294	1052.18	981.834	893.997	1040.91		ENSMUSG00000027984	Hadh	1339.04	-0.837847	0.171383	-4.88874	1.01484e-06	4.99876e-06	ENSMUSG00000027984	2214.59	2438.6	1932.05	1115.7	902.065	1348.69
ENSMUSG00000027985	Lef1	706.633	0.946967	0.266132	3.55827	0.000373312	0.00817801	ENSMUSG00000027985	1147	875.008	1133.15	623	571.977	302.001	399.883	624		ENSMUSG00000027985	Lef1	99.7792	-3.0331	0.385862	-7.86057	3.82395e-15	4.96654e-14	ENSMUSG00000027985	128.863	262	301.734	35	19	21
ENSMUSG00000027996	Sfrp2	1500.79	1.19848	0.203561	5.88758	3.91895e-09	4.38795e-07	ENSMUSG00000027996	2264	1968	2900	1347	1024	919	732.132	949		ENSMUSG00000027996	Sfrp2	754.547	-1.58246	0.458053	-3.45476	0.00055079	0.00165237	ENSMUSG00000027996	934.236	1724.44	1934.26	266	669	432
ENSMUSG00000028019	Pdgfc	3554.46	1.05435	0.19515	5.40276	6.56242e-08	5.45732e-06	ENSMUSG00000028019	5598.8	5379	5441.93	3312	2599	1833	1597.91	3188		ENSMUSG00000028019	Pdgfc	1269.2	-0.626975	0.127309	-4.92483	8.44333e-07	4.20273e-06	ENSMUSG00000028019	1634	1940.67	1731.38	1101.71	1236.39	846.846
ENSMUSG00000028064	Sema4a	1212.74	-1.06918	0.208436	-5.12955	2.90437e-07	1.99019e-05	ENSMUSG00000028064	935	716	684.002	709	1333	2029	2008.1	1330		ENSMUSG00000028064	Sema4a	1822.88	2.09948	0.184242	11.3952	4.41591e-30	1.93637e-28	ENSMUSG00000028064	463.001	714.26	621.999	2919.59	1987	2478.57
ENSMUSG00000028128	F3	5009.94	-0.71387	0.196052	-3.64122	0.000271347	0.0062732	ENSMUSG00000028128	4856	3275	4022.49	2967	5415.19	5566.03	7440.12	6364.93		ENSMUSG00000028128	F3	5544.05	0.767614	0.196581	3.90483	9.42924e-05	0.000332297	ENSMUSG00000028128	4088.04	4584.94	4440.65	8064.02	5446.69	6431.71
ENSMUSG00000028132	Tmem56	156.216	-0.812651	0.224987	-3.61199	0.000303859	0.00694084	ENSMUSG00000028132	166	133	75	102	187	187	180	214		ENSMUSG00000028132	Tmem56	807.857	2.60162	0.280868	9.26278	1.99182e-20	4.18282e-19	ENSMUSG00000028132	212	266	197.966	1425	1418.63	662
ENSMUSG00000028179	Cth	184.666	1.01247	0.2043	4.95582	7.20277e-07	4.5198e-05	ENSMUSG00000028179	243.999	263	227	181.999	145	107	98	188		ENSMUSG00000028179	Cth	137.4	-0.74491	0.211167	-3.52759	0.000419362	0.00129761	ENSMUSG00000028179	158	219	202.016	140	108	69
ENSMUSG00000028186	Uox	95.2665	-8.41734	1.37579	-6.11818	9.46517e-10	1.18356e-07	ENSMUSG00000028186	1	1	0	0	26	422	323	166		ENSMUSG00000028186	Uox	4814.62	9.87528	0.325271	30.3602	1.84494e-202	1.13261e-198	ENSMUSG00000028186	7	17	7	7328.1	6452.91	8768.13
ENSMUSG00000028214	Gem	743.438	-0.405964	0.135484	-2.9964	0.00273187	0.0384234	ENSMUSG00000028214	652	774.139	510	645.894	794	923	766	888.391		ENSMUSG00000028214	Gem	662.1	-1.56671	0.307609	-5.09319	3.52083e-07	1.85744e-06	ENSMUSG00000028214	1002.29	1547.89	1352.33	462.975	556	188.986
ENSMUSG00000028249	Sdcbp	6608.34	-0.345544	0.0850537	-4.06265	4.8518e-05	0.00152787	ENSMUSG00000028249	6923	6601	6110	5047	6465	7565.37	6734.58	7324.98		ENSMUSG00000028249	Sdcbp	8186.19	1.01423	0.169483	5.98425	2.17384e-09	1.53217e-08	ENSMUSG00000028249	5288.38	4930.59	4746.69	11302.4	8318.04	7076.52
ENSMUSG00000028278	Rragd	177.964	0.951655	0.20993	4.53321	5.80937e-06	0.00026398	ENSMUSG00000028278	230	242	204	247	141	148	88	115		ENSMUSG00000028278	Rragd	144.671	-2.75969	0.315682	-8.742	2.2902e-18	3.99041e-17	ENSMUSG00000028278	343	318	265	52	45	29
ENSMUSG00000028328	Tmod1	355.69	-1.00802	0.204658	-4.92539	8.41926e-07	5.16955e-05	ENSMUSG00000028328	263.049	317.711	179.458	219.109	382.626	558.595	457.578	436.589		ENSMUSG00000028328	Tmod1	765.43	0.997953	0.264345	3.77519	0.000159884	0.000538413	ENSMUSG00000028328	314.262	651.81	408.711	981.016	924.329	561.139
ENSMUSG00000028339	Col15a1	9023.71	-0.705699	0.157365	-4.48449	7.30896e-06	0.000316987	ENSMUSG00000028339	5131	7336.1	6626.88	8983.95	13551.3	17749.6	6234.89	9563.57		ENSMUSG00000028339	Col15a1	4295.47	1.52074	0.270233	5.62753	1.82808e-08	1.15538e-07	ENSMUSG00000028339	791	1704.37	1713.76	4489.95	6314.99	2789.05
ENSMUSG00000028364	Tnc	3272.17	-0.626881	0.194559	-3.22206	0.00127271	0.0214806	ENSMUSG00000028364	2423	3821	1757	2452	4469	3651	3494.05	4185.02		ENSMUSG00000028364	Tnc	2129.14	2.15301	0.474136	4.54092	5.60094e-06	2.43917e-05	ENSMUSG00000028364	508.001	957.084	740.014	2413.5	4626.7	1973.99
ENSMUSG00000028385	Snx30	738.717	0.442022	0.14231	3.10605	0.00189603	0.0291571	ENSMUSG00000028385	939	824	954.372	779	745	524	523	656.837		ENSMUSG00000028385	Snx30	483.032	-1.07034	0.181338	-5.90248	3.58086e-09	2.46169e-08	ENSMUSG00000028385	585.292	881.007	713.993	399	354	204
ENSMUSG00000028487	Bnc2	668.332	-0.817305	0.220369	-3.7088	0.000208243	0.00501974	ENSMUSG00000028487	425	607.999	358.999	578	1053	942.049	504.001	912.999		ENSMUSG00000028487	Bnc2	575.993	1.52318	0.363464	4.19072	2.78076e-05	0.000107231	ENSMUSG00000028487	113.046	338.883	270.001	963.951	920.4	129
ENSMUSG00000028536	2610528J11Rik	104.291	-1.31158	0.279794	-4.68766	2.76347e-06	0.000146114	ENSMUSG00000028536	77	60	67	36	139	156	172	122		ENSMUSG00000028536	2610528J11Rik	474.993	1.58322	0.243388	6.50491	7.77423e-11	6.43497e-10	ENSMUSG00000028536	274.969	196	208.002	731.99	485	694
ENSMUSG00000028560	Usp1	5575.31	0.674978	0.207375	3.25487	0.00113444	0.01975	ENSMUSG00000028560	7752.61	7323.17	7716.52	5538.5	4861	3291.28	2571	6395.23		ENSMUSG00000028560	Usp1	2182.49	0.453577	0.164198	2.76239	0.00573804	0.0136906	ENSMUSG00000028560	1526.7	1797.94	1834.51	2392.33	2150.49	1601.9
ENSMUSG00000028613	Lrp8	203.154	0.889416	0.277907	3.20041	0.00137232	0.0227142	ENSMUSG00000028613	365	237	246.999	183	147.001	128	89	235		ENSMUSG00000028613	Lrp8	430.35	4.34504	0.390121	11.1377	8.22376e-29	3.32872e-27	ENSMUSG00000028613	14	34	32	625.374	439	322.073
ENSMUSG00000028630	Dyrk2	2422.46	-0.542296	0.139234	-3.89486	9.82544e-05	0.00270351	ENSMUSG00000028630	2058.91	2448.24	1577	1966	2761.52	3294.77	2461	2797.68		ENSMUSG00000028630	Dyrk2	2581.32	0.847977	0.181636	4.66854	3.03346e-06	1.38457e-05	ENSMUSG00000028630	1147	2084.07	1926.48	3347.74	2974	1972.59
ENSMUSG00000028655	Mfsd2a	325.578	0.626613	0.213827	2.93047	0.00338453	0.0446807	ENSMUSG00000028655	468	377.009	523	212	248	271	215	324		ENSMUSG00000028655	Mfsd2a	537.703	1.86687	0.286832	6.50858	7.58646e-11	6.29369e-10	ENSMUSG00000028655	100	298.003	309.918	817.998	574	799
ENSMUSG00000028699	Tspan1	148.559	-1.69075	0.486401	-3.47603	0.00050889	0.0104795	ENSMUSG00000028699	88	60	89	32	115	344	282	127		ENSMUSG00000028699	Tspan1	4130.02	3.14948	0.33097	9.51593	1.80099e-21	4.07981e-20	ENSMUSG00000028699	1001.74	892.635	465.001	6457.45	5317.84	7851.12
ENSMUSG00000028786	Tmem54	31.213	-1.62086	0.519074	-3.1226	0.00179261	0.0280449	ENSMUSG00000028786	18	20.001	14	9	17	56	69	43		ENSMUSG00000028786	Tmem54	223.399	3.17388	0.447184	7.09749	1.27047e-12	1.30135e-11	ENSMUSG00000028786	76	43	35	370.106	290.001	628
ENSMUSG00000028804	Csmd2	40.087	-3.27114	0.611583	-5.34864	8.86165e-08	6.9958e-06	ENSMUSG00000028804	3	8	3	11	65	89.001	119.001	74		ENSMUSG00000028804	Csmd2	206.289	7.1392	1.01998	6.99932	2.57206e-12	2.53993e-11	ENSMUSG00000028804	1	1	1	240.001	402.001	92.999
ENSMUSG00000028836	Slc30a2	224.765	2.07501	0.378835	5.47735	4.31753e-08	3.73553e-06	ENSMUSG00000028836	435	301.001	425.101	287.001	93	42	45	177		ENSMUSG00000028836	Slc30a2	8.02071	2.32004	0.814509	2.84839	0.00439416	0.0108123	ENSMUSG00000028836	4	1	5	9	17	18
ENSMUSG00000028873	Cdca8	720.932	0.635187	0.207639	3.05909	0.00222011	0.032646	ENSMUSG00000028873	883	770.568	1008	783.055	637.889	423.851	443	808		ENSMUSG00000028873	Cdca8	344.84	2.26557	0.401032	5.64935	1.61054e-08	1.02386e-07	ENSMUSG00000028873	130	109	141.999	621.001	349	675.999
ENSMUSG00000028896	Rcc1	1119.72	0.544207	0.167384	3.25124	0.00114902	0.0199634	ENSMUSG00000028896	1504	1369.02	1656.05	903.001	977	730	792.976	1134.97		ENSMUSG00000028896	Rcc1	694.858	1.81027	0.217982	8.30467	1.00094e-16	1.50116e-15	ENSMUSG00000028896	216	345.959	361.014	957.327	807.001	1319
ENSMUSG00000028909	Ptpru	866.113	0.359056	0.12231	2.93563	0.00332876	0.0442741	ENSMUSG00000028909	1025.35	1074	953	859	672.008	822.001	677	859		ENSMUSG00000028909	Ptpru	1520.38	-0.763333	0.297755	-2.56363	0.0103585	0.0231018	ENSMUSG00000028909	1402.54	3053.9	1979.09	1045.86	1186	1073.32
ENSMUSG00000028927	Padi2	2265.26	-2.30983	0.299297	-7.71752	1.18611e-14	4.1468e-12	ENSMUSG00000028927	771.43	635.46	609.239	973.101	2102.66	5023.63	4493.61	3231.21		ENSMUSG00000028927	Padi2	28997.3	7.62626	0.226098	33.7298	2.11406e-249	3.89347e-245	ENSMUSG00000028927	153.521	220.521	355.88	52577.6	38555.2	41793.6
ENSMUSG00000028980	H6pd	6602.51	-0.770875	0.167103	-4.61317	3.96572e-06	0.000193002	ENSMUSG00000028980	6136	4311.33	5239	3908.7	9674.67	7601.29	7631.01	8185.87		ENSMUSG00000028980	H6pd	4923.75	2.31758	0.267891	8.65122	5.09514e-18	8.60892e-17	ENSMUSG00000028980	803.105	1865.74	1775.85	6734.82	5230.68	3642.34
ENSMUSG00000028989	Angptl7	2842.82	-1.16887	0.197401	-5.92132	3.19365e-09	3.67184e-07	ENSMUSG00000028989	1504	2492	1562.59	1579	3773	5424.12	3069.42	3369.65		ENSMUSG00000028989	Angptl7	246.231	1.96412	0.355518	5.52468	3.30087e-08	2.02169e-07	ENSMUSG00000028989	51	128.325	52	241.413	275	284
ENSMUSG00000029088	Kcnip4	21.3409	-2.3321	0.571822	-4.07837	4.53525e-05	0.00145493	ENSMUSG00000029088	12	10	2	5	30	38	49	22		ENSMUSG00000029088	Kcnip4	124.507	3.18133	0.403272	7.88879	3.05128e-15	4.00824e-14	ENSMUSG00000029088	18	34	15	146.001	221	125
ENSMUSG00000029102	Hgfac	112.853	-1.39805	0.426811	-3.27557	0.00105451	0.0186812	ENSMUSG00000029102	101	46.001	50.999	52	83.001	210	224.001	108		ENSMUSG00000029102	Hgfac	2704.85	4.81692	0.202332	23.807	2.82427e-125	7.43066e-122	ENSMUSG00000029102	129.999	107.928	157.001	4290.2	3017	4075.4
ENSMUSG00000029120	Ppp2r2c	432.977	-2.07567	0.360211	-5.76238	8.29374e-09	8.27009e-07	ENSMUSG00000029120	292	125	95.994	111	593	798	1014.07	536.007		ENSMUSG00000029120	Ppp2r2c	1281.84	3.50046	0.260256	13.4501	3.0752e-41	2.65897e-39	ENSMUSG00000029120	83	241	146.162	2427.28	1948	1402
ENSMUSG00000029125	Stx18	1279.12	-1.13767	0.198471	-5.73214	9.91691e-09	9.65265e-07	ENSMUSG00000029125	1087.43	889.465	808.465	642.05	1328.19	1698.96	1889.88	1596.22		ENSMUSG00000029125	Stx18	1631.9	-0.789235	0.233727	-3.37674	0.000733514	0.00214091	ENSMUSG00000029125	2332.01	1759.25	2695.79	1406.31	1040.9	1349.84
ENSMUSG00000029163	Emilin1	5101.9	0.410563	0.129639	3.16697	0.00154039	0.0249417	ENSMUSG00000029163	3883.11	6515.21	5864.97	6474.18	4828.11	4910.04	3399.28	5244.29		ENSMUSG00000029163	Emilin1	4167.99	1.00805	0.292767	3.44319	0.000574901	0.00171799	ENSMUSG00000029163	1101.69	3592.54	2340.01	5807.05	5556.51	3337.16
ENSMUSG00000029177	Cenpa	1250.88	0.518835	0.156192	3.32177	0.000894489	0.0164239	ENSMUSG00000029177	1547.95	1432.43	1627.68	1228	1104.07	920.814	766.151	1427.2		ENSMUSG00000029177	Cenpa	509.247	1.70667	0.344481	4.95433	7.25801e-07	3.65221e-06	ENSMUSG00000029177	277.322	255	276.571	907.817	597.093	872.878
ENSMUSG00000029188	Slc34a2	213.012	-2.02371	0.447587	-4.52138	6.14369e-06	0.000275517	ENSMUSG00000029188	141	81	53	69	151	669.654	266	238		ENSMUSG00000029188	Slc34a2	1494.61	2.80032	0.33296	8.41039	4.08639e-17	6.34562e-16	ENSMUSG00000029188	229	518.551	139	2373.13	1636	1490
ENSMUSG00000029189	Sel1l3	903.748	-0.948287	0.315372	-3.00688	0.00263943	0.0373996	ENSMUSG00000029189	1051	655	422.001	448	648	1422	1372.94	1118		ENSMUSG00000029189	Sel1l3	2699.16	2.40415	0.165459	14.5302	7.79943e-48	9.38837e-46	ENSMUSG00000029189	466	673.016	809.363	3869.94	2904.01	2769.53
ENSMUSG00000029228	Lnx1	48.3939	-1.34848	0.340784	-3.95699	7.58999e-05	0.00220007	ENSMUSG00000029228	35	32	31	13	69	66.001	77	61		ENSMUSG00000029228	Lnx1	192.868	0.932162	0.299879	3.10846	0.00188063	0.0050504	ENSMUSG00000029228	147.999	85	108	215	171	224
ENSMUSG00000029283	Cdc7	1106.93	-0.493227	0.113141	-4.35941	1.30414e-05	0.000503181	ENSMUSG00000029283	1190	949.987	1008	757.001	1244	1124	1136.66	1429.68		ENSMUSG00000029283	Cdc7	546.289	0.496453	0.164231	3.02289	0.00250377	0.00653052	ENSMUSG00000029283	345.132	443.721	443.997	565.002	501.999	468
ENSMUSG00000029304	Spp1	3481.25	-2.4846	0.544451	-4.56349	5.03103e-06	0.000236539	ENSMUSG00000029304	889.999	1733	1167	605.9	1580	8627.72	5797.04	7075.89		ENSMUSG00000029304	Spp1	7457.07	4.98911	0.296271	16.8396	1.2498e-63	3.5965e-61	ENSMUSG00000029304	125	220	118	4514.77	3562.23	4797.26
ENSMUSG00000029311	Hsd17b11	2013.25	-0.897327	0.197829	-4.53588	5.73643e-06	0.000262093	ENSMUSG00000029311	1376	1392	1227	1705	2224.23	3046.27	2699	2192		ENSMUSG00000029311	Hsd17b11	8593.09	1.78501	0.138495	12.8886	5.22132e-38	3.78587e-36	ENSMUSG00000029311	3718.77	3175.63	3413.22	12285.8	9456.46	11436.5
ENSMUSG00000029321	Slc10a6	277.085	-0.63668	0.206271	-3.08661	0.00202451	0.0305837	ENSMUSG00000029321	216	279	217	178	295	480	246	316		ENSMUSG00000029321	Slc10a6	108.368	-2.10266	0.466606	-4.50628	6.59737e-06	2.83887e-05	ENSMUSG00000029321	176	256.032	203	36.374	61	38
ENSMUSG00000029334	Prkg2	900.204	2.61333	0.2781	9.39711	5.608e-21	5.33726e-18	ENSMUSG00000029334	1885	1644	1850	959.016	213	186	169	456.065		ENSMUSG00000029334	Prkg2	86.1685	-0.967118	0.37971	-2.54699	0.0108656	0.0240745	ENSMUSG00000029334	68	162	160.021	68.108	75	32
ENSMUSG00000029371	Cxcl5	63.9449	1.46762	0.406095	3.61398	0.000301533	0.00690582	ENSMUSG00000029371	37	114	104	120	39	33	37	25		ENSMUSG00000029371	Cxcl5	16.2006	3.85919	1.04594	3.68968	0.000224535	0.000734244	ENSMUSG00000029371	3	3	0	17	20	38
ENSMUSG00000029381	Shroom3	312.094	-0.710461	0.174053	-4.08186	4.46767e-05	0.00144135	ENSMUSG00000029381	229	296	215.001	226	359.001	399	383	366		ENSMUSG00000029381	Shroom3	955.87	0.782555	0.278439	2.81051	0.00494634	0.0120133	ENSMUSG00000029381	420	1098	799.57	919.579	917	988
ENSMUSG00000029392	Rilpl1	462.858	0.285104	0.0978156	2.91471	0.0035602	0.0464154	ENSMUSG00000029392	500	546	511	478	414.053	455	360	447		ENSMUSG00000029392	Rilpl1	402.448	-0.802952	0.218743	-3.67076	0.000241829	0.000785911	ENSMUSG00000029392	384.029	707.797	650.333	324.005	331	257.002
ENSMUSG00000029413	Naaa	1293.3	-1.33748	0.217428	-6.15136	7.68225e-10	9.74849e-08	ENSMUSG00000029413	740.001	717	828	721	1236	2296.48	2077.01	1538		ENSMUSG00000029413	Naaa	3150.65	2.12713	0.204031	10.4255	1.89591e-25	5.97892e-24	ENSMUSG00000029413	1010.57	1239.52	1259.36	5124.02	3166.12	5186.11
ENSMUSG00000029484	Anxa3	1836.04	-0.414581	0.128802	-3.21874	0.00128755	0.0216246	ENSMUSG00000029484	1741	1717	1523	1627	1937	2164	1711.85	2152		ENSMUSG00000029484	Anxa3	3224.34	2.68072	0.246285	10.8846	1.36466e-27	5.08765e-26	ENSMUSG00000029484	946.921	852.585	559.785	4142.16	4731.25	4632.83
ENSMUSG00000029598	Plbd2	1525.58	-0.562443	0.192601	-2.92025	0.00349752	0.0458423	ENSMUSG00000029598	1100.02	1316	1166.01	1323	1940.47	2468.07	1298.07	1603.16		ENSMUSG00000029598	Plbd2	1662.17	0.696298	0.252006	2.76302	0.0057269	0.0136711	ENSMUSG00000029598	680.78	1754.78	1437.19	1787.76	1835	1302.61
ENSMUSG00000029674	Limk1	1103.17	0.87425	0.198227	4.41034	1.03207e-05	0.000415014	ENSMUSG00000029674	1467	1522	1539.02	1148	952.385	695.001	489	1045		ENSMUSG00000029674	Limk1	313.376	1.13554	0.344364	3.2975	0.000975494	0.00277591	ENSMUSG00000029674	66	247	184.001	355	398.999	273
ENSMUSG00000029675	Eln	5811.42	-0.796034	0.244338	-3.25792	0.00112231	0.0196269	ENSMUSG00000029675	3367	5025	3079	4920.78	7577.21	11158.8	3730.86	9250.82		ENSMUSG00000029675	Eln	2351.75	1.70833	0.324513	5.26429	1.40736e-07	7.89982e-07	ENSMUSG00000029675	445.557	1886.61	845.014	3059.34	3074	2815.79
ENSMUSG00000029718	Pcolce	3461.15	0.633722	0.203802	3.1095	0.00187407	0.0289492	ENSMUSG00000029718	3207	4114	3764	5283.3	3563	3112.8	1575	3179.84		ENSMUSG00000029718	Pcolce	1606.74	1.35654	0.205347	6.60608	3.94642e-11	3.37895e-10	ENSMUSG00000029718	771.276	1220.44	698.286	2122.19	1997.03	2119.43
ENSMUSG00000029772	Ahcyl2	2760.89	-0.809486	0.201628	-4.01476	5.95062e-05	0.00178842	ENSMUSG00000029772	2840	2287	1643	1469	3117	3578.29	3290.31	3707		ENSMUSG00000029772	Ahcyl2	4862.28	2.3806	0.258489	9.20966	3.27172e-20	6.77025e-19	ENSMUSG00000029772	828.771	1780.18	1291.93	8286.41	5720.55	3742.93
ENSMUSG00000029811	Aoc1	3287.47	1.02924	0.318949	3.22698	0.00125105	0.0212196	ENSMUSG00000029811	4704	6065.02	4166.15	3372.7	1401.98	1626.67	1223	4495.68		ENSMUSG00000029811	Aoc1	9022.51	10.4817	0.415277	25.2402	1.45234e-140	4.45796e-137	ENSMUSG00000029811	10	16	11	21502.3	12503.5	14791.3
ENSMUSG00000029919	Hpgds	975.965	-1.53996	0.239439	-6.43154	1.26318e-10	1.89821e-08	ENSMUSG00000029919	1049	438	366	368.874	1037	1422	1486	1624		ENSMUSG00000029919	Hpgds	654.529	-1.88884	0.740599	-2.55042	0.0107594	0.0238655	ENSMUSG00000029919	2252.82	491.001	1025.05	316	294.999	184
ENSMUSG00000030000	Add2	343.369	-2.66141	0.322101	-8.26265	1.42476e-16	6.59665e-14	ENSMUSG00000030000	103.017	144	93	48	349	720.131	783.983	476.001		ENSMUSG00000030000	Add2	2104.85	7.18482	0.331854	21.6505	6.01008e-104	8.51443e-101	ENSMUSG00000030000	33	44	21	4069.08	2416	2280.65
ENSMUSG00000030022	Adamts9	6344.87	0.504511	0.166546	3.02926	0.00245156	0.0352625	ENSMUSG00000030022	8096.7	7473.39	8612.53	6239.58	5262.03	4439.05	3854.29	7265.59		ENSMUSG00000030022	Adamts9	2412.73	3.17265	0.246808	12.8547	8.09472e-38	5.82346e-36	ENSMUSG00000030022	185	418.984	510.044	4360.4	3273	1790.09
ENSMUSG00000030029	Lrig1	863.735	-0.495119	0.147688	-3.35246	0.000800962	0.0150139	ENSMUSG00000030029	688	834	812.999	603	947.031	1089	935.019	962		ENSMUSG00000030029	Lrig1	2984.36	1.45421	0.18248	7.96915	1.59772e-15	2.14157e-14	ENSMUSG00000030029	1043.26	1709.78	1494.7	4128.37	3543.03	3049.48
ENSMUSG00000030048	Gkn3	15.5737	1.95389	0.626738	3.11755	0.00182359	0.0284516	ENSMUSG00000030048	27	35	19	21	10	9	0	7		ENSMUSG00000030048	Gkn3	97.3192	-7.69638	0.782627	-9.83403	8.03375e-23	2.06645e-21	ENSMUSG00000030048	284	268	330	1	1	2
ENSMUSG00000030091	Nup210	808.49	-0.616172	0.191356	-3.22003	0.00128178	0.0215914	ENSMUSG00000030091	653	584.001	795.112	618	830	1244	772	907.999		ENSMUSG00000030091	Nup210	393.49	-1.19326	0.232124	-5.14061	2.73846e-07	1.47038e-06	ENSMUSG00000030091	353	653.984	642.974	378.251	247	239.999
ENSMUSG00000030093	Wnt7a	200.322	-1.27427	0.359598	-3.5436	0.000394698	0.00853734	ENSMUSG00000030093	183	86	153	51	241	294.249	340	237		ENSMUSG00000030093	Wnt7a	813.764	-2.27947	0.400387	-5.69316	1.24708e-08	8.06512e-08	ENSMUSG00000030093	1741	1271.45	1165.63	355	196	320.096
ENSMUSG00000030096	Slc6a6	7075.87	0.555817	0.145768	3.81302	0.000137281	0.00356328	ENSMUSG00000030096	10202	8463.95	9871.1	6416.28	6526	5223.96	4527	6045		ENSMUSG00000030096	Slc6a6	4888.67	-1.37124	0.256996	-5.33565	9.52053e-08	5.45889e-07	ENSMUSG00000030096	4945.91	9136.34	7419.65	3676.01	2683	1321.04
ENSMUSG00000030098	Grip2	196.485	2.04097	0.244054	8.3628	6.12465e-17	2.99776e-14	ENSMUSG00000030098	261.004	355.999	432	260	81	65	59	91.001		ENSMUSG00000030098	Grip2	111.298	-2.88312	0.411067	-7.01375	2.32011e-12	2.30099e-11	ENSMUSG00000030098	184	469.916	280	44	40	21
ENSMUSG00000030103	Bhlhe40	795.988	-0.68935	0.170039	-4.05406	5.03367e-05	0.00157071	ENSMUSG00000030103	630	703.999	557	623	941.001	1222	865	774		ENSMUSG00000030103	Bhlhe40	5310.61	2.22704	0.121638	18.3087	7.0494e-75	3.32894e-72	ENSMUSG00000030103	1371.58	1809.32	1751.44	7014.69	6383.89	7349.19
ENSMUSG00000030107	Usp18	216.698	-0.706378	0.221156	-3.19403	0.00140301	0.0231773	ENSMUSG00000030107	173	194	162	157	200	330.999	206	290.001		ENSMUSG00000030107	Usp18	587.897	1.57738	0.175694	8.97799	2.75751e-19	5.23018e-18	ENSMUSG00000030107	314	246.09	316.999	901.763	756	969.349
ENSMUSG00000030108	Slc6a13	22.3097	-2.23665	0.544264	-4.10949	3.96528e-05	0.00131137	ENSMUSG00000030108	9	6	3	12	45	51	20	35		ENSMUSG00000030108	Slc6a13	74.7749	1.93946	0.455226	4.26045	2.04019e-05	8.06832e-05	ENSMUSG00000030108	36	31	18.003	88	99	63
ENSMUSG00000030111	A2m	4679.2	-0.837691	0.236301	-3.54502	0.000392582	0.00853028	ENSMUSG00000030111	4474.95	3098	2966	3254.19	5561.41	7084.93	2884.47	8609.78		ENSMUSG00000030111	A2m	2086.67	4.14311	0.472468	8.76907	1.80149e-18	3.1719e-17	ENSMUSG00000030111	116	101.017	75	1266.76	2510.82	1047
ENSMUSG00000030137	Tuba8	98.2934	-2.18383	0.417871	-5.22609	1.7313e-07	1.29515e-05	ENSMUSG00000030137	40	23	47	33	62	260	129	192		ENSMUSG00000030137	Tuba8	178.505	5.83151	0.463087	12.5927	2.31619e-36	1.52893e-34	ENSMUSG00000030137	3	10	9	310.066	341	472.109
ENSMUSG00000030268	Bcat1	3137.21	-2.17674	0.300568	-7.24208	4.41861e-13	1.05132e-10	ENSMUSG00000030268	1928	931.001	1242	700	3551	5385.81	5534.01	4580.69		ENSMUSG00000030268	Bcat1	17198.2	2.18957	0.159749	13.7063	9.30446e-43	8.52538e-41	ENSMUSG00000030268	5587.51	6929.18	6842.7	25056.9	16851.3	23787.6
ENSMUSG00000030303	Far2	25.7274	-1.53272	0.50971	-3.00705	0.002638	0.0373996	ENSMUSG00000030303	22	10	18	4	34.001	36.825	46	31.001		ENSMUSG00000030303	Far2	39.4685	-3.19814	0.549939	-5.81544	6.04744e-09	4.04267e-08	ENSMUSG00000030303	68	88.003	78.003	4	6	13
ENSMUSG00000030353	Tead4	333.898	0.77997	0.250175	3.11769	0.00182274	0.0284516	ENSMUSG00000030353	539	414	481	260	176	267	217	328		ENSMUSG00000030353	Tead4	339.351	2.73427	0.282519	9.67819	3.73273e-22	9.02174e-21	ENSMUSG00000030353	38	118	77.741	677.019	494	348
ENSMUSG00000030513	Pcsk6	1656.77	-1.71541	0.261148	-6.56873	5.07448e-11	8.60702e-09	ENSMUSG00000030513	1025	719.292	834	575	1926.99	2277.42	3273.99	2198		ENSMUSG00000030513	Pcsk6	2546	3.76773	0.227213	16.5824	9.34066e-62	2.38926e-59	ENSMUSG00000030513	172	446.086	236	3760.97	3564.73	2932.64
ENSMUSG00000030516	Tjp1	5516.88	0.394199	0.122028	3.23039	0.00123622	0.0210305	ENSMUSG00000030516	6724	6653.16	6900	5302	5213.59	4431.03	3995.16	5091.46		ENSMUSG00000030516	Tjp1	4217.59	-0.811728	0.33575	-2.41765	0.015621	0.0331014	ENSMUSG00000030516	1782.99	6820.87	5615.6	4335.06	3734.24	987.002
ENSMUSG00000030621	Me3	166.179	-1.76285	0.283002	-6.22911	4.69078e-10	6.32738e-08	ENSMUSG00000030621	105.467	74.009	75.864	83.468	216.613	283.838	247.625	148.826		ENSMUSG00000030621	Me3	1187.33	0.940586	0.215209	4.37056	1.23926e-05	5.09906e-05	ENSMUSG00000030621	793.058	754.31	595.078	1358.49	1559.19	1170.76
ENSMUSG00000030677	Kif22	892.152	0.55726	0.157247	3.54386	0.000394318	0.00853734	ENSMUSG00000030677	998	1009	1315	955.999	808.001	620.628	590	865		ENSMUSG00000030677	Kif22	294.303	1.87837	0.599046	3.1356	0.001715	0.00464694	ENSMUSG00000030677	161	75	117.046	585.313	389	670
ENSMUSG00000030699	Tbx6	40.0031	1.31365	0.382401	3.43527	0.00059196	0.0118054	ENSMUSG00000030699	57	38	47	80	17	24	30	22		ENSMUSG00000030699	Tbx6	107.17	-4.50177	0.304105	-14.8033	1.39436e-49	1.84748e-47	ENSMUSG00000030699	344.007	374.994	344.282	14	13	17
ENSMUSG00000030711	Sult1a1	732.767	0.542718	0.172238	3.15098	0.00162724	0.0259834	ENSMUSG00000030711	809.342	904.966	987	874	614.994	738.992	437	529.07		ENSMUSG00000030711	Sult1a1	330.005	-4.29391	0.323861	-13.2585	4.02834e-40	3.29733e-38	ENSMUSG00000030711	934.932	1480.67	755.72	52.322	42	53
ENSMUSG00000030739	Myh14	903.209	-1.56225	0.358766	-4.3545	1.33371e-05	0.000513433	ENSMUSG00000030739	619	450.999	417	305	785	1338.61	1707	1200		ENSMUSG00000030739	Myh14	4866.25	2.76941	0.269644	10.2706	9.56025e-25	2.87477e-23	ENSMUSG00000030739	925.121	1283.96	1148.58	7924.61	6238	7885.19
ENSMUSG00000030748	Il4ra	3103.58	-1.64763	0.18608	-8.85441	8.4124e-19	4.96941e-16	ENSMUSG00000030748	1377	1643	1252	1728	4366.91	6418.01	3036	5318.88		ENSMUSG00000030748	Il4ra	6420.36	2.46025	0.120734	20.3775	2.64892e-92	2.44684e-89	ENSMUSG00000030748	1368.92	1887.08	1668.84	10412.7	8440.2	7420.01
ENSMUSG00000030854	Ptpn5	785.955	-2.84841	0.373634	-7.62354	2.46814e-14	7.55029e-12	ENSMUSG00000030854	376	169.001	74	140	1241	1356	1439.01	1484		ENSMUSG00000030854	Ptpn5	1038.71	4.91644	0.317565	15.4817	4.61324e-54	7.5859e-52	ENSMUSG00000030854	18	64	36	1261.93	1184.75	932
ENSMUSG00000030867	Plk1	780.234	0.637767	0.196105	3.25216	0.00114531	0.0199191	ENSMUSG00000030867	802	885	1262	932.129	662.001	599	406.002	743.402		ENSMUSG00000030867	Plk1	356.064	2.68023	0.53301	5.02848	4.94372e-07	2.55467e-06	ENSMUSG00000030867	110	93.998	117	772.969	433	716.522
ENSMUSG00000030873	Scnn1b	138.27	-0.829993	0.262438	-3.16262	0.00156354	0.0252444	ENSMUSG00000030873	91	96	143	72	128	198	152	230		ENSMUSG00000030873	Scnn1b	244.303	-0.835735	0.302014	-2.76721	0.00565385	0.0135142	ENSMUSG00000030873	530	366	315.55	210	174	245
ENSMUSG00000030895	Hpx	132.88	1.50315	0.26572	5.65691	1.5412e-08	1.45869e-06	ENSMUSG00000030895	284	251	156	139	92	43	72	65		ENSMUSG00000030895	Hpx	26.9048	-2.50434	0.427828	-5.8536	4.81032e-09	3.25107e-08	ENSMUSG00000030895	55	64	53	7.001	10	11
ENSMUSG00000030930	Chst15	378.747	0.46499	0.133772	3.476	0.000508958	0.0104795	ENSMUSG00000030930	430	543	410	400.595	355.101	345	245	323		ENSMUSG00000030930	Chst15	251.158	-0.929366	0.300877	-3.08885	0.00200931	0.00536232	ENSMUSG00000030930	208.087	511	364.999	131.001	255	139
ENSMUSG00000031075	Ano1	3667.92	0.663664	0.168327	3.94271	8.05666e-05	0.00230415	ENSMUSG00000031075	4854.89	4665.71	4822	3745.95	2886.99	2776.79	1817	4068		ENSMUSG00000031075	Ano1	1788.62	-1.7275	0.341908	-5.05252	4.36015e-07	2.27288e-06	ENSMUSG00000031075	1848.24	5532.85	4217.95	967.056	1149.94	415.001
ENSMUSG00000031089	Slc6a14	206.824	-1.21439	0.3727	-3.25834	0.00112065	0.0196269	ENSMUSG00000031089	143	131	204	37	296	226	285	331		ENSMUSG00000031089	Slc6a14	329.273	1.26003	0.292241	4.31161	1.62069e-05	6.51423e-05	ENSMUSG00000031089	139	208	121	416.111	299	270
ENSMUSG00000031097	Tnni2	767.161	-1.20508	0.276378	-4.36028	1.29897e-05	0.000502316	ENSMUSG00000031097	300.999	697	481	427.999	665	1068	1164	1238.48		ENSMUSG00000031097	Tnni2	331.037	0.809087	0.357473	2.26335	0.0236142	0.0475928	ENSMUSG00000031097	272.001	292	186.999	330.999	268.001	633.001
ENSMUSG00000031189	Aff2	109.738	-1.29839	0.408394	-3.17926	0.00147653	0.0242051	ENSMUSG00000031189	80	63.999	56	66	140.008	229.95	64.104	131		ENSMUSG00000031189	Aff2	81.0022	2.69295	0.601296	4.47859	7.51391e-06	3.20258e-05	ENSMUSG00000031189	15	11.999	23	113	167	18
ENSMUSG00000031245	Hmgn5	1577.35	1.05968	0.205825	5.14843	2.62675e-07	1.84421e-05	ENSMUSG00000031245	2283	2047.21	1925	2389.71	1019.95	810	696	1568		ENSMUSG00000031245	Hmgn5	853.697	1.04798	0.208951	5.01546	5.29055e-07	2.72092e-06	ENSMUSG00000031245	704.997	615.219	518.09	1221.86	993.014	1219
ENSMUSG00000031253	Srpx2	125.827	-1.01062	0.253154	-3.99211	6.5487e-05	0.00193758	ENSMUSG00000031253	72	65	77	121.251	169	168	136	195		ENSMUSG00000031253	Srpx2	62.2159	0.865832	0.330412	2.62046	0.00878116	0.0199929	ENSMUSG00000031253	27	40	40	43.001	64	69
ENSMUSG00000031284	Pak3	258.068	-1.71991	0.343831	-5.00219	5.66813e-07	3.60969e-05	ENSMUSG00000031284	133	196	50	137	348.001	442	292.041	379		ENSMUSG00000031284	Pak3	630.518	3.71033	0.348092	10.6591	1.58192e-26	5.36543e-25	ENSMUSG00000031284	74	90	56	1067	878.832	338
ENSMUSG00000031289	Il13ra2	414.906	2.2093	0.269478	8.19844	2.43531e-16	1.09787e-13	ENSMUSG00000031289	723	693	982	447.516	155	165	71	192		ENSMUSG00000031289	Il13ra2	73.9972	1.50912	0.612012	2.46583	0.0136696	0.0294069	ENSMUSG00000031289	57	10	31	82	96	78
ENSMUSG00000031298	Adgrg2	454.599	-0.662957	0.154104	-4.30202	1.69246e-05	0.000631668	ENSMUSG00000031298	394.999	460	375	319.001	643	707.999	397	358		ENSMUSG00000031298	Adgrg2	207.778	-1.05566	0.3734	-2.82715	0.00469639	0.0114865	ENSMUSG00000031298	247.347	267.118	232.025	123	129	68
ENSMUSG00000031400	G6pdx	2490.16	-0.751131	0.169837	-4.42267	9.74886e-06	0.000396693	ENSMUSG00000031400	2434	1700	2093	1401.15	2559	3231.97	2989	3440		ENSMUSG00000031400	G6pdx	6640.32	2.77173	0.145696	19.0241	1.07638e-80	6.83576e-78	ENSMUSG00000031400	1507.69	1668.92	1345.44	10965.2	9033.2	9176.93
ENSMUSG00000031438	Rnf128	2873.26	-2.13051	0.466901	-4.56309	5.04057e-06	0.000236539	ENSMUSG00000031438	1921.39	933	1078	446.037	2697	4965.31	6394.45	4438		ENSMUSG00000031438	Rnf128	14864	1.25947	0.256884	4.90287	9.44462e-07	4.67585e-06	ENSMUSG00000031438	9258.63	6123.26	6732.52	22658.9	14013.7	11462.9
ENSMUSG00000031451	Gas6	5037.11	-0.698763	0.11342	-6.16083	7.23626e-10	9.32063e-08	ENSMUSG00000031451	3855	4291	3584.78	3705	6139.59	6652.38	6202.53	5740.2		ENSMUSG00000031451	Gas6	12847.3	1.48117	0.25185	5.88116	4.07392e-09	2.77784e-08	ENSMUSG00000031451	4775.93	7893.93	8427.08	19270.4	18704.2	16165.5
ENSMUSG00000031497	Tnfsf13b	119.907	0.947893	0.246638	3.84325	0.000121414	0.00322974	ENSMUSG00000031497	127.001	171	98.001	172.001	117.001	121.001	65	72		ENSMUSG00000031497	Tnfsf13b	103.376	-1.54892	0.375747	-4.12223	3.75219e-05	0.000141578	ENSMUSG00000031497	196	227.999	163	68.001	48.001	51.001
ENSMUSG00000031520	Vegfc	138.039	0.884231	0.216149	4.09084	4.29804e-05	0.00139789	ENSMUSG00000031520	211	148	182	190	88	111	65	120		ENSMUSG00000031520	Vegfc	112.641	-1.88134	0.306505	-6.13806	8.35375e-10	6.15404e-09	ENSMUSG00000031520	144	287	269.904	59	67	42
ENSMUSG00000031548	Sfrp1	817.195	2.15673	0.370953	5.81402	6.09886e-09	6.29396e-07	ENSMUSG00000031548	996	1362	815	2162	332	351.689	109	417		ENSMUSG00000031548	Sfrp1	250.063	-1.60468	0.2877	-5.5776	2.43854e-08	1.52033e-07	ENSMUSG00000031548	379	880.066	331.224	192	169	110
ENSMUSG00000031555	Adam9	2846.66	-0.326241	0.103407	-3.15492	0.00160541	0.0257753	ENSMUSG00000031555	2987	2642.3	2399.47	2318	3282	3203.61	2347	3711		ENSMUSG00000031555	Adam9	3580.5	2.21893	0.232034	9.56298	1.14419e-21	2.64731e-20	ENSMUSG00000031555	576.164	1211.99	1162.66	5302.07	4891	2249.18
ENSMUSG00000031584	Gsr	1367.93	-0.663974	0.141917	-4.67862	2.88814e-06	0.000151769	ENSMUSG00000031584	1296	1115	1036	856	1546.37	1489.6	1602	1997.01		ENSMUSG00000031584	Gsr	2187.51	1.91963	0.191572	10.0204	1.23965e-23	3.42287e-22	ENSMUSG00000031584	611	1082.9	1008.71	3250.01	2489	3139.82
ENSMUSG00000031609	Sap30	225.997	0.573236	0.160949	3.5616	0.000368603	0.00809556	ENSMUSG00000031609	326	285	260	232	174	153	181	207		ENSMUSG00000031609	Sap30	200.552	0.472463	0.19209	2.45958	0.0139098	0.0298669	ENSMUSG00000031609	201	182.705	224.391	251.001	226	291
ENSMUSG00000031633	Slc25a4	6886.55	0.256081	0.0868612	2.94816	0.00319672	0.0429851	ENSMUSG00000031633	7397.02	8299.68	7855.08	6798	6374.87	6094.07	5116	7440		ENSMUSG00000031633	Slc25a4	5663.02	0.821974	0.123789	6.64015	3.13369e-11	2.71719e-10	ENSMUSG00000031633	4082.52	4949.32	4300.29	7214.89	6593.13	7416.97
ENSMUSG00000031639	Tlr3	807.815	0.774686	0.190334	4.07013	4.6987e-05	0.00149616	ENSMUSG00000031639	1132	1131.14	1001.05	878.999	545.005	615	371.999	862.999		ENSMUSG00000031639	Tlr3	678.588	0.938379	0.217117	4.322	1.54621e-05	6.23664e-05	ENSMUSG00000031639	381.036	441.999	387.118	1049	669.001	402.999
ENSMUSG00000031661	Nkd1	658.241	0.774934	0.181624	4.2667	1.98385e-05	0.000726184	ENSMUSG00000031661	680	1038	770	871	505	438.999	419	548		ENSMUSG00000031661	Nkd1	712.949	-0.885424	0.327831	-2.70085	0.00691626	0.0161728	ENSMUSG00000031661	644	2049.12	1523.33	590.154	481	406
ENSMUSG00000031667	Aktip	783.988	-0.576414	0.157004	-3.67134	0.000241282	0.0056622	ENSMUSG00000031667	731.695	702.188	646.351	544.429	728.879	885.689	1063.36	922.178		ENSMUSG00000031667	Aktip	2000.6	0.775532	0.173368	4.47332	7.70126e-06	3.27561e-05	ENSMUSG00000031667	1684.55	1651.48	1575.59	2705.11	1980.24	3146.88
ENSMUSG00000031712	Il15	430.436	-0.756898	0.188085	-4.02424	5.71594e-05	0.00173925	ENSMUSG00000031712	382	338.001	337.001	223	681.398	560	403.7	545		ENSMUSG00000031712	Il15	166.864	-0.667713	0.200271	-3.33405	0.000855924	0.00246305	ENSMUSG00000031712	247.175	223.001	225.999	124.001	114.001	123.999
ENSMUSG00000031722	Hp	3378.37	-2.54345	0.562147	-4.52454	6.05279e-06	0.000273589	ENSMUSG00000031722	2189	823	489	450	4196	5815.89	6071.16	6815.99		ENSMUSG00000031722	Hp	1072.58	2.17515	0.930075	2.33868	0.0193519	0.0399555	ENSMUSG00000031722	88	652.333	61.093	346	562	1969
ENSMUSG00000031740	Mmp2	12076.5	0.76331	0.221557	3.44521	0.000570613	0.0114463	ENSMUSG00000031740	12779.9	14752.9	14271.6	18997.2	12368.5	9542.99	4921	9487.94		ENSMUSG00000031740	Mmp2	4381.15	-1.33095	0.214164	-6.21465	5.14399e-10	3.86541e-09	ENSMUSG00000031740	7552.45	7813.35	6808.45	3047.07	3390.83	2059.01
ENSMUSG00000031766	Slc12a3	144.859	-2.18456	0.478504	-4.5654	4.98545e-06	0.000235277	ENSMUSG00000031766	58	108	48	21	144.001	255	286	121		ENSMUSG00000031766	Slc12a3	23.4059	2.71308	0.719539	3.77058	0.000162869	0.000547699	ENSMUSG00000031766	3	7	2	22	25	11
ENSMUSG00000031825	Crispld2	2322.04	-1.23476	0.196678	-6.2781	3.42725e-10	4.77335e-08	ENSMUSG00000031825	1345	1799.23	1114	1358.01	2858	4707.62	2373	3098		ENSMUSG00000031825	Crispld2	8043.36	2.48973	0.296796	8.38868	4.91632e-17	7.57056e-16	ENSMUSG00000031825	1737.21	2359.64	2246.52	11611.9	13428.7	7463.32
ENSMUSG00000031870	Pgr	6016.67	-0.968284	0.155024	-6.24602	4.21054e-10	5.72467e-08	ENSMUSG00000031870	4288.33	4106.33	4030.76	3942	8758.86	9020.76	5202.5	8925.77		ENSMUSG00000031870	Pgr	8858.51	1.42205	0.308853	4.60431	4.13835e-06	1.84141e-05	ENSMUSG00000031870	3110.43	4251.3	4373.08	11188.1	12746.1	3532.33
ENSMUSG00000031891	Hsd11b2	8049.97	-2.14695	0.230555	-9.31212	1.25302e-20	1.07328e-17	ENSMUSG00000031891	2992	3521	3436.06	2027	12389.4	20839.8	8314.99	11757.8		ENSMUSG00000031891	Hsd11b2	4211.71	4.38247	0.279374	15.6867	1.8646e-55	3.27052e-53	ENSMUSG00000031891	145.009	396.98	315.251	4985.74	5534	5495.92
ENSMUSG00000031932	Gpr83	685.396	-0.518961	0.161864	-3.20615	0.00134525	0.0223959	ENSMUSG00000031932	750	705	455	443	718.007	827.999	708	890		ENSMUSG00000031932	Gpr83	162.353	4.36397	0.574608	7.59469	3.08535e-14	3.68741e-13	ENSMUSG00000031932	12	11	3	131	272	140
ENSMUSG00000031937	Vstm5	48.9435	-1.3674	0.395579	-3.45672	0.000546799	0.0111125	ENSMUSG00000031937	43	29	17	23	51	75	92	53		ENSMUSG00000031937	Vstm5	87.0141	2.06953	0.323276	6.40174	1.53616e-10	1.2306e-09	ENSMUSG00000031937	40.001	29	30	136	88	162
ENSMUSG00000031938	4931406C07Rik	961.721	-0.707221	0.139347	-5.07526	3.86972e-07	2.55954e-05	ENSMUSG00000031938	808.999	871.01	677.001	672.999	930.006	1219.05	1099	1378.7		ENSMUSG00000031938	4931406C07Rik	1049.2	0.352851	0.120021	2.93991	0.00328309	0.00834111	ENSMUSG00000031938	819.764	1006.41	847.509	1248.98	981.405	988
ENSMUSG00000031963	Bmper	427.741	1.46594	0.186878	7.84437	4.35145e-15	1.7336e-12	ENSMUSG00000031963	723	762	657	391	279	182	158	331		ENSMUSG00000031963	Bmper	50.6645	1.10054	0.490961	2.24161	0.0249866	0.049911	ENSMUSG00000031963	21	71	15	63	83	54
ENSMUSG00000032064	Dixdc1	533.732	-0.5377	0.171681	-3.13197	0.00173635	0.0273144	ENSMUSG00000032064	579	547	337.001	455.001	581	606	573	541		ENSMUSG00000032064	Dixdc1	570.147	-1.22455	0.351413	-3.48465	0.000492782	0.00150059	ENSMUSG00000032064	756.009	1229.49	1032.77	472.094	430	134
ENSMUSG00000032068	Plet1	1780.05	-2.45756	0.346585	-7.09078	1.33358e-12	3.006e-10	ENSMUSG00000032068	991	462	447	363	1649	3558.34	4139.97	2252		ENSMUSG00000032068	Plet1	14863.3	1.8201	0.228817	7.95437	1.80047e-15	2.40459e-14	ENSMUSG00000032068	3729.38	5942.64	6585.4	17942.6	13960.8	19039.5
ENSMUSG00000032091	Tmprss4	1637.01	-0.85209	0.270115	-3.15455	0.00160748	0.0257844	ENSMUSG00000032091	1595	1173.72	1285	735	1438	2048	2667	1917		ENSMUSG00000032091	Tmprss4	3232.14	4.9301	0.378107	13.0389	7.35165e-39	5.68888e-37	ENSMUSG00000032091	260	148.064	83.008	5251.66	4017.34	5809.33
ENSMUSG00000032218	Ccnb2	849.301	0.536227	0.179722	2.98365	0.00284834	0.0395794	ENSMUSG00000032218	933	1006	1211	954	797	640	436	886		ENSMUSG00000032218	Ccnb2	375.8	2.89091	0.541036	5.34328	9.12793e-08	5.25013e-07	ENSMUSG00000032218	177.017	53	95.619	877.63	485.168	960.744
ENSMUSG00000032231	Anxa2	11296.2	-0.355435	0.104491	-3.40159	0.000669944	0.0130567	ENSMUSG00000032231	9415.87	11167.8	9969.83	9738.92	13221.6	13976	9308.99	13901		ENSMUSG00000032231	Anxa2	20085.8	1.94421	0.242334	8.02286	1.03315e-15	1.40425e-14	ENSMUSG00000032231	9975.53	9433.06	7099.98	24782.1	25875.6	42818.1
ENSMUSG00000032232	Cgnl1	5229.83	-0.79347	0.0843848	-9.403	5.30271e-21	5.33726e-18	ENSMUSG00000032232	4054.11	3987.05	3982	3713.62	6183.94	6401.96	5965.21	7283.63		ENSMUSG00000032232	Cgnl1	6707.39	0.343625	0.134632	2.55233	0.0107004	0.0237518	ENSMUSG00000032232	4094.01	5350.6	5946.74	7772.17	6500.98	4959.62
ENSMUSG00000032246	Calml4	155.563	-0.852987	0.250978	-3.39865	0.000677204	0.0131832	ENSMUSG00000032246	75	161	119.999	101	172	248.001	173	187.999		ENSMUSG00000032246	Calml4	364.608	1.35033	0.284788	4.74153	2.12112e-06	9.90734e-06	ENSMUSG00000032246	292.005	163.001	177.899	429.996	469	708.922
ENSMUSG00000032313	Tmem266	165.864	-1.40896	0.378572	-3.72178	0.000197822	0.00483437	ENSMUSG00000032313	132	113	53	76	158	198	348	195		ENSMUSG00000032313	Tmem266	363.924	3.07466	0.215675	14.256	4.11391e-46	4.67691e-44	ENSMUSG00000032313	60	64	71	551.479	543	441
ENSMUSG00000032327	Stra6	2402.75	0.888126	0.200031	4.43995	8.99813e-06	0.000375054	ENSMUSG00000032327	2698	3384.48	3844	2816	1873.02	1315	1191	2283		ENSMUSG00000032327	Stra6	453.302	-4.26019	0.361388	-11.7884	4.47946e-32	2.20583e-30	ENSMUSG00000032327	885.572	869.102	1227.52	65	33	47.123
ENSMUSG00000032349	Elovl5	3993.06	-0.527935	0.144958	-3.64198	0.000270545	0.00626311	ENSMUSG00000032349	4056.77	3339	3678	2443	4071.71	4797.1	4717.08	4755.22		ENSMUSG00000032349	Elovl5	6385.91	0.721992	0.137877	5.23648	1.63665e-07	9.0954e-07	ENSMUSG00000032349	3561.37	4499.26	4099.51	7649.44	5836	4689.93
ENSMUSG00000032369	Plscr1	483.139	-0.543771	0.161038	-3.37667	0.000733685	0.014059	ENSMUSG00000032369	430	418	399	304	535	670.747	536.388	577		ENSMUSG00000032369	Plscr1	1330.48	1.42706	0.229692	6.21292	5.20076e-10	3.90629e-09	ENSMUSG00000032369	715.999	668.999	623.435	1847.52	1301.1	1944.1
ENSMUSG00000032394	Igdcc3	93.6037	0.862304	0.225566	3.82285	0.00013192	0.00346614	ENSMUSG00000032394	108.13	127	129	110	78	74.001	39	85.999		ENSMUSG00000032394	Igdcc3	93.6881	-1.93187	0.305607	-6.32142	2.59172e-10	2.0157e-09	ENSMUSG00000032394	134.019	184.999	146.822	31	45	31
ENSMUSG00000032397	Tipin	823.517	0.414626	0.132867	3.1206	0.00180481	0.02821	ENSMUSG00000032397	971.001	925.999	1078	697.013	788	752	522	897.999		ENSMUSG00000032397	Tipin	552.1	0.928284	0.246356	3.76806	0.000164519	0.000552608	ENSMUSG00000032397	486.101	421	431.747	690	542	898.151
ENSMUSG00000032412	Atp1b3	6737.19	-0.47734	0.0877921	-5.43716	5.41371e-08	4.56858e-06	ENSMUSG00000032412	5921	6457.02	5785.92	5077.82	7108.62	8646.65	6448	8452.1		ENSMUSG00000032412	Atp1b3	7871.02	1.29495	0.159048	8.14192	3.89053e-16	5.46961e-15	ENSMUSG00000032412	4494.78	5134.22	3913.89	9810.91	8583.68	11290.6
ENSMUSG00000032420	Nt5e	990.819	0.624573	0.122615	5.09379	3.5098e-07	2.36718e-05	ENSMUSG00000032420	1394	1232	1132.85	1148	649	859.999	664.999	903		ENSMUSG00000032420	Nt5e	1198.52	-2.84717	0.306687	-9.28364	1.63787e-20	3.47519e-19	ENSMUSG00000032420	2546.99	2731.26	2073.35	384.001	352	230.121
ENSMUSG00000032496	Ltf	2065.44	-4.60856	0.961617	-4.79251	1.6471e-06	9.43694e-05	ENSMUSG00000032496	375.001	108	59	25	1355	8304.7	5583.86	1961.95		ENSMUSG00000032496	Ltf	70340.3	5.39967	0.593148	9.10342	8.75318e-20	1.74467e-18	ENSMUSG00000032496	4116.05	2174.25	581.356	95804.7	76692.5	125088
ENSMUSG00000032515	Csrnp1	314.871	0.627982	0.183835	3.41601	0.000635461	0.0125416	ENSMUSG00000032515	356	398.999	439	285	279	243	229	268		ENSMUSG00000032515	Csrnp1	225.961	0.810989	0.341026	2.37809	0.0174027	0.0364087	ENSMUSG00000032515	85	259.259	179.053	228.116	249	248.023
ENSMUSG00000032572	Col6a4	13459.5	-3.04334	0.17865	-17.0352	4.50155e-65	3.8558e-61	ENSMUSG00000032572	2378	2553.91	2385	4308.01	23341.2	42559.7	17509.7	19735.4		ENSMUSG00000032572	Col6a4	40346.4	3.74418	0.270617	13.8357	1.55249e-43	1.48146e-41	ENSMUSG00000032572	3373.45	3472.03	5181	57101.6	70270.6	44084.8
ENSMUSG00000032625	Thsd7a	1177.43	1.26633	0.176996	7.15456	8.394e-13	1.96983e-10	ENSMUSG00000032625	1735	1596	1687	1491	765	760	457	857		ENSMUSG00000032625	Thsd7a	165.822	-1.68291	0.407009	-4.13482	3.55237e-05	0.000134673	ENSMUSG00000032625	178.005	304.035	236	116.001	115.001	29
ENSMUSG00000032649	Colgalt2	186.325	-1.61503	0.317557	-5.0858	3.6608e-07	2.44855e-05	ENSMUSG00000032649	87	111	48	124	249	395.151	195	272		ENSMUSG00000032649	Colgalt2	412.329	2.49281	0.267879	9.30574	1.33068e-20	2.83975e-19	ENSMUSG00000032649	80	146	103	658.021	638	395
ENSMUSG00000032719	Sbspon	201.148	-1.39458	0.325695	-4.28185	1.85345e-05	0.000679902	ENSMUSG00000032719	202	124	66	68	206	313	281	351		ENSMUSG00000032719	Sbspon	229.106	-2.49358	0.281337	-8.86332	7.76696e-19	1.41488e-17	ENSMUSG00000032719	279	578.005	710.699	91.001	76	78
ENSMUSG00000032883	Acsl3	806.229	-0.716037	0.165074	-4.33768	1.43995e-05	0.00055309	ENSMUSG00000032883	724.431	693.315	598	574	720.072	982.689	903.999	1176.97		ENSMUSG00000032883	Acsl3	3311.15	2.47827	0.16584	14.9437	1.71153e-50	2.38797e-48	ENSMUSG00000032883	956.536	1161.82	1035.91	6123.93	4349.75	5150.22
ENSMUSG00000033007	Asic4	7.9239	3.07002	0.897588	3.4203	0.000625514	0.0123881	ENSMUSG00000033007	13	28	5	10	1	3	1	2		ENSMUSG00000033007	Asic4	6.33171	-3.0334	1.03314	-2.9361	0.00332372	0.00843136	ENSMUSG00000033007	6	34	16	4	0	2
ENSMUSG00000033060	Lmo7	456.926	-0.54519	0.159769	-3.41236	0.000644031	0.0126669	ENSMUSG00000033060	362	412.001	341	392.999	417.998	619.015	557.999	539		ENSMUSG00000033060	Lmo7	1355.19	1.9538	0.261428	7.47357	7.80464e-14	9.01744e-13	ENSMUSG00000033060	485	830.972	622.873	2068.43	2365	1324
ENSMUSG00000033083	Tbc1d4	1063.57	0.512563	0.102047	5.02281	5.09206e-07	3.26712e-05	ENSMUSG00000033083	1252	1305	1329	1159.99	895.999	936.001	793	850.001		ENSMUSG00000033083	Tbc1d4	529.36	-1.04027	0.14171	-7.34084	2.12256e-13	2.33241e-12	ENSMUSG00000033083	632.697	923.186	679.207	467.995	383.001	241
ENSMUSG00000033088	Triobp	1252.99	-0.494072	0.111782	-4.41997	9.87125e-06	0.000400721	ENSMUSG00000033088	796.998	1121	1070.27	1189	1567.01	1631	1347	1350.09		ENSMUSG00000033088	Triobp	3085.47	1.25932	0.149983	8.39639	4.60431e-17	7.10792e-16	ENSMUSG00000033088	1031.63	1863	1886.61	4126	4079	2800.68
ENSMUSG00000033161	Atp1a1	14171.3	-0.902427	0.103699	-8.70234	3.251e-18	1.79655e-15	ENSMUSG00000033161	10724.8	10685.5	9755.56	9151.51	16574	21545.2	15899.3	18649.2		ENSMUSG00000033161	Atp1a1	26531.8	1.38809	0.242287	5.72912	1.00956e-08	6.59093e-08	ENSMUSG00000033161	7814.25	17072	14801.6	36498.8	32319.3	30730.5
ENSMUSG00000033227	Wnt6	155.626	2.80518	0.490138	5.72323	1.04515e-08	1.01155e-06	ENSMUSG00000033227	200	269	270	284	30	21	13	106		ENSMUSG00000033227	Wnt6	168.195	-5.21051	0.472413	-11.0296	2.75159e-28	1.06462e-26	ENSMUSG00000033227	309	646.941	702.117	12	11	22
ENSMUSG00000033306	Lpp	7383.39	-0.541623	0.172326	-3.14301	0.00167219	0.0265914	ENSMUSG00000033306	5845.22	8198.99	4399	6235.02	8571.04	8721.24	6790.81	10425.6		ENSMUSG00000033306	Lpp	7553.66	1.06207	0.262948	4.03911	5.36553e-05	0.000196807	ENSMUSG00000033306	3401.86	5088.56	4188.79	10228.8	10128	3464.35
ENSMUSG00000033350	Chst2	402.171	0.581561	0.14307	4.06488	4.80573e-05	0.00152176	ENSMUSG00000033350	501	493	562	412.029	348	289	310	315		ENSMUSG00000033350	Chst2	180.162	-0.860118	0.32877	-2.61617	0.00889233	0.020211	ENSMUSG00000033350	142.213	364.001	335.944	169.039	135	107
ENSMUSG00000033644	Piwil2	62.0448	-0.894523	0.232778	-3.84282	0.000121631	0.00323047	ENSMUSG00000033644	48	51.997	44	37	75	85	63	90		ENSMUSG00000033644	Piwil2	229.016	1.51907	0.201767	7.52882	5.11995e-14	6.006e-13	ENSMUSG00000033644	93	144	115.003	327.367	335	244
ENSMUSG00000033684	Qsox1	3499.73	-0.416409	0.132919	-3.13279	0.00173152	0.0272635	ENSMUSG00000033684	3453.99	3483.04	2547.33	2590.02	4090.95	3889.46	3709.34	4226.52		ENSMUSG00000033684	Qsox1	6770.13	3.03959	0.189699	16.0233	8.79148e-58	1.741e-55	ENSMUSG00000033684	907.767	1639.85	1418.26	9623.57	9249.63	11130.8
ENSMUSG00000033685	Ucp2	3242.22	-0.417763	0.126631	-3.29906	0.000970093	0.0175118	ENSMUSG00000033685	2752	3035.06	2984.94	2653	3189.77	4327.94	3707.04	3193		ENSMUSG00000033685	Ucp2	5893.27	1.02275	0.170739	5.99012	2.0968e-09	1.48014e-08	ENSMUSG00000033685	3170.45	3947.99	3933.01	7107.91	4931	8069.16
ENSMUSG00000033715	Akr1c14	2556.34	-3.04164	0.300367	-10.1264	4.21838e-24	5.55886e-21	ENSMUSG00000033715	445	620	340	823	3891.01	6117.08	2888.91	4989.14		ENSMUSG00000033715	Akr1c14	9256.55	3.67161	0.302299	12.1457	6.04988e-34	3.34596e-32	ENSMUSG00000033715	967.018	873.923	1056.33	14942.4	13221.8	5122.37
ENSMUSG00000033885	Pxk	1834.23	-0.348446	0.0912655	-3.81794	0.000134572	0.00351962	ENSMUSG00000033885	1852	1779	1446.43	1518.53	2126	2087.85	1688	2205.15		ENSMUSG00000033885	Pxk	1693.35	1.03982	0.277541	3.74653	0.000179301	0.000598655	ENSMUSG00000033885	440.155	1222.58	1119.76	2077.39	1880	1182
ENSMUSG00000033960	Jcad	2856.81	1.09379	0.149131	7.33442	2.22678e-13	5.77983e-11	ENSMUSG00000033960	4313	4487	3995.06	3182.02	1959	1638	1245.77	2413		ENSMUSG00000033960	Jcad	825.678	-1.32056	0.369715	-3.57184	0.000354484	0.00111355	ENSMUSG00000033960	453.049	2114.04	1613.59	627	619.54	239
ENSMUSG00000033985	Tesk2	164.205	0.514479	0.156451	3.28843	0.00100749	0.0180726	ENSMUSG00000033985	213.022	184.218	184.851	181.176	131.668	136.014	117.202	166		ENSMUSG00000033985	Tesk2	175.438	-0.724875	0.250267	-2.8964	0.0037747	0.00943521	ENSMUSG00000033985	186.564	267.565	253.683	165.928	137.421	92.874
ENSMUSG00000033998	Kcnk1	1135.01	-0.848147	0.284928	-2.97671	0.0029136	0.0403174	ENSMUSG00000033998	1099	643	1071	474	1043	1469.04	1801	1382.88		ENSMUSG00000033998	Kcnk1	3055.68	0.764235	0.206403	3.70263	0.000213377	0.000700367	ENSMUSG00000033998	1945.74	2594.99	2383.56	4360.85	2874	3191.81
ENSMUSG00000034039	Prss29	21660	2.46358	0.331193	7.43848	1.01847e-13	2.76944e-11	ENSMUSG00000034039	52728.9	35728	21915.9	34230	7354.23	3120.39	8210.84	7577.05		ENSMUSG00000034039	Prss29	8.2502	3.72767	1.41802	2.62878	0.00856923	0.0195565	ENSMUSG00000034039	0	0	1	3	6	4
ENSMUSG00000034112	Atp2c2	243.021	-5.01004	0.77544	-6.4609	1.0408e-10	1.63578e-08	ENSMUSG00000034112	27	12	16	3	110	741	624.001	393		ENSMUSG00000034112	Atp2c2	2797.58	6.59715	0.320852	20.5614	6.09018e-94	6.23127e-91	ENSMUSG00000034112	4.001	95.022	39.014	5540.8	3916	4548.05
ENSMUSG00000034157	Cipc	1084.01	-0.688017	0.15572	-4.4183	9.94802e-06	0.000402883	ENSMUSG00000034157	1034	955.001	742	676	1062	1476	1363	1346		ENSMUSG00000034157	Cipc	1663.24	1.43717	0.148826	9.65668	4.60552e-22	1.10156e-20	ENSMUSG00000034157	791.22	1058.71	827	2731.24	1917	1887
ENSMUSG00000034171	Faah	222.61	-0.937332	0.198552	-4.72085	2.34864e-06	0.000128135	ENSMUSG00000034171	187.999	157	187	106.999	209.999	304	309.999	310		ENSMUSG00000034171	Faah	585.306	-0.948982	0.236236	-4.01709	5.89209e-05	0.00021471	ENSMUSG00000034171	1009.42	847.006	683.007	545.983	308.999	450.042
ENSMUSG00000034205	Loxl2	5191.03	-0.849239	0.165182	-5.14125	2.72922e-07	1.89288e-05	ENSMUSG00000034205	3288.07	4533.38	3222.87	3970.54	7745.3	7702.51	4470.19	6754.33		ENSMUSG00000034205	Loxl2	3600.1	3.28573	0.252898	12.9923	1.35272e-38	1.01273e-36	ENSMUSG00000034205	361.521	686.234	560.397	4954.44	6120.47	3249.54
ENSMUSG00000034266	Batf	104.96	-1.01902	0.188357	-5.41007	6.30018e-08	5.2648e-06	ENSMUSG00000034266	64	76	71	65	133	169	113	156		ENSMUSG00000034266	Batf	94.0811	0.806423	0.338987	2.37892	0.0173636	0.0363516	ENSMUSG00000034266	83	53	65	84	108	136
ENSMUSG00000034282	Evpl	104.246	-1.39992	0.332992	-4.20408	2.62152e-05	0.000925963	ENSMUSG00000034282	56	47	72	46	90	201	210	122		ENSMUSG00000034282	Evpl	1204.25	1.55819	0.484757	3.21437	0.00130731	0.00362273	ENSMUSG00000034282	541	932.026	569.363	789.353	2460.59	2045
ENSMUSG00000034317	Trim59	1300.77	0.865237	0.232769	3.71715	0.000201484	0.00490288	ENSMUSG00000034317	1934	1531	1873	1445	1060	649	607	1390		ENSMUSG00000034317	Trim59	350.302	0.810297	0.299391	2.70648	0.00680007	0.0159172	ENSMUSG00000034317	305.998	228.022	314.076	508.143	386	338
ENSMUSG00000034320	Slc26a2	808.655	-0.365823	0.117456	-3.11456	0.00184217	0.0286373	ENSMUSG00000034320	874.094	720	661.924	642	880.059	1017.86	737.212	949.022		ENSMUSG00000034320	Slc26a2	915.799	0.596433	0.219918	2.71207	0.00668653	0.0156874	ENSMUSG00000034320	569.822	718.639	767.162	1083.62	1221.28	544.058
ENSMUSG00000034401	Spata6	837.977	0.467132	0.139665	3.34466	0.000823834	0.0153403	ENSMUSG00000034401	931.002	1002	1181	897.998	679	736	621.999	682		ENSMUSG00000034401	Spata6	600.204	-0.609833	0.197547	-3.08703	0.00202168	0.00539379	ENSMUSG00000034401	735.041	645.527	720.464	583.065	539.001	331.999
ENSMUSG00000034430	Zxdc	736.734	-0.890845	0.172613	-5.16093	2.4573e-07	1.73951e-05	ENSMUSG00000034430	512	588.001	604	462.001	892	1291	657	864.001		ENSMUSG00000034430	Zxdc	1636.74	1.48497	0.18497	8.02816	9.89435e-16	1.34881e-14	ENSMUSG00000034430	598.876	993.011	847.194	2041.8	2053	1639.74
ENSMUSG00000034435	Tmem30b	382.404	-0.778919	0.265121	-2.93797	0.00330368	0.0441461	ENSMUSG00000034435	375	215	310	241	340	470	633	434		ENSMUSG00000034435	Tmem30b	1168.13	1.49257	0.265184	5.62844	1.81852e-08	1.14973e-07	ENSMUSG00000034435	317.008	762.075	565.909	1589.64	1363	1126.8
ENSMUSG00000034612	Chst11	1540.84	-1.28546	0.114845	-11.193	4.41279e-29	7.55954e-26	ENSMUSG00000034612	1102	945	810	814	2161	2489	1726	2252.16		ENSMUSG00000034612	Chst11	1826.45	1.54793	0.268274	5.76997	7.92839e-09	5.24864e-08	ENSMUSG00000034612	379	955.799	934.003	2384.32	2304	1342.67
ENSMUSG00000034640	Tiparp	1892.38	-1.00517	0.218188	-4.60692	4.08687e-06	0.000198335	ENSMUSG00000034640	1738	1527	1148	863	2602.56	3330.24	1591	2352.24		ENSMUSG00000034640	Tiparp	1372.01	1.32695	0.260488	5.09411	3.50384e-07	1.849e-06	ENSMUSG00000034640	578.99	883.576	927.292	2238.03	2021	867.752
ENSMUSG00000034762	Glis1	33.2859	1.88062	0.529031	3.55484	0.00037821	0.00826507	ENSMUSG00000034762	49.999	58	62	53	12	6	6	30		ENSMUSG00000034762	Glis1	31.084	-3.69529	0.859656	-4.29857	1.71901e-05	6.8824e-05	ENSMUSG00000034762	59	126	103.335	1	10	10
ENSMUSG00000034796	Cpne7	281.306	-1.09666	0.146375	-7.49214	6.77611e-14	1.90298e-11	ENSMUSG00000034796	172	239	171	152	412.065	434.053	313	360.999		ENSMUSG00000034796	Cpne7	74.4907	-1.51171	0.561899	-2.69035	0.0071377	0.0166336	ENSMUSG00000034796	147	57.707	93.001	31	29.001	34
ENSMUSG00000034853	Acot11	982.549	1.32215	0.265517	4.97956	6.37299e-07	4.04355e-05	ENSMUSG00000034853	1400	1506	1409	1288	481	379.001	389	1056		ENSMUSG00000034853	Acot11	675.763	0.793712	0.242616	3.27148	0.00106988	0.00302208	ENSMUSG00000034853	285.001	624.394	301.427	736	752	429
ENSMUSG00000034875	Nudt19	604.785	-0.428355	0.140559	-3.0475	0.00230752	0.0337566	ENSMUSG00000034875	628	544.628	612	363	654	641.993	674	730		ENSMUSG00000034875	Nudt19	964.949	1.20612	0.159489	7.56244	3.95584e-14	4.6882e-13	ENSMUSG00000034875	538	525.178	495.441	1151.25	1005.98	1466.01
ENSMUSG00000034917	Tjp3	167.421	-1.41555	0.445923	-3.17442	0.00150138	0.0244488	ENSMUSG00000034917	109	64.001	111.999	76	93.999	309.999	362.999	159		ENSMUSG00000034917	Tjp3	2451	1.57755	0.254152	6.20712	5.39628e-10	4.0482e-09	ENSMUSG00000034917	1146.09	1148.65	829.003	3156.72	2370	3217.62
ENSMUSG00000034926	Dhcr24	2443.6	-1.05497	0.222016	-4.75178	2.01635e-06	0.000112149	ENSMUSG00000034926	1523	1829	1721.2	1302.01	1933	4183.02	3560.79	3464		ENSMUSG00000034926	Dhcr24	15870.8	6.04357	0.398498	15.1659	5.95156e-52	8.83951e-50	ENSMUSG00000034926	134	539.601	641.322	31389.9	20534	26035.6
ENSMUSG00000035104	Eva1a	163.218	-0.822452	0.221316	-3.71618	0.000202256	0.00491467	ENSMUSG00000035104	127	134	128	90	161.001	253	208	196		ENSMUSG00000035104	Eva1a	519.411	2.55584	0.202275	12.6355	1.34535e-36	9.04279e-35	ENSMUSG00000035104	97	145	162	791.014	664	648
ENSMUSG00000035184	Fam124a	453.036	-1.21116	0.255721	-4.73623	2.17725e-06	0.000119547	ENSMUSG00000035184	303	316	205	293	489	865	525	552		ENSMUSG00000035184	Fam124a	446.425	0.978538	0.204904	4.77558	1.79186e-06	8.45089e-06	ENSMUSG00000035184	251.232	357.052	342.087	526.999	444.116	558.001
ENSMUSG00000035189	Ano4	173.535	-1.71335	0.337671	-5.07402	3.89489e-07	2.56041e-05	ENSMUSG00000035189	57	110	67.009	101	240.999	452	158.091	194.999		ENSMUSG00000035189	Ano4	441.047	-1.84945	0.358813	-5.15435	2.54516e-07	1.37622e-06	ENSMUSG00000035189	1011.93	1254.23	743	386	238	118
ENSMUSG00000035246	Pcyt1b	632.23	-0.926311	0.290586	-3.18773	0.00143393	0.0235577	ENSMUSG00000035246	734	584	264	306	717.001	646.248	982	753		ENSMUSG00000035246	Pcyt1b	664.207	1.36949	0.218518	6.26716	3.67701e-10	2.80877e-09	ENSMUSG00000035246	329	321	303.963	994.731	688	582.341
ENSMUSG00000035305	Ror1	1007.89	0.985672	0.258344	3.81535	0.000135993	0.00354595	ENSMUSG00000035305	1496	1546	1465	1009	844	450	376	1046		ENSMUSG00000035305	Ror1	213.268	-0.985062	0.35003	-2.81423	0.00488948	0.011894	ENSMUSG00000035305	143	307	371	140	180	54
ENSMUSG00000035357	Pdzrn3	1405.69	0.579983	0.117311	4.94398	7.65422e-07	4.75088e-05	ENSMUSG00000035357	1828	1662	1656	1596.2	1212	1143	842	1348		ENSMUSG00000035357	Pdzrn3	995.255	-1.05445	0.209707	-5.02821	4.95085e-07	2.55692e-06	ENSMUSG00000035357	1053.97	1790.8	1701.27	900.883	747	380.131
ENSMUSG00000035365	Parpbp	489.486	0.744606	0.224532	3.31625	0.000912332	0.0166978	ENSMUSG00000035365	677	593	733.997	494.007	395	363	227	449		ENSMUSG00000035365	Parpbp	96.6818	2.35753	0.566419	4.16217	3.15236e-05	0.0001204	ENSMUSG00000035365	56	19	21.747	220.004	119	117
ENSMUSG00000035407	Kank4	364.043	1.23293	0.299824	4.11216	3.91978e-05	0.00129883	ENSMUSG00000035407	513	474	456	579	333	138	118	300		ENSMUSG00000035407	Kank4	161.089	-2.9048	0.369812	-7.8548	4.00403e-15	5.18217e-14	ENSMUSG00000035407	186	601.211	474.044	65	57	34
ENSMUSG00000035493	Tgfbi	5784.17	0.585501	0.0998772	5.86221	4.56737e-09	4.95213e-07	ENSMUSG00000035493	8042.51	7044.19	6659	6494.65	4980.57	4210.79	3942.56	5154.83		ENSMUSG00000035493	Tgfbi	17817.5	-3.97254	0.354055	-11.2201	3.24806e-29	1.34125e-27	ENSMUSG00000035493	40240.8	46434.5	50115.4	1852.76	3280.72	2806.79
ENSMUSG00000035547	Capn5	739.576	-1.13706	0.237407	-4.78947	1.67223e-06	9.51728e-05	ENSMUSG00000035547	486	485	523	427	712	1182.5	1183	757		ENSMUSG00000035547	Capn5	5254.61	3.05694	0.186231	16.4148	1.49898e-60	3.53932e-58	ENSMUSG00000035547	770.041	1210.56	1098.67	8599.96	6740.03	5696.2
ENSMUSG00000035615	Frmpd1	54.3426	2.4052	0.296467	8.1129	4.9427e-16	2.11683e-13	ENSMUSG00000035615	100	97	86	68	13	18	21	20		ENSMUSG00000035615	Frmpd1	15.2451	-1.6979	0.575159	-2.95205	0.00315669	0.00805776	ENSMUSG00000035615	24	21	22	9	6	4
ENSMUSG00000035638	Muc20	141.724	-2.38666	0.3856	-6.18948	6.03643e-10	7.83852e-08	ENSMUSG00000035638	66	48	42	33	93	306	283	223		ENSMUSG00000035638	Muc20	1543.6	4.17601	0.365247	11.4334	2.84778e-30	1.26685e-28	ENSMUSG00000035638	185	113	67	2434.5	1515	1867
ENSMUSG00000035852	Misp	359.558	-1.85386	0.334467	-5.54273	2.97798e-08	2.67098e-06	ENSMUSG00000035852	148	136.001	209	125	217.001	715.999	705.111	642		ENSMUSG00000035852	Misp	1019.59	1.12017	0.246948	4.53607	5.73127e-06	2.48828e-05	ENSMUSG00000035852	547.829	606.487	559.249	1096.95	879.001	1169
ENSMUSG00000035861	Tmprss11b	31.3296	-3.662	0.580006	-6.31373	2.72392e-10	3.92129e-08	ENSMUSG00000035861	6.174	6	5	2	33	111	35	52		ENSMUSG00000035861	Tmprss11b	1301.01	8.93389	0.808409	11.0512	2.16298e-28	8.4219e-27	ENSMUSG00000035861	1	9	5.006	1147.08	3854.15	1093.01
ENSMUSG00000035936	Aldh5a1	569.422	0.958292	0.156817	6.11088	9.90825e-10	1.22999e-07	ENSMUSG00000035936	866	827.212	825	586	401	346	274	512		ENSMUSG00000035936	Aldh5a1	362.16	-0.9978	0.131867	-7.56672	3.82758e-14	4.54205e-13	ENSMUSG00000035936	454.08	658.89	622.323	296.059	251.085	241
ENSMUSG00000036006	Ripor2	2335.66	-1.80453	0.23923	-7.54307	4.59023e-14	1.35578e-11	ENSMUSG00000036006	1079.27	1293.4	1018.96	867.391	3597.33	5487.84	2378.7	2787.08		ENSMUSG00000036006	Ripor2	839.277	2.90771	0.301555	9.64241	5.29324e-22	1.26277e-20	ENSMUSG00000036006	132.981	148.462	148.369	1189.9	1182.77	533.208
ENSMUSG00000036030	Prtg	239.623	1.11724	0.200322	5.57723	2.44377e-08	2.23873e-06	ENSMUSG00000036030	319	313	407.991	294	194	131	107	168		ENSMUSG00000036030	Prtg	108.454	-3.33121	0.618214	-5.38844	7.10721e-08	4.15008e-07	ENSMUSG00000036030	293	295	460.13	16	15	8
ENSMUSG00000036046	5031439G07Rik	2527.67	-0.787586	0.132463	-5.94571	2.75266e-09	3.20788e-07	ENSMUSG00000036046	1869	1835	1877.05	1846.7	2892.77	3735.64	2888.34	3202.89		ENSMUSG00000036046	5031439G07Rik	5082.3	1.94263	0.178683	10.872	1.56803e-27	5.81055e-26	ENSMUSG00000036046	1174.05	2380.7	2033.11	7722.76	6672.94	4890.97
ENSMUSG00000036054	Sugp2	1174	-0.318188	0.10462	-3.04138	0.00235499	0.0342183	ENSMUSG00000036054	1081	1191.57	1066	994.001	1289	1264.03	1122.78	1353		ENSMUSG00000036054	Sugp2	1455.28	0.462526	0.18539	2.49488	0.0126	0.0273777	ENSMUSG00000036054	912.082	1445.76	1148.2	1455.02	1560.38	1169.15
ENSMUSG00000036078	Sigmar1	1186.52	0.316569	0.103473	3.05942	0.00221763	0.032646	ENSMUSG00000036078	1360	1427	1410	1085	1087	1085	844.058	1246		ENSMUSG00000036078	Sigmar1	1063.42	1.07975	0.187987	5.74378	9.2586e-09	6.08116e-08	ENSMUSG00000036078	350.343	808.32	698.906	1350.65	1201	1202.2
ENSMUSG00000036136	Fam110c	235.904	-1.44207	0.219387	-6.57319	4.9248e-11	8.52189e-09	ENSMUSG00000036136	149	126	151	87	274	314	367	412		ENSMUSG00000036136	Fam110c	442.512	1.04972	0.227245	4.61932	3.85005e-06	1.72606e-05	ENSMUSG00000036136	286	312.038	166.964	597	516	339
ENSMUSG00000036172	Cd200r3	13.7469	-1.80341	0.607299	-2.96956	0.00298226	0.0410354	ENSMUSG00000036172	7.824	4.735	4.382	11.144	20.539	16.79	13.526	15.73		ENSMUSG00000036172	Cd200r3	170.463	5.00325	0.398434	12.5573	3.62467e-36	2.35885e-34	ENSMUSG00000036172	6	14.603	10.31	241.124	260.784	219.271
ENSMUSG00000036242	Armh4	783.557	0.778422	0.205986	3.779	0.00015746	0.00399621	ENSMUSG00000036242	1068	858	1066	1136	692	635	281	671		ENSMUSG00000036242	Armh4	309.119	-1.21602	0.307299	-3.95714	7.58524e-05	0.000271755	ENSMUSG00000036242	476	645.532	552.17	284.063	233	138
ENSMUSG00000036330	Slc18a1	47.0832	-1.87974	0.628453	-2.99106	0.00278012	0.0387835	ENSMUSG00000036330	40	22	11	12	30	60	88	50		ENSMUSG00000036330	Slc18a1	96.2323	2.609	0.488367	5.34229	9.17807e-08	5.27567e-07	ENSMUSG00000036330	16	12	17	146	115	80
ENSMUSG00000036381	P2ry14	607.47	-2.05892	0.290867	-7.07858	1.45637e-12	3.24013e-10	ENSMUSG00000036381	227	190.999	174	293	901.001	1579.94	735.999	854.999		ENSMUSG00000036381	P2ry14	1196.47	1.65399	0.283343	5.83741	5.30178e-09	3.56101e-08	ENSMUSG00000036381	553	346.623	520.308	1468.58	1541	1064.37
ENSMUSG00000036402	Gng12	11525.3	-0.966358	0.18838	-5.12984	2.89983e-07	1.99019e-05	ENSMUSG00000036402	12258.7	8172.42	6647.52	5978.37	14557.6	13519.6	15342.4	14681.6		ENSMUSG00000036402	Gng12	21889.8	3.84205	0.120264	31.9469	5.96495e-224	5.49282e-220	ENSMUSG00000036402	2059.26	2879.29	3000.53	32334.9	24937.6	19038
ENSMUSG00000036412	Arsi	376.797	-1.38829	0.316666	-4.38408	1.16478e-05	0.000456612	ENSMUSG00000036412	125	227	162	314	690	780	312	450		ENSMUSG00000036412	Arsi	929.559	2.57868	0.211811	12.1744	4.25413e-34	2.38141e-32	ENSMUSG00000036412	201	252.232	258	1298.2	1572.99	1081
ENSMUSG00000036499	Eea1	2283.48	-0.463876	0.11803	-3.93015	8.48939e-05	0.00240383	ENSMUSG00000036499	2157	2273.16	1658	1846.09	2511	2379	2493.21	2895.66		ENSMUSG00000036499	Eea1	2422.13	0.929764	0.265936	3.4962	0.000471934	0.00144331	ENSMUSG00000036499	1077.79	1892.59	1576.65	3650.57	2713.75	1087
ENSMUSG00000036523	Greb1	2935.05	-2.53792	0.196269	-12.9308	3.01757e-38	9.15267e-35	ENSMUSG00000036523	1329	979.001	829	671.582	3933.62	5674.88	4050.51	4616.05		ENSMUSG00000036523	Greb1	4393.22	2.80107	0.389484	7.19174	6.39712e-13	6.74775e-12	ENSMUSG00000036523	381	868.267	1305.51	6929.37	6110.35	3000.04
ENSMUSG00000036686	Cc2d1a	782.877	-0.496716	0.147229	-3.37376	0.000741483	0.0141767	ENSMUSG00000036686	505	632	736	676	853.423	1195.02	932	790.001		ENSMUSG00000036686	Cc2d1a	1597.01	0.587251	0.190482	3.08298	0.00204941	0.00546066	ENSMUSG00000036686	958.753	1553.92	1405.47	1993.04	1800	1816.26
ENSMUSG00000036718	Micall2	150.965	-0.900312	0.300779	-2.99327	0.00276008	0.0385983	ENSMUSG00000036718	103	98	137.007	92	123	270	211.121	153.999		ENSMUSG00000036718	Micall2	760.008	2.16042	0.244831	8.82413	1.10318e-18	1.98799e-17	ENSMUSG00000036718	250	265.347	179	1129.79	803	1093
ENSMUSG00000036805	Noxa1	17.0854	-2.12123	0.701308	-3.02467	0.00248904	0.0356819	ENSMUSG00000036805	12	6	5	2	12	20	50	26		ENSMUSG00000036805	Noxa1	446.158	-1.03522	0.304678	-3.39776	0.000679412	0.00199884	ENSMUSG00000036805	914	730.333	579.993	312.996	269	419
ENSMUSG00000036825	Ssx2ip	441.122	-0.494108	0.158826	-3.11099	0.0018646	0.028855	ENSMUSG00000036825	366	417.999	365	349	395	595	492.539	533.999		ENSMUSG00000036825	Ssx2ip	1732.21	1.6168	0.173324	9.32819	1.07689e-20	2.32238e-19	ENSMUSG00000036825	753	699	726.727	2375.36	1779.01	1756
ENSMUSG00000036867	Smad6	255.129	1.4047	0.315921	4.44637	8.73329e-06	0.000367592	ENSMUSG00000036867	377.777	308	455	299	161	77	109	225		ENSMUSG00000036867	Smad6	230.428	-0.9287	0.266779	-3.48116	0.00049925	0.00151728	ENSMUSG00000036867	204	464	369.094	188.162	158	150
ENSMUSG00000036928	Stag3	76.362	-1.02739	0.297218	-3.4567	0.000546836	0.0111125	ENSMUSG00000036928	63.999	79	72	73	60	86.999	72	56.001		ENSMUSG00000036928	Stag3	90.014	-2.71802	0.542523	-5.00997	5.44391e-07	2.79122e-06	ENSMUSG00000036928	167.134	175.573	148	33	34	28
ENSMUSG00000036989	Trim3	1121.47	0.417506	0.129985	3.21196	0.00131835	0.0220553	ENSMUSG00000036989	1293	1328	1263	1251.19	899.786	889	832.001	1228		ENSMUSG00000036989	Trim3	1170.58	-0.675456	0.104698	-6.45145	1.10783e-10	9.01585e-10	ENSMUSG00000036989	1309.06	1958.41	1584.08	1150	1033	931.078
ENSMUSG00000037035	Inhbb	2163.29	-3.1986	0.256981	-12.4468	1.45488e-35	3.11545e-32	ENSMUSG00000037035	471	461	213	541	3467	4012.55	3192.65	5085.63		ENSMUSG00000037035	Inhbb	6029.75	4.93175	0.338334	14.5765	3.96046e-48	4.89529e-46	ENSMUSG00000037035	140	351	302	7472.6	9331.58	5150.01
ENSMUSG00000037169	Mycn	263.948	-1.53231	0.383398	-3.99667	6.42404e-05	0.00190728	ENSMUSG00000037169	163	88	221	58	284	415	532	352		ENSMUSG00000037169	Mycn	837.707	3.54141	0.290214	12.2027	3.00527e-34	1.69779e-32	ENSMUSG00000037169	107	81	143.077	1508.06	886	1155
ENSMUSG00000037202	Prf1	342.318	-0.928317	0.276994	-3.3514	0.000804043	0.0150536	ENSMUSG00000037202	228	222	294	204	409	767	291	342		ENSMUSG00000037202	Prf1	32.4497	-2.43811	0.669596	-3.64117	0.000271406	0.000873251	ENSMUSG00000037202	32	36	69.059	9	13	2
ENSMUSG00000037206	Islr	4692.54	0.596008	0.160514	3.71312	0.000204721	0.00494651	ENSMUSG00000037206	4373	6302.22	6121.36	5726.97	3893.59	4506.62	2430	4446.44		ENSMUSG00000037206	Islr	2587.81	-2.04172	0.267993	-7.61857	2.56504e-14	3.08761e-13	ENSMUSG00000037206	4901.09	3957.42	6152.02	1325.52	1129	1018.77
ENSMUSG00000037211	Spry1	599.576	0.866891	0.26084	3.32346	0.000889068	0.0163594	ENSMUSG00000037211	461	793.999	727	1096.04	528	339	359.987	478		ENSMUSG00000037211	Spry1	693.039	-1.3058	0.271758	-4.80502	1.54734e-06	7.37702e-06	ENSMUSG00000037211	601	1540.35	1427.26	438	425	430.328
ENSMUSG00000037295	Ldlrap1	731.435	-0.391327	0.13343	-2.93282	0.003359	0.0444809	ENSMUSG00000037295	659	557	701	633	724	900.001	871.001	793.999		ENSMUSG00000037295	Ldlrap1	947.97	1.1752	0.215926	5.44261	5.25058e-08	3.12439e-07	ENSMUSG00000037295	523.999	849.067	645.052	1104	1034	1059
ENSMUSG00000037313	Tacc3	1317.07	0.635926	0.182784	3.47912	0.000503065	0.0104082	ENSMUSG00000037313	1688	1531.03	1916.96	1344	1196	840.984	747	1339.88		ENSMUSG00000037313	Tacc3	550.203	2.20064	0.455405	4.83227	1.34985e-06	6.49431e-06	ENSMUSG00000037313	264.662	208.001	261.999	950.444	632.999	1331
ENSMUSG00000037406	Htra4	60.4634	-0.726219	0.248733	-2.91967	0.00350399	0.0458921	ENSMUSG00000037406	57	51	40	38	82	71	55	93		ENSMUSG00000037406	Htra4	18.6559	-0.976536	0.435361	-2.24305	0.0248936	0.0497467	ENSMUSG00000037406	37	25	34	15	13	17
ENSMUSG00000037544	Dlgap5	712.651	0.504337	0.145372	3.4693	0.000521822	0.010693	ENSMUSG00000037544	867.105	797.539	981	830.32	605.999	567.143	359	805.001		ENSMUSG00000037544	Dlgap5	198.085	2.35696	0.527045	4.47204	7.74777e-06	3.29311e-05	ENSMUSG00000037544	87.001	44	64	442.001	248.001	257
ENSMUSG00000037580	Gch1	212.641	0.888325	0.197444	4.49913	6.82321e-06	0.000298207	ENSMUSG00000037580	292	335	276	233	105	176	119.156	189		ENSMUSG00000037580	Gch1	595.83	4.08366	0.23975	17.033	4.6755e-65	1.48463e-62	ENSMUSG00000037580	29	82	65	911.105	723	991
ENSMUSG00000037621	Atoh8	504.444	1.70555	0.333767	5.11	3.22159e-07	2.18139e-05	ENSMUSG00000037621	872	755	901	480	239	138	167	428		ENSMUSG00000037621	Atoh8	118.051	-1.86833	0.21514	-8.68425	3.81253e-18	6.50143e-17	ENSMUSG00000037621	164	362	238.972	82	62	60
ENSMUSG00000037628	Cdkn3	182.2	0.541634	0.161318	3.35756	0.000786342	0.0148021	ENSMUSG00000037628	213.001	212	240	229.999	149.009	144.999	109.558	173.001		ENSMUSG00000037628	Cdkn3	74.9084	2.31934	0.611994	3.78981	0.000150765	0.000510693	ENSMUSG00000037628	53.999	14	28	180	82	225
ENSMUSG00000037664	Cdkn1c	387.771	1.25445	0.214914	5.837	5.31495e-09	5.69065e-07	ENSMUSG00000037664	384	570.999	551	678.001	259	203	200.999	247.001		ENSMUSG00000037664	Cdkn1c	840.549	-2.5435	0.216458	-11.7506	7.01595e-32	3.40931e-30	ENSMUSG00000037664	1563.22	2572.52	2555.19	380.94	287.001	325.963
ENSMUSG00000037679	Inf2	3028.93	0.646175	0.157314	4.10756	3.99867e-05	0.00131733	ENSMUSG00000037679	3268	3994.67	4406.3	2921	2506.95	2348	1829	2980.96		ENSMUSG00000037679	Inf2	1016.28	-0.498997	0.142154	-3.51027	0.000447651	0.00137751	ENSMUSG00000037679	1004.17	1674.69	1362.69	1017	1021	641.978
ENSMUSG00000037681	Esyt3	156.475	-1.67692	0.364444	-4.6013	4.19857e-06	0.000201861	ENSMUSG00000037681	85	81	52	50	142	252	346.014	273		ENSMUSG00000037681	Esyt3	730.181	1.03406	0.209431	4.93747	7.9144e-07	3.95656e-06	ENSMUSG00000037681	375	586.343	560.988	1029.99	752.001	637.46
ENSMUSG00000037685	Atp8a1	6246.39	-1.82105	0.159178	-11.4403	2.62886e-30	5.00388e-27	ENSMUSG00000037685	2919	3320	2384	2791	8842.72	12344.8	7383.12	9227.78		ENSMUSG00000037685	Atp8a1	5475.15	1.61869	0.218129	7.4208	1.16419e-13	1.31539e-12	ENSMUSG00000037685	1742.19	3127.49	2555.15	7281.25	7795.66	3540.04
ENSMUSG00000037686	Aspg	1466.65	-1.24424	0.239724	-5.19029	2.09971e-07	1.53064e-05	ENSMUSG00000037686	952.812	845.999	801	729	1353.02	3097.04	2173.04	1934		ENSMUSG00000037686	Aspg	722.736	-2.5607	0.528473	-4.84547	1.26312e-06	6.09775e-06	ENSMUSG00000037686	1841.64	1325.39	984.913	243.892	172	229.008
ENSMUSG00000037747	Phyhipl	60.0129	-1.63492	0.441058	-3.70681	0.00020989	0.0050359	ENSMUSG00000037747	43	26	23	14	101	69	105.001	96		ENSMUSG00000037747	Phyhipl	214.415	4.30783	0.33032	13.0414	7.11599e-39	5.52975e-37	ENSMUSG00000037747	10	14.036	27	310.233	333.001	273
ENSMUSG00000037813	D630003M21Rik	79.3592	0.994035	0.311639	3.1897	0.00142418	0.0234367	ENSMUSG00000037813	74	88	139	116	57	75	53	32		ENSMUSG00000037813	D630003M21Rik	222.53	-5.26098	0.357642	-14.7102	5.54488e-49	7.14126e-47	ENSMUSG00000037813	469.107	621.06	838.03	20.042	15	12
ENSMUSG00000037816	Fbxw17	755.552	-0.793203	0.139857	-5.67155	1.41514e-08	1.35434e-06	ENSMUSG00000037816	565	629.024	574.999	505.001	887.999	1019	775.001	1044		ENSMUSG00000037816	Fbxw17	1429.86	1.6161	0.149136	10.8364	2.31284e-27	8.40149e-26	ENSMUSG00000037816	564.001	666.021	616.05	1784	1593.01	1677.82
ENSMUSG00000037820	Tgm2	16172.4	-1.23668	0.16179	-7.64371	2.11052e-14	6.82175e-12	ENSMUSG00000037820	9558.07	12071	7350.28	9505.51	19936.9	28275.8	21300.4	21796.9		ENSMUSG00000037820	Tgm2	69408.9	4.09875	0.250545	16.3593	3.73227e-60	8.48608e-58	ENSMUSG00000037820	3822.8	8711.91	6915.2	128139	88075.9	87587.6
ENSMUSG00000037847	Nmrk1	374.942	0.445005	0.147368	3.01968	0.0025304	0.0361384	ENSMUSG00000037847	548.169	478.87	463.973	346.444	294.071	267.497	265.761	388.177		ENSMUSG00000037847	Nmrk1	226.607	-0.76552	0.147051	-5.20582	1.93144e-07	1.06215e-06	ENSMUSG00000037847	368.406	367.461	322.639	180.649	162.867	195.028
ENSMUSG00000037942	Crp	73.999	-1.40913	0.472158	-2.98444	0.00284097	0.0395359	ENSMUSG00000037942	20	71	30	44	111	187	43	90		ENSMUSG00000037942	Crp	19.2761	5.26018	1.11433	4.72049	2.35277e-06	1.09091e-05	ENSMUSG00000037942	0	0	2	21	32	16
ENSMUSG00000037995	Igsf9	370.947	0.747261	0.232081	3.21983	0.00128268	0.0215914	ENSMUSG00000037995	391.001	417	451.29	579.903	218.001	213	337	344		ENSMUSG00000037995	Igsf9	753.067	-1.83656	0.291387	-6.30282	2.92269e-10	2.25313e-09	ENSMUSG00000037995	1489	1145.32	1112.75	327.025	360	393.001
ENSMUSG00000038020	Rapgefl1	177.094	-1.6371	0.388409	-4.21488	2.49906e-05	0.000888202	ENSMUSG00000038020	111	90.001	73	79.999	121.999	333.123	322	200		ENSMUSG00000038020	Rapgefl1	1394.34	2.59662	0.207147	12.5352	4.79424e-36	3.08726e-34	ENSMUSG00000038020	287.001	477.967	259.071	1961.72	2232	1873.45
ENSMUSG00000038086	Hspb2	56.8163	-1.03088	0.321837	-3.20311	0.0013595	0.0225894	ENSMUSG00000038086	32	55	23	42	75	98	73	57		ENSMUSG00000038086	Hspb2	122.71	1.49657	0.223616	6.69258	2.19275e-11	1.93535e-10	ENSMUSG00000038086	57	103	74	192	155	213
ENSMUSG00000038151	Prdm1	2257.54	0.638546	0.137642	4.63918	3.49789e-06	0.000175212	ENSMUSG00000038151	2899.82	2815	3048.59	2439	1833.49	1640.08	1258	2303.05		ENSMUSG00000038151	Prdm1	753.472	-1.73526	0.227648	-7.62257	2.48669e-14	2.99917e-13	ENSMUSG00000038151	1107.38	1166.65	1727.76	367.001	432	283
ENSMUSG00000038156	Spon1	5076.67	-0.943615	0.247461	-3.81319	0.000137182	0.00356328	ENSMUSG00000038156	2926	3725.76	3092.32	4253	7582.6	9748.05	3704.84	5688		ENSMUSG00000038156	Spon1	5531.34	3.76335	0.261734	14.3786	7.05508e-47	8.12083e-45	ENSMUSG00000038156	406	714.029	754.022	8855.97	10178.3	4393.38
ENSMUSG00000038193	Hand2	2936.82	0.844526	0.214482	3.93752	8.23288e-05	0.00235062	ENSMUSG00000038193	3711	3702	4699.61	3105.26	2181	1482	1620	3153		ENSMUSG00000038193	Hand2	704.334	-1.40201	0.21439	-6.53953	6.17142e-11	5.17338e-10	ENSMUSG00000038193	1046.35	1390.5	1679.22	478	451	496
ENSMUSG00000038227	Hoxa9	2473.52	0.420086	0.104906	4.0044	6.21759e-05	0.00185564	ENSMUSG00000038227	3087	3355	2791	2416.9	1896	2086.86	2090	2184.78		ENSMUSG00000038227	Hoxa9	1289.8	-1.30936	0.207649	-6.30566	2.86967e-10	2.21503e-09	ENSMUSG00000038227	1692.15	2931.72	2628.77	1025.69	823.141	630.294
ENSMUSG00000038256	Bcl9	1800.7	-0.738019	0.136669	-5.40005	6.66211e-08	5.51346e-06	ENSMUSG00000038256	1378	1397	1272.17	1149.37	2008	2648.56	2460	2214		ENSMUSG00000038256	Bcl9	4216.99	1.54344	0.281811	5.47688	4.32902e-08	2.61059e-07	ENSMUSG00000038256	1005.2	2221.13	1885.48	6490.8	4558.01	2841.95
ENSMUSG00000038393	Txnip	13683.1	0.483035	0.16038	3.01181	0.00259692	0.0368887	ENSMUSG00000038393	14738.6	15543	13927.9	19369.1	11146.2	12300.2	10420.3	11480.3		ENSMUSG00000038393	Txnip	20324.9	-2.63411	0.222034	-11.8635	1.83066e-32	9.13693e-31	ENSMUSG00000038393	47496.2	44284.7	49244.2	6604.88	8229.58	5491.57
ENSMUSG00000038451	Spsb2	241.767	-0.506631	0.144002	-3.51821	0.00043447	0.00920013	ENSMUSG00000038451	157	214.999	200	193	253	342	305	294		ENSMUSG00000038451	Spsb2	418.789	0.614222	0.202752	3.02943	0.00245013	0.00641057	ENSMUSG00000038451	336.2	411.329	381.997	478	463.001	614.001
ENSMUSG00000038570	Saxo2	73.8887	0.926152	0.265745	3.48511	0.000491935	0.0102273	ENSMUSG00000038570	102	101	77.999	78	62.001	50	63.928	42		ENSMUSG00000038570	Saxo2	64.138	-2.33228	0.358134	-6.5123	7.40099e-11	6.14536e-10	ENSMUSG00000038570	144	159	150.233	48	17	18
ENSMUSG00000038578	Susd1	258.705	-0.96053	0.241645	-3.97497	7.03882e-05	0.00205771	ENSMUSG00000038578	294.999	182	196	121	288	304.168	361	268.001		ENSMUSG00000038578	Susd1	876.443	-0.977508	0.233995	-4.17748	2.94753e-05	0.000113234	ENSMUSG00000038578	1014.19	1153.85	1029.57	684.04	446	428
ENSMUSG00000038745	Nlrp6	227.121	-2.76888	0.390048	-7.09883	1.25821e-12	2.87393e-10	ENSMUSG00000038745	113	52	35	35	283	407	513.896	330		ENSMUSG00000038745	Nlrp6	267.26	1.51649	0.269763	5.62155	1.89249e-08	1.19527e-07	ENSMUSG00000038745	116	119.003	89	244.001	230	311
ENSMUSG00000038844	Kif16b	1087.85	-1.00184	0.218107	-4.59333	4.36222e-06	0.000208159	ENSMUSG00000038844	972.575	835.781	665	631	1186	1280	1468	1350		ENSMUSG00000038844	Kif16b	1640.8	1.28714	0.181411	7.09516	1.29201e-12	1.32194e-11	ENSMUSG00000038844	609.001	941.228	822.161	2675.29	1932	950
ENSMUSG00000038893	Fam117a	387.673	0.496473	0.143353	3.46328	0.000533633	0.0108829	ENSMUSG00000038893	380	489	469	445	337.999	310.026	312	345		ENSMUSG00000038893	Fam117a	467.187	-1.12359	0.269951	-4.16221	3.15185e-05	0.0001204	ENSMUSG00000038893	391.002	1034.87	824.014	371	308	285.468
ENSMUSG00000038963	Slco4a1	350.977	-1.00594	0.279975	-3.59296	0.000326945	0.00729282	ENSMUSG00000038963	219.999	260	322	141	301.963	535	562	449.059		ENSMUSG00000038963	Slco4a1	1648.33	5.95459	0.292216	20.3773	2.65715e-92	2.44684e-89	ENSMUSG00000038963	61	50	29	3802.52	1884.18	2334.36
ENSMUSG00000039115	Itga9	1465.5	-0.506721	0.166302	-3.047	0.00231139	0.0337566	ENSMUSG00000039115	1170	1594	982.995	1198	1896.29	1933.17	1458	1476		ENSMUSG00000039115	Itga9	1532.39	1.79619	0.374637	4.79449	1.63092e-06	7.7414e-06	ENSMUSG00000039115	254	870.045	573.976	1872.23	2050.65	977.001
ENSMUSG00000039137	Whrn	301.144	-0.873635	0.235167	-3.71495	0.00020324	0.00492344	ENSMUSG00000039137	204.999	248	152	201	324	415.999	529.999	357		ENSMUSG00000039137	Whrn	548.514	-0.756765	0.210898	-3.5883	0.000332845	0.00105254	ENSMUSG00000039137	684.525	741.528	1005.68	467.057	369	329.999
ENSMUSG00000039153	Runx2	468.843	0.509588	0.126032	4.04334	5.26956e-05	0.00162361	ENSMUSG00000039153	652.042	538.061	547.999	444.001	421	365	326.001	471.001		ENSMUSG00000039153	Runx2	220.789	-2.64662	0.401409	-6.59333	4.30081e-11	3.66874e-10	ENSMUSG00000039153	353	464	540.068	79	92	28
ENSMUSG00000039166	Akap7	391.558	0.561934	0.166068	3.38376	0.000715	0.0138247	ENSMUSG00000039166	447	466.001	478.999	414.999	302.999	364	297	328.999		ENSMUSG00000039166	Akap7	532.745	-1.72554	0.20694	-8.33833	7.53446e-17	1.1374e-15	ENSMUSG00000039166	884.28	1529.67	1380.85	383	289	199.044
ENSMUSG00000039234	Sec24d	3664.87	-0.394751	0.0949676	-4.1567	3.22882e-05	0.0011107	ENSMUSG00000039234	3389	3763.96	3099.18	3108	4612.97	4205.87	2738.55	4559		ENSMUSG00000039234	Sec24d	2480.09	1.39913	0.154955	9.02924	1.72864e-19	3.33715e-18	ENSMUSG00000039234	593	1233.68	1181.58	3402.71	3503	1267.29
ENSMUSG00000039239	Tgfb2	1456.89	-1.02738	0.220214	-4.66537	3.08057e-06	0.000158478	ENSMUSG00000039239	1247	1056	770	943	1818	1739	2392	1424.03		ENSMUSG00000039239	Tgfb2	782.525	2.02456	0.277934	7.28434	3.23254e-13	3.50404e-12	ENSMUSG00000039239	231.075	337.513	271.974	936.46	1311.05	785
ENSMUSG00000039254	Pomt1	951.57	-0.455605	0.116785	-3.90123	9.57046e-05	0.00264438	ENSMUSG00000039254	813	942.151	771.999	843.989	1129	1111.07	827.001	1148		ENSMUSG00000039254	Pomt1	1250.17	0.731774	0.192522	3.80098	0.000144124	0.000489459	ENSMUSG00000039254	701.312	925.103	828.009	1626.12	1645.63	1096
ENSMUSG00000039405	Prss23	2175.38	-1.17638	0.254084	-4.6299	3.65845e-06	0.000180614	ENSMUSG00000039405	1215	1323	1033	1704	2687	4061.32	2137.75	3026.97		ENSMUSG00000039405	Prss23	7973.01	2.03917	0.209644	9.72681	2.31737e-22	5.72873e-21	ENSMUSG00000039405	2746.5	3062.74	2610.59	10732	11583.1	7936.1
ENSMUSG00000039474	Wfs1	644.675	-0.574038	0.140606	-4.0826	4.45339e-05	0.00143945	ENSMUSG00000039474	499	578	493	500	652.993	788	819.014	816.001		ENSMUSG00000039474	Wfs1	2702.99	2.16037	0.197324	10.9484	6.76689e-28	2.55905e-26	ENSMUSG00000039474	604.004	1047.73	883.725	4799.54	2580	3090.04
ENSMUSG00000039476	Prrx2	255.138	1.31841	0.261127	5.0489	4.44364e-07	2.88349e-05	ENSMUSG00000039476	384	301	448	321	155	112	94	233		ENSMUSG00000039476	Prrx2	350.132	1.51247	0.268862	5.62547	1.85008e-08	1.16888e-07	ENSMUSG00000039476	127.999	225.997	195	407	522.001	587.999
ENSMUSG00000039529	Atp8b1	3470.09	-0.752344	0.180656	-4.16451	3.12026e-05	0.00108059	ENSMUSG00000039529	2474	3060.01	2367	2643	5075.08	5408.2	2725	4064		ENSMUSG00000039529	Atp8b1	3484.35	1.08944	0.244097	4.46313	8.07695e-06	3.41961e-05	ENSMUSG00000039529	1499.36	2183.9	1636.97	4385.18	4300.81	1802.78
ENSMUSG00000039611	Tmem246	165.541	-0.815288	0.252017	-3.23505	0.00121622	0.0208142	ENSMUSG00000039611	164	98	131	115	193	199	209	177		ENSMUSG00000039611	Tmem246	470.705	-0.414784	0.179985	-2.30454	0.0211922	0.043275	ENSMUSG00000039611	669.993	742.988	586.094	421.517	364	529
ENSMUSG00000039683	Sdk1	422.547	-0.819342	0.266692	-3.07224	0.00212457	0.0316212	ENSMUSG00000039683	183	338	314.001	364	676.999	664.006	447.057	397		ENSMUSG00000039683	Sdk1	1814.2	3.15257	0.263765	11.9522	6.32351e-33	3.24401e-31	ENSMUSG00000039683	226.015	349.958	338.02	2455.48	3117	1635.58
ENSMUSG00000039910	Cited2	487.109	0.694321	0.181349	3.82865	0.000128849	0.00339588	ENSMUSG00000039910	630	585	670	532	371	282	333	502		ENSMUSG00000039910	Cited2	526.975	-1.241	0.244178	-5.08234	3.72809e-07	1.96116e-06	ENSMUSG00000039910	554.3	1177.88	1112.25	383.997	354	297
ENSMUSG00000040055	Gjb6	32.9644	-2.88143	0.696814	-4.13514	3.54734e-05	0.00119156	ENSMUSG00000040055	9	20	1	4	29	52	125	35		ENSMUSG00000040055	Gjb6	244.338	4.12685	0.910921	4.53041	5.88683e-06	2.55281e-05	ENSMUSG00000040055	27	16	3	95	317	315
ENSMUSG00000040138	Ndp	174.437	2.02581	0.34516	5.86919	4.37918e-09	4.80896e-07	ENSMUSG00000040138	306	195	347	292	95	33	44	101		ENSMUSG00000040138	Ndp	174.292	-5.16353	0.447769	-11.5317	9.13411e-31	4.18465e-29	ENSMUSG00000040138	593	398.637	543.018	25	8	8
ENSMUSG00000040170	Fmo2	1064.26	1.30611	0.288749	4.52334	6.0871e-06	0.000274416	ENSMUSG00000040170	1334	1006	1256	2394.03	826	525	546	541		ENSMUSG00000040170	Fmo2	2074.66	-4.3375	0.359756	-12.0568	1.78614e-33	9.45268e-32	ENSMUSG00000040170	4894.11	9099.31	4564.01	304	274	117
ENSMUSG00000040174	Alkbh3	463.297	0.363265	0.10807	3.36139	0.000775525	0.0146639	ENSMUSG00000040174	527.829	599.001	530.006	454	455.001	392.001	344.335	423		ENSMUSG00000040174	Alkbh3	613.657	-0.642748	0.241866	-2.65745	0.00787334	0.0181481	ENSMUSG00000040174	918.172	885.74	673.506	567.084	504.001	705.595
ENSMUSG00000040195	Nemp1	784.261	0.557317	0.129728	4.29603	1.73886e-05	0.00064617	ENSMUSG00000040195	960	987	973.999	800	713	626	429	842.102		ENSMUSG00000040195	Nemp1	426.941	-0.626976	0.198586	-3.1572	0.00159294	0.00434432	ENSMUSG00000040195	445	702.046	682.225	422.075	360.03	246.214
ENSMUSG00000040209	Zfp704	2743.55	-0.558238	0.105895	-5.27164	1.3521e-07	1.04337e-05	ENSMUSG00000040209	2380	2404	2237.95	2107.56	3042	3452	3102	3081.01		ENSMUSG00000040209	Zfp704	4309.08	-0.790096	0.182468	-4.33004	1.49083e-05	6.0384e-05	ENSMUSG00000040209	4585.61	6439.16	5661.8	3765.71	3136	1810.59
ENSMUSG00000040260	Daam2	1737.97	1.02537	0.19661	5.21523	1.83586e-07	1.36739e-05	ENSMUSG00000040260	2473	2215.36	2569	2105.16	1183.14	1030.57	761	1610		ENSMUSG00000040260	Daam2	432.374	-1.65618	0.288461	-5.74144	9.3877e-09	6.16156e-08	ENSMUSG00000040260	406.141	1107.39	1015.27	242	211	164
ENSMUSG00000040289	Hey1	320.644	-0.847087	0.289312	-2.92794	0.00341214	0.0449296	ENSMUSG00000040289	335	236.001	193	164	456.001	330.999	546.071	280.001		ENSMUSG00000040289	Hey1	430.1	0.832843	0.296998	2.8042	0.00504412	0.0122218	ENSMUSG00000040289	180.994	365.147	198.183	547.002	297	365
ENSMUSG00000040312	Cchcr1	517.374	-0.559506	0.16599	-3.37071	0.000749744	0.0143027	ENSMUSG00000040312	375.304	574	458	430.999	501.001	579.418	532.296	629.231		ENSMUSG00000040312	Cchcr1	666.575	-0.567124	0.182426	-3.10878	0.00187861	0.0050457	ENSMUSG00000040312	792.354	936.867	802.956	636.211	540.505	651.001
ENSMUSG00000040387	Klhl32	201.842	-0.838487	0.232292	-3.60963	0.000306633	0.00697987	ENSMUSG00000040387	126	211	110	157	262	263	253	212		ENSMUSG00000040387	Klhl32	338.81	1.63266	0.246618	6.6202	3.58721e-11	3.0843e-10	ENSMUSG00000040387	161	139.023	148.64	350.087	366	234.052
ENSMUSG00000040447	Spns2	1278.68	-0.85505	0.190641	-4.48513	7.28685e-06	0.00031683	ENSMUSG00000040447	1100	1116	891	721	1515.16	1573.68	1765.91	1348		ENSMUSG00000040447	Spns2	1911.4	1.15359	0.241058	4.78552	1.70543e-06	8.07012e-06	ENSMUSG00000040447	1018.98	1340.91	906.82	2375.76	2459.53	2252.18
ENSMUSG00000040548	Tex2	3137.01	-1.6027	0.248967	-6.43739	1.21543e-10	1.84262e-08	ENSMUSG00000040548	2352	1634	1374	1208.45	3051.58	4786.26	5065	4720.02		ENSMUSG00000040548	Tex2	14400.3	4.0966	0.256926	15.9447	3.10319e-57	6.01594e-55	ENSMUSG00000040548	620.368	1499.45	1475.25	23933	16446.1	12195
ENSMUSG00000040562	Gstm2	1328.03	-0.473787	0.124908	-3.7931	0.000148781	0.00380981	ENSMUSG00000040562	1079	1163.79	1119.82	1153.66	1765.93	1677.55	1170	1493.92		ENSMUSG00000040562	Gstm2	2701.45	-1.69015	0.243186	-6.95003	3.65208e-12	3.53629e-11	ENSMUSG00000040562	6403.21	4787.35	4377.92	1584.28	1249	1821.98
ENSMUSG00000040605	Bace2	978.645	-1.91721	0.201641	-9.50801	1.94346e-21	2.08084e-18	ENSMUSG00000040605	476	488	317	360	996	1978	1724	1565.48		ENSMUSG00000040605	Bace2	5826.85	5.08768	0.2532	20.0935	8.40829e-90	6.45231e-87	ENSMUSG00000040605	343	352.032	185	10064.4	7798.93	10658.1
ENSMUSG00000040606	Kazn	848.806	-1.34611	0.180849	-7.4433	9.82035e-14	2.71343e-11	ENSMUSG00000040606	551.549	447.902	581.968	484.029	801.091	1322.35	1176.02	1214.91		ENSMUSG00000040606	Kazn	2201.48	1.77546	0.289455	6.13381	8.5799e-10	6.30802e-09	ENSMUSG00000040606	750.146	1266.29	1076.37	4007.81	2076.92	1897.47
ENSMUSG00000040624	Plekhg1	994.956	0.393271	0.133459	2.94677	0.00321117	0.0431455	ENSMUSG00000040624	1127	1178	1230.97	935.774	964	912.999	841	757.24		ENSMUSG00000040624	Plekhg1	1006.92	0.510447	0.174304	2.92848	0.00340618	0.00861344	ENSMUSG00000040624	545.838	836.227	702.368	1211.01	1107.24	511.032
ENSMUSG00000040694	Apobec2	12.0134	-4.20631	1.22152	-3.4435	0.000574242	0.0115057	ENSMUSG00000040694	2	0	1	2	2	52	25	3		ENSMUSG00000040694	Apobec2	1114.02	8.42171	0.493939	17.0501	3.49019e-65	1.1277e-62	ENSMUSG00000040694	5	9.007	4	1902.61	1502.94	2136.8
ENSMUSG00000040945	Rcc2	3930.15	0.420894	0.119986	3.50787	0.000451703	0.00949462	ENSMUSG00000040945	3961.93	4630.36	5370.81	3936.28	3353	3249.04	3035	3947		ENSMUSG00000040945	Rcc2	3006.84	1.25452	0.268291	4.67595	2.92602e-06	1.33785e-05	ENSMUSG00000040945	890.541	2345.1	2203.38	3913.74	3339.06	4330.15
ENSMUSG00000040957	Cables1	174.822	0.653124	0.214854	3.03985	0.00236694	0.0343046	ENSMUSG00000040957	202	182	237	232	141	109	149	138		ENSMUSG00000040957	Cables1	251.434	-1.5411	0.213921	-7.20408	5.84353e-13	6.17797e-12	ENSMUSG00000040957	336.041	553.646	460.125	143.24	146	143
ENSMUSG00000041020	Map7d2	174.987	1.80767	0.328477	5.5032	3.72964e-08	3.25982e-06	ENSMUSG00000041020	276.143	298	331.999	183.999	55	50	62	154		ENSMUSG00000041020	Map7d2	7.84447	-2.41249	0.833284	-2.89516	0.00378962	0.00946737	ENSMUSG00000041020	10	34	23	3	6	0
ENSMUSG00000041025	Iffo2	950.427	0.980637	0.127004	7.72128	1.15165e-14	4.11017e-12	ENSMUSG00000041025	1419	1537.19	1153	1037.54	628.712	623.086	521	768.611		ENSMUSG00000041025	Iffo2	746.758	0.592129	0.233316	2.53788	0.0111526	0.0246044	ENSMUSG00000041025	514	789.71	578.684	677.997	1035.43	857.948
ENSMUSG00000041046	Ramp3	911.431	-2.96493	0.229375	-12.9261	3.20565e-38	9.15267e-35	ENSMUSG00000041046	226	211	255	135	1215.55	2370.56	1323	1643		ENSMUSG00000041046	Ramp3	4231.34	4.41093	0.329707	13.3783	8.0956e-41	6.93473e-39	ENSMUSG00000041046	390	285.994	496.052	6427.65	7187.65	9498.03
ENSMUSG00000041058	Wwp1	2030.41	-0.407237	0.105787	-3.84959	0.000118318	0.00316209	ENSMUSG00000041058	1776	1997	1753	1710.08	2364.98	2393.74	1994	2179		ENSMUSG00000041058	Wwp1	2103.75	0.789032	0.21506	3.66889	0.000243602	0.000791256	ENSMUSG00000041058	1095	1583.25	1326.84	2406.93	2354.53	1120.15
ENSMUSG00000041219	Arhgap11a	1174.92	0.50772	0.145854	3.48101	0.000499532	0.0103476	ENSMUSG00000041219	1495	1303	1538	1280	1075.04	862.001	702	1218		ENSMUSG00000041219	Arhgap11a	533.048	2.10097	0.343811	6.11084	9.91101e-10	7.24617e-09	ENSMUSG00000041219	180	182	171.822	1020	637.001	513.999
ENSMUSG00000041301	Cftr	120.434	-2.43281	0.547751	-4.44145	8.93537e-06	0.000373346	ENSMUSG00000041301	43	34	44	34	27	322	251.002	175		ENSMUSG00000041301	Cftr	1778.68	3.06834	0.343517	8.93212	4.17929e-19	7.82214e-18	ENSMUSG00000041301	426.152	159.372	251.197	2829.57	1873	1815.2
ENSMUSG00000041378	Cldn5	285.199	0.625676	0.183476	3.41012	0.000649341	0.0127421	ENSMUSG00000041378	289	380	394	291	228	257	261	174		ENSMUSG00000041378	Cldn5	643.969	-2.96619	0.37689	-7.87017	3.54158e-15	4.6063e-14	ENSMUSG00000041378	722	2624.44	1949.67	249.325	169.002	191
ENSMUSG00000041431	Ccnb1	1493.74	0.757993	0.222024	3.41402	0.000640115	0.0126044	ENSMUSG00000041431	2022.87	1787	2321.95	1638.44	1359.87	842.001	633.999	1565.2		ENSMUSG00000041431	Ccnb1	378.719	2.92882	0.735567	3.98173	6.84168e-05	0.000246823	ENSMUSG00000041431	146	35	95	872.116	478.975	564.594
ENSMUSG00000041444	Arhgap32	961.464	-0.550085	0.128993	-4.26444	2.00406e-05	0.000732017	ENSMUSG00000041444	938	793	647.007	652.038	1056	1256	1242	1181		ENSMUSG00000041444	Arhgap32	2780.27	1.30218	0.287135	4.53508	5.75824e-06	2.4994e-05	ENSMUSG00000041444	862.051	1755.35	1258.39	3821.42	3224	1521
ENSMUSG00000041594	Tmtc4	652.122	-1.06557	0.223927	-4.75856	1.94976e-06	0.000109512	ENSMUSG00000041594	609	485	355	332	728.999	799.999	900	878		ENSMUSG00000041594	Tmtc4	525.093	0.694869	0.204418	3.39925	0.000675698	0.0019895	ENSMUSG00000041594	291.679	351.235	401.994	716.001	492.999	385
ENSMUSG00000041607	Mbp	215.525	-0.899071	0.273978	-3.28154	0.00103241	0.0184231	ENSMUSG00000041607	125	146	118	211	214	313	255	317		ENSMUSG00000041607	Mbp	613.849	0.469835	0.140837	3.33603	0.000849844	0.00244747	ENSMUSG00000041607	343	587.954	504.003	750.127	600.001	494.101
ENSMUSG00000041729	Coro2b	373.543	0.705282	0.238718	2.95446	0.00313216	0.0425512	ENSMUSG00000041729	399	564	376	495.999	324	228.229	181	438.999		ENSMUSG00000041729	Coro2b	178.472	1.06714	0.332743	3.2071	0.00134081	0.00370999	ENSMUSG00000041729	72	143.004	93.231	230	236	179
ENSMUSG00000041782	Lad1	380.883	-1.30978	0.378982	-3.45604	0.000548182	0.011114	ENSMUSG00000041782	300.999	161.919	280.028	129	240	816	696	423		ENSMUSG00000041782	Lad1	3114.01	2.42028	0.285228	8.48545	2.14893e-17	3.44147e-16	ENSMUSG00000041782	754.999	1262.02	879.467	4059.39	4150.56	4971.28
ENSMUSG00000041831	Sytl3	68.6566	-1.32141	0.336306	-3.92918	8.52356e-05	0.00240952	ENSMUSG00000041831	39.731	33	37.83	49.661	92.854	70.745	106.618	92.914		ENSMUSG00000041831	Sytl3	85.4549	2.00039	0.341718	5.85392	4.80105e-09	3.246e-08	ENSMUSG00000041831	38.316	27.674	21.26	124.456	105.414	132.999
ENSMUSG00000041842	Fhdc1	348.3	-0.549938	0.173163	-3.17584	0.00149403	0.0244407	ENSMUSG00000041842	320	335	158	345	427	406.971	386	442.001		ENSMUSG00000041842	Fhdc1	369.851	1.0971	0.322242	3.40457	0.000662691	0.00195495	ENSMUSG00000041842	107	360.999	257	424	488.999	307.017
ENSMUSG00000041895	Wipi1	1444.52	-0.365233	0.124636	-2.93039	0.00338541	0.0446807	ENSMUSG00000041895	1228	1318.52	1141.17	1390	1610	1886.57	1365	1614		ENSMUSG00000041895	Wipi1	2735.33	1.99307	0.19074	10.4491	1.47858e-25	4.71941e-24	ENSMUSG00000041895	543.951	1206.41	1176.27	4189.12	3815	2514.62
ENSMUSG00000041920	Slc16a6	472.748	-1.01076	0.258734	-3.90656	9.3618e-05	0.00260352	ENSMUSG00000041920	325	359	349.999	294.999	358	928	555.001	542		ENSMUSG00000041920	Slc16a6	1958.45	2.17633	0.244946	8.88494	6.3956e-19	1.17553e-17	ENSMUSG00000041920	669.022	760.003	613.071	3607.21	2612.91	1632.65
ENSMUSG00000041961	Znrf3	553.399	0.487785	0.13024	3.74529	0.000180184	0.00450617	ENSMUSG00000041961	774.999	690	587.001	545.999	453	507	425	456		ENSMUSG00000041961	Znrf3	506.325	-1.5109	0.246299	-6.13442	8.54681e-10	6.28621e-09	ENSMUSG00000041961	583	1000.16	928.297	311	349	132
ENSMUSG00000042109	Csdc2	737.583	1.20742	0.174157	6.93294	4.12191e-12	8.50752e-10	ENSMUSG00000042109	733	1102	988	1287.08	432	522	382	461		ENSMUSG00000042109	Csdc2	235.944	-2.52736	0.238932	-10.5777	3.78108e-26	1.25924e-24	ENSMUSG00000042109	459.187	849.994	447.076	127.925	86	71
ENSMUSG00000042129	Rassf4	867.519	-0.796026	0.203947	-3.9031	9.49685e-05	0.00262828	ENSMUSG00000042129	869	442	666	710	959	1046.33	1109.47	1019		ENSMUSG00000042129	Rassf4	625.869	-0.732431	0.294322	-2.48853	0.0128271	0.0277991	ENSMUSG00000042129	1045.93	878.756	733.215	596.167	455.999	237
ENSMUSG00000042212	Sprr2d	13.5529	-7.22827	1.531	-4.72129	2.34357e-06	0.000128135	ENSMUSG00000042212	0	0	0	0	3	83	18	4		ENSMUSG00000042212	Sprr2d	1645.97	11.91	1.30593	9.11995	7.51577e-20	1.50618e-18	ENSMUSG00000042212	0	5	0	1327.86	4416.73	9976.93
ENSMUSG00000042216	Sgsm1	366.789	-1.22468	0.364175	-3.36288	0.000771328	0.0146168	ENSMUSG00000042216	348.254	191	185.001	179.999	291.999	539.919	630.999	403		ENSMUSG00000042216	Sgsm1	1511.52	4.10294	0.230502	17.8	7.06278e-71	2.76756e-68	ENSMUSG00000042216	140.019	273	136.008	2698.02	1801.07	2144.3
ENSMUSG00000042251	Pm20d1	29.8962	-1.18118	0.375834	-3.14282	0.00167331	0.0265914	ENSMUSG00000042251	24	24	20	14	32	47.77	25	42		ENSMUSG00000042251	Pm20d1	219.227	1.54117	0.383088	4.02303	5.74541e-05	0.000209822	ENSMUSG00000042251	117	97	80.011	282.055	290	207
ENSMUSG00000042357	Gjb5	68.2245	1.03326	0.264139	3.91182	9.16046e-05	0.00256	ENSMUSG00000042357	103	103	82	85	47	31	37	63		ENSMUSG00000042357	Gjb5	60.7109	1.52436	0.546586	2.78888	0.00528902	0.0127614	ENSMUSG00000042357	49	40	24	45	83	164
ENSMUSG00000042359	Osbpl6	173.876	0.960997	0.297997	3.22485	0.00126039	0.0213358	ENSMUSG00000042359	204.001	194	190	188.999	147	130.002	90	162.001		ENSMUSG00000042359	Osbpl6	209.688	-1.81175	0.424559	-4.26737	1.9779e-05	7.84051e-05	ENSMUSG00000042359	316	483.64	374.002	140.999	98	62
ENSMUSG00000042364	Snx18	1579.26	0.414625	0.120878	3.43011	0.000603334	0.0120006	ENSMUSG00000042364	1732	1836	1891	1846	1502	1314.7	1023.01	1540		ENSMUSG00000042364	Snx18	1003.63	0.785228	0.11743	6.68675	2.28186e-11	2.00597e-10	ENSMUSG00000042364	499.594	837.502	776.88	1200.14	1148	929
ENSMUSG00000042367	Gjb3	50.4336	1.58398	0.45631	3.47129	0.000517969	0.0106395	ENSMUSG00000042367	94	65	44	96	16	21	15	51		ENSMUSG00000042367	Gjb3	347.361	0.831963	0.315803	2.63444	0.0084277	0.0192715	ENSMUSG00000042367	213.357	325.888	353.994	504.186	363	560
ENSMUSG00000042401	Crtac1	48.5295	-3.75411	0.679087	-5.52817	3.2358e-08	2.88711e-06	ENSMUSG00000042401	4	8	5	4	34	216	94	89		ENSMUSG00000042401	Crtac1	578.831	6.88051	0.454161	15.1499	7.58335e-52	1.10843e-49	ENSMUSG00000042401	8	12	11	761	980	1011.48
ENSMUSG00000042428	Mgat3	342.976	0.576717	0.165045	3.4943	0.000475305	0.00990567	ENSMUSG00000042428	403	449	339	463.057	289	281	201	332		ENSMUSG00000042428	Mgat3	625.37	-2.2718	0.254667	-8.92067	4.63488e-19	8.63973e-18	ENSMUSG00000042428	902.878	1866.01	1220.46	223	300.041	222
ENSMUSG00000042499	Hoxd11	1791.21	0.393508	0.112157	3.50856	0.000450539	0.0094818	ENSMUSG00000042499	2220.01	1979	2168.17	1861.37	1549.86	1455.18	1256.25	1912.6		ENSMUSG00000042499	Hoxd11	818.463	-0.482405	0.20102	-2.39979	0.0164046	0.0345797	ENSMUSG00000042499	783.591	897.498	1115.76	887.01	699.137	616.725
ENSMUSG00000042567	Nek10	18.3606	-1.6699	0.490082	-3.40738	0.000655892	0.0128266	ENSMUSG00000042567	5	14	8	10	22	19	26	41		ENSMUSG00000042567	Nek10	9.58712	-2.72292	0.954526	-2.85264	0.00433574	0.0106882	ENSMUSG00000042567	33	23	9	2	6	1
ENSMUSG00000042607	Asb4	65.9638	-1.12924	0.318559	-3.54482	0.000392878	0.00853028	ENSMUSG00000042607	48	40	26	48	109	83.001	83	85		ENSMUSG00000042607	Asb4	227.612	-0.937373	0.407519	-2.30019	0.0214372	0.0436929	ENSMUSG00000042607	304	163.001	428.033	157.961	180	87
ENSMUSG00000042734	Ttc9	201.218	-1.00815	0.276348	-3.64813	0.000264154	0.00613173	ENSMUSG00000042734	140	155	159	93	202.073	397	233	217		ENSMUSG00000042734	Ttc9	916.892	3.58289	0.223962	15.9978	1.32388e-57	2.59381e-55	ENSMUSG00000042734	136	168	118.229	1318.21	1248	1502
ENSMUSG00000042751	Nmnat2	79.6206	-1.22308	0.366439	-3.33774	0.00084463	0.0156256	ENSMUSG00000042751	53	87	49	38	77	103	103	75		ENSMUSG00000042751	Nmnat2	217.886	3.46351	0.320108	10.8198	2.77316e-27	1.0034e-25	ENSMUSG00000042751	36	35	40	290	204	202
ENSMUSG00000042793	Lgr6	918.678	-3.48022	0.176946	-19.6683	4.03301e-86	6.90895e-82	ENSMUSG00000042793	196.998	219	75	131	1679.99	1840.28	1556	1790		ENSMUSG00000042793	Lgr6	2329.59	4.02464	0.366149	10.9918	4.18404e-28	1.60203e-26	ENSMUSG00000042793	99.645	366.074	215.686	3081.24	3530.24	2388.95
ENSMUSG00000042821	Snai1	460.937	0.772975	0.255382	3.02674	0.00247208	0.035498	ENSMUSG00000042821	515	448.005	828	482	435	248.996	289	418		ENSMUSG00000042821	Snai1	233.484	-3.18051	0.292647	-10.8681	1.63602e-27	6.05033e-26	ENSMUSG00000042821	339	602.356	784.837	63	56	56
ENSMUSG00000042903	Foxo4	1143.11	0.366901	0.112261	3.26827	0.00108208	0.0190319	ENSMUSG00000042903	1189	1351	1261	1365	1019.28	979	803	1207		ENSMUSG00000042903	Foxo4	868.138	-0.884829	0.187999	-4.70657	2.5192e-06	1.16106e-05	ENSMUSG00000042903	895.003	1592.63	1496.13	756.311	680.001	534.001
ENSMUSG00000042988	Notum	114.852	1.86782	0.361186	5.17135	2.32411e-07	1.65893e-05	ENSMUSG00000042988	174	129.001	214.999	172	68	28	28	85		ENSMUSG00000042988	Notum	241.194	-2.43019	0.578375	-4.20175	2.64864e-05	0.000102587	ENSMUSG00000042988	315.091	691.979	763.009	37	114	129
ENSMUSG00000043004	Gng2	1935.54	-0.796342	0.114674	-6.94438	3.80139e-12	7.94166e-10	ENSMUSG00000043004	1570	1609	1427	1507.03	2183	2782	1796	2398.03		ENSMUSG00000043004	Gng2	1005.49	1.26059	0.210977	5.97501	2.30073e-09	1.61789e-08	ENSMUSG00000043004	671.065	647	731.037	1043.82	1129	669
ENSMUSG00000043079	Synpo	735.604	-0.575519	0.194829	-2.95397	0.00313715	0.0425698	ENSMUSG00000043079	456	855.999	509.001	535.001	997	1047	665.58	876.999		ENSMUSG00000043079	Synpo	678.203	0.821721	0.17774	4.62317	3.77922e-06	1.69802e-05	ENSMUSG00000043079	274	646.89	528.014	757.281	813.999	536
ENSMUSG00000043333	Rhbdl2	51.607	-1.10094	0.314914	-3.496	0.000472282	0.00986667	ENSMUSG00000043333	47	23	34	29	52.001	81	64	81.92		ENSMUSG00000043333	Rhbdl2	368.998	1.49738	0.263176	5.68966	1.27292e-08	8.21421e-08	ENSMUSG00000043333	185	155.692	120.001	515.222	496	453.749
ENSMUSG00000043366	Olfr78	124.642	-0.686497	0.19918	-3.44662	0.000567655	0.0114071	ENSMUSG00000043366	116.492	112.53	90.226	84.366	153.11	166.574	139.881	123.591		ENSMUSG00000043366	Olfr78	113.942	-2.04071	0.659032	-3.09653	0.00195797	0.00523899	ENSMUSG00000043366	33	468.897	221.735	79.723	66.132	19
ENSMUSG00000043445	Pgp	535.802	0.352846	0.113946	3.0966	0.00195753	0.0298084	ENSMUSG00000043445	608	680	632.999	533	460	450.001	376	580		ENSMUSG00000043445	Pgp	870.39	1.90261	0.267853	7.10318	1.21915e-12	1.25087e-11	ENSMUSG00000043445	209	512.97	403	1207.44	983.734	1547.51
ENSMUSG00000043496	Tril	450.328	0.889998	0.192025	4.63481	3.57267e-06	0.000177401	ENSMUSG00000043496	491	559	521	748	341	287	261	385		ENSMUSG00000043496	Tril	219.192	-1.12988	0.295017	-3.8299	0.000128197	0.000440074	ENSMUSG00000043496	204.028	447.32	418.822	197	123	126
ENSMUSG00000043592	Unc5cl	322.426	-5.71103	0.883907	-6.46112	1.03933e-10	1.63578e-08	ENSMUSG00000043592	21	16	4	1	282	1019	1036.34	492.999		ENSMUSG00000043592	Unc5cl	7152.95	8.59717	0.385054	22.3272	2.01301e-110	3.08947e-107	ENSMUSG00000043592	13	20	49	11815.5	7773.87	8130.1
ENSMUSG00000043639	Rbm20	271.691	-0.674216	0.204801	-3.29205	0.000994601	0.0178788	ENSMUSG00000043639	274	245	186	138	262	411.011	347	332		ENSMUSG00000043639	Rbm20	408.007	0.858393	0.212061	4.04786	5.16884e-05	0.000190351	ENSMUSG00000043639	263.001	244	320	471.038	545.999	354
ENSMUSG00000043719	Col6a6	432.127	-2.06387	0.585121	-3.52725	0.000419901	0.00892472	ENSMUSG00000043719	118	103	126.999	309	435.796	1414.68	460.912	470.882		ENSMUSG00000043719	Col6a6	2283.91	3.02844	0.298197	10.1558	3.1219e-24	9.02605e-23	ENSMUSG00000043719	394.025	460.687	446.705	3053.13	4512.57	2322.45
ENSMUSG00000043873	Chil5	7.33645	-3.31838	1.09401	-3.03323	0.00241949	0.0348598	ENSMUSG00000043873	0	2	1	3	1	25	12	11		ENSMUSG00000043873	Chil5	171.592	5.60626	0.447651	12.5237	5.53667e-36	3.54058e-34	ENSMUSG00000043873	9	6	2	211.999	208.988	266.86
ENSMUSG00000043903	Zfp469	513.384	-1.3739	0.213255	-6.44253	1.175e-10	1.79723e-08	ENSMUSG00000043903	202	296	198	469	1108	1137.99	376	660		ENSMUSG00000043903	Zfp469	525.318	2.54941	0.263463	9.67655	3.79296e-22	9.14333e-21	ENSMUSG00000043903	59	149	82	797	870.995	219
ENSMUSG00000044042	Fmn1	400.021	-0.444073	0.127808	-3.47452	0.00051176	0.0105246	ENSMUSG00000044042	384	393	304	286	488	463	422	466		ENSMUSG00000044042	Fmn1	471.231	1.72244	0.262687	6.55702	5.48952e-11	4.61857e-10	ENSMUSG00000044042	236	260	231	693.049	671.999	208
ENSMUSG00000044165	Bcl2l15	55.4567	-3.04205	0.785823	-3.87117	0.000108316	0.00292676	ENSMUSG00000044165	20.316	12.949	7	4.502	12.052	113.769	162	47.884		ENSMUSG00000044165	Bcl2l15	1294.14	4.67221	0.730027	6.40005	1.55328e-10	1.24323e-09	ENSMUSG00000044165	190.09	26.635	20.55	2145.3	1428.61	2636
ENSMUSG00000044167	Foxo1	2936.35	-0.626408	0.107702	-5.8161	6.02382e-09	6.25418e-07	ENSMUSG00000044167	2781.69	2508.9	2282	1949	3236.62	3377.06	3421.26	3859.55		ENSMUSG00000044167	Foxo1	3149.16	1.11507	0.155267	7.18164	6.88788e-13	7.21013e-12	ENSMUSG00000044167	1177.95	2222.73	1782.7	4287.12	3363	2493.99
ENSMUSG00000044252	Osbpl1a	836.092	-0.890802	0.157214	-5.66619	1.4601e-08	1.38961e-06	ENSMUSG00000044252	704.493	593.998	625.999	531.002	874.001	1090.44	1085	1070.75		ENSMUSG00000044252	Osbpl1a	1472.51	1.67813	0.114147	14.7015	6.30531e-49	8.00861e-47	ENSMUSG00000044252	678.015	740.622	750.291	2441	1807	1929.91
ENSMUSG00000044254	Pcsk9	126.623	-0.640035	0.189526	-3.37702	0.000732744	0.014059	ENSMUSG00000044254	82	113	106	91	187	171	120	152		ENSMUSG00000044254	Pcsk9	129.35	2.69554	0.375737	7.17402	7.28289e-13	7.60368e-12	ENSMUSG00000044254	26	24	34	148	203	156
ENSMUSG00000044393	Dsg2	549.11	-0.957119	0.286618	-3.33935	0.000839746	0.0155858	ENSMUSG00000044393	614	339	399	186	555.003	689.041	954.199	676		ENSMUSG00000044393	Dsg2	1849	1.21861	0.255252	4.77414	1.80478e-06	8.50744e-06	ENSMUSG00000044393	660.003	956.512	924.529	2751.45	1810.02	952
ENSMUSG00000044447	Dock5	1378.26	0.458057	0.124494	3.67936	0.000233816	0.00550962	ENSMUSG00000044447	1910	1730	1617	1253	1245	1133	939	1285		ENSMUSG00000044447	Dock5	816.066	0.901723	0.31083	2.90102	0.00371953	0.00931627	ENSMUSG00000044447	322	616.344	530.423	1142	825.999	457
ENSMUSG00000044461	Shisa2	47.0039	-1.80843	0.380311	-4.75514	1.98307e-06	0.00011102	ENSMUSG00000044461	21	32	17	16	40	77	73	96		ENSMUSG00000044461	Shisa2	446.59	3.22986	0.238203	13.5593	6.98116e-42	6.30255e-40	ENSMUSG00000044461	54	94	43	669	490.162	435.865
ENSMUSG00000044548	Dact1	626.853	0.863464	0.179896	4.79978	1.58838e-06	9.16181e-05	ENSMUSG00000044548	862	700	1009	678	517	431	326	509		ENSMUSG00000044548	Dact1	239.994	-0.900271	0.309906	-2.90498	0.00367271	0.00921279	ENSMUSG00000044548	213.001	435.04	328.675	156	183	119
ENSMUSG00000044550	Tceal3	299.471	-0.654416	0.161839	-4.04362	5.26331e-05	0.00162361	ENSMUSG00000044550	199.774	338.668	211.267	240.273	338.491	398.118	296.966	364.902		ENSMUSG00000044550	Tceal3	477.155	1.01056	0.201448	5.01647	5.26292e-07	2.70747e-06	ENSMUSG00000044550	241.109	482.075	398.449	615.857	614.079	741.887
ENSMUSG00000044674	Fzd1	3657.21	1.07166	0.200225	5.35226	8.68633e-08	6.88915e-06	ENSMUSG00000044674	5106.07	5190.66	5835.99	3835	2811.01	2022.71	1478.55	3227.01		ENSMUSG00000044674	Fzd1	1182.59	-1.03954	0.286046	-3.63418	0.00027887	0.000895076	ENSMUSG00000044674	782.516	2083.54	2162.76	873.131	902	467.077
ENSMUSG00000044770	Scml4	172.52	-1.06069	0.256396	-4.13691	3.52022e-05	0.00118477	ENSMUSG00000044770	118.001	118.001	82.001	142	223.999	294	195	183.001		ENSMUSG00000044770	Scml4	993.781	4.03541	0.288994	13.9636	2.59794e-44	2.61455e-42	ENSMUSG00000044770	65.993	100.256	134.063	1658.01	1568	1102
ENSMUSG00000045005	Fzd5	446.44	-0.653551	0.156939	-4.16435	3.12236e-05	0.00108059	ENSMUSG00000045005	397	444	282	289.001	541	547.151	518	552		ENSMUSG00000045005	Fzd5	485.801	1.13568	0.22031	5.15492	2.53741e-07	1.37284e-06	ENSMUSG00000045005	159	387	307.92	659	579	426
ENSMUSG00000045027	Prss22	18.1989	-3.17502	0.786003	-4.03945	5.35773e-05	0.00164782	ENSMUSG00000045027	6	2	3	3	12	85	25	15		ENSMUSG00000045027	Prss22	389.011	5.66974	0.406207	13.9578	2.82169e-44	2.8243e-42	ENSMUSG00000045027	26	19	5	851.005	586.954	921.401
ENSMUSG00000045038	Prkce	763.958	-1.10375	0.127605	-8.64972	5.16244e-18	2.76368e-15	ENSMUSG00000045038	473	547	466	481	1154	1019.61	974	956		ENSMUSG00000045038	Prkce	1026.17	1.5343	0.168867	9.08585	1.02896e-19	2.03329e-18	ENSMUSG00000045038	329	568	505	1369.69	1389	964.013
ENSMUSG00000045103	Dmd	1641.04	0.438292	0.143001	3.06496	0.00217702	0.0322338	ENSMUSG00000045103	1601	2225	1248	1863	1508.05	1830.34	1127	1766		ENSMUSG00000045103	Dmd	1124.05	-1.02244	0.368001	-2.77837	0.00546326	0.0131234	ENSMUSG00000045103	978.001	2102.31	1587.31	985.036	792	166
ENSMUSG00000045364	Ifne	23.7208	-3.30798	0.679429	-4.86876	1.12301e-06	6.65685e-05	ENSMUSG00000045364	10	3	1	4	19	38	66	39		ENSMUSG00000045364	Ifne	132.438	4.54709	0.400689	11.3482	7.57175e-30	3.26578e-28	ENSMUSG00000045364	14	10	4	257	155	204.001
ENSMUSG00000045394	Epcam	1858.82	-0.949039	0.308604	-3.07526	0.00210316	0.0314391	ENSMUSG00000045394	1898	1211.03	1497	654	1667	2172.06	3368	2161.99		ENSMUSG00000045394	Epcam	8295.19	1.33696	0.283641	4.71356	2.43424e-06	1.12557e-05	ENSMUSG00000045394	6107.97	3777.35	4245.34	10539.2	7561	14530.2
ENSMUSG00000045545	Krt14	40.6282	-7.99602	2.09458	-3.81747	0.000134826	0.0035209	ENSMUSG00000045545	0	0	0	1	5	363.999	38.275	1		ENSMUSG00000045545	Krt14	17095	7.09262	2.15688	3.28837	0.00100771	0.00285873	ENSMUSG00000045545	618.993	662.973	23	30	63719.8	83391.9
ENSMUSG00000045573	Penk	3818.65	0.704143	0.149748	4.70218	2.57393e-06	0.000139538	ENSMUSG00000045573	4935.91	5230.87	4231.88	5108.61	3036.01	3275	2308	2613		ENSMUSG00000045573	Penk	911.359	-1.45389	0.350336	-4.15	3.32472e-05	0.000126616	ENSMUSG00000045573	1747.66	2466.87	2368.75	466	505.994	1014.87
ENSMUSG00000045659	Plekha7	710.216	0.594148	0.161476	3.67948	0.000233708	0.00550962	ENSMUSG00000045659	907	957.001	882	690.998	433.008	556.999	533.984	749		ENSMUSG00000045659	Plekha7	1240.53	1.23603	0.188449	6.55895	5.41866e-11	4.56521e-10	ENSMUSG00000045659	419	823.119	554.519	1967.01	1367	969.531
ENSMUSG00000045731	Pnoc	7.96241	2.36957	0.748104	3.16744	0.00153787	0.0249245	ENSMUSG00000045731	13	14	14	22	1	2	4	2		ENSMUSG00000045731	Pnoc	82.4837	6.72843	1.63845	4.10657	4.01572e-05	0.000150811	ENSMUSG00000045731	0	3	0	25	176	127.984
ENSMUSG00000045867	Cradd	136.692	-0.771354	0.207651	-3.71466	0.000203479	0.00492344	ENSMUSG00000045867	87	113.001	126	97	163	178	153	158.999		ENSMUSG00000045867	Cradd	322.095	0.870343	0.255362	3.40827	0.000653766	0.00193017	ENSMUSG00000045867	347.001	195.999	202.148	390.995	317.001	458
ENSMUSG00000045868	Gvin1	1214.78	-0.770802	0.192308	-4.00817	6.11904e-05	0.00183261	ENSMUSG00000045868	938.306	913.953	987.133	840.83	1145.12	2159.77	1188.93	1512.5		ENSMUSG00000045868	Gvin1	4155.49	3.56653	0.341781	10.4351	1.7135e-25	5.42226e-24	ENSMUSG00000045868	286.723	673.373	412.014	7943.57	4440.16	2036.24
ENSMUSG00000046179	E2f8	1273.96	0.858846	0.213765	4.0177	5.87685e-05	0.00177247	ENSMUSG00000046179	1865	1671.01	1989	1180.02	939	731	608.262	1356		ENSMUSG00000046179	E2f8	196.648	2.80399	0.574143	4.88378	1.04071e-06	5.10977e-06	ENSMUSG00000046179	25.01	41.021	41.377	348	218	141
ENSMUSG00000046182	Gsg1l	44.8225	-1.67643	0.375163	-4.46854	7.87555e-06	0.000334779	ENSMUSG00000046182	24	24	19	19	56	55	97	56		ENSMUSG00000046182	Gsg1l	192.244	2.66568	0.603679	4.41572	1.00675e-05	4.19773e-05	ENSMUSG00000046182	12	106.013	29	242	276	282
ENSMUSG00000046203	Sprr2g	169.188	-4.04279	0.568629	-7.10972	1.16282e-12	2.69192e-10	ENSMUSG00000046203	26	9	29	15	80	406	546	163		ENSMUSG00000046203	Sprr2g	322.244	4.33009	0.347032	12.4775	9.90676e-36	6.22706e-34	ENSMUSG00000046203	39.016	24	21	509.082	374	648.111
ENSMUSG00000046318	Ccbe1	260.455	1.84824	0.192273	9.61261	7.07354e-22	8.65549e-19	ENSMUSG00000046318	401	470	432	340	97.021	104	86	171		ENSMUSG00000046318	Ccbe1	149.209	-1.58193	0.312558	-5.06125	4.16523e-07	2.17312e-06	ENSMUSG00000046318	236.959	350.011	242.131	96	101	39
ENSMUSG00000046434	Hnrnpa1	20831.3	0.379825	0.125244	3.03268	0.00242394	0.0348945	ENSMUSG00000046434	26666.5	24396.1	26222.6	19106.6	19934.7	17031.3	13180.8	21810.2		ENSMUSG00000046434	Hnrnpa1	16188.2	0.432804	0.156825	2.75979	0.00578389	0.0137839	ENSMUSG00000046434	16933.3	14427.5	14088	19259.2	16406.7	14206
ENSMUSG00000046449	Nexmif	190.832	-1.04223	0.22456	-4.64121	3.46379e-06	0.000174012	ENSMUSG00000046449	162	127	123	77	269	290	212	284		ENSMUSG00000046449	Nexmif	499.722	3.55229	0.397446	8.93779	3.97027e-19	7.44608e-18	ENSMUSG00000046449	61	63	84	1073	611	299
ENSMUSG00000046618	Olfml2a	945.312	0.635345	0.200115	3.17491	0.00149884	0.0244488	ENSMUSG00000046618	909	1191.17	1038	1484	818	876	546	705		ENSMUSG00000046618	Olfml2a	724.397	-0.712494	0.311128	-2.29004	0.0220191	0.0447551	ENSMUSG00000046618	634	1062.58	1255.42	849.994	616	233.069
ENSMUSG00000046688	Tifa	230.482	0.847107	0.190636	4.44357	8.84764e-06	0.000370584	ENSMUSG00000046688	275	403	264	256	165	183	159	146		ENSMUSG00000046688	Tifa	216.425	-0.962193	0.154393	-6.23209	4.60258e-10	3.48543e-09	ENSMUSG00000046688	317	401.409	351.182	186	168	135
ENSMUSG00000046718	Bst2	1811.85	-0.871098	0.185691	-4.69112	2.7172e-06	0.000145274	ENSMUSG00000046718	1396.18	1485.59	1309	939	1962	2206.66	2767.81	2363.93		ENSMUSG00000046718	Bst2	5321.97	2.58001	0.247694	10.4161	2.0937e-25	6.56893e-24	ENSMUSG00000046718	1390.88	1507.82	1592.85	6516.41	6240.67	11683
ENSMUSG00000046727	Cystm1	419.878	-0.828235	0.238917	-3.46663	0.000527031	0.0107739	ENSMUSG00000046727	335.999	305.001	295.999	260.999	401.999	553.145	746.999	437.001		ENSMUSG00000046727	Cystm1	1821.63	2.15824	0.268909	8.02591	1.00777e-15	1.37279e-14	ENSMUSG00000046727	768.001	666.999	589.452	2889.3	2081.01	3497.9
ENSMUSG00000046879	Irgm1	1118.71	-0.428496	0.14459	-2.96352	0.00304147	0.0416104	ENSMUSG00000046879	952	1006	1014	935.999	997	1465	1144.59	1403		ENSMUSG00000046879	Irgm1	2529.42	1.11953	0.260014	4.30566	1.66485e-05	6.68008e-05	ENSMUSG00000046879	1614.66	1413.17	1291.78	3593.15	2660	2577
ENSMUSG00000046982	Tshz1	2484.03	0.655812	0.113189	5.79394	6.87548e-09	7.05292e-07	ENSMUSG00000046982	2872	3054	3057	3209.87	1987	2115.22	1429	2225		ENSMUSG00000046982	Tshz1	963.048	-0.714969	0.284832	-2.51014	0.0120682	0.0263653	ENSMUSG00000046982	686	1629.99	1468.44	875.026	855	337.988
ENSMUSG00000047281	Sfn	195.968	-1.22616	0.377835	-3.24524	0.00117352	0.0202861	ENSMUSG00000047281	96	146	129	89	116	481	353.001	189		ENSMUSG00000047281	Sfn	4391.79	4.85844	0.641009	7.57937	3.47234e-14	4.13916e-13	ENSMUSG00000047281	361.33	565.258	278.047	2781.35	10521.3	16479.2
ENSMUSG00000047330	Kcne4	1463.98	-1.40453	0.213525	-6.57783	4.77374e-11	8.34478e-09	ENSMUSG00000047330	742	1230.07	475	785	2015.94	2184.53	1685.12	2827		ENSMUSG00000047330	Kcne4	2121.3	2.28388	0.260196	8.77753	1.67103e-18	2.95349e-17	ENSMUSG00000047330	305	545	598.665	2991.81	2654.81	1470.15
ENSMUSG00000047586	Nccrp1	18.8639	2.39811	0.493873	4.85573	1.19946e-06	7.06117e-05	ENSMUSG00000047586	25	24	39	36	6	9	3	7		ENSMUSG00000047586	Nccrp1	180.965	7.43649	2.55868	2.90638	0.00365638	0.00917682	ENSMUSG00000047586	3	3	7	0	771.295	1158
ENSMUSG00000047641	Krt87	95.9123	-2.63397	0.524835	-5.01866	5.20332e-07	3.32605e-05	ENSMUSG00000047641	44.234	31.89	25.001	6	58.743	247.428	187	165.801		ENSMUSG00000047641	Krt87	877.432	9.97172	0.739035	13.4929	1.72194e-41	1.50298e-39	ENSMUSG00000047641	0	2.977	1	1309.59	1154.16	1203.5
ENSMUSG00000047759	Hs3st3a1	36.8414	1.28806	0.389782	3.30456	0.000951267	0.0172446	ENSMUSG00000047759	47.991	47.241	60	55	19.147	10	27.742	27		ENSMUSG00000047759	Hs3st3a1	36.5985	-1.55253	0.362517	-4.28265	1.84681e-05	7.37003e-05	ENSMUSG00000047759	41.266	90.055	88.963	27.668	24.335	16.205
ENSMUSG00000047992	Dipk1c	8.52515	-4.00269	1.14893	-3.48385	0.000494254	0.0102592	ENSMUSG00000047992	0	1	3	0	5	15	31	9		ENSMUSG00000047992	Dipk1c	54.8785	5.07399	0.754289	6.72686	1.73367e-11	1.54995e-10	ENSMUSG00000047992	3	2	5	99	51	103
ENSMUSG00000048040	Arxes2	335.779	0.814199	0.230121	3.53814	0.000402961	0.00866138	ENSMUSG00000048040	480.859	454.197	485.833	329.702	244.748	193.444	155.323	386.012		ENSMUSG00000048040	Arxes2	132.488	-0.988407	0.178298	-5.54355	2.96398e-08	1.82751e-07	ENSMUSG00000048040	190.597	276.203	196.956	120.749	103.99	71.011
ENSMUSG00000048120	Entpd1	2323.04	-0.403635	0.138383	-2.91679	0.00353653	0.046177	ENSMUSG00000048120	1844	2670.03	1769.32	2020.96	2885	3004.44	1982.54	2468		ENSMUSG00000048120	Entpd1	2417.07	0.957444	0.304508	3.14423	0.00166526	0.00452145	ENSMUSG00000048120	1098.39	2006.59	1441.13	3194.44	3153.71	1202.37
ENSMUSG00000048126	Col6a3	29518.8	-1.05338	0.207766	-5.07001	3.97798e-07	2.59113e-05	ENSMUSG00000048126	13610	23916.6	12015.1	27515.4	48694.8	53394.2	23546.6	43967.7		ENSMUSG00000048126	Col6a3	40522	2.94529	0.220332	13.3675	9.36083e-41	7.94462e-39	ENSMUSG00000048126	3167.12	10326.9	7322.97	52134.4	67487.5	26144.8
ENSMUSG00000048281	Dleu7	59.9346	-1.49795	0.341534	-4.38594	1.15484e-05	0.000453753	ENSMUSG00000048281	21	39	47	21	72	117	77	83		ENSMUSG00000048281	Dleu7	31.606	-1.77025	0.626345	-2.82632	0.00470863	0.0115119	ENSMUSG00000048281	60	19.001	83	10	7	25
ENSMUSG00000048304	Slitrk3	461.685	-1.50784	0.351938	-4.28439	1.83238e-05	0.000675065	ENSMUSG00000048304	242	327	94	314	634	970	472	596		ENSMUSG00000048304	Slitrk3	341.428	1.38667	0.348013	3.98452	6.7617e-05	0.000244177	ENSMUSG00000048304	82	210.993	173.115	551	408	153
ENSMUSG00000048307	Ankrd46	2721.88	-0.980619	0.109418	-8.96214	3.18446e-19	2.27304e-16	ENSMUSG00000048307	2146	2155.99	1669	1682	3371.57	4081.02	3009.32	3477.17		ENSMUSG00000048307	Ankrd46	4256.12	1.14197	0.115737	9.8669	5.79288e-23	1.50264e-21	ENSMUSG00000048307	2309.9	2892.55	2722.44	5577.68	4864.02	4132.06
ENSMUSG00000048376	F2r	4168.83	0.936478	0.16492	5.6784	1.35964e-08	1.30854e-06	ENSMUSG00000048376	5521.71	5528.06	6221.81	4854	3198	3348.45	1700	3294		ENSMUSG00000048376	F2r	319.665	-1.48323	0.234696	-6.31981	2.61877e-10	2.0333e-09	ENSMUSG00000048376	467	602	624.219	186	241	119
ENSMUSG00000048616	Nog	199.896	1.06933	0.35392	3.0214	0.00251606	0.0360089	ENSMUSG00000048616	319	186	418	146	100	132	180	105		ENSMUSG00000048616	Nog	65.8908	1.84843	0.346723	5.33113	9.76031e-08	5.58594e-07	ENSMUSG00000048616	17	29	50	104.211	99	104
ENSMUSG00000048794	Cfap100	33.6107	-2.55203	0.599661	-4.25579	2.0831e-05	0.000754454	ENSMUSG00000048794	18	15	12	10.001	20	33	58	25		ENSMUSG00000048794	Cfap100	41.6652	1.2797	0.433198	2.95408	0.00313603	0.00800791	ENSMUSG00000048794	38.029	34	28	46	46	61
ENSMUSG00000049112	Oxtr	667.852	-1.89553	0.328612	-5.76829	8.00805e-09	8.16582e-07	ENSMUSG00000049112	242	354	112	434	1124	1040.62	999	967		ENSMUSG00000049112	Oxtr	5484.77	4.92191	0.30092	16.3562	3.92665e-60	8.81915e-58	ENSMUSG00000049112	224.907	269.501	341.1	7774.68	9642.22	6333.23
ENSMUSG00000049128	Ivl	4.24434	-4.78572	1.57469	-3.03915	0.00237245	0.0343554	ENSMUSG00000049128	0	0	0	1	1	20	8	3		ENSMUSG00000049128	Ivl	55.9826	6.15813	1.01581	6.06228	1.34204e-09	9.66996e-09	ENSMUSG00000049128	3	2	0	38	124	158
ENSMUSG00000049148	Plcxd3	25.3711	-2.43041	0.723847	-3.35763	0.000786148	0.0148021	ENSMUSG00000049148	5	7	13	6	6	52	65	39		ENSMUSG00000049148	Plcxd3	19.342	3.56041	1.06374	3.34708	0.000816687	0.00235973	ENSMUSG00000049148	3	2	0	43.072	16	0
ENSMUSG00000049184	Purg	278.457	0.471994	0.133382	3.53866	0.000402162	0.00865508	ENSMUSG00000049184	369	322	323	315	250	248.463	178	239		ENSMUSG00000049184	Purg	209.395	-1.58152	0.201696	-7.84112	4.4655e-15	5.75515e-14	ENSMUSG00000049184	371	453.015	457.496	133	139	94
ENSMUSG00000049241	Hcar1	73.4715	0.997322	0.324518	3.07324	0.00211751	0.0315435	ENSMUSG00000049241	73	76	101	141	47	62	38	47		ENSMUSG00000049241	Hcar1	114.183	-3.4729	0.34851	-9.96499	2.16887e-23	5.81428e-22	ENSMUSG00000049241	189	400.333	363.003	26	31	21
ENSMUSG00000049265	Kcnk3	48.6617	1.47715	0.31742	4.65363	3.26143e-06	0.000165791	ENSMUSG00000049265	57	93	79	59	36	22	17	29		ENSMUSG00000049265	Kcnk3	79.5707	-1.99907	0.506131	-3.94971	7.82443e-05	0.000279648	ENSMUSG00000049265	73	319.008	184.998	37	56	35
ENSMUSG00000049307	Fut4	285.349	0.712754	0.21724	3.28095	0.00103457	0.018426	ENSMUSG00000049307	378	397	455.002	217	240	248	159	215		ENSMUSG00000049307	Fut4	163.663	0.933363	0.28067	3.32548	0.000882668	0.00253092	ENSMUSG00000049307	35	124	99.459	174	165	107.952
ENSMUSG00000049336	Tenm2	8.90656	-2.67004	0.886865	-3.01065	0.00260693	0.0370003	ENSMUSG00000049336	0	5	3	1	10	38	18	14		ENSMUSG00000049336	Tenm2	25.53	2.13423	0.794794	2.68526	0.00724743	0.016853	ENSMUSG00000049336	4	8	6	12	42	11
ENSMUSG00000049516	Spty2d1	1328.78	-0.402151	0.0823521	-4.88331	1.04318e-06	6.22675e-05	ENSMUSG00000049516	1197	1258	1096	1120	1546	1530.69	1262	1621		ENSMUSG00000049516	Spty2d1	2244.16	1.5059	0.228992	6.5762	4.82617e-11	4.0866e-10	ENSMUSG00000049516	659	1208.93	1010.86	3283.21	2847.34	1193.99
ENSMUSG00000049775	Tmsb4x	38239.7	-0.695164	0.124848	-5.56807	2.57569e-08	2.33462e-06	ENSMUSG00000049775	33227.2	37148.6	25396.2	24789	40798.1	49557.7	42708.1	52060.1		ENSMUSG00000049775	Tmsb4x	50249.8	1.41687	0.279429	5.07058	3.96605e-07	2.07567e-06	ENSMUSG00000049775	36222.1	25300.2	21866.8	57143.4	48408.8	98600.5
ENSMUSG00000049858	Suox	414.628	0.351717	0.117055	3.00472	0.0026583	0.0376047	ENSMUSG00000049858	472	493	487	442	352.254	412	275	406		ENSMUSG00000049858	Suox	617.079	1.47967	0.187342	7.89823	2.82882e-15	3.72131e-14	ENSMUSG00000049858	233.002	385	315.176	833	940	624
ENSMUSG00000049892	Rasd1	874.864	-2.04552	0.214584	-9.5325	1.53538e-21	1.7535e-18	ENSMUSG00000049892	426	402	284	268	1192	1831	1434	1113		ENSMUSG00000049892	Rasd1	2098.98	1.94412	0.387908	5.01181	5.39197e-07	2.76921e-06	ENSMUSG00000049892	487.002	971.862	938.793	2993.28	2729	2661.08
ENSMUSG00000049907	Rasl11b	459.303	-0.485127	0.164286	-2.95294	0.0031476	0.0426257	ENSMUSG00000049907	391	419	416	315	525	536	583	471		ENSMUSG00000049907	Rasl11b	382.434	-1.56577	0.289575	-5.40714	6.40396e-08	3.77413e-07	ENSMUSG00000049907	554.041	1034.58	810.446	183	268	250
ENSMUSG00000049932	H2ax	873.645	0.584737	0.182048	3.212	0.00131815	0.0220553	ENSMUSG00000049932	1031	975	1362.16	769	709	633.513	654.429	841.925		ENSMUSG00000049932	H2ax	773.287	1.50525	0.381284	3.94785	7.88566e-05	0.000281727	ENSMUSG00000049932	246.992	564.464	578.174	1069.3	743.998	1635.04
ENSMUSG00000050010	Shisa3	17.5833	3.05092	0.552668	5.52035	3.3833e-08	3.00307e-06	ENSMUSG00000050010	27	43	31	27	6	2	3	4		ENSMUSG00000050010	Shisa3	10.5475	-5.14112	1.21913	-4.21703	2.47545e-05	9.65488e-05	ENSMUSG00000050010	27	33	21	0	0	2
ENSMUSG00000050071	Bex1	97.9577	-1.21063	0.3113	-3.88895	0.000100679	0.00275516	ENSMUSG00000050071	75.531	58.625	67.002	35	122.846	121.146	177.272	116.035		ENSMUSG00000050071	Bex1	181.762	-4.94154	0.386648	-12.7805	2.1077e-37	1.48726e-35	ENSMUSG00000050071	555.36	672.565	561.892	13.535	6.708	28.133
ENSMUSG00000050074	Spink8	42.3881	2.79454	0.511312	5.46542	4.61803e-08	3.95558e-06	ENSMUSG00000050074	59	76	80	109	12	5	5	14		ENSMUSG00000050074	Spink8	11.1248	-6.58414	1.49443	-4.40579	1.054e-05	4.38085e-05	ENSMUSG00000050074	68	8	28.37	1	0	0
ENSMUSG00000050092	Sprr2b	20.7256	-7.84073	1.38833	-5.64761	1.6269e-08	1.53134e-06	ENSMUSG00000050092	0	0	0	0	14	110	35	5		ENSMUSG00000050092	Sprr2b	698.935	10.2423	0.838598	12.2136	2.63035e-34	1.49516e-32	ENSMUSG00000050092	0	3	1	1150.04	927.001	2204.57
ENSMUSG00000050108	Bpifc	5.97931	-3.93282	1.21798	-3.22897	0.00124239	0.0211145	ENSMUSG00000050108	0	2	0	1	13	9	17	3		ENSMUSG00000050108	Bpifc	95.612	8.67265	1.31539	6.5932	4.30457e-11	3.67025e-10	ENSMUSG00000050108	0	1	1	53	315	338
ENSMUSG00000050164	Mchr1	99.909	-1.51735	0.395199	-3.83946	0.000123304	0.00326478	ENSMUSG00000050164	64	92	19	36	117	172	148	151		ENSMUSG00000050164	Mchr1	13.3108	-1.32314	0.586026	-2.25782	0.0239571	0.0481206	ENSMUSG00000050164	22	21	23	3	9	12
ENSMUSG00000050332	Amer1	996.754	0.315243	0.103696	3.04007	0.00236522	0.0343046	ENSMUSG00000050332	1094.86	1295.21	1094	1052	893	929.547	675	1000		ENSMUSG00000050332	Amer1	816.522	-0.733214	0.193728	-3.78475	0.000153861	0.000520113	ENSMUSG00000050332	868.003	1252.79	1185.31	869.055	607.738	363
ENSMUSG00000050368	Hoxd10	2390.11	0.449151	0.115616	3.88485	0.000102393	0.0027976	ENSMUSG00000050368	3048.99	2707.89	3056.84	2463.63	1931.14	1794.92	1786.75	2440.67		ENSMUSG00000050368	Hoxd10	1145.61	-0.721003	0.202788	-3.55544	0.000377342	0.00117948	ENSMUSG00000050368	1735.28	1698.4	1787.01	1282.35	792	827.3
ENSMUSG00000050627	Gpd1l	2019.15	0.620227	0.166927	3.71556	0.000202757	0.00491987	ENSMUSG00000050627	2702	2657	2556	2081.05	1404	1314.33	1304.24	2297		ENSMUSG00000050627	Gpd1l	2456.99	1.03616	0.16998	6.0958	1.08893e-09	7.92997e-09	ENSMUSG00000050627	1195.25	2024.82	1600.39	3180.21	2546.38	2896.22
ENSMUSG00000050635	Sprr2f	760.956	-5.99939	0.924218	-6.49131	8.50916e-11	1.38829e-08	ENSMUSG00000050635	48	26	10	13	180	2812	2225.97	508		ENSMUSG00000050635	Sprr2f	33804.4	9.33333	0.399481	23.3636	1.00195e-120	2.30661e-117	ENSMUSG00000050635	54	202	88	56275.9	42339.8	93243.7
ENSMUSG00000050663	Trhde	142.51	1.55556	0.336055	4.62888	3.67644e-06	0.00018098	ENSMUSG00000050663	158	307.001	157	240	81	95	31	84		ENSMUSG00000050663	Trhde	148.62	-1.74601	0.351843	-4.96247	6.96017e-07	3.51482e-06	ENSMUSG00000050663	319.078	386.001	252.001	102	106	33
ENSMUSG00000050737	Ptges	492.551	0.903923	0.230666	3.91876	8.90063e-05	0.00249962	ENSMUSG00000050737	673	540	657.006	610	395	387	192	455		ENSMUSG00000050737	Ptges	621.442	0.770787	0.336351	2.29162	0.0219278	0.0445958	ENSMUSG00000050737	392.213	696	371.163	584.002	937	549
ENSMUSG00000050747	Trim15	18.0439	-7.64231	1.32822	-5.7538	8.72586e-09	8.64062e-07	ENSMUSG00000050747	0	0	0	0	15	103	17	13		ENSMUSG00000050747	Trim15	469.978	10.3451	1.04998	9.85268	6.67415e-23	1.72395e-21	ENSMUSG00000050747	2	0	0	920.214	610.001	869
ENSMUSG00000050854	Tmem125	175.895	-1.07496	0.350781	-3.06448	0.00218046	0.0322569	ENSMUSG00000050854	191	118	97	62.001	177	207	276	238		ENSMUSG00000050854	Tmem125	333.279	1.94531	0.284359	6.84102	7.8633e-12	7.32145e-11	ENSMUSG00000050854	146.999	149.001	108.602	403.145	380	630.144
ENSMUSG00000050931	Sgms2	7072.14	-1.22352	0.248397	-4.92566	8.40766e-07	5.16955e-05	ENSMUSG00000050931	7155	5183.47	4468	2263.2	9413	7412.41	10291	8863.91		ENSMUSG00000050931	Sgms2	6110.26	2.14424	0.591892	3.62269	0.000291555	0.000933097	ENSMUSG00000050931	515.197	2952.4	3078.31	9596.12	6592	2945.5
ENSMUSG00000051043	Gprc5c	620.333	-0.970961	0.198938	-4.88073	1.05696e-06	6.28706e-05	ENSMUSG00000051043	506	417.166	457	310.999	628.001	897.996	922	794.805		ENSMUSG00000051043	Gprc5c	1295.48	0.895016	0.21239	4.21402	2.50862e-05	9.76769e-05	ENSMUSG00000051043	675.992	963.949	890.876	1783.23	1253	1045.15
ENSMUSG00000051048	P4ha3	237.291	-1.93454	0.290233	-6.66546	2.63837e-11	4.8083e-09	ENSMUSG00000051048	98	111	37.999	147.001	387.999	383.001	351.001	413.026		ENSMUSG00000051048	P4ha3	386.078	5.78792	0.38782	14.9243	2.29195e-50	3.17375e-48	ENSMUSG00000051048	5	15	8	514.111	660.888	337.337
ENSMUSG00000051243	Islr2	40.7883	2.23946	0.380657	5.88315	4.02531e-09	4.47777e-07	ENSMUSG00000051243	55	70	68	40	21	11	14	19		ENSMUSG00000051243	Islr2	23.7814	-4.28092	1.26178	-3.39276	0.000691922	0.00203172	ENSMUSG00000051243	35	25	22	0	0	4
ENSMUSG00000051323	Pcdh19	259.308	0.649713	0.224762	2.89067	0.00384419	0.0493295	ENSMUSG00000051323	283	389	308	310	243	166.999	124	271		ENSMUSG00000051323	Pcdh19	90.6733	-1.89228	0.301211	-6.28223	3.33752e-10	2.56006e-09	ENSMUSG00000051323	91	157.922	168.116	50	42	30
ENSMUSG00000051341	Zfp52	776.426	-0.603063	0.164646	-3.66279	0.000249479	0.00583059	ENSMUSG00000051341	854	622	660	440	885.01	779.065	911	1063		ENSMUSG00000051341	Zfp52	928.267	1.46505	0.291517	5.02561	5.01828e-07	2.58739e-06	ENSMUSG00000051341	412	453.044	378.982	1346.27	1360	439
ENSMUSG00000051359	Ncald	792.816	-1.5827	0.289873	-5.45998	4.76184e-08	4.05846e-06	ENSMUSG00000051359	642	441.999	279	302	829	1152	1484	1016		ENSMUSG00000051359	Ncald	892.904	-1.25443	0.200595	-6.25358	4.01144e-10	3.05916e-09	ENSMUSG00000051359	1331	1603.05	1443.09	676.991	493.999	487.999
ENSMUSG00000051397	Tacstd2	443.104	-1.09409	0.370685	-2.95153	0.003162	0.0426857	ENSMUSG00000051397	266	190	472	200	330	701	899	446		ENSMUSG00000051397	Tacstd2	3561.77	1.8778	0.317759	5.9095	3.43156e-09	2.36612e-08	ENSMUSG00000051397	1760	1567.79	1135.35	4908.44	4041.01	6093.61
ENSMUSG00000051439	Cd14	311.864	-0.86254	0.250898	-3.43781	0.000586439	0.0117226	ENSMUSG00000051439	224	159	278	218	363	458	483	292.935		ENSMUSG00000051439	Cd14	1454.21	-0.752476	0.292454	-2.57297	0.0100829	0.02258	ENSMUSG00000051439	2198.95	2124.77	2099.51	1035	1010.23	1366.95
ENSMUSG00000051515	Fam181b	83.2367	1.52112	0.34007	4.47297	7.71399e-06	0.000328727	ENSMUSG00000051515	118	111	175	86	33	27	55	58		ENSMUSG00000051515	Fam181b	109.707	-2.67492	0.326936	-8.1818	2.79633e-16	3.99845e-15	ENSMUSG00000051515	158	404.192	284	36	33	48
ENSMUSG00000051596	Otop1	2.65845	-4.87813	1.59939	-3.04999	0.00228849	0.0335364	ENSMUSG00000051596	0	0	0	0	5	4	10	2		ENSMUSG00000051596	Otop1	312.304	9.94796	1.21501	8.18756	2.6658e-16	3.82367e-15	ENSMUSG00000051596	0	1	0	558.981	302	276.003
ENSMUSG00000051726	Kcnf1	305.043	-1.16355	0.234969	-4.95192	7.34832e-07	4.5776e-05	ENSMUSG00000051726	183	224	109	240	414	429	380	455		ENSMUSG00000051726	Kcnf1	324.38	2.45607	0.341307	7.19607	6.19739e-13	6.54457e-12	ENSMUSG00000051726	71.992	62	35	323.111	320	231
ENSMUSG00000051817	Sox12	849.907	0.331496	0.107528	3.08288	0.00205004	0.0308606	ENSMUSG00000051817	838	985.003	1051.11	934	766	804.458	621	820		ENSMUSG00000051817	Sox12	718.677	-0.486036	0.143695	-3.38241	0.000718522	0.00210215	ENSMUSG00000051817	849.995	1137.09	1056.51	749	581	679
ENSMUSG00000052271	Bhlha15	288.896	1.71312	0.366362	4.67603	2.92488e-06	0.000152579	ENSMUSG00000052271	588	539.682	337	321	118	53	152	211		ENSMUSG00000052271	Bhlha15	98.9997	3.78302	0.491216	7.70133	1.34652e-14	1.66884e-13	ENSMUSG00000052271	6	11	10	107.83	107	123
ENSMUSG00000052302	Tbc1d30	145.143	-1.22582	0.316401	-3.87427	0.000106944	0.00289425	ENSMUSG00000052302	157	102	72	61	157	179	199	175		ENSMUSG00000052302	Tbc1d30	396.387	2.05411	0.312103	6.5815	4.65716e-11	3.9544e-10	ENSMUSG00000052302	95	154	133.973	598.123	373.001	276
ENSMUSG00000052353	Cemip	144.824	0.910217	0.26538	3.42986	0.000603892	0.0120006	ENSMUSG00000052353	174	197	195	219.001	129	78	96.999	75		ENSMUSG00000052353	Cemip	275.121	-1.44849	0.426382	-3.39717	0.000680864	0.00200247	ENSMUSG00000052353	428.999	323	612.194	178.001	223	81
ENSMUSG00000052397	Ezr	2928.48	-0.754662	0.244872	-3.08187	0.00205706	0.030939	ENSMUSG00000052397	2570	1748	2938.68	1388	3121	3733	4588.81	3278.06		ENSMUSG00000052397	Ezr	9060.76	1.29788	0.245896	5.27816	1.30489e-07	7.35605e-07	ENSMUSG00000052397	3411.31	5047.95	5167.65	11631.7	8541.13	9451.84
ENSMUSG00000052854	Nrk	294.614	-2.00994	0.374848	-5.36203	8.22925e-08	6.64978e-06	ENSMUSG00000052854	114	85	63	202	449	700	301	421		ENSMUSG00000052854	Nrk	360.353	5.00943	0.454235	11.0283	2.79156e-28	1.07782e-26	ENSMUSG00000052854	14	5	14	372.001	450	161
ENSMUSG00000053007	Creb5	696.445	-0.99072	0.189397	-5.23091	1.68681e-07	1.2674e-05	ENSMUSG00000053007	459	606.001	371.999	499.089	992.999	1189.91	675	757.001		ENSMUSG00000053007	Creb5	434.575	-0.850811	0.215042	-3.95649	7.60604e-05	0.000272371	ENSMUSG00000053007	351.254	666.174	660.804	410	346	197
ENSMUSG00000053012	Krcc1	1221.42	-0.2473	0.0819592	-3.01735	0.00254994	0.0363723	ENSMUSG00000053012	1295	1227	1107.24	967.999	1258	1279.18	1169.97	1494		ENSMUSG00000053012	Krcc1	1774.69	1.00427	0.118467	8.4772	2.30683e-17	3.66881e-16	ENSMUSG00000053012	1096.12	1228.96	1068.82	2350.89	1903	1685.21
ENSMUSG00000053024	Cntn2	14.5031	-2.65569	0.680818	-3.90073	9.59043e-05	0.00264563	ENSMUSG00000053024	2.535	7.027	1.124	5.012	16.051	41	27	15		ENSMUSG00000053024	Cntn2	231.109	7.4623	0.671855	11.107	1.15969e-28	4.61358e-27	ENSMUSG00000053024	1	3	2	264.002	364.068	198.59
ENSMUSG00000053279	Aldh1a1	283.73	-1.73572	0.419285	-4.13971	3.47741e-05	0.0011773	ENSMUSG00000053279	111	156.999	58	218	373.999	518.83	165	644.996		ENSMUSG00000053279	Aldh1a1	1835.76	-1.42661	0.345957	-4.12368	3.72872e-05	0.000140779	ENSMUSG00000053279	3507.67	2937.48	4123.22	1170.55	1203.01	940.997
ENSMUSG00000053368	Rxfp2	139.482	-2.01047	0.382854	-5.25129	1.51042e-07	1.15513e-05	ENSMUSG00000053368	69.999	53	37	77	184	402.999	81.999	211		ENSMUSG00000053368	Rxfp2	214.344	2.35844	0.636975	3.70256	0.000213438	0.000700444	ENSMUSG00000053368	54.001	44	67.039	541.008	223	99
ENSMUSG00000053846	Lipg	681.084	-1.20992	0.165803	-7.29733	2.93525e-13	7.28751e-11	ENSMUSG00000053846	451	363	495	369	1000	1072.28	617	1099		ENSMUSG00000053846	Lipg	589.02	0.804182	0.30913	2.60144	0.00928335	0.0210194	ENSMUSG00000053846	191	302	406.251	521.897	657.925	290
ENSMUSG00000053897	Slc39a8	3714.82	-0.988572	0.286155	-3.45467	0.00055097	0.0111568	ENSMUSG00000053897	3940	2769.49	2596	1061	4689.35	4452.46	5702.04	4373.94		ENSMUSG00000053897	Slc39a8	3233.75	3.7069	0.218867	16.9368	2.40936e-64	7.15698e-62	ENSMUSG00000053897	295	349.143	389.595	5561.76	3287	3298
ENSMUSG00000053931	Cnn3	11315	0.505167	0.138014	3.66025	0.000251971	0.0058808	ENSMUSG00000053931	15969	13510.9	15230.7	9873.98	9713.16	8635.88	7268.01	11410		ENSMUSG00000053931	Cnn3	4648.53	-0.909871	0.114	-7.98135	1.4474e-15	1.95431e-14	ENSMUSG00000053931	6093.67	7239.1	6966.41	3444.7	3528.73	2936.61
ENSMUSG00000054196	Cthrc1	485.892	1.23217	0.303578	4.05883	4.93186e-05	0.00155023	ENSMUSG00000054196	807	708	909	374	412	164.001	218	361		ENSMUSG00000054196	Cthrc1	56.9834	-1.8221	0.373661	-4.87635	1.08066e-06	5.28056e-06	ENSMUSG00000054196	115.001	75.999	98.001	33.897	29	24
ENSMUSG00000054203	Ifi205	932.663	-1.68341	0.520478	-3.23436	0.00121917	0.0208439	ENSMUSG00000054203	284.793	556.662	227.831	709.166	1536.7	2169.14	604.426	1340.11		ENSMUSG00000054203	Ifi205	366.316	0.95972	0.295275	3.25026	0.00115299	0.00323314	ENSMUSG00000054203	151.712	225.838	162.384	347.08	276.511	283.046
ENSMUSG00000054453	Sytl5	121.483	-1.49835	0.312485	-4.79494	1.62722e-06	9.35431e-05	ENSMUSG00000054453	69	56	45	88	172	261	120	151		ENSMUSG00000054453	Sytl5	94.8411	3.39401	0.632417	5.36673	8.01774e-08	4.63765e-07	ENSMUSG00000054453	6	16	10	156	146	13
ENSMUSG00000054598	9130230L23Rik	38.0325	-1.95038	0.497536	-3.92007	8.85225e-05	0.00249011	ENSMUSG00000054598	25.997	15.032	14.005	6.077	52	38	91.134	61.882		ENSMUSG00000054598	9130230L23Rik	163.414	3.98144	0.351191	11.337	8.6059e-30	3.67737e-28	ENSMUSG00000054598	14.001	16.801	14.961	284.99	220.999	363
ENSMUSG00000054619	Mettl7a1	2350.25	-0.945581	0.209989	-4.50299	6.70026e-06	0.000294313	ENSMUSG00000054619	1763.25	1870.99	1003.99	1910.94	3069.72	3426.23	2792.93	2781.64		ENSMUSG00000054619	Mettl7a1	6868.37	1.14505	0.283142	4.0441	5.25241e-05	0.000192966	ENSMUSG00000054619	2448.51	4806.1	4946.12	9490.5	9320	5831.66
ENSMUSG00000054662	Ano9	111.543	-0.888276	0.299155	-2.96928	0.00298498	0.0410399	ENSMUSG00000054662	93	62.001	100.999	48	90.001	180	184.999	153		ENSMUSG00000054662	Ano9	510.773	-0.783769	0.321044	-2.44131	0.014634	0.0311973	ENSMUSG00000054662	840.081	572.293	516	547.075	312	424
ENSMUSG00000054675	Tmem119	1906.02	-0.666641	0.202807	-3.28706	0.00101238	0.0181413	ENSMUSG00000054675	1081	1761	1381	1621	2442	2930.39	1369.01	2913		ENSMUSG00000054675	Tmem119	2227.25	1.13857	0.226211	5.03321	4.82341e-07	2.49811e-06	ENSMUSG00000054675	863.502	1333.93	1396.3	2215.62	2590	2341.62
ENSMUSG00000055030	Sprr2e	3.09861	-5.0964	1.71908	-2.9646	0.00303077	0.0415061	ENSMUSG00000055030	0	0	0	0	1	14	7	2		ENSMUSG00000055030	Sprr2e	154.939	9.8088	1.28513	7.63255	2.3015e-14	2.7886e-13	ENSMUSG00000055030	0	1	0	254	198	427
ENSMUSG00000055235	Wdr86	77.916	0.84867	0.268965	3.15532	0.0016032	0.0257641	ENSMUSG00000055235	109	81	78.999	142	52	57	42	69		ENSMUSG00000055235	Wdr86	150.138	-2.93931	0.327064	-8.98696	2.54165e-19	4.84571e-18	ENSMUSG00000055235	356.731	469.909	387.406	36	45	36
ENSMUSG00000055415	Atp10b	335.957	-2.38392	0.305716	-7.79782	6.2987e-15	2.39785e-12	ENSMUSG00000055415	177	108	100	65	329.059	624	654	565		ENSMUSG00000055415	Atp10b	3605.63	3.1216	0.27784	11.2353	2.73706e-29	1.13532e-27	ENSMUSG00000055415	533.004	511.313	537.593	5989.29	4375.48	2612.41
ENSMUSG00000055489	Ano5	135.336	-2.18094	0.357761	-6.09608	1.08702e-09	1.33012e-07	ENSMUSG00000055489	104	43	27	41	189.06	212	192	216		ENSMUSG00000055489	Ano5	565.535	4.26259	0.445727	9.56322	1.1415e-21	2.64441e-20	ENSMUSG00000055489	25	39	79	812.991	884.041	417
ENSMUSG00000055866	Per2	1037.61	-0.555669	0.189763	-2.92822	0.00340907	0.0449296	ENSMUSG00000055866	942	954.003	643	833	1464	1198.66	1262	967		ENSMUSG00000055866	Per2	2313.26	-1.3691	0.357667	-3.82786	0.00012926	0.00044323	ENSMUSG00000055866	1232.23	5035.65	4120.36	1464.39	1618	575
ENSMUSG00000055978	Fut2	781.722	-1.02907	0.270464	-3.80482	0.000141907	0.00364469	ENSMUSG00000055978	664.917	748.983	421	317.972	783.955	1268.99	1160.93	811.922		ENSMUSG00000055978	Fut2	4075.5	4.32509	0.228027	18.9674	3.16936e-80	1.94567e-77	ENSMUSG00000055978	233	312.996	308.018	6669.35	4533.14	4037.31
ENSMUSG00000055980	Irs1	1928.39	-0.520287	0.166459	-3.12562	0.00177431	0.027812	ENSMUSG00000055980	1595	2041	1144	1614	2229.01	2071.68	2109	2634.99		ENSMUSG00000055980	Irs1	2247.97	-1.3361	0.216798	-6.16287	7.14374e-10	5.30509e-09	ENSMUSG00000055980	2820.69	4412.62	4112.65	1576.89	1659.1	851.993
ENSMUSG00000056091	St3gal5	511.89	-0.674955	0.162571	-4.15176	3.29929e-05	0.0011304	ENSMUSG00000056091	400	511	355.226	422	531	636	539	638		ENSMUSG00000056091	St3gal5	491.035	1.44799	0.192044	7.53985	4.70524e-14	5.53362e-13	ENSMUSG00000056091	177.146	318.216	276.24	762.778	593	569.004
ENSMUSG00000056204	Pgpep1	745.542	-1.09943	0.255853	-4.29711	1.73038e-05	0.000644416	ENSMUSG00000056204	542	576	403	518	653	1176	1076	777.001		ENSMUSG00000056204	Pgpep1	2201.35	1.23792	0.165827	7.46514	8.32136e-14	9.56645e-13	ENSMUSG00000056204	858.32	1171.07	1161.13	2765.09	1905.22	2642
ENSMUSG00000056643	Chst13	61.0289	-2.32065	0.309498	-7.49812	6.47401e-14	1.84844e-11	ENSMUSG00000056643	18	30	19	15	108	120	65	120		ENSMUSG00000056643	Chst13	238.913	7.07099	0.551806	12.8143	1.36409e-37	9.69979e-36	ENSMUSG00000056643	3	1	5.003	332.996	422	370
ENSMUSG00000056708	Ier5	779.4	0.352299	0.113366	3.10763	0.00188596	0.0290282	ENSMUSG00000056708	857	960	1018	732	705.999	649	595.358	753		ENSMUSG00000056708	Ier5	679.555	0.659562	0.239867	2.7497	0.00596503	0.0141624	ENSMUSG00000056708	434.322	760.116	560.778	633.257	832.994	911
ENSMUSG00000057880	Abat	1574.37	0.573841	0.188765	3.03997	0.00236601	0.0343046	ENSMUSG00000057880	1589	2116	1973	1906	1311.74	1242.57	781	1775		ENSMUSG00000057880	Abat	454.41	-0.947236	0.287326	-3.29673	0.000978166	0.00278179	ENSMUSG00000057880	427	830.687	699.297	392	389	156
ENSMUSG00000058057	Mettl7a3	15.4626	-3.23487	0.604217	-5.35381	8.61206e-08	6.86201e-06	ENSMUSG00000058057	5.42	2.402	1	4	30.72	24.633	26.306	28.078		ENSMUSG00000058057	Mettl7a3	58.4531	2.60109	0.399309	6.51397	7.31925e-11	6.08297e-10	ENSMUSG00000058057	9.007	19.034	16.003	97.828	88.888	60.425
ENSMUSG00000058163	Gm5431	51.4483	-1.16913	0.383409	-3.04931	0.00229371	0.0335842	ENSMUSG00000058163	24.37	30.995	20.483	51.893	64.883	86.511	59.534	64.646		ENSMUSG00000058163	Gm5431	73.1789	0.838493	0.372224	2.25266	0.0242808	0.0487017	ENSMUSG00000058163	41.799	48.609	43.93	110.889	81.838	31.808
ENSMUSG00000058216	Gstp3	17.1889	-1.90821	0.613908	-3.1083	0.00188169	0.0289885	ENSMUSG00000058216	5	17	3	5	22	32	32	19		ENSMUSG00000058216	Gstp3	50.112	3.6178	0.542758	6.66558	2.6363e-11	2.30326e-10	ENSMUSG00000058216	8	8	6	99	45	105
ENSMUSG00000058260	Serpina9	16.9936	-3.7008	0.697749	-5.30392	1.13342e-07	8.90672e-06	ENSMUSG00000058260	6	1	3	3	4	47	54	19		ENSMUSG00000058260	Serpina9	441.406	5.50817	0.555934	9.90796	3.84431e-23	1.01144e-21	ENSMUSG00000058260	12	43	8	444	867	1032.54
ENSMUSG00000058297	Spock2	3457.71	0.924336	0.203143	4.55017	5.36031e-06	0.000248182	ENSMUSG00000058297	3500	5864	3407.03	5390.01	2829.03	2756.26	1737.82	2294.69		ENSMUSG00000058297	Spock2	2119.37	-3.78918	0.502944	-7.534	4.92108e-14	5.78007e-13	ENSMUSG00000058297	1438.43	9135.16	6636.38	537.064	381	215
ENSMUSG00000058446	Znrf2	1371.41	-0.547085	0.121446	-4.50475	6.645e-06	0.000292636	ENSMUSG00000058446	1443	1048	1095.02	1048	1515.41	1646.14	1481.47	1641		ENSMUSG00000058446	Znrf2	1359.91	0.679475	0.098188	6.92015	4.51165e-12	4.32091e-11	ENSMUSG00000058446	893.383	1143.07	1028.78	1589.83	1399	1290
ENSMUSG00000058571	Gpc6	671.376	1.07999	0.231282	4.66958	3.0182e-06	0.000155737	ENSMUSG00000058571	752	906.969	916.999	1077.06	510.001	474.387	226.302	531		ENSMUSG00000058571	Gpc6	68.7993	-2.28449	0.420238	-5.43619	5.44331e-08	3.23594e-07	ENSMUSG00000058571	85.001	138.999	149.98	27	27	4
ENSMUSG00000058740	Kcnt1	40.483	5.31225	0.965562	5.50172	3.7611e-08	3.27063e-06	ENSMUSG00000058740	76	71.001	9	65	0	5	0	5		ENSMUSG00000058740	Kcnt1	6.86289	-4.05577	1.4256	-2.84495	0.00444178	0.0109131	ENSMUSG00000058740	15	39	25.82	1	1	0
ENSMUSG00000058952	Cfi	227.12	-1.95567	0.381432	-5.12716	2.94144e-07	2.00756e-05	ENSMUSG00000058952	219	82	53	49	370	298	421.001	305		ENSMUSG00000058952	Cfi	1085.93	2.53884	0.268664	9.44988	3.39224e-21	7.5819e-20	ENSMUSG00000058952	255	155	135.854	1163.65	867	1102.12
ENSMUSG00000059049	Frem1	582.896	1.30664	0.233876	5.58687	2.31202e-08	2.12942e-06	ENSMUSG00000059049	932	676.999	874.008	792	411	306	219	410.001		ENSMUSG00000059049	Frem1	166.958	-2.05887	0.506292	-4.06656	4.77113e-05	0.000176872	ENSMUSG00000059049	282.97	291	335.007	113	92	27
ENSMUSG00000059149	Mfsd4a	160.919	-1.31856	0.365565	-3.60691	0.000309866	0.00702122	ENSMUSG00000059149	83.169	172.821	59.269	86.257	139.867	294.253	229.227	171.551		ENSMUSG00000059149	Mfsd4a	3703.16	5.38531	0.27095	19.8756	6.61628e-88	4.87408e-85	ENSMUSG00000059149	60.296	128.52	161.541	5745.31	4252.43	2813.01
ENSMUSG00000059479	B3gnt8	264.189	-0.739535	0.204887	-3.60949	0.000306803	0.00697987	ENSMUSG00000059479	148.001	280	187	210.013	269	457.999	270	303		ENSMUSG00000059479	B3gnt8	469.711	3.30028	0.353491	9.33625	9.98062e-21	2.15743e-19	ENSMUSG00000059479	63	139	85.999	629.382	574.01	1022.82
ENSMUSG00000059668	Krt4	8.35282	-6.5322	1.26044	-5.18248	2.18952e-07	1.57703e-05	ENSMUSG00000059668	0	0	0	0	8	26	11	22		ENSMUSG00000059668	Krt4	158.805	4.30458	0.893951	4.81523	1.4703e-06	7.02426e-06	ENSMUSG00000059668	10	37	11	214	359	412
ENSMUSG00000059901	Adamts14	329.353	-0.753719	0.202266	-3.72637	0.000194254	0.00477441	ENSMUSG00000059901	190	310	244	228.001	386.014	616.372	348	349		ENSMUSG00000059901	Adamts14	421.703	1.34439	0.293659	4.57807	4.69292e-06	2.0667e-05	ENSMUSG00000059901	99	314.003	236.612	565.993	565	372
ENSMUSG00000059974	Ntm	169.653	0.676432	0.222733	3.03696	0.00238978	0.0344898	ENSMUSG00000059974	212.001	263.001	242	160.998	160.999	119	66	178		ENSMUSG00000059974	Ntm	198.796	-2.23072	0.411048	-5.42691	5.73379e-08	3.40094e-07	ENSMUSG00000059974	326.001	420.445	541.203	95.999	62.001	84.001
ENSMUSG00000060063	Alox5ap	320.657	-0.679274	0.224354	-3.02769	0.00246427	0.0354156	ENSMUSG00000060063	237	217	220	335	349	517.001	303.001	371		ENSMUSG00000060063	Alox5ap	1099.87	1.85008	0.308461	5.99778	2.00038e-09	1.4175e-08	ENSMUSG00000060063	534.321	488.76	311	1448.02	1087.66	1820.65
ENSMUSG00000060188	Cxcl17	405.756	-1.35085	0.375699	-3.59556	0.000323694	0.00723664	ENSMUSG00000060188	441	175	207	117	413	628	760	437		ENSMUSG00000060188	Cxcl17	2087.48	1.89386	0.668114	2.83463	0.00458786	0.0112405	ENSMUSG00000060188	1263.94	507.944	280.424	2564.95	1674	3120.45
ENSMUSG00000060402	Chst8	80.8076	-1.9779	0.381659	-5.18236	2.19095e-07	1.57703e-05	ENSMUSG00000060402	43	27	42	36	62	122	164	93		ENSMUSG00000060402	Chst8	444.971	6.19374	0.394947	15.6825	1.99381e-55	3.46415e-53	ENSMUSG00000060402	1	15	12	768.621	645	881.01
ENSMUSG00000060487	Samd5	467.242	0.831526	0.28188	2.94993	0.00317851	0.0428411	ENSMUSG00000060487	775	448	690.403	533	355	262.021	179	558		ENSMUSG00000060487	Samd5	128.591	1.9664	0.284987	6.89995	5.20202e-12	4.95376e-11	ENSMUSG00000060487	34	59.022	42	138	191	128.029
ENSMUSG00000060512	0610040J01Rik	210.896	-1.09241	0.323373	-3.37817	0.0007297	0.0140455	ENSMUSG00000060512	194	149	115	97	180	277	403	232		ENSMUSG00000060512	0610040J01Rik	954.43	1.51124	0.191645	7.88565	3.1291e-15	4.10168e-14	ENSMUSG00000060512	383.25	509	434.557	1208.74	936	1270
ENSMUSG00000060780	Lrrtm1	41.4787	2.06082	0.597932	3.44658	0.000567736	0.0114071	ENSMUSG00000060780	22	40	76	126	19	22	4	22		ENSMUSG00000060780	Lrrtm1	38.6312	-4.88513	0.709313	-6.88712	5.69318e-12	5.39359e-11	ENSMUSG00000060780	154	85	63	0	4	5
ENSMUSG00000060860	Ube2s	2911.62	0.556336	0.181602	3.06349	0.00218769	0.0323306	ENSMUSG00000060860	3640.58	3248.01	3939	2666.75	2511.22	2073.06	2031.69	3034.21		ENSMUSG00000060860	Ube2s	2038.11	1.53538	0.285617	5.37567	7.62971e-08	4.42571e-07	ENSMUSG00000060860	1107.05	1427.45	1505.85	2617.32	2049.18	4782.71
ENSMUSG00000060988	Galnt13	25.9536	-2.65813	0.849662	-3.12846	0.00175726	0.027618	ENSMUSG00000060988	0	16	4	14	56	29	14	32		ENSMUSG00000060988	Galnt13	135.074	7.75291	1.05671	7.33681	2.1875e-13	2.40234e-12	ENSMUSG00000060988	2	0	2	101.592	274	59
ENSMUSG00000061048	Cdh3	930.525	1.05147	0.201009	5.23095	1.68637e-07	1.2674e-05	ENSMUSG00000061048	926	1426	1239	1463	630	490	488	809		ENSMUSG00000061048	Cdh3	426.568	0.915071	0.262813	3.48184	0.000497986	0.00151468	ENSMUSG00000061048	276	387.945	237	557.011	513	476
ENSMUSG00000061143	Maml3	379.697	0.425865	0.13732	3.10126	0.00192699	0.0294218	ENSMUSG00000061143	364	505	426	435	337	363	295	313		ENSMUSG00000061143	Maml3	264.379	-1.55017	0.241844	-6.40979	1.45723e-10	1.17196e-09	ENSMUSG00000061143	243	545.064	494.914	178	200	81
ENSMUSG00000061259	Tmprss11d	12.0217	-3.34645	0.870658	-3.84359	0.00012125	0.00322974	ENSMUSG00000061259	5	0	4	0	24	28	22	10.002		ENSMUSG00000061259	Tmprss11d	942.135	7.93724	0.494979	16.0355	7.21852e-58	1.44504e-55	ENSMUSG00000061259	7	8	5	1207	1604	1396.62
ENSMUSG00000061411	Nol4l	688.562	0.730315	0.153649	4.75315	2.00274e-06	0.000111755	ENSMUSG00000061411	896.807	877.309	823.92	737.938	474.166	577.698	509.413	555.119		ENSMUSG00000061411	Nol4l	652.787	0.876469	0.18592	4.71423	2.42629e-06	1.12217e-05	ENSMUSG00000061411	172.91	387.753	287.132	1214.43	811.646	581.181
ENSMUSG00000061576	Dpp6	301.394	-1.4316	0.345167	-4.14755	3.36055e-05	0.00114453	ENSMUSG00000061576	204	188	51	219	420.985	497	407.285	417		ENSMUSG00000061576	Dpp6	776.027	3.70389	0.382837	9.67484	3.85691e-22	9.27321e-21	ENSMUSG00000061576	42	119.966	107	1210	1310	713.737
ENSMUSG00000061808	Ttr	50.5569	2.60507	0.605289	4.30384	1.67862e-05	0.000631043	ENSMUSG00000061808	62	203	69	32	9	5	21	20		ENSMUSG00000061808	Ttr	12.781	-7.29926	1.52007	-4.80191	1.5716e-06	7.4849e-06	ENSMUSG00000061808	32	13	48.063	0	0	0
ENSMUSG00000062110	Scfd2	307.048	0.560897	0.142672	3.93137	8.44632e-05	0.00239803	ENSMUSG00000062110	370	358.001	364.999	341	272.012	251	198.999	295		ENSMUSG00000062110	Scfd2	268.938	1.34792	0.276475	4.87539	1.08594e-06	5.30215e-06	ENSMUSG00000062110	181	166	156.011	384.001	310	306.986
ENSMUSG00000062991	Nrg1	107.254	-1.62454	0.478304	-3.39646	0.000682642	0.0132677	ENSMUSG00000062991	21	35.999	32	81	175	289	119.001	160		ENSMUSG00000062991	Nrg1	606.043	2.85893	0.3477	8.22238	1.99502e-16	2.90913e-15	ENSMUSG00000062991	77	103	111	657.002	881.001	324.999
ENSMUSG00000063142	Kcnma1	508.674	-0.75193	0.243903	-3.0829	0.00204991	0.0308606	ENSMUSG00000063142	322.053	499.147	233.999	470	671	797.473	497	586		ENSMUSG00000063142	Kcnma1	413.511	1.54387	0.384003	4.02047	5.80827e-05	0.000211824	ENSMUSG00000063142	127.083	248.151	146.001	542.316	451	159.991
ENSMUSG00000063415	Cyp26b1	125.855	1.72733	0.296766	5.82051	5.86689e-09	6.1284e-07	ENSMUSG00000063415	188	265	109	213	69	54	42	70		ENSMUSG00000063415	Cyp26b1	512.142	2.6855	0.387263	6.93457	4.07448e-12	3.92262e-11	ENSMUSG00000063415	46	228.051	91	585.99	916	533
ENSMUSG00000063455	D630045J12Rik	3079.59	0.849505	0.112749	7.53448	4.90275e-14	1.42354e-11	ENSMUSG00000063455	3909	4337.23	4171.7	3559.01	2494.61	2608.73	1451.81	2350.76		ENSMUSG00000063455	D630045J12Rik	623.042	-1.09407	0.25268	-4.32985	1.4921e-05	6.04223e-05	ENSMUSG00000063455	589.885	1267.72	1128.59	419.868	471.001	222.319
ENSMUSG00000063713	Klk1b24	8.60315	-5.82349	1.36685	-4.2605	2.03968e-05	0.000741863	ENSMUSG00000063713	1	0	0	0	3	16	31	13		ENSMUSG00000063713	Klk1b24	90.9606	2.74303	0.408923	6.70793	1.97403e-11	1.75208e-10	ENSMUSG00000063713	7	19	21	103	70.515	113
ENSMUSG00000063856	Gpx1	7500.48	-1.0157	0.182158	-5.57592	2.46231e-08	2.24371e-06	ENSMUSG00000063856	4611	6186.75	4790	4512	7502.94	10261.6	11833.7	9780.39		ENSMUSG00000063856	Gpx1	25575.7	3.33888	0.29232	11.422	3.24702e-30	1.43406e-28	ENSMUSG00000063856	6292.88	4330.77	3483.03	35159.4	37517.3	61303.3
ENSMUSG00000063903	Klk1	51.7415	-3.41886	0.758829	-4.50544	6.62349e-06	0.000292441	ENSMUSG00000063903	7	10	1	18	14	70	163	105		ENSMUSG00000063903	Klk1	1642.73	6.80269	0.43419	15.6675	2.52171e-55	4.34041e-53	ENSMUSG00000063903	22.999	8	18	1635.63	1522.99	2227.34
ENSMUSG00000063931	Pepd	922.47	-0.853807	0.178187	-4.79164	1.65424e-06	9.44627e-05	ENSMUSG00000063931	727	571.999	704.001	666.854	908.713	1229.84	1166	1325		ENSMUSG00000063931	Pepd	2201.27	1.79762	0.188816	9.52047	1.72393e-21	3.92455e-20	ENSMUSG00000063931	971.096	789.237	711.168	3047.95	2371.01	3403.06
ENSMUSG00000064057	Scgb3a1	46.5439	-1.86736	0.580007	-3.21954	0.00128395	0.0215914	ENSMUSG00000064057	44	7	8	20	55	47	97	88		ENSMUSG00000064057	Scgb3a1	175.532	8.12834	0.802255	10.1319	3.98945e-24	1.13913e-22	ENSMUSG00000064057	2	1	2	231	239	815
ENSMUSG00000064080	Fbln2	3284.18	-0.332235	0.112938	-2.94175	0.00326361	0.0436789	ENSMUSG00000064080	2628	3152	2715	3165.87	4447	4840.51	2348.96	3472.08		ENSMUSG00000064080	Fbln2	8744.15	3.65563	0.240747	15.1845	4.48091e-52	6.76434e-50	ENSMUSG00000064080	699.999	1162.73	928.975	11964	14480.2	7715.65
ENSMUSG00000064325	Hhip	72.9922	-2.57221	0.485675	-5.29616	1.18265e-07	9.24352e-06	ENSMUSG00000064325	16	39	14	17	188	76	114	83		ENSMUSG00000064325	Hhip	169.191	3.65812	0.605009	6.0464	1.4812e-09	1.06393e-08	ENSMUSG00000064325	21	8	9	295.041	353	132
ENSMUSG00000065954	Tacc1	6341.77	-0.392238	0.130836	-2.99795	0.00271803	0.0382601	ENSMUSG00000065954	5589.09	6511.58	4516	5299.94	7401	7870	5358	8555.09		ENSMUSG00000065954	Tacc1	4004.75	0.530322	0.23473	2.25928	0.0238659	0.0479792	ENSMUSG00000065954	1362.01	4290.19	3223.76	4856.95	5057.58	2368.01
ENSMUSG00000066516	Klk1b21	8.13788	-4.01107	1.26232	-3.17753	0.00148537	0.0243269	ENSMUSG00000066516	4	0	0	0	15	7	29	5		ENSMUSG00000066516	Klk1b21	328.91	3.90977	0.383412	10.1973	2.03865e-24	6.00732e-23	ENSMUSG00000066516	13	36	33	387.996	371.327	363.914
ENSMUSG00000067276	Capn6	265.761	1.24476	0.410052	3.03561	0.00240046	0.0346147	ENSMUSG00000067276	185	409	238	653	177	211	77	163		ENSMUSG00000067276	Capn6	69.9989	-2.04955	0.342702	-5.98055	2.22381e-09	1.56559e-08	ENSMUSG00000067276	105	193	144.925	43	35	20
ENSMUSG00000067586	S1pr3	446.875	1.18097	0.175455	6.73091	1.68605e-11	3.13954e-09	ENSMUSG00000067586	564	549.01	652	737	284	255	227	314		ENSMUSG00000067586	S1pr3	190.951	-1.44746	0.210734	-6.86863	6.48201e-12	6.08598e-11	ENSMUSG00000067586	270	379.142	342.912	121	130	86
ENSMUSG00000067614	Krt86	19.5135	-7.75587	1.1927	-6.50281	7.88337e-11	1.29856e-08	ENSMUSG00000067614	0	0	0	0	60.125	58.34	14.626	24.05		ENSMUSG00000067614	Krt86	109.727	8.5686	1.22846	6.97509	3.0567e-12	2.98966e-11	ENSMUSG00000067614	1	0	0	126.449	191.374	65.608
ENSMUSG00000067750	Khdc1a	102.879	-2.79494	0.341263	-8.18999	2.61246e-16	1.14754e-13	ENSMUSG00000067750	32.338	20	21.793	31.778	95	205.693	159.597	243.071		ENSMUSG00000067750	Khdc1a	174.706	5.15947	0.51085	10.0998	5.53623e-24	1.55665e-22	ENSMUSG00000067750	10.495	3	15.778	331.362	304.594	310.288
ENSMUSG00000068348	Gm10238	2.80621	-4.94638	1.59752	-3.09629	0.00195959	0.0298133	ENSMUSG00000068348	0	0	0	0	6	4	9	2		ENSMUSG00000068348	Gm10238	82.088	7.2258	0.88248	8.18806	2.65481e-16	3.81088e-15	ENSMUSG00000068348	1	1	1	161	101	156
ENSMUSG00000068417	Pnp2	148.886	-1.68263	0.347077	-4.848	1.24712e-06	7.31657e-05	ENSMUSG00000068417	125.561	62.805	53.485	45.563	219.577	120.749	256.785	320.601		ENSMUSG00000068417	Pnp2	211.722	4.21912	0.487797	8.64933	5.1803e-18	8.73678e-17	ENSMUSG00000068417	30.346	17	21.486	436.125	200.405	618.007
ENSMUSG00000068522	Aard	98.5999	1.25693	0.32997	3.80923	0.0001394	0.00359107	ENSMUSG00000068522	101	212	94	158	57	53	69	47		ENSMUSG00000068522	Aard	67.947	-1.19079	0.429757	-2.77086	0.00559092	0.0133846	ENSMUSG00000068522	91	161.164	200	65	54	59
ENSMUSG00000068740	Celsr2	475.167	-1.16108	0.354123	-3.27876	0.00104264	0.0184971	ENSMUSG00000068740	367	284.001	287	159	438	789	920	510		ENSMUSG00000068740	Celsr2	2333.46	-0.489708	0.21079	-2.3232	0.0201684	0.0414185	ENSMUSG00000068740	1639.11	2800.67	1923.13	2196.41	1719.9	963
ENSMUSG00000068893	Sprr2a2	42.0901	-3.32797	0.791781	-4.20314	2.63238e-05	0.000927888	ENSMUSG00000068893	13.804	6	6.99	4	10.581	200.142	74.45	20.547		ENSMUSG00000068893	Sprr2a2	14269.4	9.61199	0.626708	15.3373	4.30848e-53	6.84045e-51	ENSMUSG00000068893	15.206	82.869	36.696	16507.2	20885.4	52658.9
ENSMUSG00000069515	Lyz1	131.966	3.65749	0.411497	8.88827	6.20663e-19	4.08637e-16	ENSMUSG00000069515	369.443	384.2	184.733	102.128	17.65	15.025	11.999	32		ENSMUSG00000069515	Lyz1	81.6873	-3.20471	0.581988	-5.50648	3.66072e-08	2.2317e-07	ENSMUSG00000069515	129.148	380.8	130.132	34.01	15.004	14.034
ENSMUSG00000069910	Spdl1	449.246	0.657612	0.207807	3.16453	0.00155333	0.0251038	ENSMUSG00000069910	550	540.999	658	474.093	390	282.402	228	506		ENSMUSG00000069910	Spdl1	141.073	1.54249	0.433444	3.55869	0.000372714	0.0011666	ENSMUSG00000069910	99	64	57	241	166	198
ENSMUSG00000069920	B3gnt9	427.068	-0.687068	0.23471	-2.92731	0.00341911	0.0449638	ENSMUSG00000069920	253	359	293	410	576	730	343.934	464		ENSMUSG00000069920	B3gnt9	675.435	0.785079	0.178661	4.39423	1.11165e-05	4.60509e-05	ENSMUSG00000069920	425	524.274	455.837	886	849.051	546
ENSMUSG00000070419	Cyp3a57	63.9255	-2.04843	0.403732	-5.07373	3.90092e-07	2.56041e-05	ENSMUSG00000070419	43	26	22	14	68	72	145	107		ENSMUSG00000070419	Cyp3a57	72.745	2.13872	0.51043	4.19003	2.78918e-05	0.000107497	ENSMUSG00000070419	7	11	23	62	60	35
ENSMUSG00000070462	Tlnrd1	838.184	-0.746768	0.17076	-4.3732	1.2244e-05	0.000476959	ENSMUSG00000070462	725	673	610	535	873	904	1239	1105		ENSMUSG00000070462	Tlnrd1	2379.69	2.00007	0.312746	6.39519	1.60349e-10	1.28175e-09	ENSMUSG00000070462	389.99	1320	1214.4	3724.38	3138	3378.05
ENSMUSG00000070780	Rbm47	577.21	-1.10999	0.271964	-4.08138	4.47696e-05	0.00144163	ENSMUSG00000070780	481.001	347.999	455	262	535	723	939.999	708		ENSMUSG00000070780	Rbm47	1077.42	2.01883	0.204372	9.87823	5.17369e-23	1.34772e-21	ENSMUSG00000070780	278	469.452	347.212	1724.12	1164	1115
ENSMUSG00000070867	Trabd2b	772.13	-0.798186	0.216316	-3.6899	0.000224339	0.00531556	ENSMUSG00000070867	652	611	664	381	1405	844.287	711.007	933		ENSMUSG00000070867	Trabd2b	1751.56	3.41835	0.273745	12.4874	8.7517e-36	5.53884e-34	ENSMUSG00000070867	136	340.9	283.154	2364.24	2699	2242
ENSMUSG00000071203	Naip5	391.754	-1.2285	0.326073	-3.76758	0.00016484	0.00415275	ENSMUSG00000071203	307.939	239.385	221.822	201.113	248.193	698.157	709.441	432.538		ENSMUSG00000071203	Naip5	2158.04	2.46517	0.321594	7.66548	1.78158e-14	2.17871e-13	ENSMUSG00000071203	524.641	448.658	271.14	2926.32	1983.06	1529.94
ENSMUSG00000071489	Ptgdr	66.9978	1.51981	0.46161	3.29241	0.000993338	0.0178749	ENSMUSG00000071489	129	54	118	99	36	10	40	50		ENSMUSG00000071489	Ptgdr	37.4959	-4.6214	0.920256	-5.02186	5.11729e-07	2.63626e-06	ENSMUSG00000071489	145	83	74	8	4	0
ENSMUSG00000071551	Akr1c19	263.286	-1.26772	0.338963	-3.73999	0.000184031	0.00458232	ENSMUSG00000071551	328.001	168	104.999	90.278	285.758	278.999	500.199	325		ENSMUSG00000071551	Akr1c19	945.234	-0.811383	0.293685	-2.76277	0.00573135	0.0136781	ENSMUSG00000071551	1726.53	1294.62	1461.64	707.506	490	710.316
ENSMUSG00000071847	Apcdd1	2626.82	0.811464	0.203683	3.98395	6.77798e-05	0.00199166	ENSMUSG00000071847	3643.94	2905	4426	2535	2487	1629.04	1451.21	2041.04		ENSMUSG00000071847	Apcdd1	2218.35	-1.91633	0.394382	-4.85908	1.17932e-06	5.7217e-06	ENSMUSG00000071847	2117.25	4636.82	5948.36	1158.61	1068	1083.99
ENSMUSG00000072845	Tmprss11a	245.572	-3.38642	0.703772	-4.81181	1.49572e-06	8.71538e-05	ENSMUSG00000072845	121	29	17	17	196	492.356	446	630		ENSMUSG00000072845	Tmprss11a	357.932	11.561	1.19668	9.66089	4.4199e-22	1.05854e-20	ENSMUSG00000072845	0	0	0	554.36	567	407.923
ENSMUSG00000073489	Ifi204	705.415	-0.92226	0.31618	-2.91688	0.00353553	0.046177	ENSMUSG00000073489	360.547	510.299	369.94	713.72	1131.9	1187.8	450.749	884.621		ENSMUSG00000073489	Ifi204	1155.02	1.89689	0.393031	4.82631	1.39086e-06	6.67591e-06	ENSMUSG00000073489	557.357	299.98	296.032	1465.79	1572.62	938.84
ENSMUSG00000073565	Prr16	168.522	-0.69903	0.169632	-4.12085	3.77473e-05	0.00125807	ENSMUSG00000073565	152	145	127	99	226	204	195	199		ENSMUSG00000073565	Prr16	102.648	-2.85936	0.328431	-8.70613	3.14429e-18	5.41706e-17	ENSMUSG00000073565	235	204	252	31.997	33	20
ENSMUSG00000073910	Mob3b	407.252	-0.584065	0.184697	-3.16228	0.00156536	0.0252444	ENSMUSG00000073910	439	332	329	246.009	409	445	524	521		ENSMUSG00000073910	Mob3b	901.462	-0.44884	0.155681	-2.88307	0.00393822	0.00980219	ENSMUSG00000073910	1024.41	1285	1105.61	776.092	709	660.002
ENSMUSG00000074006	Omp	27.6824	-1.90199	0.459255	-4.14147	3.45093e-05	0.00117297	ENSMUSG00000074006	19	9	7	11	30	40	50	54		ENSMUSG00000074006	Omp	257.883	5.89956	0.363034	16.2507	2.20752e-59	4.89831e-57	ENSMUSG00000074006	11	8	10	494.567	416.988	665.24
ENSMUSG00000074272	Ceacam1	935.195	-0.788372	0.267004	-2.95266	0.00315047	0.0426262	ENSMUSG00000074272	877.72	789.528	671.471	435.133	707.057	1710.14	1218.91	1086		ENSMUSG00000074272	Ceacam1	10118.3	3.92082	0.283527	13.8287	1.70996e-43	1.62331e-41	ENSMUSG00000074272	777.619	1043.36	704.851	16280	12516.6	8906.35
ENSMUSG00000074345	Tnfaip8l3	1418.39	-1.17288	0.181814	-6.45098	1.11128e-10	1.73067e-08	ENSMUSG00000074345	955	1122	689	785	1861.01	2451	1318	2221.07		ENSMUSG00000074345	Tnfaip8l3	1775.36	3.40232	0.248849	13.6722	1.48749e-42	1.34951e-40	ENSMUSG00000074345	151.013	315	220	2580.22	2437	1174.06
ENSMUSG00000074625	Arhgap40	14.9422	-2.02117	0.688475	-2.93573	0.00332766	0.0442741	ENSMUSG00000074625	6	3	8	5	21	13	25	25		ENSMUSG00000074625	Arhgap40	139.479	2.33052	0.452438	5.15103	2.59055e-07	1.39749e-06	ENSMUSG00000074625	51	44	24	270.937	246	221
ENSMUSG00000074715	Ccl28	361.594	-3.26807	0.621929	-5.25473	1.48244e-07	1.13882e-05	ENSMUSG00000074715	181	46	24	36	435	547	945	714		ENSMUSG00000074715	Ccl28	2274.84	2.34736	0.285609	8.2188	2.05542e-16	2.9901e-15	ENSMUSG00000074715	459	463.246	780.019	3370.13	2579	1999.14
ENSMUSG00000075224	Lrrc55	74.0773	1.10025	0.376401	2.92308	0.00346589	0.0454975	ENSMUSG00000075224	126	52	147	82	69	34	36	50		ENSMUSG00000075224	Lrrc55	146.173	-1.95124	0.495999	-3.93397	8.35557e-05	0.000297361	ENSMUSG00000075224	329.608	66	332.999	83	72	39
ENSMUSG00000075602	Ly6a	7283.29	1.15989	0.150998	7.6815	1.57234e-14	5.28151e-12	ENSMUSG00000075602	11319.2	11784.2	11837.8	6898.22	4571.36	4380.66	3331.7	5426.45		ENSMUSG00000075602	Ly6a	5251.34	2.87336	0.246123	11.6745	1.72132e-31	8.11165e-30	ENSMUSG00000075602	1245.89	1296.21	973.051	6625.26	5820.15	11140.5
ENSMUSG00000075707	Dio3	1217.59	0.978449	0.278188	3.51722	0.000436085	0.00922292	ENSMUSG00000075707	1772	1523	1749.41	1346	1108	485.76	527	1215		ENSMUSG00000075707	Dio3	235.758	2.05113	0.473221	4.3344	1.46161e-05	5.92567e-05	ENSMUSG00000075707	32	118	113.003	284	326	354
ENSMUSG00000076431	Sox4	2262.18	0.477484	0.150847	3.16535	0.00154895	0.0250567	ENSMUSG00000076431	2232	2611	2535	3143	1985.1	1883	1538.39	2161		ENSMUSG00000076431	Sox4	1828.4	-0.707632	0.202546	-3.49368	0.000476403	0.00145505	ENSMUSG00000076431	1438.99	2707.66	2636.96	1645.08	1428.58	689
ENSMUSG00000076432	Ywhaq	6396.87	-0.231892	0.0625893	-3.70497	0.000211416	0.00505832	ENSMUSG00000076432	6617.91	6421.39	5969.39	5174.72	6797.12	6974.51	5743.61	7628.58		ENSMUSG00000076432	Ywhaq	10562.7	0.587833	0.116942	5.0267	4.98986e-07	2.5749e-06	ENSMUSG00000076432	8070.42	8159.52	7851.46	12682	11542.2	8758.83
ENSMUSG00000078234	Klhdc7a	253.135	-1.56774	0.28652	-5.47166	4.45835e-08	3.83799e-06	ENSMUSG00000078234	142.627	161.58	92.943	117.655	219	354.001	471.642	439.069		ENSMUSG00000078234	Klhdc7a	688.384	-0.864239	0.268634	-3.21716	0.00129468	0.00359079	ENSMUSG00000078234	769.492	1040.92	970.641	664.99	406.626	359.516
ENSMUSG00000078307	AI593442	8.63751	3.90391	1.27522	3.06137	0.00220329	0.0324825	ENSMUSG00000078307	9	5	11	7	0	4	0	1		ENSMUSG00000078307	AI593442	10.0878	-4.0504	1.02933	-3.93501	8.31944e-05	0.000296247	ENSMUSG00000078307	40	15	17	2	1	1
ENSMUSG00000078606	Gm4070	1273.08	-0.877578	0.293092	-2.9942	0.00275162	0.0385745	ENSMUSG00000078606	943.748	1135.13	704.355	1053.84	1033.46	2465.34	1059.3	1519.76		ENSMUSG00000078606	Gm4070	4132.03	4.12045	0.476388	8.64935	5.17941e-18	8.73678e-17	ENSMUSG00000078606	155.143	493.408	329.887	7037.37	3999.26	1497.9
ENSMUSG00000078612	Fyb2	468.506	-2.86147	0.171519	-16.6831	1.7388e-62	9.92912e-59	ENSMUSG00000078612	152	109	104	101	740	1033	657	812		ENSMUSG00000078612	Fyb2	928.542	4.64811	0.206317	22.5289	2.16075e-112	3.97946e-109	ENSMUSG00000078612	56	66	49	1698.59	1169	1046
ENSMUSG00000078664	Sprr2a1	5.15452	-5.08037	1.53422	-3.31136	0.000928428	0.0169155	ENSMUSG00000078664	1.196	0	0	0	2.419	29.208	4.57	3.808		ENSMUSG00000078664	Sprr2a1	1701.5	9.1343	0.740209	12.3402	5.50444e-35	3.29141e-33	ENSMUSG00000078664	8.795	1.835	8.299	1837.37	2498.91	4824.68
ENSMUSG00000078942	Naip6	602.878	-1.67677	0.35368	-4.74093	2.12742e-06	0.000117186	ENSMUSG00000078942	476.942	246.431	287.46	186.575	475.123	1187.01	1212.03	623.132		ENSMUSG00000078942	Naip6	2274.76	2.44876	0.412219	5.94045	2.84243e-09	1.97469e-08	ENSMUSG00000078942	402.734	439.84	261.145	3177.34	2038.07	520.089
ENSMUSG00000079018	Ly6c1	1469.18	0.373725	0.106149	3.52077	0.000430303	0.00912316	ENSMUSG00000079018	1666.34	1880.74	1796.36	1443.9	1274.63	1411.47	1116.21	1220.72		ENSMUSG00000079018	Ly6c1	1168.07	-1.12508	0.206173	-5.45696	4.8436e-08	2.89908e-07	ENSMUSG00000079018	1269.35	2620.74	2055.53	789.013	740.506	949.686
ENSMUSG00000079339	Ifit1bl1	82.9867	1.89877	0.534142	3.55481	0.000378251	0.00826507	ENSMUSG00000079339	105.764	101	247.999	82	31	9	59	33		ENSMUSG00000079339	Ifit1bl1	99.211	2.98722	0.462976	6.4522	1.10235e-10	8.97523e-10	ENSMUSG00000079339	18	18	9	137.89	100	85.995
ENSMUSG00000079343	C1s2	24.9459	-1.34361	0.463947	-2.89605	0.00377889	0.0487838	ENSMUSG00000079343	19.439	9.526	18.304	11.1	21.361	32.699	48.002	33.512		ENSMUSG00000079343	C1s2	79.9838	-1.5994	0.347611	-4.60112	4.20229e-06	1.86761e-05	ENSMUSG00000079343	176.184	127.729	93.691	30.569	41.638	48.61
ENSMUSG00000079451	Tmprss11g	489.084	-2.67761	0.28821	-9.29049	1.53582e-20	1.25286e-17	ENSMUSG00000079451	220.002	172	91.002	68	670	824.201	888	942.147		ENSMUSG00000079451	Tmprss11g	1360.06	8.44817	0.464199	18.1995	5.21197e-74	2.39972e-71	ENSMUSG00000079451	8.999	5	2	1669.18	2509.64	1293
ENSMUSG00000079553	Kifc1	589.123	0.550248	0.178798	3.07748	0.0020876	0.0312884	ENSMUSG00000079553	559.152	625.559	762.454	819.017	563.245	454.34	351.918	583.986		ENSMUSG00000079553	Kifc1	211.121	2.1359	0.521018	4.09948	4.14073e-05	0.000155126	ENSMUSG00000079553	64.819	105.252	93.933	400.898	234.379	406.002
ENSMUSG00000079592	C1qtnf5	191.691	1.03472	0.254541	4.06503	4.80253e-05	0.00152176	ENSMUSG00000079592	283.098	246.628	304.766	175.791	151.759	92.366	104.95	164.181		ENSMUSG00000079592	C1qtnf5	198.818	-1.13417	0.218221	-5.19734	2.02157e-07	1.10972e-06	ENSMUSG00000079592	255.844	379.243	405.304	104.415	134.623	163
ENSMUSG00000079620	Muc4	599.769	-1.9671	0.676307	-2.90859	0.00363065	0.0471902	ENSMUSG00000079620	391	262	253	137	330.001	1484	766	527.999		ENSMUSG00000079620	Muc4	12261.9	4.63626	0.255266	18.1625	1.02261e-73	4.59353e-71	ENSMUSG00000079620	389	815.203	380.08	26633	16030.9	7966.25
ENSMUSG00000086962	Gm12248	30.6696	-5.40278	0.774538	-6.97549	3.04796e-12	6.52683e-10	ENSMUSG00000086962	1	2	2.002	1	66	82.002	20.002	65.241		ENSMUSG00000086962	Gm12248	1048.86	9.33085	0.576957	16.1725	7.88065e-59	1.66825e-56	ENSMUSG00000086962	0	8.02	2	1444.14	2025	1784.87
ENSMUSG00000089789	Rdh1	33.6266	-1.25999	0.380203	-3.314	0.000919724	0.0168086	ENSMUSG00000089789	24.026	24.446	22.512	10.582	36.397	60.505	49.481	37.963		ENSMUSG00000089789	Rdh1	96.4099	-1.49424	0.354841	-4.211	2.54238e-05	9.88243e-05	ENSMUSG00000089789	81.98	96.376	210.513	51.007	44.632	31.742
ENSMUSG00000089876	Tmem102	83.8188	-1.23707	0.349552	-3.53901	0.00040163	0.00865449	ENSMUSG00000089876	51	56	65	28	97	105	170	91		ENSMUSG00000089876	Tmem102	458.824	1.9953	0.294422	6.77702	1.22677e-11	1.11518e-10	ENSMUSG00000089876	142	205.96	206	619.309	418	939
ENSMUSG00000089953	Rnf224	5.50307	-5.91043	1.44499	-4.09028	4.30848e-05	0.00139789	ENSMUSG00000089953	0	0	0	0	4	7	19	9		ENSMUSG00000089953	Rnf224	20.0239	3.00621	0.711915	4.22271	2.41386e-05	9.44669e-05	ENSMUSG00000089953	6	1	3	22.004	19	35
ENSMUSG00000090035	Galnt4	933.713	-0.350839	0.0971414	-3.61163	0.000304277	0.00694084	ENSMUSG00000090035	911	942	787	727.021	1024	1139	911	1032.83		ENSMUSG00000090035	Galnt4	1165.29	1.67555	0.174015	9.62881	6.0426e-22	1.4341e-20	ENSMUSG00000090035	337.106	580.001	512	1702.09	1525	884.575
ENSMUSG00000090231	Cfb	581.474	-2.43143	0.542482	-4.48204	7.39334e-06	0.000319031	ENSMUSG00000090231	161	225	192.333	169.356	349	1845.76	1058	519.999		ENSMUSG00000090231	Cfb	15787.9	5.62038	0.304797	18.4398	6.30086e-76	3.1363e-73	ENSMUSG00000090231	514.273	587.665	246.672	23307	16329	18250.2
ENSMUSG00000090946	Ccdc71l	980.992	-0.552176	0.187228	-2.94921	0.00318585	0.0428726	ENSMUSG00000090946	981	872	830	573	968	1581	853.609	1247		ENSMUSG00000090946	Ccdc71l	895.672	0.896992	0.119662	7.49607	6.57592e-14	7.65058e-13	ENSMUSG00000090946	431.993	611.984	602.008	914	956.985	786
ENSMUSG00000091722	Siah3	39.0045	-3.72984	0.501649	-7.43517	1.04437e-13	2.79548e-11	ENSMUSG00000091722	6	4	2	10	45	76	81	80		ENSMUSG00000091722	Siah3	119.064	4.89075	0.518624	9.43024	4.09148e-21	9.11158e-20	ENSMUSG00000091722	1	7	9	246	146	81
ENSMUSG00000094584	Ms4a18	3.97309	-5.44692	1.58497	-3.4366	0.000589059	0.0117613	ENSMUSG00000094584	0	0	0	0	2	5	17	5		ENSMUSG00000094584	Ms4a18	29.2887	4.89606	0.835894	5.85728	4.70519e-09	3.18469e-08	ENSMUSG00000094584	1	2	1	27	45	36
ENSMUSG00000094724	Rnaset2b	2286.71	-0.52603	0.172899	-3.04241	0.0023469	0.0341586	ENSMUSG00000094724	2065.31	1753.7	1986.22	1747.6	2140.63	2855.11	2857.45	2710.66		ENSMUSG00000094724	Rnaset2b	5292.51	1.79477	0.26631	6.73941	1.59034e-11	1.42596e-10	ENSMUSG00000094724	2180.32	2093.15	2054.72	6882.83	5176	9655.07
ENSMUSG00000098188	Sowahc	348.332	-0.801784	0.216687	-3.7002	0.000215434	0.00514727	ENSMUSG00000098188	258	286	248	230	356	672.059	367	377		ENSMUSG00000098188	Sowahc	825.97	1.43302	0.205199	6.98358	2.87758e-12	2.81895e-11	ENSMUSG00000098188	253	536	362.769	1276.75	927.433	558
ENSMUSG00000098207	Arl14	14.193	-3.2486	0.717788	-4.52586	6.01517e-06	0.000272608	ENSMUSG00000098207	4	1	4	2	12	22	38	26		ENSMUSG00000098207	Arl14	130.425	2.20089	0.425364	5.17412	2.28983e-07	1.24548e-06	ENSMUSG00000098207	59	22	50	210	97	247
ENSMUSG00000115338	Pnp	2655.04	-0.332572	0.109147	-3.04701	0.00231126	0.0337566	ENSMUSG00000115338	2566.53	2554.75	2542.97	1876.89	2948.55	2783.26	2601.19	3422.86		ENSMUSG00000115338	Pnp	4351.87	1.55572	0.233536	6.66159	2.70889e-11	2.36443e-10	ENSMUSG00000115338	2422.18	1922.15	1945.03	6029.27	4235.09	7718.5
ENSMUSG00000116336	Gm49425	147.04	-6.11565	0.432255	-14.1483	1.91458e-45	8.19967e-42	ENSMUSG00000116336	8.768	3.111	1	4	317.549	372.314	181.324	291.187		ENSMUSG00000116336	Gm49425	718.85	8.12156	0.490272	16.5654	1.23936e-61	3.0845e-59	ENSMUSG00000116336	1	10	1	777.408	1037.97	1186.2

## Sheet: Sample ID
Sample ID	Genotype		Sample ID	Genotype and treatment group
RMP736	WT		RMU047	WT-Ctrl
RMP737	WT		RMU048	WT-Ctrl
RMP738	WT		RMU049	WT-Ctrl
RMP739	WT		RMU053	WT-EB
RMP744	AF1_FFF		RMU054	WT-EB
RMP745	AF1_FFF		RMU055	WT-EB
RMP746	AF1_FFF
RMP747	AF1_FFF
