# Supplementary material for: Activation function 1 of progesterone receptor is required for progesterone antagonism of oestrogen action in the uterus
Source: BMC Biol. 2022 Oct 5;20:222. doi: 10.1186/s12915-022-01410-3 (PMC9535881; doi:10.1186/s12915-022-01410-3)
Supplement: Supplementary file 6 — Additional file 6. Common and unique EB regulated genes on GD 3 and GD 4.5. [file 12915_2022_1410_MOESM6_ESM.xlsx]

## Sheet: Sheet1
external_gene_name GD3	external_gene_name GD4.5
Cox5a	Ngfr		188 estrogen target genes (highlighted in red) are commonly dysregulated on GD 3 and GD 4.5
Igsf5	Btbd17
Cdh1	Drp2
Ckmt1	Ckmt1
Arvcf	Acvr1b
Itga5	Sox9
Kcnn3	Hnrnpd
Car4	Hip1r
Gmcl1	Hoxa10
Sema6b	Wfdc18
Ramp2	S100a6
Hpn	Rmnd5b
Tbx21	Col6a1
Nrip2	Hpn
Jup	Ube2c
Acap1	Slc19a1
Marveld3	Itga3
Il16	Ell2
Nr1h3	Stk38l
Rmnd5a	Tspan33
Nr2f6	Ccne1
Epdr1	Napsa
Adgre5	Ppm1j
Lamb1	Ppard
Elf3	Cd320
Slc2a3	Slc9a3r2
Ap1m2	Uck1
Calr	Pla1a
Nkg7	Klf4
Aqp1	Elf3
Cnn2	Ccdc65
Crabp2	Phyhip
Ndrg1	Slc25a1
Dnah2	Ier3
Dnajb1	Man1a
Igf1r	Stat5a
Insr	9330159F19Rik
Sh2d1a	Col26a1
Tbcb	Ndrg2
Upk3bl	Mapk13
Crip1	Wdr1
Fbln1	Ndrg1
Tek	Il5ra
Ihh	Fcer2a
Atp7b	Ctr9
Chrd	Ampd3
Slc44a4	Rcn1
Dio2	Htra1
Zmiz1	Ggt5
Mid1ip1	Cdc20
Rab25	Atp7b
Dynll1	Cdc42
Fxyd5	Cnp
Epn3	Chrd
Spire2	Cav1
Gm266	Dio2
Slc5a1	Zmiz1
Vipr2	Id3
Adam19	Crlf1
Dhdh	Tle1
St3gal1	Mgst1
Cacybp	Rab25
Glis2	Derl3
Csf1	Ube2g2
Chfr	Lpo
Stc1	Nuak2
Entpd2	Tmem86a
Abca1	Slc5a1
Gzmb	Vipr2
Steap1	Odc1
Hspa8	Gltp
Cacna1d	Etv5
Lbp	Fer1l4
Sertad4	Kif1a
Wt1	Gata2
Scube1	Map2
Tmprss6	Gadd45b
Coa3	Gzmb
Stac2	Prrt1
Tns4	Eps8
Rab11fip4	Fam184b
Wfdc2	Ncapg
Slc12a7	Lcorl
Cox7c	Il17rb
Erbb3	Cacna1d
Wfdc15b	Lbp
Derl2	Sertad4
Chd3	Wt1
Cldn7	Cd34
Sparc	Lnx2
Myh11	Ttll12
E2f2	Sulf1
Tmc4	Sdc4
Frk	Gsdma
Rev3l	Stac2
Perp	Rarb
Crybg1	Birc5
Lama2	Eya2
Lims1	Uchl5
Myb	Wfdc15b
Pex7	Anxa6
Tmcc3	Kpna2
Igf1	C1qbp
Mybpc1	Slc22a5
Slc5a8	Nop9
Rufy2	Atp6v0a1
Gabrp	Sema6a
Nav3	Clvs2
Cpm	Trdn
Cabin1	Rab32
Wif1	Slc16a10
Rel	Rev3l
Mpg	Perp
Ahsa2	Arfgef3
Chac2	Reep3
Mdh1	Slc6a15
Gfpt2	Cdk1
Itk	Epb41l2
Osbp2	Myb
2004-09-01	Arg1
Pdia6	Tmcc3
Ubxn2a	Socs2
Id2	E2f7
Adcy3	Phlda1
Sh3yl1	Col6a2
Ace	Rel
Rab37	Cpeb4
Aspa	Stc2
Dlg4	Chac2
Per1	Sptbn1
Usp43	Hmmr
Krt19	Rnf130
Adam11	Igfbp3
Map3k14	Adcy1
Coch	Rtn4
Cdkl1	Pnpt1
Nova1	Prr11
4930447C04Rik	Gria1
Arg2	Sypl
Smoc1	Agr2
Rps6ka5	Nrcam
Tc2n	Trib2
Akr1c12	Mboat2
Cyp46a1	Rrm2
Hsp90aa1	Slc26a4
Tmem14c	Sntg2
Sema4d	Pxdn
Cxcl14	Itgb3
Slc25a48	Ern1
Ocln	Slc9a3r1
Naip1	Itgb4
Ptprg	Aspa
Sftpd	Pimreg
Rnase4	Ntn1
Arhgef3	Usp43
Ebpl	Top2a
Prkcd	Adam11
Wnt5a	Coch
Lcp1	Cdkl1
Scara5	Galc
Rhobtb2	Sptlc2
Sorbs3	Nova1
Dnajc3	Fut8
Dab2	Rps6ka5
Slc7a8	Tc2n
Atp12a	Otub2
Sema5a	Akr1c18
Trio	Rgs6
Matn2	Papln
Myc	Gpld1
Asap1	Gadd45g
Wnt7b	Fancc
Syngr1	Ror2
Myh9	Slc25a48
Smdt1	Smad5
Desi1	Slc28a3
Vdr	Naip1
Cldn1	Rnf180
Kif21a	Ptprg
Alcam	Fam107a
Snai2	Prxl2a
Nde1	Sftpd
Boc	Nid2
Meltf	Gm49342
Hcls1	Ebpl
Cxadr	Ctsb
Masp1	Gdf10
Adamts1	Cacna2d3
Slc15a2	Wnt5a
Atp5o	Adamdec1
Enah	Pdzd2
Krt7	Golph3
Amhr2	Sema5a
Fhl1	Ank
Sult1c2	Rnf19a
Il15ra	Col14a1
Serping1	Alcam
Creld2	Snai2
Sfi1	Pla2g10
Slc29a1	Qtrt2
Vegfa	Gbe1
Cyp39a1	Adgrg7
Pi16	Umps
Cyp1b1	Adcy5
Ralbp1	Ece2
Srsf7	Slc49a4
Jpt2	Chodl
Nudt12	Fam3b
Bambi	Tmem50b
Svil	Krt7
Dsc2	Krt6b
Bin1	Amhr2
Mal2	Msrb2
Lvrn	Serinc2
Ppp2r2b	Parp3
Sec11c	Cdca3
Gnal	Vegfa
Anxa1	Clic5
Pcsk5	Tspo2
Cemip2	Cbs
Cdc37l1	Qpct
Efemp2	Cyp1b1
Ctsw	C3
Vldlr	Pkdcc
Pdcd4	Dsc2
Tm9sf3	Atat1
Gsto1	Mal2
Vwa2	Ppp2r2b
Cbr2	Gnal
Cd7	Sncaip
Scd2	Tle4
Kcnip2	Anxa1
Sat1	Pcsk5
Ptprj	Carnmt1
Banp	Aldh1a7
Padi4	Ehd1
Ormdl2	Ankrd22
Esyt1	Cdca5
Avil	Papss2
Taldo1	Peli3
Tspan4	Fosl1
Asl	Ltbp3
Slc15a1	Pdcd4
Tnrc6c	Xpnpep1
Gaa	Gfra1
Sox17	Cbr2
Slc40a1	Scd2
Slc9a2	Kazald1
Il1r2	Abhd6
Pdcl3	Flnb
Tuba4a	Sat1
Slc16a14	Padi1
Ngef	Padi4
Mlph	Gdf11
Rgs2	Baiap2
Epb41l5	Nab2
Pigr	Urah
Rassf5	Tspan4
Cdk18	Cbx2
Lrrn2	Nptx1
Xcl1	Pfkfb4
Irf6	Prps2
Fam107b	Jade1
Vim	St8sia2
Il2ra	Thoc3
Hspa5	Paqr8
Stom	Slco5a1
Fcna	Akr1cl
Il1f6	Slc9a2
Slc43a1	Nabp1
Pamr1	Plekhb2
Fbn1	Dnpep
Mapk8ip1	Slc16a14
Pdia3	2810459M11Rik
Map1a	Epha4
Ehd4	Nppc
Spint1	Serpine2
Rassf2	Mlph
Gpcpd1	Rab17
Fermt1	Scly
Rbbp9	C4bp
Slc52a3	Pkp1
Edn3	Pigr
Sec62	Cyb5r1
Kpna4	Ifi211
Nbea	Uck2
Tm4sf1	Prrx1
Serp1	Bpnt1
Ptpn22	Nek2
Olfml3	Atf3
Gpsm2	Lamb3
Dennd2d	Uap1
Creb3l4	Ccdc3
Vcam1	Pip4k2a
Ctso	Kif5c
Ifi44	Mastl
Sh2d2a	Fam129b
Pear1	Tsc1
Lrba	Lcn2
Gclm	Dab2ip
Abcd3	Grb14
Tmem56	Tmem141
Manba	Lrrc26
Col24a1	Rbms1
Ccne2	Il1f6
Calb1	Dhrs9
Clca1	Slc43a3
Clca3a2	Elf5
Tnc	Pamr1
Ptbp3	Gatm
Bspry	Syt13
Epb41l4b	Cdc25b
Tln1	Knstrn
Glipr2	Prnd
Gale	Bmp2
Fuca1	Il1a
Ptch2	Fam210b
Pik3r3	Aurka
Tspan1	Tpd52
Cmpk1	Pag1
Alpl	Zbp1
Tmem54	Fabp5
Fgr	Ptpn1
Sema3a	Car2
Kcnab2	Zbtb46
Acot7	Raly
Errfi1	Lrrc34
Angptl7	Ccna2
Draxin	Trpc4
Arhgef16	Nmd3
Plch2	Smad9
Hgfac	Dclk1
Khk	Etfdh
Ppargc1a	4930579G24Rik
Slc34a2	Mme
Sel1l3	Olfml3
Gabrb1	Syt6
Ugt2b34	Vcam1
Sult1d1	Hadh
Gbp9	Lef1
Slc10a6	Sfrp2
Rassf6	Pdgfc
Cxcl15	Sema4a
Shroom3	F3
P2rx2	Tmem56
Gpc2	Cth
Arpc1b	Uox
Rbm28	Gem
Pcolce	Sdcbp
Dync1i1	Rragd
Adcyap1r1	Tmod1
Ptn	Col15a1
Trpv6	Tnc
Mad2l1	Snx30
Gfpt1	Bnc2
Adamts9	2610528J11Rik
Cntn3	Usp1
A2m	Lrp8
Klrk1	Dyrk2
Klrd1	Mfsd2a
Klra13-ps	Tspan1
Kcnj8	Tmem54
Lrmp	Csmd2
Far2	Slc30a2
Ergic2	Cdca8
Caprin2	Rcc1
Klrb1c	Ptpru
Mrpl51	Padi2
Pak4	H6pd
Fah	Angptl7
Sult1a1	Kcnip4
Myh14	Hgfac
Il21r	Ppp2r2c
Tgfb1i1	Stx18
Rnf141	Emilin1
Pycard	Cenpa
Chp2	Slc34a2
Ndufab1	Sel1l3
Rrm1	Lnx1
Stim1	Cdc7
Smarca1	Spp1
Ebp	Hsd17b11
Msn	Slc10a6
Hmgn5	Prkg2
Col4a6	Cxcl5
Bgn	Shroom3
Arhgap4	Rilpl1
Rnf128	Naaa
Mcf2l	Anxa3
Gas6	Plbd2
Thsd1	Limk1
Rab11fip1	Eln
Col4a1	Pcolce
Plat	Ahcyl2
Sfrp1	Aoc1
Pdgfrl	Hpgds
Galnt7	Add2
Cdh11	Adamts9
Cotl1	Lrig1
Pde4c	Gkn3
Map3k21	Nup210
Pgr	Wnt7a
Cdh16	Slc6a6
Ces2e	Grip2
Bmper	Bhlhe40
Egln1	Usp18
St14	Slc6a13
Barx2	A2m
2310030G06Rik	Tuba8
Plet1	Bcat1
Tmprss4	Far2
Tmem218	Tead4
Rora	Pcsk6
Sh3bgrl2	Tjp1
Elovl5	Me3
Smad3	Kif22
Me1	Tbx6
Nt5e	Sult1a1
Tgfbr2	Myh14
Eomes	Il4ra
Pik3cb	Ptpn5
Cspg5	Plk1
Slco2a1	Scnn1b
Acpp	Hpx
Col6a4	Chst15
Manf	Ano1
Uba7	Slc6a14
Folr2	Tnni2
Ilvbl	Aff2
Pdxk	Hmgn5
Mycbp2	Srpx2
Gas7	Pak3
Tbc1d4	Il13ra2
Ptprf	Adgrg2
Tnxb	G6pdx
Chst2	Rnf128
Adamts15	Gas6
Casp4	Tnfsf13b
Akr1c14	Vegfc
Adra2a	Sfrp1
Klf9	Adam9
Ccp110	Gsr
Kcnk1	Sap30
Prss29	Slc25a4
Atp2c2	Tlr3
Faah	Nkd1
Rnf43	Aktip
Nipsnap1	Il15
Sdr42e1	Hp
Slc26a2	Mmp2
Ramp1	Slc12a3
AI661453	Crispld2
Tmem30b	Pgr
Scara3	Hsd11b2
Edil3	Gpr83
Zfp395	Vstm5
Inpp5j	4931406C07Rik
Chst11	Bmper
Tiparp	Dixdc1
Lrrn1	Plet1
Fam171a2	Tmprss4
Dio1	Ccnb2
Tjp3	Anxa2
Eef2	Cgnl1
Dpp4	Calml4
Oma1	Tmem266
Mitf	Stra6
Raver2	Elovl5
Hacd2	Plscr1
Ptprh	Igdcc3
Myo1d	Tipin
Tstd2	Atp1b3
Capn5	Nt5e
Aldh1b1	Ltf
Utp6	Csrnp1
Muc20	Col6a4
Sbno2	Thsd7a
Arhgap45	Colgalt2
Misp	Sbspon
Palm	Acsl3
Pawr	Asic4
Cox8a	Lmo7
Ttc38	Tbc1d4
Ints6l	Triobp
Ripor2	Atp1a1
Prtg	Wnt6
Prickle1	Lpp
Rorb	Chst2
Kctd1	Piwil2
Armh4	Qsox1
Lrrn3	Ucp2
P2ry14	Akr1c14
Greb1	Pxk
Fam135b	Jcad
Ssx2ip	Tesk2
Hspb6	Kcnk1
Arhgef26	Prss29
Aifm1	Atp2c2
Asap3	Cipc
Mmaa	Faah
Foxa2	Loxl2
Lrg1	Batf
Prf1	Evpl
Traf3ip3	Trim59
Nudt22	Slc26a2
Arid5a	Spata6
Azin1	Zxdc
Shank2	Tmem30b
Inf2	Chst11
Esyt3	Tiparp
Aspg	Glis1
Ptger2	Cpne7
Tgm2	Acot11
Igsf9	Nudt19
Mindy4	Tjp3
Spon1	Dhcr24
Pde4dip	Eva1a
Hand2	Fam124a
Prkab2	Ano4
Sesn1	Pcyt1b
C1s1	Ror1
Dock10	Pdzrn3
Pakap	Parpbp
Mvb12b	Kank4
Itpkb	Tgfbi
Plcl2	Capn5
Rps21	Frmpd1
Zdhhc1	Muc20
Isg20	Misp
Tgfb2	Tmprss11b
Gimap3	Aldh5a1
Minar1	Ripor2
Capsl	Prtg
Ncoa7	5031439G07Rik
Exo1	Sugp2
Galnt12	Sigmar1
Alg14	Fam110c
Pik3cd	Cd200r3
Plcb4	Armh4
Rhou	Slc18a1
Tbc1d16	P2ry14
Disp2	Gng12
Maob	Arsi
Tax1bp3	Eea1
Tbc1d10c	Greb1
Btnl9	Cc2d1a
Ddx58	Micall2
Large2	Noxa1
Cblc	Ssx2ip
Mettl27	Smad6
Kazn	Stag3
Ildr2	Trim3
Plekhg1	Inhbb
Slco4c1	Mycn
Rcsd1	Prf1
Arhgef1	Islr
Mill2	Spry1
Map7d2	Ldlrap1
Ramp3	Tacc3
Fzd7	Htra4
Pde9a	Dlgap5
Car8	Gch1
Cftr	Atoh8
Piezo2	Cdkn3
Fmod	Cdkn1c
Nop53	Inf2
Prelp	Esyt3
Inava	Atp8a1
Kif21b	Aspg
Rasl12	Phyhipl
Macc1	D630003M21Rik
Rnpep	Fbxw17
Pkp2	Tgm2
Tbca	Nmrk1
Myo3b	Crp
Csdc2	Igsf9
Dzip1	Rapgefl1
Sprr2d	Hspb2
Tmc7	Prdm1
Sestd1	Spon1
Gjb3	Hand2
Crtac1	Hoxa9
Klhl14	Bcl9
Sem1	Txnip
Asb4	Spsb2
Maff	Saxo2
Tceal9	Susd1
Muc1	Nlrp6
Gpr153	Kif16b
Il17re	Fam117a
Rhbdl2	Slco4a1
Hilpda	Itga9
Unc5cl	Whrn
Mmp3	Runx2
Rbm20	Akap7
Tox3	Sec24d
Zmym1	Tgfb2
Gimap7	Pomt1
Klri2	Prss23
Slc35g1	Wfs1
Cep68	Prrx2
Lsm8	Atp8b1
Bcl2l15	Tmem246
Pced1b	Sdk1
Crb3	Cited2
Aplnr	Gjb6
Slc25a53	Ndp
Dsg2	Fmo2
Shisa2	Alkbh3
Tent5c	Nemp1
Dact1	Zfp704
Fzd1	Daam2
Napepld	Hey1
Prrt2	Cchcr1
Olfr1152	Klhl32
Proser2	Spns2
Epcam	Tex2
Krt14	Gstm2
Penk	Bace2
Ptprcap	Kazn
Ccdc9b	Plekhg1
Clec14a	Apobec2
Gsg1l	Rcc2
Ccbe1	Cables1
Gjb2	Map7d2
Scn4b	Iffo2
Cox17	Ramp3
Olfml2a	Wwp1
Cystm1	Arhgap11a
Mrps7	Cftr
Tshz1	Cldn5
Cd24a	Ccnb1
A2ml1	Arhgap32
Emc6	Tmtc4
Kcnv2	Mbp
Gm973	Coro2b
Flrt2	Lad1
Adamts12	Sytl3
Mroh7	Fhdc1
Fcgbp	Wipi1
Rnf150	Slc16a6
Lix1	Znrf3
Tshz2	Csdc2
Tenm4	Rassf4
Taf13	Sprr2d
Entpd1	Sgsm1
Amigo2	Pm20d1
F2r	Gjb5
Msx1	Osbpl6
Tmem136	Snx18
Jaml	Gjb3
Gja3	Crtac1
Igf2	Mgat3
Lurap1l	Hoxd11
Tprn	Nek10
C1galt1c1	Asb4
Ccr2	Ttc9
Kcnk3	Nmnat2
Krt8	Lgr6
Aff4	Snai1
Pls1	Foxo4
Gal3st1	Notum
Nlrc3	Gng2
Slc35c1	Synpo
Grem2	Rhbdl2
Bex1	Olfr78
Gpr171	Pgp
Klre1	Tril
Il31ra	Unc5cl
Cldn8	Rbm20
Sprr2f	Col6a6
Trhde	Chil5
Samd3	Zfp469
Tacstd2	Fmn1
Cd14	Bcl2l15
Lrrc3	Foxo1
Kctd14	Osbpl1a
Ttn	Pcsk9
D630039A03Rik	Dsg2
Plpp2	Dock5
Trpm3	Shisa2
Ezr	Dact1
Klrc2	Tceal3
Nrk	Fzd1
Dnah6	Scml4
Cyp2f2	Fzd5
Socs3	Prss22
Gm609	Prkce
Aldh1a1	Dmd
Gper1	Ifne
Stum	Epcam
Ndst1	Krt14
Fam83e	Penk
Spock3	Plekha7
Slfn5	Pnoc
Cadps	Cradd
Ano9	Gvin1
Dsp	E2f8
Txk	Gsg1l
Cntn1	Sprr2g
C1ra	Ccbe1
Wdr86	Hnrnpa1
Slc6a2	Nexmif
H2-Q5	Olfml2a
Ano5	Tifa
Gpc3	Bst2
Gm14137	Cystm1
Fut2	Irgm1
Irs1	Tshz1
Pla2g4a	Sfn
Ms4a4b	Kcne4
Gsdmc2	Nccrp1
Synpr	Krt87
Cd248	Hs3st3a1
Tmem154	Dipk1c
Chd9	Arxes2
Hmga2	Entpd1
Skap1	Col6a3
Fxyd3	Dleu7
Ebf1	Slitrk3
Slc44a2	Ankrd46
Bcl2	F2r
Gnai1	Nog
Serpina9	Cfap100
Spock2	Oxtr
Gda	Ivl
Kcnt1	Plcxd3
Gm10053	Purg
Cfi	Hcar1
Fdps	Kcnk3
Adamts14	Fut4
Chst8	Tenm2
Rps16-ps2	Spty2d1
Sycp2	Tmsb4x
0610040J01Rik	Suox
Tnfrsf19	Rasd1
Lrrtm1	Rasl11b
Blnk	H2ax
Obscn	Shisa3
Ppp1r1b	Bex1
Sphk1	Spink8
Ces1e	Sprr2b
Ap3b2	Bpifc
Ncr1	Mchr1
Gm10123	Amer1
Nrg1	Hoxd10
Cyp26b1	Gpd1l
Wscd2	Sprr2f
D630045J12Rik	Trhde
Tnnt1	Ptges
Aox3	Trim15
Hhip	Tmem125
Slc31a1	Sgms2
Lgi1	Gprc5c
Gm7666	P4ha3
Klra7	Islr2
Pi15	Pcdh19
Gtf2f2	Zfp52
Cst7	Ncald
Il2rb	Tacstd2
Gng5	Cd14
Gstm6	Fam181b
Rdh16	Otop1
Lyz1	Kcnf1
Fam57a	Sox12
Cyp3a57	Bhlha15
Rgma	Tbc1d30
Runx3	Cemip
Sdr16c6	Ezr
Map3k5	Nrk
Akr1c19	Creb5
Apol7e	Krcc1
Fndc1	Cntn2
Duxbl2	Aldh1a1
Myo18b	Rxfp2
Klra14-ps	Lipg
Prob1	Slc39a8
Mob3b	Cnn3
Nlrc5	Cthrc1
Arfip1	Ifi205
Ccl28	Sytl5
Sp5	9130230L23Rik
Selenoi	Mettl7a1
Acsf2	Ano9
Trbc1	Tmem119
Klhdc7a	Sprr2e
Sec61g	Wdr86
Ccr5	Atp10b
Klrb1b	Ano5
Gbp4	Per2
Muc4	Fut2
Klra4	Irs1
Esrp2	St3gal5
Klra8	Pgpep1
Rdh1	Chst13
Tmem102	Ier5
1110002E22Rik	Abat
Cfb	Mettl7a3
Hspa1b	Gm5431
Kcnb2	Gstp3
Topaz1	Serpina9
Arl14	Spock2
Rdh16f1	Znrf2
Gbp5	Gpc6
Gm42742	Kcnt1
Pde2a	Cfi
Ndufb1-ps	Frem1
	Mfsd4a
	B3gnt8
	Krt4
	Adamts14
	Ntm
	Alox5ap
	Cxcl17
	Chst8
	Samd5
	0610040J01Rik
	Lrrtm1
	Ube2s
	Galnt13
	Cdh3
	Maml3
	Tmprss11d
	Nol4l
	Dpp6
	Ttr
	Scfd2
	Nrg1
	Kcnma1
	Cyp26b1
	D630045J12Rik
	Klk1b24
	Gpx1
	Klk1
	Pepd
	Scgb3a1
	Fbln2
	Hhip
	Tacc1
	Klk1b21
	Capn6
	S1pr3
	Krt86
	Khdc1a
	Gm10238
	Pnp2
	Aard
	Celsr2
	Sprr2a2
	Lyz1
	Spdl1
	B3gnt9
	Cyp3a57
	Tlnrd1
	Rbm47
	Trabd2b
	Naip5
	Ptgdr
	Akr1c19
	Apcdd1
	Tmprss11a
	Ifi204
	Prr16
	Mob3b
	Omp
	Ceacam1
	Tnfaip8l3
	Arhgap40
	Ccl28
	Lrrc55
	Ly6a
	Dio3
	Sox4
	Ywhaq
	Klhdc7a
	AI593442
	Gm4070
	Fyb2
	Sprr2a1
	Naip6
	Ly6c1
	Ifit1bl1
	C1s2
	Tmprss11g
	Kifc1
	C1qtnf5
	Muc4
	Gm12248
	Rdh1
	Tmem102
	Rnf224
	Galnt4
	Cfb
	Ccdc71l
	Siah3
	Ms4a18
	Rnaset2b
	Sowahc
	Arl14
	Pnp
	Gm49425
