# Supplementary material for: Activation function 1 of progesterone receptor is required for progesterone antagonism of oestrogen action in the uterus
Source: BMC Biol. 2022 Oct 5;20:222. doi: 10.1186/s12915-022-01410-3 (PMC9535881; doi:10.1186/s12915-022-01410-3)
Supplement: Supplementary file 7 — Additional file 7. G2M_checkpoint and E2F_Targets are not in the Top 20 gene sets enriched in EBP group vs Ctrl. [file 12915_2022_1410_MOESM7_ESM.xlsx]

## Sheet: gsea_report_for_WT-E2E2P_162069
	G2M_checkpoint and E2F_Targets are not in the Top 20 gene sets enriched in EBP group vs Ctrl
NAME	GS<br> follow link to MSigDB	GS DETAILS	SIZE	ES	NES	NOM p-val	FDR q-val	FWER p-val	RANK AT MAX	LEADING EDGE
HALLMARK_MTORC1_SIGNALING	HALLMARK_MTORC1_SIGNALING	Details ...	145	0.52207	3.19194	0	0	0	2017	tags=61%, list=25%, signal=79%
HALLMARK_UNFOLDED_PROTEIN_RESPONSE	HALLMARK_UNFOLDED_PROTEIN_RESPONSE	Details ...	71	0.559512	3.01033	0	0	0	2181	tags=66%, list=27%, signal=90%
HALLMARK_CHOLESTEROL_HOMEOSTASIS	HALLMARK_CHOLESTEROL_HOMEOSTASIS	Details ...	46	0.529604	2.5589	0	0	0	1330	tags=59%, list=16%, signal=70%
HALLMARK_ESTROGEN_RESPONSE_EARLY	HALLMARK_ESTROGEN_RESPONSE_EARLY	Details ...	120	0.422006	2.52565	0	0	0	1330	tags=43%, list=16%, signal=51%
HALLMARK_EPITHELIAL_MESENCHYMAL_TRANSITION	HALLMARK_EPITHELIAL_MESENCHYMAL_TRANSITION	Details ...	141	0.386108	2.41483	0	0	0	1640	tags=48%, list=20%, signal=59%
HALLMARK_MYC_TARGETS_V1	HALLMARK_MYC_TARGETS_V1	Details ...	119	0.405774	2.39478	0	0	0	2901	tags=61%, list=36%, signal=93%
HALLMARK_COAGULATION	HALLMARK_COAGULATION	Details ...	72	0.41179	2.19493	0	0	0	1142	tags=40%, list=14%, signal=46%
HALLMARK_TNFA_SIGNALING_VIA_NFKB	HALLMARK_TNFA_SIGNALING_VIA_NFKB	Details ...	111	0.363206	2.14474	0	0	0	1392	tags=42%, list=17%, signal=50%
HALLMARK_INTERFERON_GAMMA_RESPONSE	HALLMARK_INTERFERON_GAMMA_RESPONSE	Details ...	103	0.361699	2.1004	0	0	0	1541	tags=42%, list=19%, signal=51%
HALLMARK_ESTROGEN_RESPONSE_LATE	HALLMARK_ESTROGEN_RESPONSE_LATE	Details ...	109	0.346513	2.0422	0	0.000372727	0.001	1431	tags=39%, list=18%, signal=47%
HALLMARK_INFLAMMATORY_RESPONSE	HALLMARK_INFLAMMATORY_RESPONSE	Details ...	104	0.347694	2.01634	0	0.000804752	0.002	1417	tags=41%, list=18%, signal=50%
HALLMARK_ANDROGEN_RESPONSE	HALLMARK_ANDROGEN_RESPONSE	Details ...	68	0.365821	1.98404	0	0.00130713	0.003	1525	tags=40%, list=19%, signal=49%
HALLMARK_PROTEIN_SECRETION	HALLMARK_PROTEIN_SECRETION	Details ...	62	0.35925	1.8452	0	0.00484059	0.017	2600	tags=53%, list=32%, signal=78%
HALLMARK_APICAL_SURFACE	HALLMARK_APICAL_SURFACE	Details ...	24	0.434974	1.76983	0.0125945	0.00843892	0.035	1262	tags=46%, list=16%, signal=54%
HALLMARK_IL6_JAK_STAT3_SIGNALING	HALLMARK_IL6_JAK_STAT3_SIGNALING	Details ...	50	0.349997	1.76092	0	0.00833188	0.037	1654	tags=46%, list=20%, signal=57%
HALLMARK_MYC_TARGETS_V2	HALLMARK_MYC_TARGETS_V2	Details ...	30	0.404845	1.72823	0.00914634	0.0097427	0.046	2901	tags=63%, list=36%, signal=98%
HALLMARK_GLYCOLYSIS	HALLMARK_GLYCOLYSIS	Details ...	125	0.284724	1.70125	0	0.011291	0.056	1526	tags=36%, list=19%, signal=44%
HALLMARK_APICAL_JUNCTION	HALLMARK_APICAL_JUNCTION	Details ...	112	0.286244	1.68245	0.00843882	0.013174	0.069	2169	tags=49%, list=27%, signal=66%
HALLMARK_COMPLEMENT	HALLMARK_COMPLEMENT	Details ...	97	0.28839	1.65161	0.0118577	0.0155311	0.088	866	tags=25%, list=11%, signal=27%
HALLMARK_UV_RESPONSE_DN	HALLMARK_UV_RESPONSE_DN	Details ...	76	0.279699	1.53552	0.00390625	0.0323787	0.183	827	tags=22%, list=10%, signal=25%
HALLMARK_HEME_METABOLISM	HALLMARK_HEME_METABOLISM		100	0.261225	1.52158	0.00706714	0.0342605	0.203	586	tags=16%, list=7%, signal=17%
HALLMARK_ALLOGRAFT_REJECTION	HALLMARK_ALLOGRAFT_REJECTION		95	0.266451	1.52038	0.0112782	0.0328465	0.204	2009	tags=41%, list=25%, signal=54%
HALLMARK_HYPOXIA	HALLMARK_HYPOXIA		123	0.241217	1.47302	0.0041841	0.0472115	0.293	1254	tags=33%, list=16%, signal=39%
HALLMARK_G2M_CHECKPOINT	HALLMARK_G2M_CHECKPOINT		107	0.242953	1.44532	0.019305	0.0542176	0.348	3206	tags=61%, list=40%, signal=99%
HALLMARK_KRAS_SIGNALING_UP	HALLMARK_KRAS_SIGNALING_UP		123	0.233277	1.4132	0.0138249	0.0665366	0.409	787	tags=20%, list=10%, signal=22%
HALLMARK_MYOGENESIS	HALLMARK_MYOGENESIS		106	0.232002	1.40732	0.02	0.066462	0.427	1277	tags=27%, list=16%, signal=32%
HALLMARK_ANGIOGENESIS	HALLMARK_ANGIOGENESIS		21	0.362147	1.40339	0.0964187	0.0658198	0.438	1169	tags=38%, list=14%, signal=44%
HALLMARK_XENOBIOTIC_METABOLISM	HALLMARK_XENOBIOTIC_METABOLISM		111	0.239903	1.39183	0.012766	0.0682432	0.462	1494	tags=32%, list=19%, signal=39%
HALLMARK_REACTIVE_OXYGEN_SPECIES_PATHWAY	HALLMARK_REACTIVE_OXYGEN_SPECIES_PATHWAY		24	0.334946	1.38018	0.108939	0.0722567	0.487	1340	tags=33%, list=17%, signal=40%
HALLMARK_PI3K_AKT_MTOR_SIGNALING	HALLMARK_PI3K_AKT_MTOR_SIGNALING		66	0.255854	1.36032	0.0422535	0.0790326	0.52	1472	tags=29%, list=18%, signal=35%
HALLMARK_OXIDATIVE_PHOSPHORYLATION	HALLMARK_OXIDATIVE_PHOSPHORYLATION		97	0.235546	1.35541	0.0590551	0.0790837	0.533	2878	tags=58%, list=36%, signal=89%
HALLMARK_INTERFERON_ALPHA_RESPONSE	HALLMARK_INTERFERON_ALPHA_RESPONSE		58	0.259139	1.32883	0.0679245	0.0909879	0.596	963	tags=26%, list=12%, signal=29%
HALLMARK_IL2_STAT5_SIGNALING	HALLMARK_IL2_STAT5_SIGNALING		119	0.207061	1.24	0.088983	0.156435	0.806	812	tags=20%, list=10%, signal=22%
HALLMARK_UV_RESPONSE_UP	HALLMARK_UV_RESPONSE_UP		97	0.20201	1.16914	0.178862	0.233296	0.926	1819	tags=32%, list=23%, signal=41%
HALLMARK_ADIPOGENESIS	HALLMARK_ADIPOGENESIS		123	0.172451	1.02343	0.399123	0.49208	0.993	2485	tags=42%, list=31%, signal=60%
HALLMARK_PEROXISOME	HALLMARK_PEROXISOME		61	0.180874	0.969802	0.515358	0.596287	0.998	763	tags=13%, list=9%, signal=14%
HALLMARK_TGF_BETA_SIGNALING	HALLMARK_TGF_BETA_SIGNALING		37	0.205627	0.950025	0.540193	0.625541	1	2255	tags=46%, list=28%, signal=63%
HALLMARK_MITOTIC_SPINDLE	HALLMARK_MITOTIC_SPINDLE		97	0.155175	0.894041	0.695312	0.727292	1	3230	tags=51%, list=40%, signal=83%
HALLMARK_E2F_TARGETS	HALLMARK_E2F_TARGETS		100	0.148916	0.864927	0.752988	0.768362	1	3415	tags=59%, list=42%, signal=101%
HALLMARK_P53_PATHWAY	HALLMARK_P53_PATHWAY		114	0.144059	0.860598	0.79918	0.757977	1	1533	tags=25%, list=19%, signal=30%
HALLMARK_APOPTOSIS	HALLMARK_APOPTOSIS		91	0.153375	0.852805	0.749077	0.754634	1	1394	tags=23%, list=17%, signal=28%
