# Supplementary material for: Activation function 1 of progesterone receptor is required for progesterone antagonism of oestrogen action in the uterus
Source: BMC Biol. 2022 Oct 5;20:222. doi: 10.1186/s12915-022-01410-3 (PMC9535881; doi:10.1186/s12915-022-01410-3)
Supplement: Supplementary file 8 — Additional file 8. 31 genes significantly regulated between EBP and EB. [file 12915_2022_1410_MOESM8_ESM.xlsx]

## Sheet: Suppl.Table 8
DESEQ2 OVX WT-EBP vs WT-EB	external_gene_name	baseMean	log2FoldChange	lfcSE	stat	pvalue	padj	Ensembl gene ID (counts)	RMU047	RMU048	RMU049	RMU053	RMU054	RMU055	RMU059	RMU060	RMU061	RMU050	RMU051	RMU052	RMU056	RMU057	RMU058	RMU062	RMU063	RMU064
ENSMUSG00000001864	Aif1l	175.291	0.955296	0.294754	3.24099	0.00119115	0.0426973	ENSMUSG00000001864	139	188	225	240	161	209	84.012	116	97	162.059	181.003	259	163.142	177.965	153.001	170.951	179.047	230.11
ENSMUSG00000005514	Por	3484.79	0.414827	0.119225	3.47936	0.000502611	0.0247811	ENSMUSG00000005514	2190.28	3845.11	3478.19	3796.11	3343	3205.41	2210.93	2629	2955.92	2643.35	3904.97	4145.65	3806.82	3586.15	3357.97	3887.37	5085.48	5245.91
ENSMUSG00000019933	Mrln	32.0565	1.19466	0.351677	3.39703	0.000681207	0.030517	ENSMUSG00000019933	40	35	34	54	48	51	19	21	21	16	28	35	28	38	32	13.999	37	31
ENSMUSG00000019979	Apaf1	786.842	1.46737	0.365535	4.01429	5.9624e-05	0.00584491	ENSMUSG00000019979	344.747	665.177	578.988	990	872	607.999	500.147	707.474	594.965	463.123	536.231	656.015	1051.39	999.79	991	873.76	1102.82	1168.05
ENSMUSG00000020038	Cry1	455.107	-0.795767	0.226591	-3.51191	0.000444896	0.0230254	ENSMUSG00000020038	275	667.244	602.845	446.637	331	285	557.001	570.956	594.653	331.031	624.691	677.573	404.103	359	376	301.443	384.4	495.878
ENSMUSG00000021094	Dhrs7	1080.7	0.730489	0.223988	3.26129	0.00110907	0.041206	ENSMUSG00000021094	1376.93	1039.93	1057.68	1291	960.957	1679	687.646	737.643	856.998	868.033	965.687	1087.46	1210.97	1076.6	1252	879.64	1202.28	1201.69
ENSMUSG00000024846	Cst6	25.1477	4.83709	1.43746	3.36502	0.000765381	0.0329589	ENSMUSG00000024846	18.001	12	15	2	56	86	2	6	8	8	13.999	6	5	44	1	23	2	0
ENSMUSG00000024867	Pip5k1b	152.645	-1.22029	0.33313	-3.66311	0.000249175	0.0156698	ENSMUSG00000024867	75	193	187.108	134.03	95	55	198	170	203	131	253	215	91.987	152	132	121	147	204
ENSMUSG00000025780	Itih5	1922.97	-0.957841	0.293895	-3.25913	0.00111756	0.0412953	ENSMUSG00000025780	1649	2048.91	2327.64	1876.09	1490	586.001	2919.42	1442.89	2612.1	2337.77	2363.75	2697.88	1742.77	1867.15	1498.99	1595.93	1783.82	1802.86
ENSMUSG00000025899	Alkbh8	874.948	-0.803964	0.229953	-3.49621	0.000471922	0.023832	ENSMUSG00000025899	949.877	1238.29	1125.61	727.302	672.105	368.127	860.605	750.986	958.819	1198.29	1441.44	1254.74	655.596	732.18	764.507	543.778	801.325	905.114
ENSMUSG00000026205	Slc23a3	66.6661	1.44059	0.454766	3.16777	0.00153614	0.0494203	ENSMUSG00000026205	75	63	59	100	66	134	20	37	55	49	61	43	93.998	36	64	85	81	55
ENSMUSG00000028369	Svep1	461.476	-1.01991	0.274383	-3.7171	0.000201526	0.0135071	ENSMUSG00000028369	319.707	589.024	505.035	283.014	439	142.141	617.795	495.013	588.306	458.715	451.962	662.518	442	544.104	398.897	384	410.245	694.487
ENSMUSG00000028965	Tnfrsf9	35.6185	-1.56266	0.431108	-3.62475	0.000289239	0.0170928	ENSMUSG00000028965	30.036	30	39	32	17	14	55.291	49	43	42	23	40	41	23	23	28	41	60
ENSMUSG00000030717	Nupr1	738.903	1.09545	0.313874	3.4901	0.000482843	0.0241639	ENSMUSG00000030717	926.001	822.247	520.528	680	816.001	1485.08	400.78	457	589.527	448.007	400.018	742.999	796.116	948.76	721.978	735.983	884.303	842.152
ENSMUSG00000030921	Trim30a	782.534	0.539146	0.170455	3.16298	0.00156165	0.0499519	ENSMUSG00000030921	662.648	627.807	587.398	988.91	787.588	570.654	548.993	591.499	599.348	615.407	553.46	549.283	997.73	879.66	982.295	980.374	1355.22	1184.93
ENSMUSG00000033589	Reep4	669.167	0.6567	0.204524	3.21086	0.00132336	0.0457549	ENSMUSG00000033589	648.289	651.383	581.477	812.076	676	1063	423.555	538	599.636	515.705	587.549	705	766.759	695.582	695	623.496	767.948	698.741
ENSMUSG00000034066	Farp2	261.354	-0.669171	0.201224	-3.3255	0.000882611	0.0364077	ENSMUSG00000034066	191.003	374.871	271	235	199	133	252.014	284	283	237.23	315.4	281.075	272.543	313	254	231.994	292.089	312
ENSMUSG00000036218	Pdzrn4	13.502	-2.73079	0.765266	-3.56842	0.000359145	0.0199505	ENSMUSG00000036218	16	10	13	5	8	2	39	33	20.704	18	8	13	13	11	10	2	0	14
ENSMUSG00000040003	Magi2	104.5	-1.26629	0.373315	-3.39203	0.000693775	0.0307494	ENSMUSG00000040003	79	200.813	174.004	78	68.999	47	89	83.962	83.001	87	161.001	206	80.999	82.178	89	77	84	91.099
ENSMUSG00000042106	Inka1	82.1763	0.999937	0.305261	3.27568	0.00105409	0.0398331	ENSMUSG00000042106	77	107	90	76	105	147	50	48	64.145	51.937	62	84	95.259	99	84	84	83.01	66
ENSMUSG00000047990	C2cd4a	198.678	1.55051	0.452973	3.42297	0.000619407	0.0287533	ENSMUSG00000047990	206.113	161.152	171	199	272.985	502.788	71.984	95	139.99	125	523.563	205	139.972	187.003	150.999	173.095	169.994	85.999
ENSMUSG00000052613	Pcdh15	6.85603	4.93558	1.558	3.16789	0.0015355	0.0494203	ENSMUSG00000052613	1	3	0	8	7	1	0	0	0	0	1	0	10	28	8	14.001	13	14
ENSMUSG00000055976	Cldn23	554.556	1.08593	0.271041	4.00652	6.16189e-05	0.0059016	ENSMUSG00000055976	417	455.427	502.987	690.219	549.106	633	205.512	301	348.315	367.261	891.35	438	736.977	697.06	629.993	661.001	814.435	742.203
ENSMUSG00000060621	Nkpd1	11.3309	3.81174	1.08006	3.52918	0.000416852	0.0221237	ENSMUSG00000060621	8	7	10	2	36	31	0	2	3	11	8	14	6	27	4	12	9	8
ENSMUSG00000060961	Slc4a4	336.798	-0.994388	0.238404	-4.17101	3.03251e-05	0.00347491	ENSMUSG00000060961	272	348.996	388.168	273	249	128	488.364	341.228	361.001	358.475	302	368.031	258.044	263	278.137	337	469.982	606.982
ENSMUSG00000073008	Gpr174	12.6093	-2.87616	0.843954	-3.40796	0.000654508	0.0298016	ENSMUSG00000073008	17	14	14	12	4	0	22.001	13	10	23	7	22	8	3	6	2	2	14
ENSMUSG00000074743	Thbd	1430.92	-0.845553	0.266249	-3.1758	0.00149424	0.0489223	ENSMUSG00000074743	771.993	2085.73	1896.07	1224.02	1154	616	1736.04	1387.84	1895.21	1407.55	1341.84	2421.59	1133.43	1251.37	1011.25	1261	1596.06	1929.09
ENSMUSG00000076613	Ighg2b	88.4226	5.05799	1.58704	3.18706	0.00143728	0.0476707	ENSMUSG00000076613	49	34	33	909.787	10	7	10.585	10	2	212.999	6	103.999	16	29	57.99	0	47.001	111
ENSMUSG00000095315	Gm10130	194.304	-0.618144	0.177655	-3.47947	0.000502408	0.0247811	ENSMUSG00000095315	162	247	179.073	171.048	169	96	201.998	195.23	227	210	221.123	259	191	235.698	186	162	183.485	223.561
ENSMUSG00000096780	Tmem181b-ps	340.57	-0.5335	0.150919	-3.53502	0.000407745	0.0217095	ENSMUSG00000096780	273.191	451.968	404.428	314.432	278.705	200.831	330.943	313.342	414.477	343.471	390.788	437.293	300.067	297.825	336.869	316.775	353.034	416.94
ENSMUSG00000112808	Gm4739	743.256	1.04786	0.330254	3.17291	0.0015092	0.0490721	ENSMUSG00000112808	865.165	602.878	583.663	1118.17	689.809	1278.27	323.016	629.806	425.882	700.754	792.841	744.025	820.204	599.384	953.129	662.927	1063.94	513.568

## Sheet: Sample ID
Sample ID	Genotype and treatment group
RMU047	WT-Ctrl
RMU048	WT-Ctrl
RMU049	WT-Ctrl
RMU053	WT-EB
RMU054	WT-EB
RMU055	WT-EB
RMU059	WT-EBP
RMU060	WT-EBP
RMU061	WT-EBP
RMU050	AF1_FFF-Ctrl
RMU051	AF1_FFF-Ctrl
RMU052	AF1_FFF-Ctrl
RMU056	AF1_FFF-EB
RMU057	AF1_FFF-EB
RMU058	AF1_FFF-EB
RMU062	AF1_FFF-EBP
RMU063	AF1_FFF-EBP
RMU064	AF1_FFF-EBP
