# Supplementary material for: Activation function 1 of progesterone receptor is required for progesterone antagonism of oestrogen action in the uterus
Source: BMC Biol. 2022 Oct 5;20:222. doi: 10.1186/s12915-022-01410-3 (PMC9535881; doi:10.1186/s12915-022-01410-3)
Supplement: Supplementary file 10 — Additional file 10. 1430 genes that are significantly regulated between EBP and Ctrl but not between EB and Ctrl. [file 12915_2022_1410_MOESM10_ESM.xlsx]

## Sheet: Suppl.Table 9
DESEQ2 OVX WT-EBP vs WT-Ctrl	external_gene_name	baseMean	log2FoldChange	lfcSE	stat	pvalue	padj	Ensembl gene ID (counts)	RMU047	RMU048	RMU049	RMU053	RMU054	RMU055	RMU059	RMU060	RMU061	RMU050	RMU051	RMU052	RMU056	RMU057	RMU058	RMU062	RMU063	RMU064
ENSMUSG00000000085	Scmh1	1951.84	-0.528472	0.210168	-2.51452	0.0119193	0.0279054	ENSMUSG00000000085	2036.22	2932.55	2902.6	1759.88	1451	2034.3	1631.97	1277.04	1944.01	1607.99	2616.58	2594.37	1764.39	1643.68	1759.1	1419.98	1931	1974.1
ENSMUSG00000000154	Slc22a18	156.402	-1.3832	0.406948	-3.39897	0.000676412	0.0021222	ENSMUSG00000000154	314	180.999	155.338	123.001	122	242	49.995	84	92	185.999	218.287	139.409	127.001	115	123.003	161	222.124	139.958
ENSMUSG00000000276	Dgke	376.553	-0.577524	0.220534	-2.61875	0.00882516	0.0214359	ENSMUSG00000000276	484.015	618.293	453.107	404.354	289.002	228.024	258.608	230.192	281.61	544.958	528.076	541.877	326.356	421.571	391.726	263.007	314.506	322.795
ENSMUSG00000000340	Dbt	1038.25	0.649921	0.155828	4.17076	3.03585e-05	0.000123824	ENSMUSG00000000340	828.243	1034.51	888.414	1258.54	960.28	702	1125.87	1014	1388	973.237	898.018	1001.94	1080	1111.95	1104.99	931.62	1130.91	1203.86
ENSMUSG00000000374	Trappc10	1377.03	0.56204	0.238833	2.35328	0.0186089	0.0411069	ENSMUSG00000000374	674.561	1628.37	1205.18	1750.33	1423	761.018	1460.87	1412.27	1638.22	972.06	1298.31	1476.99	1614.33	1483	1592.85	1302.97	1508.72	1749.33
ENSMUSG00000000538	Tom1l2	2942.08	-0.421854	0.168967	-2.49666	0.0125369	0.0292026	ENSMUSG00000000538	2387	4248.2	3428.7	3154.77	3295	2357.02	2176.01	2823.48	2290.22	1847.88	3154.64	3467.33	2990.84	3736.16	3184.67	2697.25	2657.27	3662.73
ENSMUSG00000000560	Gabra2	3.58625	-2.859	1.15142	-2.48302	0.0130272	0.0301919	ENSMUSG00000000560	9.818	7.709	4	1.38	2	2.009	2	1	0	2	8	10.999	1	4	4	2.009	3	2.238
ENSMUSG00000000673	Haao	15.9676	-2.43417	0.862765	-2.82136	0.00478203	0.0124226	ENSMUSG00000000673	26	29.001	26	17	17	11	5	2	10	21	8	19	2	13	19	6	12	13
ENSMUSG00000000740	Rpl13	26397.3	-0.865356	0.307988	-2.8097	0.00495873	0.0128137	ENSMUSG00000000740	54192.8	31376.3	31989.7	21182.9	21005.9	37071.2	18665.8	17178.5	24086.5	28626.3	25609.8	32208.5	18373.5	19829.6	19950.4	20501.7	26008.8	20633.8
ENSMUSG00000000942	Hoxa4	4.30347	-2.36113	1.02194	-2.31043	0.0208643	0.0453768	ENSMUSG00000000942	8	9	7	6	5	5	2	1	1	5	8	4	1	3	5.07	0	4	5
ENSMUSG00000001016	Ilf2	2329.1	-0.404956	0.173944	-2.32808	0.019908	0.0435886	ENSMUSG00000001016	3088.16	2965.53	2666.08	2286.74	2050.27	3000.99	1648.24	1974.89	2094.13	2298.36	2615.46	2812.35	2028.8	2143	2170.82	1729.2	2259.09	2116.99
ENSMUSG00000001053	N4bp3	585.255	-0.500984	0.194631	-2.57402	0.0100526	0.0240182	ENSMUSG00000001053	505.999	829.464	819.548	588.986	533	593.705	434	406.975	475	487.996	884.991	867.029	534.998	495.007	557.019	449	580.08	571.526
ENSMUSG00000001128	Cfp	607.125	-0.493382	0.183193	-2.69324	0.00707614	0.0176003	ENSMUSG00000001128	639.081	755.193	592.936	598.435	569	718.022	541.523	449	483.851	432.997	442.001	573.992	591.996	634.158	714.028	597.527	785.544	874.264
ENSMUSG00000001156	Mxd1	717.294	-0.763794	0.248852	-3.06927	0.00214586	0.00604818	ENSMUSG00000001156	585.001	814.712	797.855	588.482	1195	871	301.986	418.052	388	637.595	631.025	778.479	683.983	1005.12	649	907.037	864.742	873.57
ENSMUSG00000001415	Smg5	2344.55	0.342661	0.108401	3.16105	0.00157201	0.00455537	ENSMUSG00000001415	1582.45	2432.44	1877.86	2879.37	2497.97	2147.87	2425.53	2319.92	2799.15	1584.64	1894.38	2298.1	2774	2704.24	2853.35	2150.4	2683.85	2693.56
ENSMUSG00000001627	Ifrd1	809.56	-0.552297	0.224987	-2.45479	0.0140967	0.0323209	ENSMUSG00000001627	788.222	1112.42	1067.25	644.603	684	1026	593.705	578	743.003	775.999	1055.27	1110	621.989	786.272	776.396	653.018	783.876	734.274
ENSMUSG00000001632	Brpf1	1289.24	0.445759	0.134168	3.32239	0.000892504	0.00273421	ENSMUSG00000001632	776.463	1375.44	1168.86	1559.86	1306	1071.34	1152.83	1319.74	1457.64	954.432	1159.27	1283.47	1466.21	1379.74	1536.68	1293	1486.31	1612.86
ENSMUSG00000001773	Folh1	1.77144	-4.6412	1.8473	-2.51242	0.0119906	0.028062	ENSMUSG00000001773	3	11	4	0	2	1	0	0	0	3	5	5	0	0	1	0	0	0
ENSMUSG00000001774	Chordc1	2016.4	0.936879	0.220683	4.24535	2.18248e-05	9.11469e-05	ENSMUSG00000001774	1388.79	1955.12	1906.9	1864.42	1842.07	1339.26	2200.75	2179.61	2467.98	1746.07	1978.89	2516.11	1887.1	1554.11	1640.38	2033.76	2792.83	2514.14
ENSMUSG00000001855	Nup214	1319.06	-0.680391	0.278954	-2.43908	0.0147248	0.0335697	ENSMUSG00000001855	707.077	1603.43	1348.23	1501.2	1082	721.999	1217.03	1287.4	1271.92	1020.37	1433.64	1523.01	1525.42	1318	1403.66	1256	1499.41	1499.64
ENSMUSG00000001948	Spa17	57.328	-1.87882	0.44268	-4.24419	2.19382e-05	9.15801e-05	ENSMUSG00000001948	145.367	71.193	95.283	38	29	93	18	28	30	79	78	75	57.008	49	40	38.001	36	35
ENSMUSG00000002010	Idh3g	2584.44	-0.370866	0.121733	-3.04656	0.00231474	0.00647866	ENSMUSG00000002010	3358.01	3306.09	2779.74	2791.4	2299.13	2464	2248.49	2002.15	2396.88	2321.81	2502.43	2927.08	2531.99	2578.88	2754.64	2099.01	2479.89	2769.94
ENSMUSG00000002031	Ift46	1239.43	-0.52802	0.205847	-2.5651	0.0103145	0.0245599	ENSMUSG00000002031	2060.88	1550.85	1474.05	1210.11	1037.4	1299.76	913.309	821.961	995.458	1408.01	1208.13	1478.55	1064.88	1386	1231.54	939.372	1096.32	1292.73
ENSMUSG00000002052	Supt6	3859.78	0.263495	0.097407	2.70509	0.00682859	0.0170701	ENSMUSG00000002052	2216.91	3910.83	3503.43	4612.11	4128.09	2604	3583.34	3995.85	4293.12	2720.57	3613.36	3967.71	4634.5	4838.6	4575.11	3947.17	4596.43	4930.26
ENSMUSG00000002210	Smg9	627.005	-0.529746	0.160091	-3.30902	0.000936225	0.00285747	ENSMUSG00000002210	695.795	823.336	663.682	610	561	733.995	430.727	429.459	609.681	546	766.231	796.157	605.939	623.744	673	491.418	591.075	625.088
ENSMUSG00000002227	Mov10	910.522	-0.314517	0.126144	-2.49331	0.0126557	0.029454	ENSMUSG00000002227	779.976	1126.77	1070.67	836.813	784.989	714	658.924	678.352	701.07	855.712	1088.8	1220	1022.2	892.8	936.454	767.132	1187.61	1305.46
ENSMUSG00000002257	Def6	220.64	-0.605067	0.252978	-2.39178	0.0167671	0.0375042	ENSMUSG00000002257	224.983	309.013	298	168	225	288	132	160	194	237.001	253.559	320.155	161.002	201.477	157.991	195	222	191.172
ENSMUSG00000002396	Ocel1	262.961	-0.625634	0.25611	-2.44284	0.0145722	0.0332669	ENSMUSG00000002396	334	555.17	387.801	204	209.001	245.001	194	181.999	190.999	286	404	394.155	173.019	220	208.131	226.001	187	290.851
ENSMUSG00000002565	Scin	231.644	-1.30421	0.281737	-4.62917	3.67142e-06	1.74203e-05	ENSMUSG00000002565	203.1	400	406.003	202.141	243	194	87.998	167	88	306	364	515.811	213	251.343	207.38	135	109	161
ENSMUSG00000002588	Pon1	4.29098	-3.99647	1.69473	-2.35817	0.0183651	0.0406351	ENSMUSG00000002588	7	31	4	2	0	3	0	1	1	1	26	11	0	0	0	0	0	1
ENSMUSG00000002660	Clpp	937.819	-0.628994	0.249531	-2.52071	0.0117119	0.0274813	ENSMUSG00000002660	1627.22	1247.89	1174.86	761.14	688	1246	759.492	692.623	897.014	820	975.935	1148.62	763.275	836.999	808	652.633	837.209	878.387
ENSMUSG00000002699	Lcp2	147.095	1.31014	0.401531	3.26287	0.0011029	0.00331099	ENSMUSG00000002699	89	107	98.998	142	158.001	76	149.03	165	111	109	66	110	186	267.989	185	125	130	253.304
ENSMUSG00000002731	Prkra	775.198	-0.470953	0.159538	-2.95199	0.00315735	0.00857261	ENSMUSG00000002731	1082.86	892.376	903.839	745.332	696	879.87	526.106	600.456	634.176	823	818.2	943.993	728.098	719.009	694	610.81	848.685	885.601
ENSMUSG00000003068	Stk11	2364.43	-0.556623	0.227737	-2.44415	0.0145195	0.0331694	ENSMUSG00000003068	2575.54	3954.16	3075.64	2176.71	1851	2613.28	1754.29	1749.82	2053.23	1788.01	3165.11	3274.87	2028.38	1952.6	2045.61	1800.44	2273.67	2430.48
ENSMUSG00000003119	Cdk12	1232.3	0.614678	0.265398	2.31606	0.0205548	0.0447967	ENSMUSG00000003119	462.864	1263.07	1055.28	1483.6	1301	479	1266.17	1307	1461.19	998.001	1221.64	1131	1589.92	1551.44	1485	1309.02	1524.06	1744.89
ENSMUSG00000003199	Mpnd	1078.78	-0.573815	0.212079	-2.70567	0.00681663	0.0170425	ENSMUSG00000003199	1138.78	1464.71	1283.51	1025.35	928	1603	858.782	777.001	912.648	862.001	1073.9	1363.46	973.079	872.688	926.001	936.002	1182.5	1171.41
ENSMUSG00000003269	Cyth2	1301.45	-0.414598	0.178231	-2.32618	0.0200087	0.0437846	ENSMUSG00000003269	1209.86	1866.47	1667.54	1311.02	1212.5	1406.09	951.491	989.534	1218.9	1126.99	1444.58	1693	1143.55	1254.65	1251.58	1080	1302.64	1360.79
ENSMUSG00000003271	Sult2b1	41.3769	-2.33835	0.839563	-2.7852	0.00534955	0.0137072	ENSMUSG00000003271	106	75	71	6	80	105	1	17	10	90	69	78.999	12	48	10.019	23	11	5
ENSMUSG00000003316	Glg1	4124.97	0.883247	0.327979	2.693	0.00708125	0.0176083	ENSMUSG00000003316	1155.96	3801.1	3212.3	5234.72	4564.27	1907	3660.53	4481.16	4081.99	2162.79	3864.33	4042.02	5538.08	5843.66	5407.37	4467.13	5209.65	5933.46
ENSMUSG00000003348	Mob3a	881.822	0.278919	0.109029	2.55821	0.0105213	0.0250082	ENSMUSG00000003348	763.999	1029.66	880.465	945.037	913.003	688	885.518	1000.97	986.423	634	727.259	920	914.903	974.746	886	795	895.695	1072.97
ENSMUSG00000003421	Nosip	1065.5	-0.463345	0.140523	-3.29728	0.000976257	0.00297004	ENSMUSG00000003421	1242.37	1248.9	1124.33	1088	964	1151.49	809.199	835.088	823	922.999	1149.38	1276	1066.67	1198.45	1110.01	918	1090.65	1195.76
ENSMUSG00000003527	Ess2	635.266	-0.363669	0.156006	-2.33113	0.0197468	0.0432657	ENSMUSG00000003527	733.359	870.825	820.173	667.781	518	629.279	501.974	432.271	583.267	682.819	668.954	845.086	542.534	678.386	601.004	458.156	563.92	683.88
ENSMUSG00000003545	Fosb	34.8533	1.77898	0.499829	3.55919	0.000372004	0.0012301	ENSMUSG00000003545	16	19.001	16.011	22	51	20	49	69.01	76.001	55.001	15	24	29	32	22	36	32	45
ENSMUSG00000003546	Klc4	969.317	-0.764417	0.174909	-4.37038	1.24033e-05	5.40381e-05	ENSMUSG00000003546	1092	1262.65	1153.38	995	788	1076.03	552.224	576	713	792	1274.1	1209.28	952.28	1010.33	998	823.59	1069	1280.21
ENSMUSG00000003824	Syce2	140.131	-1.01754	0.364413	-2.79227	0.00523397	0.0134457	ENSMUSG00000003824	213	165.001	152	177.341	119	241	54	127.999	53	144	129.127	148.167	140.159	107.085	111.999	124	200.017	117
ENSMUSG00000003872	Lin7b	70.9693	-0.988879	0.408966	-2.418	0.0156061	0.0352516	ENSMUSG00000003872	87.001	96.158	76	84	57	132	42.245	31	46	31	58.001	81	80	86.072	79	68.001	77.026	55.001
ENSMUSG00000004032	Gstm5	1172.57	-0.598316	0.24861	-2.40665	0.0160998	0.0361667	ENSMUSG00000004032	2028.34	1203.63	1573.58	925.464	1060	1361.02	887.852	861.213	1054.01	1459.09	1107.05	1363.06	970.049	1170.94	960.213	830.814	1029.01	1197.32
ENSMUSG00000004099	Dnmt1	1917.15	0.622421	0.210123	2.96217	0.00305479	0.00833833	ENSMUSG00000004099	982.509	1653.19	1622.44	2459.41	1903.47	1303.09	1561.07	2853.13	1773.04	1326.75	1573.29	2008.77	2502.48	2087.26	2101.47	2037.02	2939.26	2261.83
ENSMUSG00000004105	Angptl2	2452.33	-0.77533	0.268162	-2.89128	0.00383682	0.0101754	ENSMUSG00000004105	2958.5	3648.59	3026.67	2568.62	2776.01	1658	1108.28	2520.73	1232.73	3083.16	2584.05	3723.24	2615.8	3327.3	2835.06	1556.82	1350.79	1910.63
ENSMUSG00000004221	Ikbkg	1385.83	0.480304	0.204158	2.35261	0.018642	0.0411706	ENSMUSG00000004221	1464.04	1508.75	1426.79	1449.19	1331.1	901.151	1056.03	1088.02	1239.3	1534.7	1686.17	1561.01	1324.19	1469.07	1390.21	1219.59	1524.19	1569.19
ENSMUSG00000004317	Clcn5	795.931	0.602792	0.244494	2.46547	0.0136835	0.0315231	ENSMUSG00000004317	491	1050.12	983.801	785.435	592	518.263	630.066	809.076	892.966	913.001	855.142	1010	785.036	634.066	756	732.999	891.046	968.154
ENSMUSG00000004359	Spic	24.7889	-1.297	0.4586	-2.82818	0.00468141	0.0121974	ENSMUSG00000004359	34.99	46.548	38.001	16.71	24.277	40.147	11.635	12.651	15.707	29.411	17.685	22.451	27.233	14.818	22.395	27.826	17.84	26.536
ENSMUSG00000004383	Large1	544.224	0.392598	0.152032	2.58234	0.00981318	0.0235147	ENSMUSG00000004383	362.017	565.001	565.326	572	559	420.001	538.28	567.939	613	370.99	525	612.051	512.832	732.982	616	526.001	545.145	646.212
ENSMUSG00000004394	Tmed4	1839.07	-0.397585	0.135933	-2.92485	0.00344618	0.00924999	ENSMUSG00000004394	2282.01	2252.31	2106.84	1824.35	1480.97	2107.96	1436.88	1323.56	1606.69	1714.87	2019.06	2152.32	1703.52	1699.81	1813.07	1510.34	2079.08	2173.65
ENSMUSG00000004500	Zfp324	343.755	0.91719	0.169962	5.39644	6.79772e-08	4.26833e-07	ENSMUSG00000004500	198.002	299.192	266.306	365	365	232	428.044	482.001	431.984	210.295	307.003	364	352.302	347.044	324.03	330.469	378.002	542.792
ENSMUSG00000004667	Polr2e	1914.08	-0.748726	0.244141	-3.06677	0.00216383	0.00609426	ENSMUSG00000004667	3570.25	2362.07	2295.33	1867	1568	2473.15	1483.45	1319.04	1608.42	1919.44	2146.14	2262.53	1596.88	1727.32	1724.74	1177.99	1560.24	1570.37
ENSMUSG00000004865	Srpk1	2573.27	0.559223	0.166364	3.36144	0.000775376	0.00240442	ENSMUSG00000004865	2077.03	3043.96	2551.35	2783.64	2405.94	2262.76	2274.59	2336.99	2834.67	2035.45	2255.23	3028.04	2634.61	2558.58	2462.4	2344.5	2916.78	3080.53
ENSMUSG00000004894	Hapln2	4.5005	2.99633	1.07792	2.77973	0.00544036	0.0139228	ENSMUSG00000004894	3	2	3	1	2	5	12	14	31	0	2	2	1	0	4	0	1	8
ENSMUSG00000004988	Fxyd4	3118.96	-1.70692	0.375552	-4.5451	5.49092e-06	2.52961e-05	ENSMUSG00000004988	4915.06	5935.35	3739.09	2654.94	1990	4646.05	897.244	1420.04	1291.93	3729.27	7182.26	2666.98	2800.43	1735.64	2288.05	2605.9	3524.46	2994.69
ENSMUSG00000005034	Prkacb	2116.81	0.49307	0.183536	2.68651	0.00722034	0.0179164	ENSMUSG00000005034	1415.16	2258.57	2114.53	2661.98	2066.02	1181	2255.22	1956.75	2435.95	1834.86	2090.99	2465.71	2119.8	2518.11	2375.38	1758.26	2184.4	2628.26
ENSMUSG00000005078	Jkamp	750.918	-0.468033	0.132378	-3.53557	0.000406898	0.00133574	ENSMUSG00000005078	871.994	835.905	832.085	765.4	688	792.002	579.549	541	633.131	739.316	792.218	909.661	694.45	835.997	730.002	605	762.76	944.359
ENSMUSG00000005107	Slc2a9	54.8091	-1.4211	0.420676	-3.37813	0.000729817	0.00227574	ENSMUSG00000005107	92	65.901	78.973	52	44	24	22	22	35	93	90	65	33	61.001	47	21	51	65
ENSMUSG00000005142	Man2b1	2112.65	0.304638	0.123606	2.46459	0.0137171	0.0315812	ENSMUSG00000005142	1465.09	2465.23	1781.12	2263.02	1883.68	1614	1961.33	1875.8	2251.38	1813.81	1707.98	2124.91	2307.96	2407.28	2355	2165.84	2705.86	3213.1
ENSMUSG00000005148	Klf5	1265.7	-0.700238	0.212998	-3.28754	0.00101067	0.00305944	ENSMUSG00000005148	1058	2371.8	1742.93	1142	1029	1108.98	753.13	819.034	1062.99	1291.94	2243.23	1848.08	1079.31	892.013	1093.99	1154.65	1353	1164.55
ENSMUSG00000005320	Fgfr4	17.9195	1.94267	0.65146	2.98202	0.00286351	0.00785257	ENSMUSG00000005320	2	28	13	11	13	11	41	15	42	16	12	17	28	10	11	7	11	13
ENSMUSG00000005357	Slc1a6	12.026	-2.49149	0.636776	-3.91266	9.12858e-05	0.000339973	ENSMUSG00000005357	19.047	22.028	23	10	10	7	4	3	3	18	22.064	30	6	5	13	4	9	14
ENSMUSG00000005442	Cic	3896	-0.57114	0.184759	-3.09127	0.00199304	0.00564869	ENSMUSG00000005442	2340.68	6338.85	4589.83	3997.87	3484.58	2080	3262.49	3538.11	3619.36	2791.04	4859.23	5624.19	3952.22	3849.68	3856.99	3312.08	4462.63	5190.11
ENSMUSG00000005611	Mrvi1	5679.29	0.92818	0.313578	2.95997	0.00307669	0.00838874	ENSMUSG00000005611	2563.55	6268.02	4983.79	7184.06	6365.95	2889.86	6282.52	4937.42	6584.5	2525.18	3824.22	5225.11	6854.23	8375.86	7455.08	5394.68	5756.78	7297.46
ENSMUSG00000005968	Tuft1	542.258	-0.971004	0.271157	-3.58097	0.000342327	0.00113952	ENSMUSG00000005968	815.009	597.004	628.172	462	534.001	569.036	245.999	301	385	507.438	1042.55	596.999	449.081	554.489	477.016	525.001	586.171	519
ENSMUSG00000006134	Crkl	1610.21	0.501504	0.186014	2.69606	0.0070166	0.0174729	ENSMUSG00000006134	867	1723.17	1528.92	2013.32	1820	1056	1491.67	1621	1787.78	1366.02	1406.82	1730.06	1910.4	1892.01	1745.7	1482.99	1708.93	1985.47
ENSMUSG00000006154	Eps8l1	899.693	-1.37366	0.225794	-6.08369	1.17445e-09	9.21191e-09	ENSMUSG00000006154	1131.63	1068.1	1091.01	928	965.999	968	379	500	632	771.415	839.939	1152.74	826.277	1040.39	806.999	788	1069.03	968.515
ENSMUSG00000006281	Tep1	1569.99	-0.818632	0.287166	-2.85073	0.00436189	0.011444	ENSMUSG00000006281	1148.1	1711.19	1401.48	1785.17	1532	1118	1342.97	1423.47	1517.22	1244.31	1568.12	1428.48	1640.23	1729.97	1650.17	1354.78	1700.1	1854.75
ENSMUSG00000006342	Susd2	762.896	0.65554	0.210942	3.10769	0.00188559	0.00536917	ENSMUSG00000006342	700	631.081	477.17	895.783	733	689.486	926.226	657.146	906.564	745.999	510.506	773.968	898.536	865.119	832.843	716.883	797.469	915.734
ENSMUSG00000006418	Rnf114	2086.29	-0.25568	0.106081	-2.41025	0.0159417	0.035858	ENSMUSG00000006418	1975	2240.48	2137.79	2183.1	2144.25	1956.02	1588.87	1440.42	1841.94	1773.98	1945.08	2073.04	2407.77	2188.66	2285.43	2096.62	2733.69	2783.13
ENSMUSG00000006469	Slc34a3	5.73243	3.28772	1.07516	3.05788	0.00222906	0.00626677	ENSMUSG00000006469	4	0	0	7	7	14	13	8	15	0	1	0	1	10	7	3	3.011	10
ENSMUSG00000006527	Sfmbt1	627.619	0.502495	0.204191	2.46091	0.0138585	0.0318407	ENSMUSG00000006527	478.001	805.001	694.055	675.249	539.294	374.257	502.1	657.217	595	653	786.96	884.08	611.197	614.985	570	537	673.158	694.68
ENSMUSG00000006587	Snai3	15.5055	1.48036	0.586677	2.52329	0.0116261	0.0273005	ENSMUSG00000006587	12	9	9	14	11	23	21	30	24	19	6	12	16	5	7	12	22	20
ENSMUSG00000006599	Gtf2h1	1128.04	0.345643	0.106791	3.23663	0.00120949	0.00360003	ENSMUSG00000006599	1077	1230.42	1124.7	1142.88	1041	1117.3	1038.3	1082.11	1366.23	982.247	998.339	1121	1101.66	1158	1152.45	1039.48	1228.94	1254.37
ENSMUSG00000006642	Tcf23	1246.58	1.38401	0.41271	3.35348	0.000798036	0.00246887	ENSMUSG00000006642	394.025	1644.65	935.981	1264.03	1181	639	2948.79	1202.72	2268.57	274	681.991	1001	1094.85	1093.01	1166.96	1211.97	1242.41	2177.42
ENSMUSG00000006673	Qrich1	1883.81	0.25378	0.103257	2.45775	0.0139811	0.0320871	ENSMUSG00000006673	1162.3	2000.5	1748.39	2294.11	1892	1036	1929.28	1892.77	2154.94	1474.25	1830.17	2128.54	2108.59	2235.15	2104.95	1829.28	2222.78	2504.41
ENSMUSG00000006717	Acot13	506.578	-0.62276	0.25618	-2.43095	0.0150595	0.0342123	ENSMUSG00000006717	811.002	510.369	540.934	500	436	708	350.144	317	402	577.086	525.612	567.513	494.392	421.105	481	411	473	565.928
ENSMUSG00000006784	Ttc25	34.5625	-1.43201	0.45934	-3.11754	0.00182369	0.00521338	ENSMUSG00000006784	44.898	37.263	54.788	37.404	24.661	38.151	23.969	16.474	15.03	46.299	39.781	57.04	13.953	39.723	36.258	32.424	23.704	28.682
ENSMUSG00000007039	Ddah2	1374.09	-0.717595	0.205079	-3.49912	0.000466795	0.00151652	ENSMUSG00000007039	1529.6	1818.23	1739.25	1225	1195.83	1866	832.963	961.498	1010.78	1281.13	1892.22	1857.54	1274.68	1405.23	1205.54	1040.93	1236.24	1410.81
ENSMUSG00000007207	Stx1a	306.119	0.467765	0.183297	2.55196	0.010712	0.0254038	ENSMUSG00000007207	231.439	379.308	284	282	293.001	334.001	235.937	286.914	287.583	183	279.999	386	336.702	310	299.003	296.001	369.867	443.291
ENSMUSG00000007653	Gabrb2	13.0882	2.36701	1.01481	2.33245	0.0196768	0.0431426	ENSMUSG00000007653	3	6	2	10	8	0	24	15	37	16	5	5	14	9	17	16	17	30.001
ENSMUSG00000007659	Bcl2l1	1747.89	-0.863201	0.263507	-3.27582	0.00105355	0.00317701	ENSMUSG00000007659	1542.68	3693.28	2937.32	1569.4	1328	2025.98	1102.57	1161.91	1345.51	1431.07	2987.56	2244.88	1601.2	1312	1428.72	1182	1464.83	1570.1
ENSMUSG00000008348	Ubc	15223.4	0.862972	0.215207	4.00996	6.07302e-05	0.000234369	ENSMUSG00000008348	6332.09	15190.5	13563.1	17191.5	12984.1	14782.3	16107.9	15855.2	20720.6	10075.4	14090.7	14507.2	15765.3	16327.6	15624.2	16030.7	19758	18719.5
ENSMUSG00000008435	Rdh13	704.408	0.498484	0.127659	3.90481	9.42988e-05	0.000350088	ENSMUSG00000008435	662.004	703.032	601.456	829.001	698.999	686.001	744.088	729.08	881.117	616.001	572	647	733.368	704.999	777.978	563.999	745.927	729.935
ENSMUSG00000008496	Pou2f2	76.525	1.2934	0.479764	2.69592	0.00701942	0.0174764	ENSMUSG00000008496	31	60	59	85	95.67	51	75.001	99	55	54.002	23.086	61	95	111.043	127	77.001	44	126.858
ENSMUSG00000008690	Ncaph2	2983.72	-0.653374	0.205703	-3.1763	0.00149165	0.00434656	ENSMUSG00000008690	3572.54	3408.66	2971.92	3056.2	2873	3378.53	2138.79	2613.53	2506.03	2571.1	2807.46	3418.9	2901.62	2955.04	2802.33	2536.73	3242.23	3093.97
ENSMUSG00000008730	Hipk1	5051.5	0.772107	0.256694	3.00789	0.00263071	0.00727768	ENSMUSG00000008730	2259.77	5355.98	4317.89	6558.27	5033.07	2584.01	5235.13	4819.04	5733.55	3887.17	5726.44	4559.84	5972	5646.5	6239.15	4824.23	5533.68	6682
ENSMUSG00000009248	Ascl2	21.911	-1.47274	0.513686	-2.86701	0.00414375	0.0109264	ENSMUSG00000009248	33	35	28	20	13	27	7	16	8	30	39	39	9.004	20	14	8	20	28.006
ENSMUSG00000009394	Syn2	79.4923	1.46299	0.432278	3.38438	0.000713383	0.00222929	ENSMUSG00000009394	51	74.895	97	72.992	49	25	232	81	232	45	107	73	34.999	48	42	32.001	48.068	66
ENSMUSG00000009566	Fpgs	1106.66	0.439951	0.150866	2.91617	0.00354354	0.00948212	ENSMUSG00000009566	844.01	1204.47	1117.16	1064.37	953.001	1226	1325.32	1140.91	1440.1	801.265	1011.76	1269.64	1196.32	962.006	1024	926.999	1162.13	1240.54
ENSMUSG00000009640	Dmap1	587.4	-0.739427	0.237716	-3.11055	0.00186739	0.00532234	ENSMUSG00000009640	1022.33	793.676	678.066	519.771	502	799.548	412.048	416.999	444.069	571.001	581.461	697	534.999	569.038	529.913	412.001	545.946	533.522
ENSMUSG00000009927	Rps25	18006.4	-0.603592	0.263655	-2.28933	0.0220604	0.0476648	ENSMUSG00000009927	33966.3	19196.8	20173.7	16016.4	14594.1	23641.8	13601.7	13156.9	17032.4	20493.3	18212.8	21132.2	14189.2	15147.3	15758.5	12947.6	15641.6	17104.2
ENSMUSG00000010057	Nprl2	557.98	-0.462006	0.17387	-2.65718	0.00787962	0.0193587	ENSMUSG00000010057	799.001	806.461	643.302	551.007	431.999	681	462.058	398	570	552	562	695.604	504.959	471.247	456.85	432.54	467.999	594.978
ENSMUSG00000010122	Slc47a1	3.2151	-4.55746	1.58053	-2.8835	0.00393277	0.0104196	ENSMUSG00000010122	9	9	11	1	3	1	0	1	0	1	4	19	1	0	0	1	2	1
ENSMUSG00000010175	Prox1	153.783	-0.92073	0.390824	-2.35587	0.0184796	0.0408644	ENSMUSG00000010175	130	307.033	225	162	139	39	98.031	87	91	185.028	327.075	284	128.97	103	92	147	200	103
ENSMUSG00000010554	Mettl16	996.171	0.473651	0.140512	3.3709	0.000749221	0.00233008	ENSMUSG00000010554	850.081	1072.02	1028.41	1058.22	989	967.059	907.884	1005.71	1083.28	827.011	1009.79	1144.19	992.294	915.248	911.016	928.123	1076.82	1043.7
ENSMUSG00000012428	Steap4	256.305	1.14072	0.381059	2.99355	0.00275753	0.00758291	ENSMUSG00000012428	148	464.617	156	172.998	201	90	593.124	262	521.68	188	236.364	266	147	202.94	181	182.052	215	373.19
ENSMUSG00000012705	Retn	103.784	-6.7745	2.25127	-3.00919	0.00261941	0.00724961	ENSMUSG00000012705	179.144	1104.31	35	0	7	54	9	0	0	3	359.996	312	0	0	0	1	0	3
ENSMUSG00000013033	Adgrl1	2803.93	0.662402	0.289639	2.287	0.0221961	0.0478976	ENSMUSG00000013033	1241.36	3951.07	2683.81	2949.78	2816.24	1510.11	3353.14	3039.77	3847.55	1663.43	1974.86	3463.66	2832.61	3063.84	2730.96	2733.04	3481.46	3676.15
ENSMUSG00000013076	Amotl1	3650.32	0.837199	0.211443	3.95945	7.5122e-05	0.000284324	ENSMUSG00000013076	2037.73	3874.25	3517.5	3605.57	3813.39	2224.31	4134.76	4609.83	3961.95	3033.58	3187.2	4456.42	3914.74	4235.51	3492.64	3127.4	3506.41	4634.09
ENSMUSG00000013155	Enkd1	200.13	-0.798025	0.278399	-2.86648	0.00415064	0.01094	ENSMUSG00000013155	235.284	336.287	299.336	168.524	131.022	206	125.096	186.062	131.016	215.82	251.14	306.213	194.441	135.034	136.538	141.209	240.609	174.132
ENSMUSG00000013539	Tango2	279.353	-0.506494	0.132662	-3.81794	0.000134571	0.000487695	ENSMUSG00000013539	339.443	390.973	334.045	281.875	275.111	313.958	210.205	214.825	228.352	256.336	296.117	364.497	235.832	299.979	240.444	237.154	250.677	276.278
ENSMUSG00000013611	Snx31	8.79919	-5.20537	1.71138	-3.04162	0.00235307	0.0065752	ENSMUSG00000013611	37	48	1	0	5	4	0	0	2	0	18	46	1	3	2	4	1	1
ENSMUSG00000013629	Cad	1377.73	0.889845	0.257759	3.45224	0.000555958	0.00177831	ENSMUSG00000013629	434.001	1293.44	1095.42	1812.37	1525.18	1032.1	1717.13	1971.89	1807.17	622.192	1051	1389.45	1670.56	1660.62	1564.3	1340.34	1729.33	1653.69
ENSMUSG00000013787	Ehmt2	5170.64	-0.46889	0.199642	-2.34865	0.0188416	0.0415431	ENSMUSG00000013787	4019.94	6514.41	5438.33	5964.09	4485	5404.59	4021.86	3935.26	4414.67	3633.72	5588.01	6123.38	5829.41	5065.92	5509.82	4456.88	6343.24	6331.88
ENSMUSG00000013974	Mcemp1	13.8164	-1.86037	0.635605	-2.92694	0.00342319	0.00919876	ENSMUSG00000013974	32	23	23	5	14	10	3	9	7	17	24	27	5.965	17	14	10	2	8
ENSMUSG00000014158	Trpv4	689.266	1.31635	0.297536	4.42418	9.68114e-06	4.28817e-05	ENSMUSG00000014158	685	457.001	445.829	563.976	531.185	599	1175.41	795	1669.16	460	762.797	511	410.353	738.267	495.01	509.999	678.2	731.115
ENSMUSG00000014177	Tvp23b	1065.92	0.270541	0.1152	2.34844	0.0188522	0.0415594	ENSMUSG00000014177	980.84	1023	947.34	1110.85	942.999	1066	982.912	907.456	1101.25	917.29	1079.01	1052.71	1070.35	1101.81	1065.07	1108.02	1369.25	1369.61
ENSMUSG00000014444	Piezo1	2911.08	-0.471278	0.195441	-2.41136	0.0158932	0.0357787	ENSMUSG00000014444	1889.72	3282.66	2342.65	3630.2	3063.22	1699.47	2195.27	2397.86	2696.53	2019.62	2585.37	2768.84	3851.47	3475.3	3390.59	3283.98	4571.99	4198.61
ENSMUSG00000014547	Wdfy2	976.416	0.331427	0.143246	2.31369	0.0206848	0.0450437	ENSMUSG00000014547	721.011	1062.27	886.201	1103.83	1061.23	640	846.889	993	1003.04	835.452	963.71	946.987	1087.64	1226.78	1010.11	938.972	1077.92	1260.01
ENSMUSG00000014592	Camta1	390.703	0.763945	0.311217	2.4547	0.0141001	0.0323249	ENSMUSG00000014592	641.001	564	594.12	250	308	264.999	266.495	252.001	331	620	598.908	645.97	247	327.114	303	272.999	300.227	427.269
ENSMUSG00000014771	Pdcd2	442.454	-0.696083	0.254706	-2.73289	0.0062782	0.0158285	ENSMUSG00000014771	699.886	604.998	573.181	360.013	334	574.506	342.492	324.996	405.509	475	598.001	568	374.165	308.001	340.018	287.999	387.182	383.985
ENSMUSG00000014850	Msh3	623.877	-1.09383	0.213167	-5.13131	2.87735e-07	1.6426e-06	ENSMUSG00000014850	780.463	806.084	772.4	718.699	572.035	598.055	345.186	454.186	441.735	733.851	684.215	790.259	639.915	542.235	609.639	429.827	529.833	566.344
ENSMUSG00000014932	Yes1	1148.1	0.51521	0.202038	2.55007	0.0107701	0.0255192	ENSMUSG00000014932	847.261	1026.29	905.158	1406.84	1153	653	931.709	1159.15	1121.63	1413.59	1196.97	1104.45	1244.05	1178.84	1274.6	1124.05	1471.72	1476.36
ENSMUSG00000015126	Tsr3	441.73	-0.873067	0.237752	-3.67218	0.000240492	0.000827051	ENSMUSG00000015126	712.629	695.997	603.516	345	347	584	308	307	367.996	481.983	497.04	572	351.006	356.001	371.401	307	349	359
ENSMUSG00000015133	Lrrk1	2038.35	-0.390656	0.132094	-2.95741	0.00310235	0.00844491	ENSMUSG00000015133	1240	2699.97	2273.65	1978.96	1886	1286.02	1799.98	1874.01	1885.72	1830.8	2340.59	2598.03	2111.39	2277.69	2041.02	1944.01	2277.45	2748.96
ENSMUSG00000015748	Prpf3	1066.87	-0.589687	0.224095	-2.63141	0.00850304	0.0207337	ENSMUSG00000015748	1141.01	1232.64	1210.9	932	890.387	1024.71	882.183	954.899	1064	964.999	1112.75	1431	998.971	916.99	936.001	848.995	1148.14	1053.54
ENSMUSG00000015776	Med22	1502.77	0.36905	0.0983973	3.75061	0.000176406	0.000624189	ENSMUSG00000015776	1213	1610	1509.59	1517.15	1387	1389.19	1543.8	1533.37	1810	1271.48	1554.85	1704.49	1544.73	1439.41	1376.62	1222.36	1630.31	1834.02
ENSMUSG00000015806	Qdpr	1231.04	-0.667169	0.213883	-3.11932	0.00181272	0.00518516	ENSMUSG00000015806	1652.26	1467.06	1366.98	1167.66	1084	1620.96	753.5	852.156	976.695	1116.74	1273.51	1347.33	1182.05	1182.04	1230.89	1007	1399.98	1450.68
ENSMUSG00000015812	Gnrh1	21.1051	-1.39835	0.555825	-2.51581	0.0118758	0.0278175	ENSMUSG00000015812	50	27	23	14	19	35	15.304	11	9	26	26	20	14	20	8	18	16	22.001
ENSMUSG00000015854	Cd5l	9.92878	-1.85007	0.768009	-2.40891	0.0160002	0.0359593	ENSMUSG00000015854	23	19	15	16	3	6	3	5	6	11	6	11	8	15	3	7	5	21
ENSMUSG00000015994	Fnta	2076.35	-0.406283	0.136307	-2.98065	0.00287635	0.00788435	ENSMUSG00000015994	2392.17	2520.39	2322.63	2112.03	1905	2720.43	1511.88	1684.34	1867.92	1803.29	2138.45	2314.3	1989.22	2049.11	2052.24	1745.61	2076.41	2262.97
ENSMUSG00000016253	Nelfcd	997.761	-0.529712	0.184419	-2.87233	0.00407462	0.0107637	ENSMUSG00000016253	927.561	1281.03	1134.06	1014.72	885.774	1055	859.346	894.476	902.997	815.999	1007.28	1244.02	1022.45	835.266	987.001	822.037	1043.63	997.604
ENSMUSG00000016349	Eef1a2	3.10799	-5.19055	1.80797	-2.87093	0.00409272	0.0108054	ENSMUSG00000016349	12	4	6	3	0	0	0	0	0	17	2	8	1	0	1	0	1	0
ENSMUSG00000016559	H3f3b	14861.2	-0.465552	0.185723	-2.5067	0.0121864	0.0284777	ENSMUSG00000016559	19648.1	17608.7	18018.3	14792.8	11792.2	16709.3	9890.17	11290.9	12187.1	15440	20659.4	20083.8	13258.1	13387.5	14092.2	11095	15475.1	13360.7
ENSMUSG00000016637	Ift27	449.381	-0.568585	0.205095	-2.7723	0.00556616	0.0142165	ENSMUSG00000016637	634.118	540.997	583.141	440	410	585.003	350	336.026	365.359	398	412.949	530.418	428.942	431.608	417.281	373	415.001	415.003
ENSMUSG00000016831	Tox4	2097.06	0.49204	0.0971639	5.06402	4.10496e-07	2.27456e-06	ENSMUSG00000016831	1735.1	2244.88	1911.66	2246.01	2001.53	1718.01	1951.32	1958.58	2292.71	1758.49	1802.71	2187.37	2236.21	2330.84	2260.47	1922.06	2487.78	2614.89
ENSMUSG00000016940	Kctd2	848.059	-0.492192	0.202943	-2.42527	0.0152969	0.0346514	ENSMUSG00000016940	1005.52	1303.99	1111.34	789.007	649	1075	684.479	550.001	714	751.232	994.751	1159.08	641.086	796.992	744.944	649.001	824.978	995.058
ENSMUSG00000017132	Cyth1	801.037	-0.351023	0.139995	-2.5074	0.0121623	0.0284286	ENSMUSG00000017132	726.297	1131.82	962.925	762.786	699	642.343	608.407	571.001	740.97	793	1138.37	1056.36	830.636	710	700.002	716.613	836.819	922.597
ENSMUSG00000017167	Cntnap1	751.061	0.704046	0.223721	3.14698	0.00164968	0.00476143	ENSMUSG00000017167	369	837.467	728.001	887.998	701.988	422	931.944	962.898	960.225	598.001	531	891.623	763.643	811.693	697.407	701.384	935.045	896.574
ENSMUSG00000017404	Rpl19	26610.7	-0.653716	0.27307	-2.39395	0.0166679	0.0373	ENSMUSG00000017404	50364.5	29919.5	29276	23562.9	21347.6	37176.2	19860.6	19068.1	23671.9	28669.6	24092.6	28502.1	22304.2	22997.8	23439.3	20348.9	24590.8	26725.5
ENSMUSG00000017405	Nek8	470.494	-0.585123	0.143162	-4.08714	4.36728e-05	0.000173003	ENSMUSG00000017405	570.002	600.999	524.3	530.001	457.001	380.237	298.999	308	389	482.165	615.41	557.804	442.172	506.447	453.999	414	464.999	518.663
ENSMUSG00000017418	Arl5b	874.758	-0.7584	0.279267	-2.71568	0.00661399	0.0165931	ENSMUSG00000017418	751.005	934.254	912.443	904	942.017	309	743.037	777	837	1164	963.992	999.337	836.627	989.61	941.782	684.008	764.324	1030.92
ENSMUSG00000017478	Zc3h18	1715.64	0.446799	0.172626	2.58824	0.00964671	0.0231688	ENSMUSG00000017478	880.232	1988.31	1634.72	1920.88	1683	1207	1643.44	1783.04	1945.44	1292.01	1764.01	2029.99	1972.4	1751.5	1891.49	1643.11	2144.57	2006.99
ENSMUSG00000017724	Etv4	55.0292	-1.50861	0.538129	-2.80344	0.00505611	0.0130332	ENSMUSG00000017724	58	156	87	37	52	72	7	21	46	49	82.008	108.046	43	41.999	36	32	54.999	29.031
ENSMUSG00000017858	Ift52	1031.72	-0.445055	0.126419	-3.52048	0.000430764	0.00140869	ENSMUSG00000017858	1346.37	1226.62	1139.25	1027	854.05	1120.49	780.504	729.742	822.214	1103.01	1242.61	1267.62	971.138	1003.33	999.013	894.431	1067.26	1074.19
ENSMUSG00000018076	Med13l	2049.13	0.966037	0.356257	2.71163	0.00669534	0.0167726	ENSMUSG00000018076	583.999	2083.55	1531.05	2646.07	2408	764.001	2131.86	2311.68	2410.39	1132.47	1992.03	1775.6	2427.72	2918.75	2604.63	2134	2288.4	3068.89
ENSMUSG00000018167	Stard3	984.723	0.409162	0.140959	2.9027	0.00369959	0.00984887	ENSMUSG00000018167	754	883.671	896	1065.24	975.664	866	1078.03	878.041	1197.57	677.025	781.933	1002.05	949.942	1070.11	1072.36	908.094	1385.06	1418.23
ENSMUSG00000018168	Ikzf3	618.384	1.12164	0.368745	3.04179	0.00235176	0.00657252	ENSMUSG00000018168	339.99	414.112	357.169	995.999	529.999	151	616.893	709	723.001	456	1021.12	426.531	736.074	591.084	727	597	913.449	1113.67
ENSMUSG00000018169	Mfng	215.548	-0.789294	0.34714	-2.2737	0.0229838	0.049377	ENSMUSG00000018169	130	525.692	298.803	180.852	171	214.999	181.227	163	115	153	285	342.005	172.058	199	209	154.106	246	224.978
ENSMUSG00000018398	Septin8	2188.91	0.708066	0.224278	3.15709	0.00159351	0.004612	ENSMUSG00000018398	943.593	2356.09	2033.21	2414	2502	1576	2352.81	2426.12	2374.58	1490.01	1851.49	2464.82	2474.98	2605.63	2242.15	2049.61	2371.72	2974.99
ENSMUSG00000018401	Mtmr4	1463.98	0.751412	0.258018	2.91225	0.00358834	0.00958926	ENSMUSG00000018401	744.201	1831.45	1726.01	1109	1069.41	615	1820.66	1982.69	1974.01	975.151	1522.06	2014.33	1129.97	1194.69	1170.47	1571.39	1991.21	2163.17
ENSMUSG00000018846	Pank3	2703.05	0.678329	0.270291	2.50962	0.012086	0.028264	ENSMUSG00000018846	1288.01	2643.23	1984.27	3409.76	2893	1109.64	2137.93	2754.28	2699.83	2680.85	2383.07	2166.7	3639.1	2969.1	3169.11	2953.99	4120.56	3961.14
ENSMUSG00000018924	Alox15	1040.71	0.970733	0.371486	2.6131	0.00897239	0.0217576	ENSMUSG00000018924	904.003	1042.67	753.741	925.799	519.234	591	1050.07	981.261	2657.4	1021	1535	720.993	438.016	942.996	682.372	890.671	1238.42	1955.11
ENSMUSG00000018930	Ccl4	12.9343	1.77363	0.548633	3.23282	0.00122575	0.0036444	ENSMUSG00000018930	10	9	7	7	5	7	27	34	15	9	10	8	15	14	8	8	13	22
ENSMUSG00000019080	Mfsd3	100.56	-0.861216	0.3178	-2.70993	0.00672964	0.0168451	ENSMUSG00000019080	115.988	85	84.001	103.001	102	149.725	79	70	84.99	75	76	89	92	129	90	85	133	123.216
ENSMUSG00000019124	Scrn1	316.877	-0.88688	0.224107	-3.9574	7.57687e-05	0.000286541	ENSMUSG00000019124	347	578.198	413.116	320.999	284	225	229.215	201.791	223	283.064	293.043	469	339	303.206	250.017	280	290.019	371.975
ENSMUSG00000019303	Psmc3ip	151.258	-0.827057	0.287152	-2.8802	0.00397418	0.010519	ENSMUSG00000019303	284.017	222.001	207.936	124.139	139.999	144	89	154.001	105.028	168	170.001	269.999	110	111.002	96	79	152	108
ENSMUSG00000019368	Sec14l4	6.8718	-2.91593	1.20753	-2.4148	0.0157441	0.035498	ENSMUSG00000019368	17	16	8	6	3	0	2	1	4	13	2	15	1	0	5	1	3	2
ENSMUSG00000019505	Ubb	17480.7	-0.532988	0.23414	-2.27636	0.0228243	0.0491163	ENSMUSG00000019505	29760.3	18006.6	18423.1	15852.1	14744.4	18103.6	13471.4	13558.9	14945.7	19625.7	15810.2	18837.1	15580.7	16459.9	16700.4	15781.9	18543.4	18878.3
ENSMUSG00000019528	Gyg	617.372	0.365807	0.121571	3.009	0.00262105	0.00725309	ENSMUSG00000019528	474.894	648	597.575	753.999	550.005	530	588.995	606	696.365	407	435.085	635.589	632.422	715.55	684.744	612	742.174	860.021
ENSMUSG00000019558	Slc6a8	1485.04	0.627738	0.203883	3.07892	0.00207754	0.00586789	ENSMUSG00000019558	846	1944.24	1414.19	1480.57	1572	1145.32	1747.32	1820.98	2184.88	767	1196.25	1607.86	1294.34	1667	1295.44	1505	1510.95	1918.09
ENSMUSG00000019710	Mrpl24	2612.88	-0.632403	0.215154	-2.9393	0.0032895	0.00887747	ENSMUSG00000019710	4457.16	3322.96	3070.29	2390.07	2068	3349.7	1900.28	1732.09	2350.32	2727.08	2898.3	3085.83	2067.45	2259.69	2284.45	2075.21	2617.69	2570.59
ENSMUSG00000019762	Iyd	11.0768	-3.48275	1.13332	-3.07306	0.00211874	0.00597533	ENSMUSG00000019762	27	12	22	9	7	3	0	1	3	45	10	30	1	7	5	3	7	0
ENSMUSG00000019774	Mtrf1l	290.313	-0.716333	0.238233	-3.00685	0.00263966	0.0072971	ENSMUSG00000019774	399	361.054	377.086	253	227	268	230	220.003	277	325.366	374	433.17	266.117	200	208	223	278.378	281
ENSMUSG00000019823	Mical1	896.401	-1.04479	0.223405	-4.67666	2.91586e-06	1.4069e-05	ENSMUSG00000019823	713	1448.64	1145.68	968.683	963.001	883.999	645.995	627.991	633.028	520	831.957	1215.97	922.949	1229.99	926.227	711.999	766.114	901.594
ENSMUSG00000019872	Smpdl3a	1867.17	-1.36154	0.232961	-5.8445	5.08086e-09	3.6749e-08	ENSMUSG00000019872	2964	2044.87	1961.91	1839.02	1495.01	1771.03	657.996	752.638	929.077	2262.51	2684.73	1736.52	1903.38	1876.98	1920	1916.37	2633.81	2616.07
ENSMUSG00000020021	Fgd6	843.626	0.722925	0.204193	3.5404	0.000399525	0.00131428	ENSMUSG00000020021	462.072	786.127	577.999	1076.24	805.564	521	837.18	793.19	1113	542.995	861.061	721.22	978.371	954.307	1048.25	921	1172.06	1147.22
ENSMUSG00000020042	Btbd11	196.303	-1.28739	0.343773	-3.74488	0.000180481	0.000637175	ENSMUSG00000020042	142	319.002	301.117	163.001	244	133.07	89.041	155.999	141.999	152	228.243	311	136.006	268	152	225	196	146.13
ENSMUSG00000020044	Timp3	10689.4	-0.974959	0.267934	-3.6388	0.000273911	0.000932959	ENSMUSG00000020044	8194.78	20922.5	16347.7	9507.2	12442	6530.56	4887.91	7952.36	6175.7	11323.5	15903	18767.7	10909.2	13838.1	10962.4	7937.83	6041.08	8007.97
ENSMUSG00000020115	Tbk1	1204.64	0.282114	0.111183	2.53739	0.0111682	0.02634	ENSMUSG00000020115	1100.97	1244.15	1088.64	1329.77	1200.03	930.146	1129.95	1171.54	1330.32	1164.77	1185.23	1288.5	1224.49	1213.92	1262	1073	1318.47	1440.7
ENSMUSG00000020176	Grb10	3447.69	0.333606	0.136246	2.44855	0.0143431	0.032814	ENSMUSG00000020176	2232.69	3822.89	3456.88	3524.51	3169.01	2458.52	3521.01	3402.99	3690.18	3294.34	3175.21	3940.81	3424.06	3769.94	3497.11	3464.91	4022.19	4515.31
ENSMUSG00000020238	Ncln	2113.76	0.427156	0.114328	3.73622	0.000186808	0.000658156	ENSMUSG00000020238	1391	2073.49	2029.28	2455.97	2120	2116.83	2260.24	2259.64	2445.32	1154	1788.7	2102.34	2512.54	2405.76	2281.62	1911.99	2469.99	2609.28
ENSMUSG00000020246	Hcfc2	841.355	0.448928	0.180279	2.49019	0.0127676	0.0296777	ENSMUSG00000020246	680.014	842.872	780.124	987.128	821.993	569	761.231	880.259	853.999	850.625	759.243	849	894.064	923.432	834.656	761.041	922.063	1024.7
ENSMUSG00000020272	Stk10	577.144	0.933664	0.305531	3.05587	0.00224407	0.0063005	ENSMUSG00000020272	169	563.675	412.983	609.998	643.248	396	484.745	645	706	203	483.227	566.008	625.978	813.042	666	700.065	858.197	1011.88
ENSMUSG00000020305	Asb3	553.167	-0.560029	0.203033	-2.75831	0.00581011	0.0147649	ENSMUSG00000020305	890.811	611.001	725.124	512.998	487.999	453	396.008	389	427.452	736	682.222	689.001	501.151	498.001	447	412.952	586.987	600.175
ENSMUSG00000020366	Mapk9	1479.26	0.536479	0.172875	3.10328	0.00191386	0.00544227	ENSMUSG00000020366	1224	1819.87	1727.05	1505.42	1321	1122	1158.43	1316	1371.2	1252.01	1542.92	1923.46	1464.08	1549.61	1488	1410.18	1558.82	1673.76
ENSMUSG00000020381	Mrnip	92.1996	-1.082	0.289146	-3.74206	0.000182517	0.000644122	ENSMUSG00000020381	180	111.031	124.247	74.065	84	93	50	67.367	58	126	118	107	76	67	82	70	80	90.001
ENSMUSG00000020422	Tns3	3483.06	0.745443	0.302396	2.46512	0.0136966	0.0315454	ENSMUSG00000020422	1518.73	4095.65	3463.5	3818.16	2761	1358	4462.18	3492.04	4982.26	2337.46	4899.62	4278.98	3428.19	3435.18	3766.54	2915.32	3735.31	4632.42
ENSMUSG00000020492	Ska2	447.403	-0.446185	0.170992	-2.60939	0.00907045	0.0219638	ENSMUSG00000020492	631.754	614.998	555.009	492.031	381.834	376.066	292.713	350.777	349.001	607.671	496.396	579.518	384.107	402.496	391.128	365	474.524	421.053
ENSMUSG00000020523	Fam114a2	1972.16	-0.233199	0.0791027	-2.94806	0.00319779	0.00866867	ENSMUSG00000020523	2093.78	2161.14	2099.01	2074.74	1896.36	1688.79	1452.73	1507.05	1709.67	1873.67	2047.73	2200.43	1959.46	2173.85	1977.23	1869.53	2393.44	2562.09
ENSMUSG00000020528	Prpsap2	869.046	-0.359572	0.141433	-2.54235	0.011011	0.0260048	ENSMUSG00000020528	1152.16	1058.12	1028.16	847.164	778.994	768.412	658.001	725.681	744.999	929.648	972.946	1063.07	843.49	705	806.115	769.071	977.663	871.857
ENSMUSG00000020532	Acaca	1892.72	0.837376	0.339904	2.46356	0.0137563	0.0316432	ENSMUSG00000020532	797.734	3074.2	1189.74	2181.51	2050.29	1231.12	1903.39	1949.9	2273.16	1043.15	1344.92	1663.74	2122.22	2332.28	2210.94	1805.71	2202.29	2154.22
ENSMUSG00000020541	Tom1l1	661.237	0.559807	0.226916	2.46702	0.0136243	0.0314057	ENSMUSG00000020541	693.007	617	597.003	769.586	637.999	395.012	563.588	546.001	666.62	679.003	725.659	672	697.987	643.001	720	659	754.335	742.591
ENSMUSG00000020591	Ntsr2	2.78141	-4.00458	1.54058	-2.59939	0.00933892	0.02253	ENSMUSG00000020591	4	12	9	1	1	1	1	0	0	4	5	17.001	1	1	2	0	0	3
ENSMUSG00000020599	Rgs9	146.112	-0.582031	0.246251	-2.36357	0.0180998	0.040081	ENSMUSG00000020599	181.398	167.708	187.306	171.509	126.001	103.789	150.059	111.702	113.781	135.087	125.677	218.874	131.114	184.206	132.214	108.629	122.017	143.343
ENSMUSG00000020608	Smc6	1740.13	-0.574197	0.239537	-2.39712	0.0165247	0.0370235	ENSMUSG00000020608	1497.08	1647.73	1591	2104.39	1715.92	1237.15	1296.42	1820.52	1524.95	1858.3	1670.04	1870.78	1961.02	1695.55	1812.83	1575.65	1875.02	2003.31
ENSMUSG00000020621	Rdh14	412.6	-0.411458	0.151267	-2.72008	0.00652668	0.016398	ENSMUSG00000020621	461	551.003	586.046	410.318	368	402.699	383.181	309	320.985	364	504.857	528.346	340.382	376.999	400	329	411.967	428.1
ENSMUSG00000020638	Cmpk2	296.644	-0.791113	0.228851	-3.4569	0.000546435	0.00175112	ENSMUSG00000020638	188.001	349.999	344.994	344.997	273	248.152	132	162	174	274	321	348.002	436.286	324.129	352	294.002	439.034	367.023
ENSMUSG00000020640	Itsn2	2717.06	0.534105	0.127361	4.19364	2.74518e-05	0.000113045	ENSMUSG00000020640	1358.33	2514.51	2136.19	3692.85	2825	1495.01	2858.38	3068.6	3567.36	1967	2422.2	2502.97	3341.39	3124.04	3197.23	2916.53	3390.42	3782.61
ENSMUSG00000020641	Rsad2	297.612	-1.31757	0.2582	-5.10291	3.3447e-07	1.88374e-06	ENSMUSG00000020641	212	579.995	487.915	294.694	255	243	157.425	111	149.997	282	426.96	496	353.163	280.048	278.002	239	329.836	333.374
ENSMUSG00000020642	Rnf144a	348.296	-0.719089	0.298026	-2.41283	0.015829	0.0356554	ENSMUSG00000020642	219	628.043	517.833	356.11	312	178	243.111	271	177	344	453.029	616.691	310.42	468	384.632	251	297	386.162
ENSMUSG00000020650	Bcap29	670.406	0.592796	0.244347	2.42604	0.0152646	0.0345906	ENSMUSG00000020650	739.624	523.03	490.999	742.836	679	466.001	649.469	586.399	871.29	724.867	540.039	526.818	699.671	726.291	775.658	621.923	848.651	733.538
ENSMUSG00000020682	Mmp28	213.638	1.83605	0.416606	4.40715	1.0474e-05	4.61336e-05	ENSMUSG00000020682	31	217	122.568	174	188	140	272.001	339	426.787	68	137	194.999	196	195.24	222	273.072	255	335.984
ENSMUSG00000020738	Sumo2	5209.11	0.290815	0.0972048	2.99177	0.00277361	0.00762269	ENSMUSG00000020738	4986.85	5022.99	4986.9	5856.46	4979.32	4702.98	4798.73	5249.48	5330.77	5039.32	4857.57	5652.11	5321.1	4957.28	5471.24	4511.79	5921.26	6096.93
ENSMUSG00000020801	Med31	283.363	-0.825907	0.253253	-3.26119	0.00110946	0.00332697	ENSMUSG00000020801	434.005	364.188	364.805	228.216	213	393	178.965	196	201	349	387.826	366	239.064	196	235	217	277.047	252.019
ENSMUSG00000020828	Pld2	1146.1	-0.54925	0.177708	-3.09075	0.00199651	0.00565684	ENSMUSG00000020828	984.996	1656.73	1233.69	1133.75	1135.37	928.001	702.685	901.534	1020.6	894.001	1535.99	1345.28	1179.06	1277.54	1040.15	1060.02	1317.51	1448.92
ENSMUSG00000020839	Tmigd1	12.5362	-2.14513	0.836385	-2.56476	0.0103246	0.0245786	ENSMUSG00000020839	46	19	12	10	10	17	2	2	9	24	16	28	5	20	5	7	3	5
ENSMUSG00000020889	Nr1d1	1219.7	-1.77147	0.515961	-3.43333	0.000596213	0.00189422	ENSMUSG00000020889	3031.41	987.435	987.778	1359.23	1172	889	400.18	474.067	634.362	3131.3	901	1130.01	970.926	1405.32	1225.04	710.858	896.152	736.567
ENSMUSG00000020917	Acly	5473.13	0.618382	0.24515	2.52247	0.0116535	0.0273544	ENSMUSG00000020917	2140.01	7079.76	3818.46	7066.02	6320	4160.61	5301.08	5832.57	7487.28	2534.46	4364.14	4912.4	6791.03	7162.08	6790.69	5409.59	7219.51	6603.95
ENSMUSG00000020937	Plcd3	1080.18	-0.574553	0.2	-2.87277	0.00406892	0.0107516	ENSMUSG00000020937	1275.99	1275.06	1012.25	1068	919	1023	753.777	737	935.073	1120.62	1284.35	1396.9	1119.4	1013.63	919.031	942.99	1342.99	1235.99
ENSMUSG00000020973	Dnaaf2	146.387	-0.75899	0.309018	-2.45613	0.0140441	0.03222	ENSMUSG00000020973	257.236	177.553	203.532	124.926	114.867	182.705	78.649	142.827	113.256	155.979	172.419	172.718	135.63	94.445	95.387	123.253	126.102	148.864
ENSMUSG00000021009	Ptpn21	674.238	-0.433765	0.169417	-2.56035	0.0104568	0.0248673	ENSMUSG00000021009	441	869.054	811.053	759.673	664.152	430.978	553	532.001	581.973	538	996.745	891.997	707.564	767.218	757.079	502.999	726.575	776.963
ENSMUSG00000021067	Sav1	1385.89	0.708121	0.218141	3.24616	0.00116973	0.0034894	ENSMUSG00000021067	620	1470.04	1337.97	1661.86	1472.99	927.009	1515.02	1373	1630.21	921.714	1333.23	1622.42	1467.05	1496.06	1592	1293	1501.98	1824.18
ENSMUSG00000021070	Bdkrb2	354.194	0.930469	0.349028	2.66588	0.00767863	0.018929	ENSMUSG00000021070	236	186	400.158	256	432	341.138	430.378	490	471.15	341.223	190.147	447	289.994	556	326	298	266	351.04
ENSMUSG00000021087	Rtn1	29.5777	2.09965	0.659046	3.18589	0.0014431	0.00421747	ENSMUSG00000021087	7	25	24.001	18	15	12	86.944	27.007	162	8	10	29	20	27	17	14	14	16
ENSMUSG00000021091	Serpina3n	209.845	2.16708	0.604885	3.58263	0.00034015	0.00113279	ENSMUSG00000021091	62	387.998	28	152.454	146	159	872.993	288.098	550	91.014	124.219	105.068	65.992	109	97	71	115	236
ENSMUSG00000021103	Mnat1	633.91	-0.835434	0.219616	-3.80407	0.000142339	0.000513085	ENSMUSG00000021103	1097.55	676.016	711.991	654.408	594.974	639.258	414.882	455.999	492	694.013	615.821	678	571	617.115	615.179	548.372	642.051	612.655
ENSMUSG00000021115	Vrk1	602.627	-0.500724	0.218408	-2.29261	0.0218704	0.0473358	ENSMUSG00000021115	790	839.173	744.475	629.01	510	718	330.999	449.18	374.866	701.001	735.259	766.815	556.874	522.25	607.41	453	739.76	513.001
ENSMUSG00000021177	Tdp1	319.646	-0.556766	0.238435	-2.33509	0.0195387	0.0429046	ENSMUSG00000021177	281.001	395.084	363.999	340.008	299	320.999	231.265	279.001	279	243	351.424	378.998	354.501	321.179	315.94	272	340.003	325.1
ENSMUSG00000021182	Ccdc88c	2452.16	0.94351	0.238911	3.94921	7.84105e-05	0.000295406	ENSMUSG00000021182	970.718	2283.93	1586.69	3359.92	2099	1301	2687.22	2632.97	3057.51	1281.67	1978.36	2122.01	3351.89	2877.85	3502	2645.43	3252.44	3896.89
ENSMUSG00000021186	Fbln5	585.051	-0.401123	0.148971	-2.69262	0.00708936	0.0176262	ENSMUSG00000021186	424.346	637.999	545.988	761.998	666	428.003	360.629	335.001	355	544.999	548	653.628	807.623	831.289	689.564	627	743	696.756
ENSMUSG00000021188	Trip11	1814.26	0.928576	0.238814	3.88828	0.000100958	0.00037305	ENSMUSG00000021188	986.896	1594.03	1372.11	2268.01	1949	784	1807.15	2145.63	2172.03	1387.66	1538.16	1619.23	2224.91	2116.31	2223.75	1934.12	2170.25	2263.26
ENSMUSG00000021200	Asb2	1193.92	0.566135	0.223961	2.52783	0.0114769	0.0269903	ENSMUSG00000021200	696.25	1403.27	1016.07	1578.34	1343	1000.85	1401.54	1235.88	1530.81	352	797.572	932.991	1476.29	1453.26	1401	1353.11	1243.82	1416.41
ENSMUSG00000021213	Akr1c13	659.906	-1.08724	0.321888	-3.37771	0.000730917	0.00227842	ENSMUSG00000021213	1132.88	767.182	632.026	717.063	583.655	1201.89	277.045	343.624	409.99	685.363	791	658.623	714.895	490.576	787.25	364.364	669.772	730.239
ENSMUSG00000021234	Fam161b	113.891	-0.908042	0.285389	-3.18177	0.00146379	0.00427131	ENSMUSG00000021234	121.999	215.016	153	107	96.001	57	77.859	88	73.001	154	153	189	72.939	91.003	94.001	82	104.26	119
ENSMUSG00000021240	Abcd4	692.224	-0.448669	0.132411	-3.38847	0.000702848	0.00219929	ENSMUSG00000021240	698.474	951.402	783.652	741.508	606.044	727.28	508.036	511.143	618.409	596.163	732.318	830.929	654.284	698.531	737.425	599.675	713.898	815.519
ENSMUSG00000021262	Evl	820.276	-0.720807	0.274073	-2.62998	0.00853904	0.020808	ENSMUSG00000021262	512	1186	1173.76	842.001	776.999	911.098	661.404	713.17	731.987	447.447	746.997	1322.05	726.34	893.731	851.598	592	753	881.149
ENSMUSG00000021266	Wars	1400.89	0.551101	0.196609	2.80302	0.00506263	0.0130464	ENSMUSG00000021266	720.997	1453.89	1490.87	1603.13	1328.08	1394	1396.43	1402.36	1510.46	841.739	1253.22	1701.08	1532.05	1428.43	1522.97	1299.09	1790.34	1671.5
ENSMUSG00000021364	Elovl2	8.84292	1.34296	0.567559	2.3662	0.0179718	0.0398491	ENSMUSG00000021364	3	11	12	5	5	2	19	17	19	7	13	11	5	6	7	5	5	5
ENSMUSG00000021365	Nedd9	2051.76	1.03891	0.252581	4.11318	3.90246e-05	0.000156065	ENSMUSG00000021365	1565.56	1071.96	1175.39	2478.83	1653.87	1191	2422.96	1966.86	2519.42	2097.91	2306.87	1414.39	1992.82	2435.23	2350.17	2207.56	2830.15	3237.19
ENSMUSG00000021371	Mcur1	886.868	-0.525426	0.142802	-3.67941	0.000233776	0.000807133	ENSMUSG00000021371	756.024	1322.41	1002.03	808.001	903.999	776.697	533.213	590.004	704.998	991.702	1276.35	1108	827.363	1053.24	906	743.002	853.393	980.339
ENSMUSG00000021392	Nol8	851.089	0.41253	0.143686	2.87104	0.00409125	0.010803	ENSMUSG00000021392	845.999	793.226	778.148	829.098	787	563	831.858	891.121	1082.48	850.128	823.141	867.432	950.18	806.995	911.707	762.047	997.489	931.237
ENSMUSG00000021483	Cdk20	228.504	-0.623911	0.182126	-3.42571	0.000613196	0.00194157	ENSMUSG00000021483	268.001	367.83	295.128	211	186	207	161.938	138	203	218.001	254.999	262	235.37	186.001	205	198.999	297.646	259.542
ENSMUSG00000021488	Nsd1	4425.8	0.553108	0.206365	2.68024	0.00735693	0.0182266	ENSMUSG00000021488	2856.05	4647.81	3926.84	5316.27	4520.19	2488.41	3738.95	4578.44	4474.51	3811.06	4124.47	4536.57	5252.07	5315.23	5077.47	4411.92	4820.48	5674.16
ENSMUSG00000021629	Slc30a5	1790.65	0.471238	0.100266	4.69989	2.60302e-06	1.26927e-05	ENSMUSG00000021629	1347.02	1721.77	1657.27	1890.58	1740.81	1552.86	1902.86	2009.98	2250.19	1370.97	1550.02	1739.9	1824.77	1823.93	1815.66	1638.1	2201.7	2242.31
ENSMUSG00000021635	Rad17	636.367	0.383771	0.152355	2.51892	0.0117715	0.0276039	ENSMUSG00000021635	604.482	582.908	593	712.401	636.001	449.984	570.528	624.001	693.44	653.143	615.35	658.846	711.646	681	649.189	559.48	712.986	729.265
ENSMUSG00000021665	Hexb	1490.27	0.537707	0.177032	3.03734	0.00238678	0.00666347	ENSMUSG00000021665	1490.29	1320.37	1344.64	1560.97	1352	1359.76	1971.09	1522.12	1603.94	1308.1	1058	1568.35	1316.08	1633.01	1382.72	1409.33	1590.09	1863.61
ENSMUSG00000021728	Emb	4241.27	1.10482	0.324729	3.40227	0.000668274	0.00209876	ENSMUSG00000021728	5200.43	2289.66	2758.75	4407.36	3657.59	2763.64	6446.64	5685.87	7107.94	3584.02	5602.69	2707.39	3495	4008.34	4276.96	2602.88	3858.79	4662.8
ENSMUSG00000021733	Slc4a7	1203.79	0.740883	0.30317	2.44378	0.0145341	0.0331947	ENSMUSG00000021733	665.23	1175.5	965.598	1456.62	1124	361.113	1271.22	1230.77	1332.11	1277.52	1207.05	1162.2	1260.94	1442.85	1423.21	1191	1591.57	1597.53
ENSMUSG00000021747	4930452B06Rik	29.7479	-1.19851	0.426067	-2.81296	0.00490878	0.0126956	ENSMUSG00000021747	39	40	47	27	26	23	6	28	12	43.972	33	67	26	30	26	26	24	22
ENSMUSG00000021765	Fst	40.1535	1.74941	0.502134	3.48395	0.000494072	0.00159798	ENSMUSG00000021765	21	37	18	44	51	27	64	45	87	15	11	43	24	47	40	32	35.999	44
ENSMUSG00000021796	Bmpr1a	3967.68	0.544586	0.206699	2.63468	0.00842157	0.0205616	ENSMUSG00000021796	3015.57	3398.7	3100.04	4993.02	4393.96	2028.85	3361.87	3845.39	3844.64	3797.55	3462.86	3703.95	4667.95	4971.32	4660.88	3981.94	4953.19	5311.12
ENSMUSG00000021810	Ecd	1121.27	0.418161	0.122987	3.40005	0.000673728	0.00211448	ENSMUSG00000021810	1070	1074	898.42	1323.24	1029.01	1077	1091.98	1093.08	1289.61	880.032	989.098	1083.19	1208.99	1141.95	1242.02	1021.7	1369.89	1283.39
ENSMUSG00000021811	Dnajc9	852.429	-0.616851	0.260336	-2.36945	0.0178148	0.0395334	ENSMUSG00000021811	1013.02	961.243	1119.28	792.28	625.155	952.976	414.112	831.686	534.997	832.172	1054.02	1100	805.114	673.229	764.516	819.899	1261.96	844.222
ENSMUSG00000021835	Bmp4	534.277	-1.07214	0.280267	-3.82541	0.000130556	0.000474328	ENSMUSG00000021835	643.872	853.527	903.997	548	433	333.001	318.688	288.001	427	448	634.817	1039.22	479.258	518	486.778	393	432.178	593.969
ENSMUSG00000021843	Ktn1	3745.3	-0.3697	0.159277	-2.32112	0.0202805	0.0442609	ENSMUSG00000021843	4005.23	4340.74	3856.99	4396.91	3556.37	2502.16	2458.82	2901.38	2934.44	4603.6	4454.81	4343.93	3967.91	3843.73	4088.14	3294.32	3829.67	4410.72
ENSMUSG00000021850	ccdc198	42.2762	2.02159	0.619315	3.26424	0.00109759	0.00329766	ENSMUSG00000021850	66	15	23	19	18.999	23	160	77	91.712	16	31	14.004	6.13	14	22	21.999	30.999	27.999
ENSMUSG00000021879	Dnah12	20.5762	-1.36225	0.587172	-2.32001	0.0203401	0.0443749	ENSMUSG00000021879	12	20	18	38	31	16	4	7	5.001	15	29	13	29.001	37	29	29	28	14
ENSMUSG00000021884	Hacl1	243.09	-1.55819	0.354981	-4.3895	1.13614e-05	4.97631e-05	ENSMUSG00000021884	406.312	358.45	298.128	227.074	251.361	172.346	117.686	112.844	143.145	316.249	310.107	323.652	192.856	295.046	203.598	153.053	182.145	175.111
ENSMUSG00000021952	Xpo4	1014.64	0.597052	0.200123	2.98343	0.00285036	0.00781994	ENSMUSG00000021952	722	974.002	861.027	1153.04	1003.07	431.308	1060.3	1231.01	1135.1	1218.27	967.001	1011.99	1171.97	1118.7	1067	927.062	1223.61	1123.7
ENSMUSG00000021963	Sap18	671.861	-0.666688	0.226024	-2.94963	0.00318152	0.00863053	ENSMUSG00000021963	1033.72	939.616	922.623	586.144	524.331	674.058	455.248	486.265	561.125	765.565	887.012	957.049	504.848	547.76	548.64	458.683	582.301	646.196
ENSMUSG00000021990	Spata13	1117.06	0.585305	0.252533	2.31774	0.0204634	0.0446079	ENSMUSG00000021990	677.486	1221.74	911.841	1196.36	830	723.995	1043.97	1117	1275.56	1034.33	2014.74	1086.06	1213.09	983.154	1110.01	1023	1218.89	1379.4
ENSMUSG00000022000	Zc3h13	1455.53	-0.443455	0.152704	-2.90401	0.00368414	0.00981326	ENSMUSG00000022000	947	1819.3	1542.8	1641.08	1487	760	1314.35	1449.26	1455.02	1157.53	1616.81	1958.42	1481.3	1534.26	1586.98	1370	1572.71	1719.72
ENSMUSG00000022003	Slc25a30	655.908	0.528787	0.194394	2.72018	0.00652462	0.016395	ENSMUSG00000022003	399.904	654.016	612.388	781.014	719	430.52	610.221	545.458	749.347	461.917	562.075	782.501	658.041	824.055	815.007	624	744.363	916.707
ENSMUSG00000022040	Ephx2	213.434	-0.853867	0.210672	-4.05307	5.05498e-05	0.000198086	ENSMUSG00000022040	268.134	416.973	195.988	196	199	214	122	153	141	243	226.085	274	160	169	176	219	252	261.197
ENSMUSG00000022100	Xpo7	1792.38	0.480591	0.201891	2.38045	0.0172916	0.0385128	ENSMUSG00000022100	1142.22	2099.06	1842.79	1981.69	1744.13	1078.4	1459.79	1736.73	1850.93	1442.42	1978.15	2053.12	1903.37	1989.95	1893.93	1747.54	2084.03	2211.34
ENSMUSG00000022120	Rnf219	362.655	0.452825	0.16081	2.81591	0.00486398	0.0125931	ENSMUSG00000022120	310	298	300.416	398	341.14	300	319	341.624	395.047	399.624	314.576	401	397.002	419	380	339.999	455.685	404.26
ENSMUSG00000022151	Ttc33	627.802	-0.483451	0.2056	-2.35142	0.0187021	0.0412838	ENSMUSG00000022151	872	646.246	624.475	630.999	549.999	609.999	409.698	425.996	545	706.001	682.559	720.442	592.147	579.022	710.083	531.008	705.04	787.887
ENSMUSG00000022178	Ajuba	1006.07	-0.407872	0.159002	-2.5652	0.0103116	0.0245561	ENSMUSG00000022178	917.788	1377.62	1112.76	1005.59	1065.01	884	685.788	724.467	929.832	867.003	1588.8	1357.1	1003.32	897.783	854.033	877.005	1103.02	994.265
ENSMUSG00000022195	6030458C11Rik	1087.03	0.623786	0.140097	4.45253	8.48643e-06	3.79735e-05	ENSMUSG00000022195	809.045	1035.86	921.031	1125.66	1062.01	745.578	1095.02	1138.09	1253.61	883.427	1055.14	1039.93	1133.32	1105.7	1105.81	1022.81	1570.4	1449.26
ENSMUSG00000022217	Emc9	124.887	-1.54478	0.324742	-4.75694	1.96547e-06	9.76247e-06	ENSMUSG00000022217	202.19	245	170.056	91	96	151.056	65	59	64	159.999	196.999	193	87.007	89.094	94.021	75.999	112	91
ENSMUSG00000022297	Fzd6	2148.34	-0.483518	0.178202	-2.71331	0.00666149	0.01669	ENSMUSG00000022297	2474.44	2600.61	2497.1	2271.19	1675.48	1441.15	1331.22	1378.99	1904.51	3173.24	3612.3	2564.87	1956.51	1966.14	2084.59	1670.78	2230.03	2186.47
ENSMUSG00000022309	Angpt1	218.63	-1.38696	0.423374	-3.27598	0.00105297	0.00317576	ENSMUSG00000022309	227	206	225	342.273	228	58	73	78	60.055	441	265.648	325.002	259.12	198	345.001	144	230.56	321
ENSMUSG00000022359	Wdyhv1	449.498	-0.494735	0.160114	-3.08989	0.00200228	0.00567147	ENSMUSG00000022359	547.868	549.065	495.091	390	394	564.999	311.024	315.992	384.753	463.01	549.719	553.582	397	406.002	405.143	384	476.021	536.082
ENSMUSG00000022375	Lrrc6	3.39672	-5.03104	1.67542	-3.00285	0.00267463	0.00737429	ENSMUSG00000022375	12	1	7	7	0	3	0	0	0	7	4	3	2	6	7	1	1	0
ENSMUSG00000022401	Xpnpep3	782.295	0.504921	0.189573	2.66347	0.00773404	0.0190532	ENSMUSG00000022401	684	849.04	694.169	806	677	420.01	758.172	805	886.55	867.045	957.248	898.198	785.598	693.763	770	725	862.345	850.069
ENSMUSG00000022403	St13	5446.19	0.576764	0.165965	3.47522	0.000510435	0.00164723	ENSMUSG00000022403	4648.81	6640.27	6586.51	5488.34	4296.06	3704.66	5373.53	5325.61	5503.03	5606.09	7324.97	7203.07	4960.05	3913.18	4757.83	4592.26	6483.06	6087.73
ENSMUSG00000022428	Cby1	348.079	-0.491931	0.161417	-3.04757	0.00230697	0.00645979	ENSMUSG00000022428	398	432.998	442.512	356.166	314	383.999	230	236	355	328	360	462	324.97	325	334	277	349	382.067
ENSMUSG00000022476	Polr3h	370.577	-0.57196	0.223676	-2.5571	0.010555	0.0250661	ENSMUSG00000022476	454.003	567	485.007	338	313.001	402	291.756	244	354.001	383.967	505.005	490	297.99	297.324	301.372	247	364.08	327.615
ENSMUSG00000022484	Hoxc10	22.5205	-1.52538	0.58711	-2.59812	0.00937369	0.0226052	ENSMUSG00000022484	21	52.201	42	37	17	6	22.002	6	5	21	28	31.001	20	22	20	19.549	21	26
ENSMUSG00000022516	Nudt16l1	1022.71	-0.71059	0.212785	-3.33947	0.000839382	0.00258448	ENSMUSG00000022516	1598.8	1396.06	1243.42	923.392	832	1212	699.206	740.387	849.317	1138.99	1101.17	1314.72	881.413	875.183	911.981	700.053	907.915	1023.83
ENSMUSG00000022555	Dgat1	745.848	-0.95	0.273996	-3.4672	0.000525901	0.00169269	ENSMUSG00000022555	791.007	1336.24	987.738	606.324	563	1006	542.993	445.319	660.001	573.999	846.611	986.987	553.606	609.063	584	548.21	723.003	785.287
ENSMUSG00000022558	Mroh1	1598.82	-1.10394	0.393063	-2.80856	0.00497643	0.0128524	ENSMUSG00000022558	1350.17	2062.73	1651.9	1458.03	1089	981	1308.13	1151	1406.58	1284.19	1797.24	1870.67	1468.38	1362.37	1346	1249.56	1769.25	1973.37
ENSMUSG00000022574	Naprt	499.745	-0.725495	0.245446	-2.95583	0.00311831	0.00847924	ENSMUSG00000022574	543.077	621.346	490.959	506.085	398.677	665	351.606	368.72	407	378.967	484.885	563.692	470.096	486.215	422.937	504.545	594.014	625.677
ENSMUSG00000022595	Lypd2	79.1092	-4.00452	1.22547	-3.26774	0.00108412	0.00326134	ENSMUSG00000022595	442.804	198.97	97.378	3	34	89	3.028	7	30	122.998	114.123	176	2	28	2	40	18	4
ENSMUSG00000022604	Cep97	310.111	-0.667406	0.276846	-2.41075	0.0159199	0.035826	ENSMUSG00000022604	391	643	475.114	261	248	115	187.999	207.001	178	527.096	575.037	623.124	243.985	262.999	255	221	274.216	300.083
ENSMUSG00000022634	Yaf2	430.529	0.444058	0.118547	3.74584	0.000179794	0.000635224	ENSMUSG00000022634	333.006	434.151	454.7	432.339	372	318.058	463.911	428	486.019	412	419	484.009	479.704	446	459	326.513	479	541.947
ENSMUSG00000022661	Cd200	1623.46	-0.636899	0.199601	-3.19086	0.00141849	0.00415584	ENSMUSG00000022661	2146.86	2872.55	2638.89	1357.21	1271	1019.14	1127.32	1066.46	1241.9	2211.9	2266.25	3032.25	1047.08	1289.86	1312	1174.31	1514.11	1620.53
ENSMUSG00000022696	Sidt1	76.8576	-1.699	0.590061	-2.87936	0.00398479	0.0105426	ENSMUSG00000022696	59	103	169.001	38	58	52	13.997	36	58	73	128.001	262.981	28	65	31	60	60.001	33
ENSMUSG00000022742	Cpox	732.925	0.495394	0.1907	2.59776	0.00938338	0.0226228	ENSMUSG00000022742	388.415	696.192	652.555	878.919	738.179	482.239	728.463	790.75	816.955	641.313	845.192	697.856	793.982	788.702	686.531	773.179	960.401	909.659
ENSMUSG00000022787	Wdr53	269.412	-0.668833	0.228966	-2.9211	0.00348793	0.00935008	ENSMUSG00000022787	395.424	375.001	327	236.157	193.001	335.001	171.005	201.999	230	259.952	330	356	230	208	231	205	312.088	273.089
ENSMUSG00000022789	Dnm1l	2663.2	0.368345	0.146327	2.51727	0.0118268	0.0277165	ENSMUSG00000022789	2109.01	2542.62	2459.37	3290.11	2556	1364.32	2487.82	2709.3	2915.81	2590.37	2588.14	2884.57	2940.15	2891.54	2963.83	2600.01	3185.71	3292.11
ENSMUSG00000022791	Tnk2	1537.95	-1.00245	0.227132	-4.4135	1.01711e-05	4.49044e-05	ENSMUSG00000022791	1260.1	2579.06	1997.31	1530.13	1241	1569	954.391	1178.02	1294.36	1212.45	1964.54	2294.59	1581.22	1427	1388.87	1086	1438.1	1440.51
ENSMUSG00000022800	Fyttd1	2268.59	0.582325	0.235139	2.47651	0.0132673	0.0306767	ENSMUSG00000022800	1843.22	2326.42	1936.15	2592.72	2272	1433	2029.95	2216.01	2304.39	2351	2316.43	2295.02	2422.84	2372.44	2339.27	2092.24	2327.37	2765.62
ENSMUSG00000022803	Popdc2	320.778	0.691691	0.21833	3.1681	0.0015344	0.00446355	ENSMUSG00000022803	232	367	245.588	361	376	267	417.161	375	407.998	127	181.082	249	353.127	503	328	313.999	304.999	362.391
ENSMUSG00000022805	Maats1	93.4984	-1.10529	0.313077	-3.53043	0.000414889	0.00136031	ENSMUSG00000022805	146.133	160.629	122.917	71.177	55.525	130.892	45.105	56.007	71.096	121.066	108.647	129.522	85.536	79.742	88.333	64.535	68.945	85.243
ENSMUSG00000022812	Gsk3b	2234.02	0.858382	0.284743	3.01459	0.00257327	0.0071282	ENSMUSG00000022812	972.232	2348.29	1980.94	2781.7	2185	901.086	2011.41	2131	2353.04	1896.05	2425.39	2350.66	2664.92	2581.09	2565.96	2141.15	2708.76	2885.26
ENSMUSG00000022838	Eaf2	129.004	-1.66756	0.479589	-3.47705	0.000506965	0.00163737	ENSMUSG00000022838	336.946	171.784	163.109	86.335	77.233	267.957	55.244	52.067	72.877	146.889	152.789	147.42	77.964	87.982	103.462	101.901	94.026	102.956
ENSMUSG00000022864	D16Ertd472e	340.965	0.643529	0.221764	2.90186	0.00370952	0.00987112	ENSMUSG00000022864	293	384.963	354.526	281.422	336	227	334.001	348	328.999	414.993	311.184	430	315.856	349.003	333	317.013	315	384.035
ENSMUSG00000022949	Clic6	52.3506	-1.4201	0.468983	-3.02804	0.00246145	0.00684962	ENSMUSG00000022949	36	60	82.66	35	33	47	14	19	25	63	44	151	38.008	79	38	68	71	64
ENSMUSG00000022982	Sod1	4037.69	-1.04747	0.273751	-3.82637	0.000130048	0.000472757	ENSMUSG00000022982	8431.32	5672.73	5365.87	3213.5	3021.01	5352.82	2735.36	2532.69	2960.31	4772.84	4616.49	5451.7	2982.62	2966.79	3350.23	2590.74	3261.81	3315.55
ENSMUSG00000023036	Pcdhgc4	923.026	-1.12335	0.397014	-2.82949	0.0046622	0.0121558	ENSMUSG00000023036	869.242	1885.61	1589.56	700.608	721.34	1916.83	562.712	410.083	814.012	574.538	866.248	1418	578.654	657.497	588.284	690.033	909.482	804.604
ENSMUSG00000023044	Csad	969.088	-0.46599	0.166901	-2.79201	0.00523811	0.0134509	ENSMUSG00000023044	877.667	1454.18	1179.24	966.019	814.002	785.001	748.792	743.879	799	792.042	1114.27	1365.35	950.143	1042.55	901.002	866.529	1030.38	1169.86
ENSMUSG00000023046	Igfbp6	5081.72	-0.726191	0.237164	-3.06197	0.00219883	0.00618914	ENSMUSG00000023046	6973.04	7086.68	7440.77	4743.09	4628.91	6437.09	4348.47	3640.76	3693.5	4482.75	4260.56	7687.86	4673.27	4653.82	4403.64	3341.66	3419.89	5330.61
ENSMUSG00000023050	Map3k12	707.25	-0.482465	0.21072	-2.2896	0.0220443	0.0476355	ENSMUSG00000023050	630.941	1154.23	915.195	739.321	655.6	422.123	599.571	499.624	601.532	650.249	789.627	1142.83	707.208	722.321	586.077	559.839	654.294	866.29
ENSMUSG00000023104	Rfc2	1239.1	-0.654108	0.239629	-2.72967	0.0063398	0.015971	ENSMUSG00000023104	1711.08	1587.54	1436.98	1100.57	978.832	1613.93	832.533	1090.06	1079.91	1086.38	1192.98	1517	1033.68	960.692	1073.59	1060.09	1486.33	1226.91
ENSMUSG00000023118	Sympk	3088.99	-0.660803	0.200886	-3.28945	0.00100385	0.00304122	ENSMUSG00000023118	1936.34	4027.2	3461.02	3512.99	2825.98	2169.31	2736.86	2789.03	2844.7	1952.09	3324.21	3999.3	3341.32	3117.34	3238.1	2767.74	3589.43	3859.33
ENSMUSG00000023186	Vwa5a	2407.78	0.520312	0.204592	2.54317	0.0109853	0.0259573	ENSMUSG00000023186	1820.3	1987.54	1685.74	2840.73	2717	1311.23	2035.97	2282.15	2295.24	2291.09	1965.27	2055.13	2708.65	3297.16	2955.6	2575.44	2864.32	3756.55
ENSMUSG00000023247	Guca2a	2.35067	4.34461	1.52177	2.85496	0.00430417	0.0113114	ENSMUSG00000023247	0	0	1	2	2	5	6	6	7	0	1	0	2	4	1	1	1	1
ENSMUSG00000023707	Ogfod2	496.605	-0.68837	0.259222	-2.65552	0.00791857	0.0194468	ENSMUSG00000023707	709	791.506	697.001	408.838	422	681.999	352.312	285	413	480	622.983	696.678	387.999	397.923	361.999	338	456.087	514.896
ENSMUSG00000023781	Hes7	4.84428	-3.01532	1.12323	-2.6845	0.00726377	0.0180123	ENSMUSG00000023781	5	12	11	4	5	4	1	0	2	8	7	15	4	0	4	1	5	2
ENSMUSG00000023827	Agpat4	586.394	-0.915524	0.232278	-3.94149	8.09759e-05	0.00030422	ENSMUSG00000023827	750	810	724.745	551.007	610.999	834.161	368.864	334.001	480.671	523.038	757.148	600.172	502	677.37	561	501.608	441.043	457.006
ENSMUSG00000023908	Pkmyt1	388.399	-0.833143	0.275874	-3.02002	0.00252761	0.00701709	ENSMUSG00000023908	413.184	667.129	513.331	398.837	346	479	181.999	364.069	256.067	265.999	441.67	492.194	399.282	291.008	353.045	310.001	506	343.035
ENSMUSG00000023994	Nfya	2293.5	0.856892	0.261272	3.27969	0.00103922	0.00313879	ENSMUSG00000023994	986.097	2260.3	1948.94	2607.13	2411	1494.02	2195.85	2582.17	2476.02	1396	1873.78	2224.91	3132.6	2138.27	2725.37	2367.86	3180	3037.1
ENSMUSG00000024002	Brd4	2297.96	0.70071	0.302139	2.31916	0.0203863	0.0444552	ENSMUSG00000024002	1030.21	2484.52	2134.29	2790.18	2339.02	1484.39	2154.78	2324.63	2399.94	1357.66	2423.23	2508.27	2770.27	2609.42	2690.34	2103.97	2519.46	2973.55
ENSMUSG00000024063	Lbh	1330.88	-0.919211	0.230109	-3.99468	6.47818e-05	0.000248429	ENSMUSG00000024063	1214.53	2137.05	1870.86	1044.47	1220	1199.07	702.994	841.002	838.207	1095.6	1563.67	2366.61	1063.53	1940.4	1280.27	1115.93	1364.3	1552.16
ENSMUSG00000024076	Vit	148.286	0.735459	0.303022	2.42709	0.0152207	0.034508	ENSMUSG00000024076	163	113	99	195	131	154.216	185	127	240.031	96	82	148	132.246	204	143	115.902	138.073	187.986
ENSMUSG00000024082	Ndufaf7	563.425	-0.553743	0.183451	-3.01848	0.0025405	0.00704881	ENSMUSG00000024082	715.078	683.919	615.081	525.082	575.35	623.179	454.867	456.288	461.675	498.595	545.224	659.97	539.981	580.362	555.311	464.966	555.453	558.861
ENSMUSG00000024085	Man2a1	1444.36	0.70536	0.226442	3.11497	0.00183966	0.00525345	ENSMUSG00000024085	689.081	1478.35	1156.11	1780.4	1533	684.182	1332.16	1542.43	1583.66	1016.47	1241.59	1376.33	1766.39	1641.35	1606.97	1606.64	2144.26	2038.16
ENSMUSG00000024120	Lrpprc	1520.5	0.358382	0.111231	3.22198	0.0012731	0.00377326	ENSMUSG00000024120	1415.9	1529.53	1459.65	1737.88	1324	1511	1531.96	1508.87	1806.02	1411.72	1366.35	1613.63	1547.37	1491.38	1608.78	1251.1	1595.81	1602.62
ENSMUSG00000024122	Pdpk1	1515.02	0.801951	0.276	2.90562	0.00366524	0.00977122	ENSMUSG00000024122	734	1511.31	1237.5	2040.29	1749	652.348	1531.36	1570	1769.79	1332.75	1640.26	1441	1851.49	1823.27	1750	1277	1646.49	1741.93
ENSMUSG00000024124	Prss30	8.58413	-1.84554	0.765991	-2.40935	0.0159809	0.035929	ENSMUSG00000024124	17	7	11.999	6	12	7	6	2	2	7	5	13	4	4	9	10	16	13
ENSMUSG00000024140	Epas1	3228.19	1.08192	0.425948	2.54004	0.0110841	0.0261672	ENSMUSG00000024140	503	3792.46	2168.77	4110.45	3163	2301	3522.87	3611.55	3752.26	761.29	2393.8	2610.4	3848.68	3877.03	3885.89	3920.18	5041.67	5519.24
ENSMUSG00000024151	Msh2	1054.93	-0.505534	0.153495	-3.2935	0.000989492	0.00300545	ENSMUSG00000024151	1136.89	1310.12	1346.57	1110.2	924.848	959	588.561	862	747.167	1052.66	1379.76	1466.04	948.293	945.208	938.184	991.386	1341.22	1153.05
ENSMUSG00000024173	Tpsab1	10.8763	-1.83897	0.716243	-2.56753	0.0102427	0.0244106	ENSMUSG00000024173	13	45	29	16	5	7	8	5	8	12	3	17	2	2	4	5	5	14.815
ENSMUSG00000024180	Tmem8	172.165	-0.456614	0.178939	-2.55179	0.0107172	0.0254128	ENSMUSG00000024180	186	207	169.227	187	165.001	142.999	118.043	90	124	151.068	156	213.999	185.999	193.999	197	162.001	256.458	231.074
ENSMUSG00000024353	Mzb1	17.9121	-2.83863	1.21861	-2.3294	0.019838	0.0434505	ENSMUSG00000024353	19.091	52	37	25	0	0	7	4	3	37	49.03	39.101	6	3.031	15.719	0	3.599	35
ENSMUSG00000024379	Tslp	15.9727	-2.05912	0.535702	-3.84377	0.000121159	0.000442574	ENSMUSG00000024379	26	34.017	23	7	18	11	5	8	3	19	22	24	10	17	16	16	16	21
ENSMUSG00000024440	Pcdh12	180.243	0.730251	0.260192	2.80659	0.00500694	0.0129259	ENSMUSG00000024440	69	156.146	165.131	171.014	167	120	234.003	210.437	201.001	140	179.001	238.999	151.362	220.021	171	181	268.235	243.28
ENSMUSG00000024446	Rpp21	364.122	-0.938443	0.271348	-3.45844	0.000543313	0.0017423	ENSMUSG00000024446	611.177	486	434	301.587	297	506	218.023	238.999	327.001	330	379	473.001	321.982	296	329.457	250.001	336.001	373.53
ENSMUSG00000024486	Hbegf	361.034	-0.505233	0.221003	-2.28609	0.0222488	0.0480058	ENSMUSG00000024486	387	415.676	313.772	397	363	391	193.128	232	248.017	390	570.077	384	418.999	296.073	342.001	383	433.073	368.888
ENSMUSG00000024491	Rbm27	1161.7	0.444042	0.170925	2.59789	0.00937997	0.0226175	ENSMUSG00000024491	740	1119.08	1099.7	1506.03	1178.23	652	1023.69	1225	1288.8	1075.04	1183.03	1230.99	1426.04	1189.01	1346	1049	1363.91	1395.91
ENSMUSG00000024498	Tcerg1	2281.11	0.342706	0.136074	2.51852	0.0117849	0.027625	ENSMUSG00000024498	1522.97	2176.12	2048.63	2845.36	2148.28	1919.65	2228.89	2343.25	2630.3	2035.66	1926.69	2314.69	2728.5	2544.33	2690.63	2004.06	2710.12	2467.16
ENSMUSG00000024525	Impa2	521.541	1.36907	0.295646	4.63078	3.64292e-06	1.72982e-05	ENSMUSG00000024525	354	502.003	538.261	510.815	433	435.546	455.51	550.996	523	338	444.971	547	554.034	468.028	471	430	587.401	575.369
ENSMUSG00000024535	Snx24	356.527	-0.719138	0.165157	-4.35427	1.33509e-05	5.80191e-05	ENSMUSG00000024535	446	442.728	411.221	391.997	413	293.001	203.999	226	260.001	431.046	345.992	424.987	380.365	385	391.006	308	321	374.825
ENSMUSG00000024537	Psmg2	669.066	-0.742993	0.232873	-3.19055	0.00142004	0.00415911	ENSMUSG00000024537	1255.25	830	857.025	574	544	849.731	497	502	571.209	743	721.576	842.761	528.097	619.169	528.001	467.186	586.233	503.714
ENSMUSG00000024608	Rps14	24998.2	-1.01388	0.318835	-3.17995	0.00147301	0.0042949	ENSMUSG00000024608	54809.3	30526.2	31525.3	18468.9	16565.1	36508.3	17015.5	14895.5	20446.7	31308.8	28552.9	30416.1	17949.2	18502.3	18616.6	16645.9	20486.1	23397.2
ENSMUSG00000024613	Tcof1	1473.12	0.660588	0.283372	2.33117	0.0197445	0.0432657	ENSMUSG00000024613	485.371	1629.05	1344.25	1908	1477	1240.49	1376.94	1607.04	1555.83	699.176	1372.71	1657.17	1787.19	1588.26	1803.1	1465.02	2065.7	1740.94
ENSMUSG00000024622	Hmgxb3	928.354	0.386062	0.142218	2.71459	0.00663578	0.0166389	ENSMUSG00000024622	553.44	1031.98	866.983	1153	975	636.002	937.332	901.145	1050.15	665.997	848.004	965.996	1139.35	1051.91	1093.56	821.325	1026.45	1180.19
ENSMUSG00000024639	Gnaq	2052.28	0.407707	0.179453	2.27194	0.0230901	0.0495557	ENSMUSG00000024639	1193	2353.28	1931.8	2597.48	2170	1119.89	2045.16	1868	2023.54	1513.65	2198.42	2228.51	2333.47	2464.68	2336.49	1975.14	2395.72	2484.46
ENSMUSG00000024654	Asrgl1	663.483	0.449643	0.190152	2.36465	0.0180473	0.0399929	ENSMUSG00000024654	646.24	686.479	649.572	647.046	604	643	653.505	585	861.007	584.997	631.421	735.328	631.233	711.131	670.858	531	653.007	712.935
ENSMUSG00000024666	Tmem138	247.473	-0.5683	0.188069	-3.02176	0.00251307	0.00698092	ENSMUSG00000024666	311	334.024	301	231.999	218.146	316	166.999	191	234.028	243	253.649	322.032	229	198.007	225	184.001	251.064	251.001
ENSMUSG00000024667	Tmem216	240.613	-0.501236	0.189879	-2.63977	0.00829634	0.0202873	ENSMUSG00000024667	334.001	351.401	275.959	236	184.001	285.765	184.999	195.79	219.999	225.022	271.001	314.001	192.001	196.999	206.001	217	209	245.997
ENSMUSG00000024764	Naa40	1114.4	0.387563	0.158164	2.45039	0.0142702	0.0326593	ENSMUSG00000024764	863.534	1055.34	1032.72	1119.65	1005	886.004	1031.17	1210.01	1156.17	942	994.498	1135.98	1445.04	968.778	1195	1152	1646.77	1274.2
ENSMUSG00000024792	Zfpl1	759.89	-0.353117	0.143908	-2.45377	0.0141368	0.0323932	ENSMUSG00000024792	829.866	1063.59	913.139	715.852	570.376	796.991	570.675	594	749.949	667.996	943.393	961.089	723.04	756.681	703.205	557.014	797.356	883.156
ENSMUSG00000024797	Vps51	1221.49	-0.512928	0.199316	-2.57344	0.0100692	0.0240518	ENSMUSG00000024797	1249.39	1795.32	1579.39	1148	1030.92	1076.89	1016.13	851.13	1028.95	1175.88	1458.14	1648.73	1085.82	1147.6	1111.85	990.866	1173.03	1398.81
ENSMUSG00000024807	Syvn1	2096.14	0.90642	0.177228	5.11443	3.14681e-07	1.78401e-06	ENSMUSG00000024807	1149	2087.19	1807.13	1878	1812.31	1806.48	2650.6	2494.66	3179.57	1084.74	1673.25	1987	2032.58	1768.85	2021.49	2199.18	2984.55	3138.51
ENSMUSG00000024889	Rce1	637.694	-0.467699	0.194138	-2.4091	0.0159918	0.0359449	ENSMUSG00000024889	820	831.001	776.074	634.235	528.999	823.001	534.963	473.204	553.017	532.228	765.768	772.974	591.783	527.001	559.001	482.001	682.995	596.102
ENSMUSG00000024925	Rnaseh2c	546.401	-0.862226	0.302898	-2.84659	0.00441905	0.0115762	ENSMUSG00000024925	639	721.8	614.124	567.309	518.999	902.175	393.284	394.001	404.782	360.3	556.787	634	496.579	445.674	505	356	514.005	538.748
ENSMUSG00000024939	Fam89b	632.037	-0.849192	0.223086	-3.80656	0.000140912	0.000508425	ENSMUSG00000024939	712.634	984.649	968.306	534.025	572.684	831.726	455.905	400.975	443.978	564.439	696.384	939.629	590.922	555.069	559.248	402.53	566.845	643.22
ENSMUSG00000024966	Stip1	3341.36	0.761085	0.308364	2.46814	0.0135818	0.0313269	ENSMUSG00000024966	1256.53	3361.82	3634.55	3434.27	3211.21	3729.64	3878.2	3989.7	4005.66	1325.05	2842.01	4336.94	3380.98	3044.02	3118.8	3473.95	4192.7	4056.99
ENSMUSG00000024982	Zdhhc6	1277.87	0.353118	0.152709	2.31237	0.0207574	0.0451757	ENSMUSG00000024982	1264.71	1080.76	1125.98	1332	1178.02	1360.99	1147.51	1320.34	1392	1101.37	967.796	1175.12	1341.28	1340	1349.18	1291.77	1612.38	1575.01
ENSMUSG00000024999	Noc3l	744.377	0.5151	0.142777	3.60773	0.000308883	0.00104098	ENSMUSG00000024999	685.392	783.701	668.604	717.971	711	461	861.265	795.981	911.129	733.199	658.497	811.934	803.036	712.694	749.034	651	829.448	829.517
ENSMUSG00000025041	Nt5c2	2032.64	-0.558174	0.173539	-3.21643	0.00129797	0.00384094	ENSMUSG00000025041	2682.52	3377.97	2911.77	1846.38	1627	1507.22	1092.96	1486.5	1488.8	2380.28	2915.14	2653.49	1871.49	1836.53	1811.44	1629.12	2133.11	2295.86
ENSMUSG00000025049	Taf5	241.613	-0.480704	0.134925	-3.56276	0.000366982	0.00121507	ENSMUSG00000025049	245	348	321.993	281.41	243	223	162	179	205	228	282	316.996	224.17	217.964	229.03	174	259	263.926
ENSMUSG00000025069	Gsto2	15.9231	-1.54517	0.628626	-2.45801	0.0139708	0.0320674	ENSMUSG00000025069	23	26	17.019	23	11	22	8	2	7	24	23	12.65	11	8	10	28	22	11
ENSMUSG00000025081	Tdrd1	16.8433	-1.41968	0.576143	-2.46411	0.0137354	0.0316156	ENSMUSG00000025081	27	24	23.006	22	13	14	3	16	5	26	24	28	10	9	16	18	19	8
ENSMUSG00000025135	Anapc11	769.395	-0.465306	0.19434	-2.39429	0.0166527	0.0372705	ENSMUSG00000025135	887	1233.66	1094.85	714.362	638	907.001	583.345	558.939	682	724.001	1034.72	1038.51	607.002	595.999	636	578	772.999	707.196
ENSMUSG00000025138	Sirt7	1357.91	-0.429259	0.17249	-2.4886	0.0128245	0.0297881	ENSMUSG00000025138	1903.86	2038.48	1601.34	1144.79	1045	1516.29	1113.59	1007.02	1304.99	1456.14	1628.48	1698.93	1152.81	1112.06	1123.42	1014.96	1325.92	1407.87
ENSMUSG00000025142	Aspscr1	1233.88	-0.782317	0.265786	-2.94341	0.00324616	0.00878186	ENSMUSG00000025142	1376.83	1442.49	1326.03	1205.91	1125.99	1605.37	901.66	954.145	1056.4	1027.24	1273.65	1422	1182.44	1189.89	1158.08	905.421	1148.69	1235.66
ENSMUSG00000025193	Cutc	308.103	-0.528186	0.23284	-2.26845	0.023302	0.0499695	ENSMUSG00000025193	324.999	302	348.067	325.999	274	368.999	213.16	250	265	212	274.378	314	311.255	293	326	316	425.001	368.505
ENSMUSG00000025218	Poll	310.151	-0.579026	0.158803	-3.6462	0.000266152	0.000908172	ENSMUSG00000025218	350	397.101	391.356	297	281	339	225.996	211	233.989	284	327	422	302.001	277	321	266	335.515	353.004
ENSMUSG00000025224	Gbf1	2162.29	0.558639	0.200152	2.79108	0.0052533	0.0134825	ENSMUSG00000025224	843	1957.04	1486.79	2719.7	2296	1641.03	2580.3	2779.5	2829.37	1089.2	1649.04	1855.41	2643.52	2859.09	2693.09	2342	2884.94	3124.11
ENSMUSG00000025225	Nfkb2	1060.13	0.770924	0.202104	3.81449	0.000136464	0.000493889	ENSMUSG00000025225	497.001	1166.65	976.011	1095.05	1047	928.001	1267.09	1173	1357.68	578.409	973.523	1080.59	1012.52	1172.05	1112	993.095	1210.25	1500.48
ENSMUSG00000025239	Limd1	2440.57	0.303795	0.12966	2.34301	0.019129	0.0421128	ENSMUSG00000025239	1771.9	3013.29	2361.44	2825.36	2427.86	1834.96	2379.68	2216.93	2521.94	1822.34	2462.43	2820.85	2639.3	2754.56	2710.31	2086.01	2576.08	2985.37
ENSMUSG00000025290	Rps24	34665.1	-0.828024	0.321082	-2.57885	0.00991298	0.0237117	ENSMUSG00000025290	75131.4	37432.9	37559.6	27775.4	25455.2	53326.6	24680.1	23598.9	30573.1	44657.4	33305.9	39756	24478.6	25998.1	27541.6	25178.6	30316.1	31800.4
ENSMUSG00000025321	Itgb8	690.651	1.16683	0.429903	2.71418	0.00664399	0.016655	ENSMUSG00000025321	367.487	408.033	548.846	1028.41	654	120	934.228	669.931	847.72	861	579.97	643.468	700.246	834.254	1034.96	512	685.289	1056.69
ENSMUSG00000025404	R3hdm2	1833.63	-0.387244	0.160243	-2.4166	0.0156663	0.0353601	ENSMUSG00000025404	1121	2421.35	2185.82	2041.78	1775.76	1125	1612.39	1511.99	1702.33	1280.43	2405.69	2419.49	1761.2	1985.42	2226.03	1647.58	2015.1	2419.92
ENSMUSG00000025436	Atp23	145.399	-0.863356	0.252179	-3.42358	0.000618017	0.00195558	ENSMUSG00000025436	227.999	195	196.026	117.208	117	139	100.983	94	110.001	198.994	194	224	127	108	104.001	97	138.026	131
ENSMUSG00000025466	Fuom	842.167	-1.18128	0.386082	-3.05967	0.00221582	0.00623325	ENSMUSG00000025466	1538.27	785.464	799.456	833.52	601.756	1753.37	438.155	407.976	525.001	578.635	1064.51	589.998	912.53	744.174	890.002	718.001	1088.06	788.202
ENSMUSG00000025479	Cyp2e1	213.78	-6.15532	2.1462	-2.86801	0.00413063	0.0108933	ENSMUSG00000025479	269.791	2287.74	47.768	1.011	23.265	97.13	26.012	0.899	0	7.02	975.63	661.73	0	0	3.048	0	0	6.748
ENSMUSG00000025497	Cdhr5	10.5367	-3.75737	1.12132	-3.35085	0.000805636	0.00248952	ENSMUSG00000025497	28	17	11	13	3	4	0	2	1	32	16	14	6	4	3	8	19.001	11
ENSMUSG00000025500	Lmntd2	111.266	-1.2046	0.400666	-3.00649	0.00264279	0.0073021	ENSMUSG00000025500	278.114	111.034	83	100.625	90	92	51	63	75	164.973	175	126	98.092	77	89	92	118	109.019
ENSMUSG00000025507	Pidd1	163.41	0.563063	0.237876	2.36704	0.0179309	0.0397724	ENSMUSG00000025507	134	145.3	144.153	179.001	148.999	151	133.001	241.502	164	122	127	169	156.999	153.998	138.999	182.999	275.287	178.001
ENSMUSG00000025509	Pnpla2	1484.17	-0.654286	0.214599	-3.04888	0.00229697	0.00643657	ENSMUSG00000025509	1526	3079.69	1452.1	1511.68	1156.26	1394.98	957.216	890.015	1263.68	1131.35	2003.49	1783.01	1622.91	1482.65	1668.41	1158.98	1498.46	1669.64
ENSMUSG00000025515	Muc2	22.9125	2.1311	0.83607	2.54895	0.0108046	0.0255817	ENSMUSG00000025515	6	20	5	19	24	9	18	26	17	9	13	4	18	23	29	13	16	22
ENSMUSG00000025537	Phkg1	139.064	-0.524161	0.216151	-2.42498	0.0153092	0.0346667	ENSMUSG00000025537	188.833	187.668	160.29	123.981	124.555	142.148	95.083	109.439	107.672	167.164	181.609	149.186	124.649	136.326	124.994	119.579	102.672	167.699
ENSMUSG00000025545	Clybl	398.579	-0.508519	0.214781	-2.36762	0.017903	0.0397151	ENSMUSG00000025545	584.043	425	409.719	425	352.053	532	254.633	265	357	322	345	424	398.03	431	436	355.009	419	458.428
ENSMUSG00000025583	Rptor	1129.29	0.682904	0.23153	2.94952	0.00318266	0.00863237	ENSMUSG00000025583	506.999	1384.15	1008.92	1314.88	1141.31	819	1334.19	1242.93	1276.2	581	1055.51	1158.05	1295.76	1277.9	1368.41	1017.92	1263.64	1412.94
ENSMUSG00000025591	Tma16	437.227	0.603757	0.144982	4.16435	3.12245e-05	0.000126999	ENSMUSG00000025591	439.707	400.276	397.285	488.594	392.026	440.2	478.091	424.703	641.005	356.32	397.025	512.683	391.923	417.796	451.175	343.457	421.472	449.241
ENSMUSG00000025645	Ccdc51	195.565	-0.494583	0.21379	-2.3134	0.0207004	0.0450724	ENSMUSG00000025645	225.962	255	275.033	207	144	254	142.939	149.137	179.371	166	219	219.178	163.003	175.162	153.111	170.021	217.071	214
ENSMUSG00000025650	Col7a1	1778.4	-1.86091	0.60176	-3.09244	0.00198517	0.00562893	ENSMUSG00000025650	2752.09	3111.61	2432.77	408.776	1555	1297.12	516.127	794	1357.36	3822.77	2845.72	3370.59	500.13	1414.13	478.999	1448.07	839.238	596.035
ENSMUSG00000025665	Rps6ka6	85.4767	-1.02923	0.368554	-2.79261	0.00522854	0.0134355	ENSMUSG00000025665	89.193	167	143.001	104	61	28	39	58	60.205	130.999	140.001	147	73	72	65	62	68.05	68.045
ENSMUSG00000025702	Marchf8	2863.86	0.464901	0.157837	2.94544	0.00322494	0.00873197	ENSMUSG00000025702	1877.43	2673.65	2471.29	3272.26	3165.65	2062.53	2629.52	2856.45	3193.74	2238.7	2905.17	2946.48	3058.01	3595.6	3149.65	2867.56	3072.15	3689.72
ENSMUSG00000025730	Rab40c	760.638	-0.603797	0.161616	-3.736	0.000186974	0.000658619	ENSMUSG00000025730	805.001	1142.81	1026.44	667.175	638.018	827.011	573.306	556	664	602.999	921.169	977.133	669.986	781.099	685.89	589	811.339	839.345
ENSMUSG00000025731	Mettl26	609.395	-0.759995	0.286591	-2.65185	0.00800527	0.019629	ENSMUSG00000025731	1146.01	800.565	697.815	537.462	388	779	548.999	386.001	522	683	663.071	730.037	470.542	518.176	508	366	581.165	540.99
ENSMUSG00000025736	Jmjd8	1166.79	0.402788	0.119361	3.37453	0.000739418	0.00230264	ENSMUSG00000025736	826.976	1136.38	1028.36	1336	1091.51	976.398	1299.48	1161.22	1317.8	669.309	1001.95	1145.2	1302.3	1303.44	1413.76	1153.53	1407.99	1644.57
ENSMUSG00000025785	Exosc7	828.388	-0.458805	0.192621	-2.38191	0.0172233	0.0383926	ENSMUSG00000025785	1092.01	1062.06	1019.89	749.519	638	1061	615.603	677.999	739.324	836.989	1042.1	1025.66	722.947	685.72	680	666	843.258	763.627
ENSMUSG00000025794	Rpl14	21624.5	-0.909186	0.331584	-2.74195	0.00610762	0.0154501	ENSMUSG00000025794	49107.7	24987.1	25224.9	17420.3	15504.4	28352.8	15638.6	14266.1	19634.9	25282.3	21028	24158.5	16676.1	16710.1	17090.2	14461.2	17375.2	19646.6
ENSMUSG00000025812	Pard3	1429.14	0.544374	0.222443	2.44725	0.0143953	0.0329168	ENSMUSG00000025812	602.372	1640.77	1467.66	1462.76	1556.01	942.009	1322.38	1539.02	1488.24	964.001	1729.46	1740.15	1388.45	1751.63	1541.66	1445	1602.17	1826.28
ENSMUSG00000025856	Pdgfa	875.032	-0.632221	0.20271	-3.11884	0.00181565	0.00519198	ENSMUSG00000025856	1353	1026.45	1055.95	841	692.999	947.007	599.575	556.999	769	870.462	1383.35	1163.95	805.28	680.004	763.974	732.074	829.002	727.179
ENSMUSG00000025925	Terf1	690.284	-0.786111	0.215521	-3.64749	0.000264816	0.00090394	ENSMUSG00000025925	963.552	876.953	893.25	746.196	564.881	807.293	405.061	470.248	492.506	763.165	850.142	921.288	620.691	517.141	671.539	578.198	722.069	601.253
ENSMUSG00000025956	Mettl21a	445.54	-0.361579	0.154947	-2.33356	0.0196188	0.0430404	ENSMUSG00000025956	577	537.525	537.284	387.139	392	439.016	364.843	340.062	397	442.009	483.414	495.999	393	467.209	383	425	464	519.139
ENSMUSG00000026027	Stradb	383.182	-0.37328	0.157471	-2.37046	0.0177659	0.0394389	ENSMUSG00000026027	462	506.993	448.235	387	310	266.999	292.018	271	326	476.999	490	516.109	366.99	349.24	342.964	304.001	363.014	507.043
ENSMUSG00000026037	Orc2	716.114	0.568709	0.15292	3.719	0.000200014	0.000700493	ENSMUSG00000026037	646.288	730	708.231	764.014	713	590.295	690.382	717	873.59	604.17	682.21	816.273	753.497	647.999	707.435	585	817.596	749.829
ENSMUSG00000026070	Il18r1	335.621	-1.18399	0.390567	-3.03146	0.00243375	0.00678255	ENSMUSG00000026070	668.052	426.104	231	354.999	261	218	137.999	181	168.999	802.598	317.026	356	310.855	301	295	313	421.187	325.11
ENSMUSG00000026097	Ormdl1	430.867	0.378096	0.158869	2.37992	0.0173162	0.038554	ENSMUSG00000026097	419.501	386.233	380.999	478.721	422.098	354.04	348	452	484.441	402.561	381.197	402.219	491.08	404	454.419	408.335	542.416	531.992
ENSMUSG00000026142	Rhbdd1	665.26	0.326422	0.131746	2.47766	0.0132248	0.0305934	ENSMUSG00000026142	508	636.026	570.066	797.514	673	474	568.555	604.535	717	576	624.794	571.121	732.127	793.419	812.403	697.135	800.989	880.868
ENSMUSG00000026172	Bcs1l	366.317	0.524076	0.145579	3.59995	0.000318278	0.00106844	ENSMUSG00000026172	331.996	318.873	294.224	437	354	369	396.095	427	448	255	283	349	390.05	380	404	302.008	441.51	410.23
ENSMUSG00000026179	Pnkd	881.524	-0.710463	0.237073	-2.99681	0.00272821	0.00751105	ENSMUSG00000026179	1160.19	1345.86	1096.72	815.029	777.999	1028	636.819	633	711.001	756	959.213	1208.28	770.204	783.998	768.01	668	760.124	855.143
ENSMUSG00000026180	Cxcr2	47.0631	-1.06585	0.349762	-3.04736	0.00230861	0.00646343	ENSMUSG00000026180	88.228	72.012	64.702	38.169	53.648	46.468	27.732	27.795	37.084	66.152	31.303	57.545	32.021	39.837	40.275	35.178	52.128	39.885
ENSMUSG00000026185	Igfbp5	8791.98	1.66765	0.396573	4.20514	2.60915e-05	0.00010782	ENSMUSG00000026185	1578.25	9601.14	4731.6	9781.12	8935.4	4234.18	13788.8	11914	15836.1	2936.1	4554.56	8330.38	10362.8	8081.95	8090.11	10579.7	11633.2	13718
ENSMUSG00000026222	Sp100	2282.19	-0.429658	0.119724	-3.58874	0.000332275	0.00111069	ENSMUSG00000026222	2411.15	2579.16	2266.2	2587.46	2085.49	2140.29	1339.38	1397.36	1552.52	2098.7	2383.36	2171.68	2747.75	2386.89	2822.67	2318.32	3262.71	2800.69
ENSMUSG00000026280	Atg4b	1528.39	0.398187	0.172717	2.30543	0.0211427	0.0458976	ENSMUSG00000026280	1242.35	1988.67	1683.9	1625.69	1439.02	1423	1326.25	1333.64	1417.01	1121	1690.41	1906.01	1544.8	1599	1496.29	1208.25	1590.62	1814.1
ENSMUSG00000026308	Klhl30	42.0126	-1.29501	0.433401	-2.98802	0.00280793	0.00771026	ENSMUSG00000026308	48	100	56	45	37.979	24	24	15	33	21	45	77	33.001	67	39	24	43	50
ENSMUSG00000026335	Pam	4089.7	-0.742873	0.141119	-5.26415	1.40837e-07	8.40385e-07	ENSMUSG00000026335	4578.96	6153.82	4823.82	4016.85	3753.01	3408.06	2387.26	2537.11	3136.36	4575.05	4734.59	5586.49	3905.27	3976.7	3995.45	3642.39	5004.64	4162.14
ENSMUSG00000026353	Ubxn4	2635.82	0.337735	0.0855438	3.94809	7.8776e-05	0.000296605	ENSMUSG00000026353	2388.47	2966.08	2727.16	2501.8	2438.01	1889.09	2566.38	2721.08	3011.28	2357.34	2816.87	2941.5	2479.93	2611.79	2576.41	2478.95	2935.36	3089.24
ENSMUSG00000026374	Tsn	2430.77	0.555995	0.181865	3.05719	0.00223423	0.00627941	ENSMUSG00000026374	3094.4	2596.2	2416.52	2446.84	2211.84	2557	1952.35	2237	2330.34	2392.14	2388.7	2647.92	2346.93	2219.32	2241.93	2134.13	2513.38	2478.6
ENSMUSG00000026380	Tfcp2l1	5780.53	-0.759705	0.301026	-2.52372	0.0116121	0.0272709	ENSMUSG00000026380	5497.83	9489.08	7852.61	5769.66	4220.58	3459.77	3763.22	2908.09	4657.45	5339.18	15835.2	6590.75	5556.49	5100.92	6468.49	3811.41	4315.28	5206.4
ENSMUSG00000026426	Arl8a	919.334	-0.331796	0.139057	-2.38605	0.0170306	0.0380123	ENSMUSG00000026426	703.769	1254.77	1168.03	930.014	896.999	806.94	773.963	747.018	816.25	724.502	1126.69	1237.64	959.718	993.876	909	737.836	846.54	1039.54
ENSMUSG00000026455	Klhl12	1015.33	0.385822	0.105948	3.64161	0.000270935	0.000923826	ENSMUSG00000026455	881.493	1103.04	991.51	1194.56	954.001	988.43	1108.17	946.166	1195.33	861.806	1006.19	1075.89	987.397	888	1027.55	885	1009.33	1156.2
ENSMUSG00000026458	Ppfia4	222.682	-1.06263	0.259015	-4.10257	4.08584e-05	0.000162606	ENSMUSG00000026458	345.032	355.343	239.001	239.327	207	160.001	150	129	133.999	243.001	271.999	320.001	221	234.852	209.999	166.325	205.654	174.001
ENSMUSG00000026470	Stx6	1123.33	0.502112	0.213681	2.34983	0.0187822	0.0414365	ENSMUSG00000026470	860.904	1373.5	1249.47	1078.77	1034	904.149	1039.78	915.105	1278.92	1002.32	1108.86	1525.3	1054.12	1130.66	1120.75	964.022	1214.67	1234.94
ENSMUSG00000026478	Lamc1	5457.85	0.539106	0.191227	2.81919	0.00481447	0.0124923	ENSMUSG00000026478	1480.33	4957.23	4039.38	6681.45	6570.24	2937.67	6440.95	6822.57	7429.77	3147.28	3918.22	5135.41	7519.79	8165.74	7032.94	6687.94	6761.61	8565.02
ENSMUSG00000026575	Nme7	420.802	-0.509471	0.219017	-2.32618	0.0200091	0.0437846	ENSMUSG00000026575	573.415	382.191	399.306	462	398.971	382.978	308	319.99	401.001	496.617	378.121	530.71	436.824	430.102	433.002	326.324	415.107	467.069
ENSMUSG00000026577	Blzf1	630.652	0.473392	0.158024	2.9957	0.00273819	0.00753412	ENSMUSG00000026577	566.541	692.472	580.905	648.614	707	475.923	528.052	632.003	680.152	528	532.983	561.001	681.61	722.916	618.127	613.001	714.119	771.454
ENSMUSG00000026596	Abl2	1037.94	0.775837	0.303638	2.55514	0.0106145	0.0251979	ENSMUSG00000026596	556.08	1099.69	923.902	1233.17	1179	544	927.296	1006	1128.22	835.999	1100.99	1021	1158.08	1269.3	1067.04	1000	1063.92	1263.45
ENSMUSG00000026621	Mtarc1	2.19982	-4.2332	1.78189	-2.37568	0.0175164	0.0389493	ENSMUSG00000026621	1	8	3	0	1	1	0	0	0	2	13	9	0	1	1	0	1	0
ENSMUSG00000026626	Ppp2r5a	2760.34	-0.424907	0.14751	-2.88053	0.00397006	0.010511	ENSMUSG00000026626	2431.03	4270.45	3479.72	2766.78	2565.2	2397.28	2046.49	2244.78	2395.55	2218.03	3453.55	3925.13	2521.89	2723.4	2573.45	2343.48	2735.11	3074.98
ENSMUSG00000026637	Traf5	759.418	-0.83403	0.234293	-3.55977	0.00037118	0.00122789	ENSMUSG00000026637	951.57	960.587	901.97	676.344	615.968	791	478.989	517.068	642.241	684.87	934.564	932.854	647.568	828.758	774.214	691.181	781.332	724.2
ENSMUSG00000026649	Cfap126	52.9872	-1.52414	0.502049	-3.03584	0.00239868	0.00669373	ENSMUSG00000026649	115	48.999	56.001	52	43.999	103	32	11	25	66.999	45	61	34	53.999	51	56.999	55	39.001
ENSMUSG00000026662	Sephs1	1131.77	0.425086	0.173326	2.45252	0.0141858	0.0324897	ENSMUSG00000026662	900.727	1246	1133.09	1355.25	1001.15	919.396	956.085	1029.33	1050	1155.43	1163.73	1326	1190.37	1089	1133.99	1014.07	1334.56	1288.29
ENSMUSG00000026687	Aldh9a1	1614.01	0.347389	0.105403	3.2958	0.000981414	0.00298343	ENSMUSG00000026687	1191.86	1742.99	1655.84	1786.2	1637	1448.21	1607.91	1635	2065.3	1129.77	1414.85	1659	1765.13	1674.07	1826.4	1389.78	1748.41	1787.59
ENSMUSG00000026739	Bmi1	1423.91	0.871258	0.24349	3.57821	0.000345955	0.00115029	ENSMUSG00000026739	977	1424.67	1218.1	1724.83	1412.46	642	1440.99	1613.31	1614.13	1453.7	1380.26	1547	1422.89	1580.73	1456.01	1109.16	1518.15	1954.55
ENSMUSG00000026768	Itga8	245.885	1.38061	0.433519	3.18465	0.00144928	0.0042329	ENSMUSG00000026768	94	261.988	199.053	181	284	65	428.964	243	540.112	133	155.13	266	213.012	283	201.979	281	200	360.151
ENSMUSG00000026775	Yme1l1	3496.07	0.47076	0.165039	2.85242	0.00433881	0.0113929	ENSMUSG00000026775	2904.56	3408.68	3142.2	4056.95	3384	1814.21	3292.51	3479.35	3776.08	3679.95	3540.06	3533.06	3726.7	3652.55	3945.55	3432.63	4049.73	4248.48
ENSMUSG00000026784	Pdss1	183.434	0.566103	0.226162	2.50309	0.0123115	0.0287523	ENSMUSG00000026784	167.999	214	165	230.002	156	113.999	215	188	239.999	198.094	152.256	202.001	183.001	163	206	130	194.001	175
ENSMUSG00000026806	Ddx31	358.517	0.395836	0.136554	2.89875	0.00374653	0.00996117	ENSMUSG00000026806	296.238	375	335	406.537	355	348	362.591	373.006	451.998	238.1	304.335	377.305	406.743	347.21	353.079	315.371	422.226	386
ENSMUSG00000026834	Acvr1c	25.1384	-2.28851	0.643259	-3.55767	0.000374153	0.00123556	ENSMUSG00000026834	45	98	22	16	8	8	10	7	10	56	92	46	4	12	15	14	12	20
ENSMUSG00000026839	Upp2	55.3976	-1.92428	0.472572	-4.07192	4.66263e-05	0.000183694	ENSMUSG00000026839	89	87	63	45	38	82	27	20	26	46	85	82.003	39	33	34	52	44	44
ENSMUSG00000026872	Zeb2	1477.26	1.00086	0.327491	3.05615	0.00224199	0.0062956	ENSMUSG00000026872	692.51	1124.57	1249.55	1588.97	1840	475	1795.73	2068.61	1418.32	1513.56	1167.85	1788.71	1359.58	2045.15	1841.98	1259.07	1250.32	2371.21
ENSMUSG00000026878	Rab14	4331.05	0.414241	0.13667	3.03095	0.00243784	0.00679294	ENSMUSG00000026878	3065.13	4733.16	4352.13	4929.2	4314.69	3087.02	3778.95	3987.9	4794.9	3937.28	4749.46	4570.24	4562.65	4668.59	4678.13	3970.52	4873.16	5042.79
ENSMUSG00000026922	Agpat2	1457.47	1.53257	0.25109	6.10365	1.03673e-09	8.18961e-09	ENSMUSG00000026922	793.001	1727.83	797.618	1431.1	1350	1568.42	3395.41	1986.68	3027.05	621.88	1051.68	912.661	1290.16	1233.39	1260.46	1020.56	1024.18	1358.22
ENSMUSG00000026924	Sec16a	3012.11	0.975067	0.186007	5.24209	1.58764e-07	9.39627e-07	ENSMUSG00000026924	998.076	2464.54	2086.97	3916.46	3339	1445.46	3896.85	3822.28	4170.88	1685	2297.48	2602.64	3922.35	4005.29	3654.01	3466.26	3878.45	4742.82
ENSMUSG00000026950	Neb	34.2133	-1.74387	0.599925	-2.90682	0.00365127	0.0097381	ENSMUSG00000026950	37	35	32	41.001	36	10	12	13	24	39	43.001	40.999	34.999	38	37	28	24	56.002
ENSMUSG00000026966	Ssna1	943.108	-0.728477	0.219681	-3.31607	0.000912922	0.00278906	ENSMUSG00000026966	1623.79	1196.49	1142.02	874.6	758	1144.04	690.356	698.026	788.999	925.635	1015.56	1123	886.865	790.897	837.366	695.657	803.003	910.7
ENSMUSG00000026969	Fam166a	1.78139	-4.95289	1.88165	-2.63221	0.00848318	0.0206933	ENSMUSG00000026969	11	5	3	0	0	2	0	0	0	3	1	4	1	0	0	1	0	1
ENSMUSG00000027015	Cybrd1	321.264	0.751448	0.323223	2.32486	0.0200796	0.0439083	ENSMUSG00000027015	275.138	239.926	251.131	518.475	256.318	202.346	388.125	346.758	376.83	306.777	171.685	297.114	389.858	294.179	445.317	277.742	237.719	499.17
ENSMUSG00000027160	Ccdc34	371.626	-1.07782	0.321456	-3.35294	0.000799593	0.00247247	ENSMUSG00000027160	605.713	356.052	417.707	449.562	322.013	539.264	136.997	255.291	155.027	453	395	465.999	385.254	369.834	363.001	312.979	464.417	273.782
ENSMUSG00000027165	B230118H07Rik	434.057	-0.766508	0.226483	-3.38439	0.000713353	0.00222929	ENSMUSG00000027165	814.999	535.694	500.347	414.194	337.006	464.999	316.99	309.999	362.284	529	525.023	542	350.143	326	414.013	305	404	361.019
ENSMUSG00000027177	Hipk3	2828.14	0.591654	0.255703	2.31383	0.0206769	0.0450317	ENSMUSG00000027177	1577.48	3072.52	2355.11	3559.23	3041	1141.63	2681	2812.97	3048.13	2628.11	3241.92	2701.82	3280.64	3205.98	3309.01	2642.34	3135.08	3816.7
ENSMUSG00000027208	Fgf7	104.722	0.932387	0.404153	2.30702	0.021054	0.0457419	ENSMUSG00000027208	59	128	34	98	171	70	80.001	134	126.097	91	80	104	81.973	178	124	106	90	123.913
ENSMUSG00000027222	Pex16	403.087	-0.897823	0.244456	-3.67274	0.000239966	0.000825391	ENSMUSG00000027222	547	674.03	505.865	334.996	298	516	267.002	267.466	313.977	367.005	536.318	571	355.001	321.359	337.001	282.216	326	411.493
ENSMUSG00000027242	Wdr76	266.934	1.16233	0.395205	2.94108	0.00327067	0.00883549	ENSMUSG00000027242	134	228.253	177	367.009	251.001	161.999	177.932	492.064	247.299	178	156	271	325.769	217.422	261	293	559.94	242.076
ENSMUSG00000027247	Arhgap1	3234.57	0.538562	0.136371	3.94923	7.84015e-05	0.000295406	ENSMUSG00000027247	2138.83	3519.78	2925.47	3724.33	3225.26	2478.96	3195.03	3196.01	3524.25	2192.37	2893.03	3220.8	3816.43	4057.74	3716.52	3057.12	3410.39	4063.47
ENSMUSG00000027281	Slx4ip	270.401	0.588726	0.206671	2.84862	0.00439098	0.0115059	ENSMUSG00000027281	228	204.138	178	280	296	168	224.181	282.002	254	253.002	222.327	255	290.001	284	292	342	420.108	394.006
ENSMUSG00000027288	Zfp106	4601.08	0.666736	0.195072	3.4179	0.000631054	0.00199216	ENSMUSG00000027288	3219.57	4563.76	4045.59	5529.17	4350.33	2758.47	4416.51	4531.25	5044.95	4051.91	4111.94	4617.01	5132.95	5025.97	5164.2	4578	5072.72	5727.89
ENSMUSG00000027314	Dll4	723.263	-0.451294	0.168143	-2.68399	0.00727484	0.018035	ENSMUSG00000027314	452	917.095	768.102	632	687	607.028	436.414	436	476.131	560.525	799.288	868.592	765.343	927.579	741.013	938.362	1124.56	1105.48
ENSMUSG00000027327	1700037H04Rik	615.794	-0.535051	0.212626	-2.51639	0.0118562	0.0277784	ENSMUSG00000027327	743.011	789.182	635.454	572.015	520.477	806.368	379.781	397	507.999	593.305	675.794	633.001	595.003	579.003	625.154	547.305	823.641	701.682
ENSMUSG00000027347	Rasgrp1	259.448	0.844682	0.253266	3.33516	0.000852511	0.0026202	ENSMUSG00000027347	148	299.98	195.077	293	207	193	271	282	363	213	258.416	157	250.97	319.172	289	284	238.757	391.932
ENSMUSG00000027378	Nphp1	521.916	-0.60489	0.246819	-2.45074	0.0142562	0.0326311	ENSMUSG00000027378	543	598.004	628.742	560.192	476	535	428.016	421	428.944	534.003	525.513	685.353	451	557.595	508.341	377	490.821	459.952
ENSMUSG00000027397	Slc20a1	990.365	0.950584	0.194762	4.88075	1.05682e-06	5.50175e-06	ENSMUSG00000027397	625.999	1100.76	720.325	997.943	898.241	901.003	1245.51	1181.39	1536.02	599	634.925	884.956	944.337	981.077	1016.08	1078	1227.54	1137.04
ENSMUSG00000027408	Cpxm1	1020.44	-0.883886	0.27199	-3.2497	0.00115527	0.00345007	ENSMUSG00000027408	986.44	1479.48	1519.85	828.174	809	822	841.987	801	598	906.13	1037.25	1845.39	870.913	959.238	898.999	747	921.395	1539.29
ENSMUSG00000027420	Bfsp1	44.1533	-1.02014	0.398	-2.56315	0.0103726	0.0246889	ENSMUSG00000027420	72	49	62	40	47	74	26	23	33	43	38	59	25	53	33	28	48	38
ENSMUSG00000027502	Rtf2	1815.97	-0.546342	0.185972	-2.93777	0.00330587	0.00891527	ENSMUSG00000027502	2665.72	2323.22	2163.95	1678.33	1551.72	2298.01	1262.83	1303	1572	1882.28	2161.55	2216.05	1603.61	1638.23	1705.59	1330	1662.58	1743.94
ENSMUSG00000027505	Fam209	2.67516	-3.61057	1.55072	-2.32832	0.019895	0.0435652	ENSMUSG00000027505	8	5	2	3	0	3	0	1	0	2	6	2	3	2	3	3	1	5.001
ENSMUSG00000027574	Nkain4	48.1921	-1.31079	0.542136	-2.41783	0.0156134	0.0352581	ENSMUSG00000027574	120	93.001	60	45.999	32	56	49.506	22	20	36	25.023	83	42.999	16	55	28	39	49
ENSMUSG00000027598	Itch	2707.06	0.773716	0.223119	3.46773	0.000524882	0.00169038	ENSMUSG00000027598	1627.81	2269.87	2086.12	3474.47	2594.38	1289.59	2592.26	2751.57	2879.98	2616.41	2627.26	2253.43	3223.61	3044.29	3246.23	2814.1	3573.41	3718.56
ENSMUSG00000027603	Ggt7	278.788	-0.686962	0.268216	-2.56123	0.0104303	0.0248107	ENSMUSG00000027603	232.951	462.996	367.753	243	289	282	199.963	211	239.405	196.015	268	384.997	272	339.984	269.991	218.001	227	268.368
ENSMUSG00000027652	Ralgapb	2058.85	0.760224	0.206296	3.68511	0.000228604	0.000790928	ENSMUSG00000027652	934.739	1991.8	1692.02	2710.06	2206.97	1112.46	2043.15	2306.75	2507.11	1384.49	1856.15	2004.07	2557.78	2534.16	2536.33	1952.01	2443.79	2700.02
ENSMUSG00000027674	Pex5l	91.7548	1.11427	0.426362	2.61343	0.00896386	0.021742	ENSMUSG00000027674	88.001	93.113	62.001	37	78	53	53.011	162.001	238	62.999	88.001	157.999	62	103.001	55	87	100	72.999
ENSMUSG00000027703	Lrriq4	1.79631	-5.07745	1.93644	-2.62205	0.00874028	0.0212489	ENSMUSG00000027703	6	6	8	0	0	2	0	0	0	2	1	6	1	0	0	0	0	1
ENSMUSG00000027713	1810062G17Rik	17.6786	-1.72127	0.678211	-2.53795	0.0111504	0.0263044	ENSMUSG00000027713	44	10	14	36	15	19	4	9	6	26	18	16.002	16	24	32	9	7	12
ENSMUSG00000027804	Ppid	2863.26	0.305608	0.123446	2.47565	0.0132994	0.0307397	ENSMUSG00000027804	2895.06	2985.09	2968.26	3005.91	2562.99	2457.86	2839.71	2709.52	3188.39	2735.12	2803.11	3533.61	2664.7	2603.7	2551.16	2571.79	3262.35	3079.54
ENSMUSG00000027834	Serpini1	77.4472	-0.836619	0.337692	-2.47746	0.0132321	0.0306065	ENSMUSG00000027834	78	134	153	61	58	43	37.995	50	49	107	137.984	163	62	46	48	65	71.991	67
ENSMUSG00000027860	Vangl1	831.53	0.591843	0.230936	2.56281	0.010383	0.0247107	ENSMUSG00000027860	514	881.879	763.893	902.241	942.999	647.001	576.189	811.643	722.751	722.001	948.609	958.083	874.412	986.999	890.897	809.155	848.086	1076.16
ENSMUSG00000027881	Prpf38b	3651.19	0.225276	0.0925469	2.43418	0.0149255	0.0339704	ENSMUSG00000027881	3227.38	4176.93	3418.66	3938.76	3387	2960.51	3313.76	3356.55	4020.55	3572.99	3709.65	3896.98	3587.59	3621.38	3602.3	3352.28	4355.1	4433.48
ENSMUSG00000027886	1700013F07Rik	2.97917	-4.84521	1.67495	-2.89275	0.00381885	0.010132	ENSMUSG00000027886	10	1	8	2	3	1	0	0	0	12	4	5	0	5	3	0	1	1
ENSMUSG00000027942	4933434E20Rik	1012.86	-0.501968	0.195902	-2.56235	0.0103968	0.0247402	ENSMUSG00000027942	1450.5	1437.22	1221.93	980.031	877.028	1003.04	822.282	741.393	892.402	1182.55	1128.24	1325.67	849.91	803.051	844.361	683.28	964.265	1087.43
ENSMUSG00000027954	Efna1	741.356	-0.615788	0.243375	-2.5302	0.0113996	0.0268287	ENSMUSG00000027954	809	985.999	992.886	682.001	653	1129	555	405.001	633.989	664.477	1100.78	1026.4	610.207	664.054	661.581	504	611	681.175
ENSMUSG00000027957	Slc35a3	1480.51	0.54737	0.225137	2.43127	0.0150458	0.0341853	ENSMUSG00000027957	931.261	1429.33	1273.26	1836.57	1342.09	704.001	1274.31	1431.05	1477.53	1555.37	1676.79	1407.41	1668.05	1435.65	1577.95	1502.25	2120.29	2041.93
ENSMUSG00000027995	Tlr2	501.283	0.671666	0.212129	3.16631	0.00154386	0.00448691	ENSMUSG00000027995	456	361.234	332.601	626.054	410	461	557.399	427.402	620	367	285.27	411.006	516.293	531.215	599	522.099	772.656	773.393
ENSMUSG00000027997	Casp6	674.387	-0.729413	0.199937	-3.64821	0.000264076	0.000901905	ENSMUSG00000027997	849.997	691.999	788.821	669.001	538	621	372.169	446	522.117	758	850.843	765.31	671.964	571	706.768	609.486	893.634	852.499
ENSMUSG00000027999	Pla2g12a	521.138	-0.669385	0.270015	-2.47906	0.0131729	0.030492	ENSMUSG00000027999	854.389	628	636.617	467.024	346	693.951	352.099	345.389	391.991	589.097	651	676.026	484.155	400.999	422.662	402	561.623	526.354
ENSMUSG00000028041	Adam15	2159.1	-1.11909	0.353639	-3.16449	0.00155354	0.00451086	ENSMUSG00000028041	1981.19	3857.7	3008.35	1604.98	1795	1868.04	1542.17	1363	1704	1617	2622.69	3170.72	1736.16	2011.13	1711.78	1665.04	2006.56	2013.65
ENSMUSG00000028049	Scamp3	1209.13	0.365709	0.143835	2.54257	0.0110041	0.025992	ENSMUSG00000028049	922.171	1112.74	1095.96	1280	1131	1560	1269.23	1302.99	1303.9	852.626	967.619	1151.13	1277.07	1260.59	1215	1095.16	1399.31	1645.89
ENSMUSG00000028070	Naxe	1278.92	-0.40562	0.163502	-2.48083	0.0131076	0.0303559	ENSMUSG00000028070	1616.56	1456.81	1426.92	1337.96	1200	1551.32	940.097	969.724	1102.55	1016	1247.78	1581.69	1244.1	1367.99	1249.71	995	1357.59	1431.19
ENSMUSG00000028096	Gpr89	744.743	0.716815	0.153213	4.67856	2.88898e-06	1.39571e-05	ENSMUSG00000028096	692.216	660.213	598.204	809.011	677.113	639	741.284	728	849.003	527	658.525	704.993	796.989	794.986	796.969	724	921.951	859.296
ENSMUSG00000028101	Pias3	1454.62	-0.541265	0.178175	-3.03782	0.00238296	0.00665378	ENSMUSG00000028101	1208	2332.54	1886.63	1492.99	1421	942.998	992.282	1156	1123.23	1430.01	1881.41	1991.87	1530.33	1357.47	1371.37	1177.73	1483.27	1646.29
ENSMUSG00000028106	Rprd2	1459.7	0.656776	0.287621	2.28347	0.0224025	0.0483043	ENSMUSG00000028106	673.999	1663.29	1553.32	1737.52	1438	629.093	1301.53	1381.9	1494.33	1265.79	1699.8	1614.93	1689.8	1621.27	1634.46	1367.07	1630.78	1842.83
ENSMUSG00000028133	Rwdd3	208.25	-1.04351	0.277415	-3.76154	0.000168872	0.000598883	ENSMUSG00000028133	382	300.092	261	187.001	162.001	192.084	138	106	163.599	297.988	361.118	264.352	127.116	198	189.636	106	168	145.138
ENSMUSG00000028182	Lrriq3	22.8529	-1.35608	0.509992	-2.65902	0.00783678	0.0192786	ENSMUSG00000028182	43	20	25	25	18.001	19	12	9	13	38	30	29	27.001	18.001	23	16	21	18
ENSMUSG00000028217	Cdh17	6.66846	3.10754	1.15269	2.6959	0.00701983	0.0174764	ENSMUSG00000028217	2	1	2	3	1	11	13	17	7	4	0	0	12	6	6	2	15	16
ENSMUSG00000028223	Decr1	1226.07	-0.607937	0.171949	-3.53557	0.000406893	0.00133574	ENSMUSG00000028223	1920.03	1614.18	1486.43	1103.01	1095.86	1322	930.085	878.389	972	1508.3	1372.51	1531.49	1066.33	1219	1109	847	1048.08	1124
ENSMUSG00000028261	Ndufaf4	805.019	0.511527	0.118271	4.32503	1.52512e-05	6.57168e-05	ENSMUSG00000028261	700.002	995.815	811.338	901.905	712	714.008	914.149	879	1042.25	698.004	775.981	955.533	771.667	630	735	602	779.009	798.698
ENSMUSG00000028284	Map3k7	2002.36	0.581411	0.168276	3.45511	0.000550077	0.00176159	ENSMUSG00000028284	1478.41	2029.02	1883.21	2293.11	2053	1288	1880.54	1947.35	2141.51	1849.84	2013.53	2149.3	2068.48	2326.05	2103.88	1884	2212.76	2287.27
ENSMUSG00000028410	Dnaja1	10047.1	0.53687	0.119852	4.47943	7.48435e-06	3.37571e-05	ENSMUSG00000028410	10880	10662	10907.1	8518.13	8436.13	8815.11	10281.8	9127.74	11964.1	9582.3	10057.5	13641.7	8784.78	8182.34	8626.47	9206.98	11255.2	11592.3
ENSMUSG00000028430	Nol6	1241.15	0.533824	0.164295	3.24917	0.00115741	0.00345591	ENSMUSG00000028430	668.796	1471.95	1270.15	1333	1114	909.999	1380.33	1240.35	1483.01	922.356	1292.96	1526.25	1391.3	1364.59	1437.28	1021.79	1314.83	1343.78
ENSMUSG00000028433	Ubap2	2049.62	0.429795	0.187587	2.29118	0.021953	0.0474816	ENSMUSG00000028433	853.528	2070.84	1906.42	2560.06	2081.72	1645.68	1992.17	2158.89	2350.43	1029	2009.57	2122.11	2542.91	2419.1	2523.9	2109	2793.38	2531.35
ENSMUSG00000028456	Unc13b	1924.73	0.629589	0.19898	3.16409	0.00155571	0.00451584	ENSMUSG00000028456	1431.89	1878.47	1468.92	2052.04	1672	1026	2080.46	2132.18	2695.31	1481	2088.82	1812.68	1807.78	1994.99	1959.79	1989.05	2253.64	2796.97
ENSMUSG00000028457	Atp8b5	18.4806	-1.44395	0.593202	-2.43417	0.014926	0.0339704	ENSMUSG00000028457	50	49	19.923	15	16	15	11	6	14	30	31	22	2	10	15	6	17	16
ENSMUSG00000028470	Hint2	460.998	-0.885205	0.348145	-2.54264	0.011002	0.0259901	ENSMUSG00000028470	908.44	578.939	555.138	350.625	317	753	323	251	411.999	480.112	502.201	537.375	363.956	376.999	378.596	299.492	442.526	396.879
ENSMUSG00000028483	Snapc3	682.263	0.421624	0.121365	3.47401	0.000512747	0.00165384	ENSMUSG00000028483	486.001	835.688	627.999	768.022	611.999	335.926	657.374	647.32	769.901	748.033	827.604	782.115	656.002	663.182	708.001	649.001	775.001	924.557
ENSMUSG00000028497	Hacd4	616.51	-1.05957	0.264113	-4.0118	6.02588e-05	0.000232836	ENSMUSG00000028497	924.101	793.001	562.978	646	522	356	290.353	328.099	313	981	560.089	758.317	682.914	583	609.027	652	875.728	778.903
ENSMUSG00000028514	Usp24	2374.05	0.588669	0.216693	2.7166	0.00659554	0.0165512	ENSMUSG00000028514	1451.17	2662.24	2119.67	2690.49	2367	1146.98	2426.13	2660.31	2716.96	1915	2497.66	2618.39	2580.36	2810.22	2624.75	2206.03	2448.97	2920.64
ENSMUSG00000028517	Plpp3	5771.48	1.12617	0.335724	3.35446	0.00079521	0.00246174	ENSMUSG00000028517	1891.29	6055.28	5701.48	5144.58	7429.76	2948.48	8488.97	8054.93	8561.92	2976.02	4426.44	5529	4890.46	8406.26	5637.3	5738.33	4598.13	7260.38
ENSMUSG00000028524	Sgip1	124.554	-1.16973	0.359294	-3.25564	0.00113138	0.00338642	ENSMUSG00000028524	123.284	247.281	213.445	103.941	103.39	39.615	76.22	52.91	65.783	177.525	174.763	250.698	95.654	147.043	110.04	114.956	102.159	95.418
ENSMUSG00000028540	Dph2	355.465	0.478202	0.129747	3.68566	0.000228114	0.000789521	ENSMUSG00000028540	285	366.001	350.488	380	321	308	389.049	366	433.999	280.999	355.697	389.975	395.075	327.001	354	302.001	382	397.062
ENSMUSG00000028551	Cdkn2c	414.11	-0.848655	0.153451	-5.53045	3.19402e-08	2.10656e-07	ENSMUSG00000028551	374.999	564.941	487	499.006	430	390	234.999	347	268	326.126	396.452	593	417.367	438.029	387	392.826	546.039	406.122
ENSMUSG00000028559	Osbpl9	2331.37	-0.680642	0.151998	-4.47798	7.53518e-06	3.39506e-05	ENSMUSG00000028559	2656.84	2719.13	2439.88	2626.22	2358.87	1606.4	1640.64	1858.14	1974.81	2254.07	2568.46	2630.69	2259.53	2636.7	2583.86	2047.66	2292.44	2666.97
ENSMUSG00000028621	Cyb5rl	329.415	0.621689	0.249623	2.49051	0.0127559	0.0296542	ENSMUSG00000028621	332	247	289.306	365	296.999	329.001	398.001	280	416.001	313.999	256.823	329.001	300.001	332	398	262.999	303.024	389.921
ENSMUSG00000028629	Exo5	433.197	-0.387857	0.148663	-2.60896	0.00908179	0.02198	ENSMUSG00000028629	464.025	494.977	555.604	476	363	417.999	310.996	337	392	354	478.231	546.288	435.347	479	454	351.181	461.026	476.021
ENSMUSG00000028634	Hivep3	386.957	-0.875049	0.260046	-3.36498	0.000765494	0.00237516	ENSMUSG00000028634	418.999	443	346.624	390.141	342	351.016	265.271	249	291.995	328.999	344.049	404	393.18	444.42	461.01	381.937	494.001	522.948
ENSMUSG00000028635	Edn2	25.117	-2.08928	0.581761	-3.5913	0.000329032	0.00110062	ENSMUSG00000028635	46	24	32	29	9	35	5	8.018	9	30	46	37	22	17	15	15	39	38
ENSMUSG00000028651	Ppie	948.514	-0.527083	0.230134	-2.29033	0.0220022	0.0475664	ENSMUSG00000028651	1485.03	1206.84	1158.12	866.509	762.001	1438	723.79	741.998	881	893.284	976.034	1200.53	782.983	737	786	705.007	844.756	836.802
ENSMUSG00000028669	Pithd1	516.401	-0.806481	0.194522	-4.14597	3.38378e-05	0.000136861	ENSMUSG00000028669	543.639	871.388	765.183	502	483	620.043	331.709	345	444.668	373.802	744.447	788.348	409.947	476.029	441.345	361.203	469.076	432.757
ENSMUSG00000028676	Srsf10	3756.25	0.544259	0.14399	3.77985	0.000156925	0.000560624	ENSMUSG00000028676	2966	3976.62	3504.46	4190.63	3483.91	2475.65	3322.75	3897.28	4112.54	3913.51	3890.65	4135.04	3887.17	3458.76	3675.64	3614.88	4754.81	4288.51
ENSMUSG00000028690	Mmachc	317.353	0.731362	0.156567	4.67123	2.99399e-06	1.44017e-05	ENSMUSG00000028690	254.271	279.599	298.125	360.357	305	223.001	373.357	347.936	408.005	230.361	275.534	321.067	329.146	272.826	311.214	299.002	393.54	411.015
ENSMUSG00000028743	Akr7a5	842.443	-0.631679	0.221117	-2.85676	0.00427987	0.0112597	ENSMUSG00000028743	975.695	1141.5	1055.79	777	657	1167	621.001	594	666.777	767.178	970.98	1091.48	765.499	694.207	729.864	657	901.152	911.013
ENSMUSG00000028789	Azin2	263.051	-0.642927	0.196827	-3.26646	0.001089	0.00327396	ENSMUSG00000028789	281	329	281.003	290.167	274	340	159	161.271	165.001	213.999	288.001	264.001	253.011	374.001	306.008	218.999	246.474	310.999
ENSMUSG00000028799	Zfp362	866.04	-0.534021	0.211414	-2.52595	0.0115386	0.0271117	ENSMUSG00000028799	676.001	1445.69	1243.28	754.448	772	736	622.638	668	701.422	723	1167.04	1446.77	697.041	967.937	821.147	681.427	729.036	984.912
ENSMUSG00000028801	Stpg1	7.57841	-3.40647	1.05712	-3.2224	0.00127123	0.00376891	ENSMUSG00000028801	22	23	15	4	1	8	3	1	1	9	33	19	1	4	0	2	0	0
ENSMUSG00000028822	Tmem50a	2113.93	-0.566112	0.20587	-2.74985	0.00596228	0.015119	ENSMUSG00000028822	3299.04	2277.03	2343.76	1997	2082.33	2788	1483.61	1513.95	1630.02	2146.92	2125.98	2437.92	1834.99	2121.19	2032.01	1709.48	1980.09	2263.78
ENSMUSG00000028832	Stmn1	1348.14	-1.23412	0.386346	-3.19435	0.00140148	0.00411239	ENSMUSG00000028832	1790.45	1345.55	1884.75	1579.37	1007	2598.04	431	917.273	511.156	1937.47	1248.5	2136.4	1242.02	891.766	1152	1062.92	1679	814.486
ENSMUSG00000028857	Tmem222	1030.89	-0.469773	0.204726	-2.29464	0.0217535	0.0471475	ENSMUSG00000028857	1395.29	1249.9	1086.81	980.041	967.001	1604.01	806.333	780	900.001	829.989	988.576	1088.49	987.252	901.408	907.245	863.266	1098.16	1105.32
ENSMUSG00000028863	Meaf6	795.791	-0.355937	0.155191	-2.29355	0.0218164	0.0472568	ENSMUSG00000028863	968.594	1312	1178.11	710	586	723.036	585.483	598.002	647.899	1000.05	1113.43	1250.84	605.074	672.001	647	593.001	740.961	788.337
ENSMUSG00000028868	Wasf2	3413.88	0.824845	0.307118	2.68576	0.00723645	0.0179469	ENSMUSG00000028868	1056	3537.14	2861.58	4392.74	3726.01	2016.03	3146.17	3427.04	3592.69	1525.22	3182.8	3549.61	4320.85	4526.72	4474.74	3499.68	4016.59	4829.9
ENSMUSG00000028952	Zbtb48	433.855	-0.775494	0.305661	-2.5371	0.0111774	0.0263582	ENSMUSG00000028952	639.996	637	609.973	308.001	349.999	413	381.9	303.998	385.207	450.083	470.013	551.145	336.007	334	367.004	276.999	376.998	383.678
ENSMUSG00000028958	Tmub1	269.008	-0.635281	0.241228	-2.63353	0.00845023	0.0206236	ENSMUSG00000028958	260.999	456.044	344.505	212.999	219	308.04	186.001	189	219.783	218	388	364	235.001	214.126	258	207	318.182	272.755
ENSMUSG00000028960	Ube4b	1958.04	-0.399343	0.162756	-2.45363	0.0141424	0.0324021	ENSMUSG00000028960	1198.9	2312.76	2056.23	2256.73	2031.27	1430	1582.62	1757.99	1828.12	1432.05	2006.02	2425.64	2211.77	2460.27	2334.99	1806.94	2083.38	2318.19
ENSMUSG00000028969	Cdk5	881.443	-0.525763	0.161769	-3.25009	0.00115369	0.00344645	ENSMUSG00000028969	1163.83	1224.37	1031.07	812	752	1080.31	700.746	624	714.204	817.49	986.368	1208.06	754.195	811.002	726.047	697.043	882.123	963.753
ENSMUSG00000028970	Abcb1b	212.39	1.19654	0.43204	2.7695	0.0056142	0.0143152	ENSMUSG00000028970	142.535	254.563	153.856	205.688	207.894	91.569	521.782	229.717	290.086	169.089	89.304	195.013	187.992	189.605	214.675	167.864	150.755	258.786
ENSMUSG00000029049	Morn1	89.9529	-0.755714	0.267975	-2.82009	0.00480101	0.0124642	ENSMUSG00000029049	139.001	129.999	115.092	69.001	63.999	67.001	71	50.999	79	127.006	118	138.105	77.119	81	95	66.999	62.98	90.001
ENSMUSG00000029053	Prkcz	487.189	-0.674916	0.264195	-2.55461	0.0106307	0.02523	ENSMUSG00000029053	593.498	723.701	596.376	384.786	350.94	390.001	320.176	334.921	432.001	538.063	858.333	686.899	349.628	296.928	400.882	424.406	538.639	544.041
ENSMUSG00000029059	Prxl2b	242.336	-1.39512	0.310953	-4.48658	7.23744e-06	3.27657e-05	ENSMUSG00000029059	550.009	406	295	168	247	334	136.002	123.714	171	259	251	297.235	162	210.421	194.009	174	182.001	173
ENSMUSG00000029169	Dhx15	4706.65	0.639438	0.182296	3.50769	0.000452017	0.00147181	ENSMUSG00000029169	2759.69	4266.09	3843.23	6169.5	5032.85	2663.2	4471.43	5189.73	5584.71	3877.89	4169.93	4432.99	5726.94	5195.13	5421.07	4646.13	6008.1	5895.53
ENSMUSG00000029223	Uchl1	56.7605	-0.972424	0.330612	-2.94129	0.00326853	0.00883224	ENSMUSG00000029223	80	103	87	52	39	83	26.005	47.014	59	59	69	75	35.956	55	40	31	30	35
ENSMUSG00000029238	Clock	1840.26	0.604744	0.256522	2.35748	0.0183997	0.0406972	ENSMUSG00000029238	1505.23	1968.93	1681.4	1891.68	1912.22	768	1671.42	2027.23	1918.61	2166.34	1894.16	2047.7	1851.06	2146.14	1747.35	1685.13	1916.15	2154.19
ENSMUSG00000029245	Epha5	5.95599	-2.97624	1.15285	-2.58165	0.00983299	0.0235592	ENSMUSG00000029245	16	12	9	0	1	11	2	1	1	4	14	13	5	6	2	2	6	5
ENSMUSG00000029269	Sult1b1	4.25055	-2.52599	1.0945	-2.3079	0.0210045	0.0456554	ENSMUSG00000029269	6	7	10	5	2	1	1	1	2	8	15	4.414	5	1	3	2	3	0
ENSMUSG00000029287	Tgfbr3	4422.4	1.04974	0.285895	3.67179	0.000240861	0.000828083	ENSMUSG00000029287	1780.73	4482.37	3906.11	4862.57	5029	2557.11	5782.9	5290.89	6380.23	1931.69	3534.41	4324.34	4274.89	6422.19	4926.32	4120.9	3831.61	6310.95
ENSMUSG00000029314	Gpat3	274.238	-1.22413	0.2643	-4.63161	3.62829e-06	1.72417e-05	ENSMUSG00000029314	287	385	245.019	282.21	223	236	92.031	161	120	256.22	464.568	263	282	218	235	300	434.292	497.131
ENSMUSG00000029388	Eif2b1	957.203	0.461268	0.167269	2.75765	0.00582187	0.0147908	ENSMUSG00000029388	979.277	793.666	726.762	1092.41	924	1123.88	957.449	978.588	1101.57	733.485	739.296	801.764	1076.51	1070.51	1127.16	829.999	1072.98	1023.43
ENSMUSG00000029433	Diablo	1535.92	-0.337543	0.138725	-2.43318	0.014967	0.0340497	ENSMUSG00000029433	2023.8	1916.91	1842.7	1401.42	1382.34	1585.9	1155.82	1242.38	1461.96	1585.75	1577.06	2044.93	1353.68	1482.52	1380.3	1280.01	1447.8	1608.74
ENSMUSG00000029442	Wdr66	90.4322	0.991824	0.369219	2.68628	0.00722532	0.017924	ENSMUSG00000029442	62	62.989	44.109	82	99	51	110	88	152.986	65	31.006	65.01	95	138	83	117	120.001	156.436
ENSMUSG00000029478	Ncor2	3629.65	0.95282	0.263643	3.61405	0.000301446	0.00101774	ENSMUSG00000029478	1396.03	4160.62	3044.8	4534.22	3771.01	1674	5159.89	4429.27	5211.32	1699.32	3544.85	4114.87	4291.35	4103.17	3868.17	3200	3494.24	4650.79
ENSMUSG00000029504	Ddx51	735.725	-0.634875	0.238116	-2.66625	0.00767034	0.0189111	ENSMUSG00000029504	678	1105.94	922.997	697	588.999	604.997	632.857	620.04	680.547	807.362	958.425	921.242	736	560.112	643.379	524	732.797	693.126
ENSMUSG00000029534	St7	307.211	-0.596085	0.253207	-2.35414	0.0185655	0.0410399	ENSMUSG00000029534	293.999	486.149	397.864	274.98	275	275.139	242	251.999	302	249.001	350.999	445.999	255.002	290.013	255	273	271	270.911
ENSMUSG00000029557	Mrm2	167.06	-0.641622	0.235645	-2.72283	0.00647258	0.0162708	ENSMUSG00000029557	256	185	232.266	161	159	200	114	136	136	153	191	228.995	155	120	148.359	113	166	149
ENSMUSG00000029559	2210016L21Rik	853.683	-0.609496	0.179203	-3.40116	0.000671009	0.00210671	ENSMUSG00000029559	1151.28	1250.5	1162.22	779	714	865	699.255	586.302	635.296	917.09	984.636	1263.56	714.626	748.997	793.203	582.993	711.428	808.755
ENSMUSG00000029633	Gm5578	2.81115	5.02814	1.88358	2.66945	0.00759751	0.0187511	ENSMUSG00000029633	0	0	0	1.442	8.094	0	1.67	4.923	8.663	0	0	1.308	2.364	0	6.76	4.696	6.919	2.573
ENSMUSG00000029634	Rnf6	1579.84	0.578904	0.18372	3.15102	0.00162703	0.00470107	ENSMUSG00000029634	1053.01	1494.36	1482.78	1837.24	1828	874.589	1600.25	1550.33	1728.08	1199	1419.54	1496.96	1742.53	1792.73	1830.97	1664.49	1859.49	1996.43
ENSMUSG00000029657	Hsph1	2861.28	0.909938	0.359586	2.53051	0.0113896	0.0268085	ENSMUSG00000029657	988.048	3047.43	3538.39	1877.24	2687	1705.01	4458.1	4018.59	4299.7	1044.09	2483.92	4742.05	2518.25	1711.83	1765.15	3404.54	4327.31	4063.35
ENSMUSG00000029659	Medag	637.428	1.24808	0.295155	4.22856	2.35196e-05	9.77488e-05	ENSMUSG00000029659	282.035	471.109	512.567	641	774	371	919.042	886.999	689.109	303.048	311.193	637.151	785.676	719.944	547.345	685	696.99	1240.93
ENSMUSG00000029671	Wnt16	261.599	-0.886176	0.345291	-2.56646	0.0102742	0.0244733	ENSMUSG00000029671	241.001	204.88	408	273.999	268.001	121	143.145	170	89	372.139	455.282	475.217	208	352.001	241	180	210.999	396
ENSMUSG00000029703	Lrwd1	792.906	-0.48447	0.143734	-3.3706	0.000750044	0.00233226	ENSMUSG00000029703	855.715	1155.12	1021.99	823.311	712.001	782.008	619.173	581.031	659.001	662.025	861.552	1139	797.313	678.315	747	662.194	794	818.375
ENSMUSG00000029708	Gcc1	679.925	0.402096	0.154908	2.5957	0.00943973	0.0227383	ENSMUSG00000029708	428	768.543	672.59	686	698	544	583.847	656.364	665.164	611.324	773.432	752.991	763.687	747.001	715.022	583	787.013	844.24
ENSMUSG00000029754	Dlx6	988.496	-0.792119	0.246773	-3.20991	0.00132776	0.00391864	ENSMUSG00000029754	1658.29	1082.43	1072.22	861.105	678	1128	545.009	606	779.675	1192.95	1664.74	1152.67	899.192	729.995	900	909.452	1062.16	975.027
ENSMUSG00000029869	Ephb6	465.401	-1.82466	0.442049	-4.12772	3.6637e-05	0.000147266	ENSMUSG00000029869	554	811.54	798	255	500.001	391	158.159	237.043	217.975	417	717.82	852.012	254.136	505	242	422.817	354	329.302
ENSMUSG00000029911	Ssbp1	1374.6	-0.425559	0.178099	-2.38945	0.0168735	0.0377108	ENSMUSG00000029911	1965.75	1811.91	1786.37	1228	1124	1583.29	987.146	1007.18	1242.01	1606	1589.82	1832.15	1031.65	1268.01	1224	1097	1274.59	1298.77
ENSMUSG00000029999	Tgfa	584.804	-0.713857	0.250507	-2.84965	0.00437673	0.0114781	ENSMUSG00000029999	667.094	654.288	726.999	579.24	471	373	315.176	391.001	383.355	811	1537.59	725	584.323	450	527.884	443.99	469.002	497.019
ENSMUSG00000030042	Pole4	920.319	0.306619	0.132182	2.31968	0.0203583	0.0444095	ENSMUSG00000030042	746.993	969.234	1007.69	1010	890	1087.77	845.456	942.001	994.411	703.012	825.798	1024.67	911.088	850	921.752	797.999	1062.9	967.073
ENSMUSG00000030047	Arhgap25	137.033	-0.893175	0.328809	-2.71639	0.0065998	0.0165596	ENSMUSG00000030047	105	305.001	169.027	126.089	114.999	96.999	103.001	76.002	100	187	135.999	203.029	103.001	177.001	136.106	96	96.999	169
ENSMUSG00000030056	Isy1	1013.95	0.526266	0.224597	2.34316	0.0191213	0.0421007	ENSMUSG00000030056	1036.29	1055.57	956.939	1156.95	973.645	1195.92	894.492	955.544	956.426	906.742	934.568	1104.91	971.819	949.211	970.752	813.96	1085.21	1041.1
ENSMUSG00000030067	Foxp1	1038.59	-0.639389	0.165853	-3.85515	0.000115658	0.000423796	ENSMUSG00000030067	1070.01	1734.52	1573.5	947.997	826.936	678	611.768	612.835	716.003	1209.12	1969.83	2030.21	846.913	977.966	966	771.147	984.407	1069.41
ENSMUSG00000030138	Bms1	1906.61	0.230418	0.0822142	2.80265	0.00506844	0.0130579	ENSMUSG00000030138	1655.45	2114.43	1929.23	2140.58	1778	1571	1736.92	1858.32	2154.48	1536.25	1773.01	2198.49	2056.81	2021.92	2082.67	1719.21	2084.7	2027.08
ENSMUSG00000030144	Clec4d	25.0924	-2.10516	0.72039	-2.92225	0.00347507	0.00931825	ENSMUSG00000030144	37	125	17	32	22	11	9	11	12	72	21	28	16	7	18	7	7	18
ENSMUSG00000030157	Clec2d	1641.58	-0.682298	0.242049	-2.81884	0.00481969	0.0125007	ENSMUSG00000030157	2181.58	2232.78	2288.79	1255.97	1316	2467.64	1087.28	1110.84	1364.33	1530.25	1889.2	2473.87	1105	1429.83	1363.73	1281.53	1430.28	1994.96
ENSMUSG00000030200	Bcl2l14	192.361	-1.33709	0.371328	-3.60083	0.000317204	0.00106579	ENSMUSG00000030200	406.131	189.822	171.065	166	123.001	226	67	103.798	95.991	278	288.369	199	196	141	178	171	249.474	225.047
ENSMUSG00000030203	Dusp16	1059.88	-0.50032	0.182476	-2.74185	0.00610951	0.0154508	ENSMUSG00000030203	777	1641.87	1304.13	1018.04	923	773	684.644	644.179	879.757	820.985	1330.86	1159.53	926.597	1163.09	1162.35	1230	1435.66	1561.86
ENSMUSG00000030216	Wbp11	1645.23	0.560529	0.238846	2.34683	0.018934	0.0417177	ENSMUSG00000030216	696.316	1727.2	1665.39	1969.04	1608.02	1502.96	1449.41	1644	1712.12	929.999	1854.89	1881.67	1786.07	1796.59	1859.16	1607	2086.22	2018.67
ENSMUSG00000030217	Art4	54.2383	-2.30204	0.668784	-3.44213	0.000577145	0.00183829	ENSMUSG00000030217	129	188	70	11	65	51	20.116	16	32	45.063	93.029	112	9	59	16	40	22	18.922
ENSMUSG00000030243	Recql	563.886	0.984982	0.193141	5.09981	3.39988e-07	1.91311e-06	ENSMUSG00000030243	383.291	544.059	429.313	613.978	583.613	448.463	523.303	642.681	676.758	445.223	503.322	544.868	599.979	659.555	533.421	553.158	628.342	592.378
ENSMUSG00000030255	Sspn	831.678	-0.584219	0.169323	-3.45033	0.000559909	0.00178913	ENSMUSG00000030255	838.89	1293.97	1136.53	994.602	796.017	524.001	682.888	524	626	752.998	882.357	1140.92	801.286	885	891.162	698.889	803.698	914.897
ENSMUSG00000030259	Rassf8	756.218	-0.648185	0.283419	-2.28702	0.0221948	0.0478976	ENSMUSG00000030259	384.679	1081	928.003	833	899.999	385	651.967	697	582.86	507.067	811.915	1023	809.949	949.001	830.001	717.362	666.219	931.172
ENSMUSG00000030278	Cidec	184.752	-5.38453	2.19026	-2.4584	0.0139557	0.0320366	ENSMUSG00000030278	164	1918.23	51	0	25	118.051	40	0	0	1	867.998	595.075	1	1	5	1	0	7
ENSMUSG00000030281	Il17rc	753.292	-0.704438	0.2082	-3.38347	0.00071576	0.00223598	ENSMUSG00000030281	1003.46	1120.79	1009.95	635.799	622	832.999	494.01	502.979	575.001	770.59	935.306	1018.17	701.701	647.001	630.501	613.259	801.165	685.26
ENSMUSG00000030323	Ift122	1019.77	-0.425744	0.152485	-2.79203	0.00523779	0.0134509	ENSMUSG00000030323	857	1242.9	1244.3	1258.71	978	624.036	651.222	830.965	720.116	955.357	1330.92	1278.12	1114.08	1104.97	1118.05	933.139	1171.19	1176.56
ENSMUSG00000030352	Tspan9	2110.47	0.802231	0.313166	2.56168	0.0104167	0.0247845	ENSMUSG00000030352	818.833	2636.64	1991.7	2391.21	2426	1727	2199.8	2039.15	2544.39	846.999	1719.6	2564.65	2209.34	2673.36	2238.2	2114.91	2199.11	2459.26
ENSMUSG00000030397	Mark4	706.444	-0.358194	0.147706	-2.42504	0.0153067	0.0346652	ENSMUSG00000030397	477.04	985.676	802.994	776	760.999	587.335	618.998	612.029	659.764	478.503	730.448	954.034	734.379	737.529	722.999	645	731.009	799.057
ENSMUSG00000030423	Pop4	610.04	-0.604854	0.189224	-3.19651	0.00139103	0.00408427	ENSMUSG00000030423	1001.46	773.238	658.558	561	541.616	788.546	395.773	467.446	552.326	672.002	675.016	722.935	525.267	537	588.924	462.026	543.999	513.097
ENSMUSG00000030432	Rpl28	8915.85	-1.01423	0.420417	-2.41244	0.015846	0.035681	ENSMUSG00000030432	20080.5	9082.06	9657.4	6767.33	5460.19	12812.5	6226.44	5502.37	7979.31	9911.3	7717.56	8855.76	7061.54	6598.05	7180.64	5902.23	7826.18	8279.95
ENSMUSG00000030491	Tdrd12	7.78353	2.54102	0.806268	3.15158	0.00162392	0.00469352	ENSMUSG00000030491	2	3	4	10	4	9	8	9	20	6	6	1	5	7	5	6	9	8
ENSMUSG00000030579	Tyrobp	467.878	-0.751772	0.287893	-2.61129	0.00902006	0.0218643	ENSMUSG00000030579	786.271	700.581	474.02	436.676	512	352.028	330.476	387	305.41	613	354.495	508	351.209	550	505	319	352	630.597
ENSMUSG00000030590	Fam98c	559.874	-1.26193	0.272309	-4.63417	3.58375e-06	1.70515e-05	ENSMUSG00000030590	839	1184.54	974.331	421.479	380	642.061	272.049	308.667	385.084	508.617	814.115	900	357.288	467	416.052	407.999	523.334	513.809
ENSMUSG00000030592	Ryr1	11.0131	-1.84955	0.732592	-2.52466	0.011581	0.0272046	ENSMUSG00000030592	13	22	19	13	14	6	5	5	3	10	7	14	7	13	6	6	11	4
ENSMUSG00000030629	Zfand6	2280.13	-0.293295	0.104379	-2.80991	0.00495557	0.0128073	ENSMUSG00000030629	2485.8	2941.84	2756.3	2348.24	1879	1616	1669.02	1681.95	1970.06	2571.44	3019.47	3093.61	1981.55	2064.94	2211.53	1898.77	2601.07	2856.16
ENSMUSG00000030638	Sh3gl3	208.359	1.06352	0.315595	3.36988	0.000752022	0.002337	ENSMUSG00000030638	197	166	139.001	180.006	255	242	171.221	350.023	398.001	128.999	163	186	149.033	293	133.99	165.088	171.866	218
ENSMUSG00000030653	Gm45837	360.893	-1.84118	0.512038	-3.59579	0.000323414	0.00108414	ENSMUSG00000030653	507.9	1015.61	223.96	319.128	315.695	346.023	145.108	181.022	85.15	498.879	764.162	244.794	133.153	351.699	383.102	189.504	548.349	361.641
ENSMUSG00000030654	Arl6ip1	2664.28	-0.569099	0.154553	-3.68223	0.000231199	0.000799025	ENSMUSG00000030654	3746.1	3212.12	3128.21	2731.7	2195	2769.93	1793.5	1882.84	2029.08	2871.25	3354.08	3358.96	2463.44	2202.7	2423.28	2369.75	3092.94	2615.28
ENSMUSG00000030672	Mylpf	34.3945	-1.7437	0.444012	-3.92715	8.5957e-05	0.000321397	ENSMUSG00000030672	75	44	57	31	26	47	18	14	20	45	43	50	17	23	29	22	27	15.937
ENSMUSG00000030685	Kctd13	251.962	-0.445884	0.193125	-2.30879	0.0209554	0.045554	ENSMUSG00000030685	218	409.956	335.942	235	223	224	184	214.769	236	279	252.402	334	233.102	251.16	261	158	289.012	238.001
ENSMUSG00000030691	Fchsd2	963.723	0.611389	0.209152	2.92317	0.00346483	0.00929608	ENSMUSG00000030691	447	970	836.035	1084.02	900	554.095	908.126	913.198	962.468	666	879.978	897.522	1070.01	1143.02	1080.02	1130.77	1301.25	1740.91
ENSMUSG00000030693	Klk10	96.2388	-4.50533	0.918556	-4.90479	9.35253e-07	4.92052e-06	ENSMUSG00000030693	173	186	169	14	144	87	1	8	12	235	119	193	17	176	17	104	64	17
ENSMUSG00000030727	Rabep2	799.94	-0.296952	0.119221	-2.49077	0.0127468	0.0296367	ENSMUSG00000030727	955.004	1048.24	827.493	794.001	712	728.023	566.018	632	689	725.001	1043.28	873.593	778.69	801.972	775	662.567	914.966	980.667
ENSMUSG00000030753	Thap12	2132.5	0.56477	0.153551	3.67806	0.000235015	0.000810729	ENSMUSG00000030753	2097.51	2069.35	1787.83	2264	2185.1	1581.87	2208.54	2257.8	2584.9	2202.01	1757.3	2083.95	2151.62	2355.32	2191.99	1813.56	2294.19	2285
ENSMUSG00000030754	Copb1	4372.34	0.377964	0.158306	2.38756	0.0169606	0.0378875	ENSMUSG00000030754	3568.43	3246.57	3057.67	5596.9	4744	3260.07	4689.85	4832.62	5071.8	3756.4	3593.98	3390.57	5266.03	5438.12	5119.25	4257.23	5015.51	5531.23
ENSMUSG00000030759	Far1	4007.16	0.697742	0.245536	2.84171	0.00448727	0.011737	ENSMUSG00000030759	2639.9	4122.31	3241.68	4557.47	3614.02	1935.01	3649.54	4498.7	4370.42	3695.39	4595.05	3623.72	4030.61	3652.05	4114.69	4330.51	5569.73	5490.07
ENSMUSG00000030805	Stx4a	2534.49	-0.728713	0.190739	-3.82047	0.000133197	0.000483179	ENSMUSG00000030805	3376.38	3608.08	3066.78	2236.32	2234	3253.12	1864.18	1931.97	2147.54	2079	2680.86	3211.89	2124.26	2206.25	2256.68	2021	2372.19	2706.87
ENSMUSG00000030861	Acadsb	2155.78	0.527863	0.201151	2.62422	0.00868479	0.0211277	ENSMUSG00000030861	2073.53	2437.14	2055.14	2323.67	2181.19	1414.65	2290.39	2051.34	2136.4	2304.35	1929.64	2284.76	2040.89	2340.23	2116.21	1705.65	1972.65	2849.64
ENSMUSG00000030881	Arfip2	2073.45	0.454321	0.138068	3.29057	0.00099983	0.00302954	ENSMUSG00000030881	2004.7	2419.21	2089.21	2250.95	1747.04	1603.01	2188.09	1872.29	2299.2	1707	2017.76	2469.1	2060.59	1900.14	1992.95	1829.83	2332.65	2503.24
ENSMUSG00000030922	Lyrm1	89.4847	-0.535781	0.230043	-2.32905	0.0198564	0.0434857	ENSMUSG00000030922	120.001	156.221	102.999	88	85.999	81	66	67.999	76.001	91	98	108.001	70	74	84.999	65	87.999	90
ENSMUSG00000030960	Eef1akmt2	432.685	-0.411842	0.151979	-2.70986	0.00673116	0.0168467	ENSMUSG00000030960	551.998	561.708	613.155	372.622	394	476	319.131	359.003	369.931	416	587.999	611.998	363.788	405.947	372.764	321.064	380.136	382.363
ENSMUSG00000030980	Knop1	1763.78	0.419074	0.15555	2.69415	0.00705676	0.0175567	ENSMUSG00000030980	1761.87	1796.83	1613.05	1775.42	1488	1394	1591.88	1468	1912.67	2036.9	1690.11	1902.77	1817.62	1740.85	1784.42	1604.01	2128.68	2125.9
ENSMUSG00000031010	Usp9x	4989.7	0.554946	0.193478	2.86827	0.00412726	0.0108859	ENSMUSG00000031010	4108.94	4708.04	4402.76	5877.28	4950.17	2282.09	4459.51	4877.06	5028.86	5879.38	5500.55	5285.39	5463.61	5617.35	5366.81	4662.05	5239.71	6248.27
ENSMUSG00000031015	Swap70	2117.29	-0.545312	0.120087	-4.54097	5.5997e-06	2.57594e-05	ENSMUSG00000031015	1990.56	2818.13	2564.74	2311.56	1850	1877.24	1266.61	1369	1514	2058.91	2942.23	2467.84	2216.86	2070.62	2275.2	1964.35	2516.93	2541.84
ENSMUSG00000031093	Dock11	510.473	-0.481476	0.203308	-2.36821	0.0178745	0.0396567	ENSMUSG00000031093	527	589.056	471.091	584.007	510	265	355.186	418	391	559.414	582.408	550	568.999	624.367	491.999	445.009	627.155	670.305
ENSMUSG00000031104	Rab33a	13.4057	-2.28811	0.689461	-3.31869	0.000904406	0.00276573	ENSMUSG00000031104	40	22	18	9	19	7	2	5	8	19	18	34	7	16	6	2	4	8
ENSMUSG00000031105	Slc25a14	158.607	-0.867026	0.255171	-3.39782	0.000679255	0.00213041	ENSMUSG00000031105	276	239.605	243.003	133.002	130	232	91.932	109	111	186.001	191.944	223	117.996	104.003	123.001	114	146	118
ENSMUSG00000031107	Rbmx2	210.959	-0.623813	0.199596	-3.12538	0.00177578	0.005088	ENSMUSG00000031107	303.815	270.227	307.172	195	164	225	137.001	189.07	154.006	212	270	281	197.545	169	190	148	195	185.124
ENSMUSG00000031133	Arhgef6	1052.92	-1.00615	0.199475	-5.04402	4.55848e-07	2.50816e-06	ENSMUSG00000031133	1235.57	1660.91	1346.56	1202	971	609.997	508.212	605.261	488.999	1281.03	1623.68	1406.76	1149.13	984.002	1072	893	1142.7	1242.87
ENSMUSG00000031143	Ccdc22	706.103	-0.508477	0.179737	-2.82902	0.00466913	0.0121688	ENSMUSG00000031143	879.003	1034.02	842.727	657.152	597.977	873.315	507.71	550.001	650.155	631	814.944	951.002	607.004	620.788	570	530.375	705.35	723.535
ENSMUSG00000031148	Gpkow	1494	0.689024	0.187273	3.67925	0.000233919	0.00080739	ENSMUSG00000031148	1054.13	1312.06	1086	1794.24	1592	857.403	1366.49	1577.53	1755	1322.54	1216.7	1386.07	1789.93	1742.69	1771	1517.38	1817.27	1980.16
ENSMUSG00000031155	Pim2	165.074	0.48787	0.192549	2.53375	0.0112851	0.0265956	ENSMUSG00000031155	112	192	168.979	155.07	159	171	175.111	141.113	184	104	158.424	174	163.094	168	181	168	195.008	201.229
ENSMUSG00000031201	Brcc3	930.901	0.413534	0.157364	2.62788	0.00859196	0.0209288	ENSMUSG00000031201	997.999	969.048	826.144	971.779	815	709.882	890.098	878.009	1030.7	1103.02	987.029	932.291	922.436	827.235	965.141	785	1041.63	1070.84
ENSMUSG00000031202	Rab39b	75.0684	1.43247	0.377486	3.79476	0.000147788	0.000530999	ENSMUSG00000031202	31	57.008	69	71	86	33	88	134	123	63	50.039	110	49	96	48	71	73	91.846
ENSMUSG00000031278	Acsl4	2332.6	0.521439	0.218763	2.38358	0.0171451	0.0382454	ENSMUSG00000031278	1651	2154.86	2055.1	3006.08	2126	1328.86	2153.82	2031.14	2666.68	2672.25	2506.5	2023.53	2706.69	2245.63	2717.96	2176.21	3026.87	2772.39
ENSMUSG00000031293	Rs1	3.3536	3.79558	1.55616	2.43907	0.014725	0.0335697	ENSMUSG00000031293	0	2	1	7	1	2	13	4	4	0	3	0	1	2	5	2	0	3
ENSMUSG00000031327	Chic1	705.605	-0.635855	0.251699	-2.52625	0.0115287	0.027092	ENSMUSG00000031327	962.252	756.084	725.969	833.304	539.021	396.05	391.001	492.001	428.08	1154	848.396	791.015	754.02	657.999	829.636	531.022	827.148	992.904
ENSMUSG00000031342	Gpm6b	1412.47	1.01454	0.215037	4.718	2.38171e-06	1.16736e-05	ENSMUSG00000031342	894.182	1086.58	878.749	1553.44	1645	600.028	1918.6	1610.84	2227.65	1330.43	1220.32	1145.68	1335.42	1663.52	1443.2	1327	1564.2	2397.2
ENSMUSG00000031351	Zfp185	258.63	-1.22018	0.462814	-2.63643	0.00837839	0.0204615	ENSMUSG00000031351	284	617.001	348.197	141	450	306	70	187	205	191	279	365.41	166	331.172	138	273	178.091	171.905
ENSMUSG00000031367	Ap1s2	1009.79	1.35726	0.188737	7.19126	6.41942e-13	7.22223e-12	ENSMUSG00000031367	717.999	937.197	845.357	885.01	758.001	460	1546.46	1514.58	2122.67	896	751.102	890.009	673.08	917.424	787.502	871.007	974.389	1513.39
ENSMUSG00000031379	Pir	113.866	-0.945576	0.280913	-3.36608	0.000762453	0.00236694	ENSMUSG00000031379	195	157	129	92.064	107	136.046	71	71	76.012	157	112	150	94	112	91	82	118	103
ENSMUSG00000031380	Vegfd	274.002	0.770616	0.286503	2.68973	0.00715104	0.0177608	ENSMUSG00000031380	184.374	298.189	235.983	295	338	155	385.103	220.998	457.001	114	159	268.994	275.12	283.709	224	280	388	386.232
ENSMUSG00000031392	Irak1	3422.03	0.562454	0.194383	2.89354	0.00380928	0.0101095	ENSMUSG00000031392	2105.26	3383.62	2778.42	4314.47	3578.09	2316.86	3570.44	3668.21	3923.36	2463.79	2939.01	3320.77	3934.67	3905.59	4035.44	3307.56	3905.8	4392.42
ENSMUSG00000031409	Tceal6	20.8938	-1.57131	0.671265	-2.34082	0.0192413	0.0423304	ENSMUSG00000031409	14.306	62.043	45.48	21.706	25.659	24.364	10.402	17.057	6.827	8.799	28.002	49.85	5.463	13.324	7.983	20.519	5.033	20.148
ENSMUSG00000031485	Plpbp	1976.39	0.392059	0.150966	2.597	0.00940428	0.0226587	ENSMUSG00000031485	1542.47	2129.86	1829.44	2307.86	1835.93	1348.38	2044.01	1986.06	2063.88	1569.76	1786.81	1825.41	2032.83	1941.61	2168.36	1828.25	2217.99	3192.45
ENSMUSG00000031489	Adrb3	29.8137	-2.47208	0.928275	-2.66309	0.00774264	0.0190719	ENSMUSG00000031489	33	167	23.001	3	13	26	16	7	17	3	62	76.962	11	10	6	18	22	10
ENSMUSG00000031527	Eri1	823.844	0.426256	0.17627	2.4182	0.0155975	0.0352477	ENSMUSG00000031527	731.057	667.259	773.822	1006	815.383	648.055	628.977	942.66	764.04	827	763.003	823	850.687	840	890.296	802	1123.37	913.966
ENSMUSG00000031546	Gins4	538.208	-0.599015	0.162649	-3.68286	0.000230628	0.000797344	ENSMUSG00000031546	633.264	687.282	678.431	537	457	599	319.995	460	368	563	626.955	709.242	491.446	472	536	469	577.703	553.781
ENSMUSG00000031558	Slit2	291.276	-1.42764	0.336734	-4.23967	2.23849e-05	9.33826e-05	ENSMUSG00000031558	247	570.992	458.047	338.002	230.999	93	134	117	133	283.956	428	474.081	295.989	298	265.001	285	380	370.18
ENSMUSG00000031562	Dctd	386.681	0.632831	0.138869	4.55702	5.18834e-06	2.39842e-05	ENSMUSG00000031562	343.042	379.227	360.873	338	303	342.001	451.049	393.999	544.001	371.068	353.419	463.999	395.997	342.999	371.183	324	454.988	405.187
ENSMUSG00000031563	Wwc2	893.239	0.786197	0.300654	2.61495	0.00892397	0.0216592	ENSMUSG00000031563	275	1005.69	714.479	1064.38	1002.16	563.969	829.907	1057.06	961	461	955.088	878.001	1067.18	1196.1	1049.16	851.412	1015.1	1300.59
ENSMUSG00000031600	Vps37a	1397.23	0.345159	0.140658	2.45389	0.0141321	0.0323864	ENSMUSG00000031600	963.031	1664.51	1391.69	1436.29	1335	776	1196.98	1346.45	1366.06	1575	1787.78	1681.57	1454.07	1362.27	1399.73	1305.19	1647.05	1711.12
ENSMUSG00000031629	Cenpu	53.6472	1.32591	0.508728	2.60633	0.00915188	0.0221326	ENSMUSG00000031629	35	35	37.999	61	44	53	33	77	23	36	38	65	58	53.001	56	64.001	91	42
ENSMUSG00000031636	Pdlim3	3083.84	0.889525	0.256452	3.46858	0.000523216	0.0016853	ENSMUSG00000031636	1552.43	3487.48	2933.02	3776	2930.21	2502.3	5287.56	3355.42	4951.97	1021.27	1944.99	2702.47	3142.26	3139.92	3224.04	2627.88	3048.6	4297.61
ENSMUSG00000031642	Sh3rf1	622.051	0.490565	0.211203	2.32272	0.0201944	0.0441132	ENSMUSG00000031642	284.828	778.335	630	621	588.023	442.067	641.754	597.228	733.772	506	643.993	578.008	568.543	698	644.013	628	827.003	875.773
ENSMUSG00000031657	Heatr3	1055.46	0.444094	0.129401	3.43192	0.000599325	0.00190314	ENSMUSG00000031657	793.182	927.988	831.227	1165.37	1164	1146.5	1190.51	1292.14	1494.92	815	780.312	899.99	1117.01	1101.81	1105.28	890	1203.41	1161.77
ENSMUSG00000031696	Vps35	4242.43	0.549373	0.211181	2.60144	0.00928339	0.022419	ENSMUSG00000031696	3787.95	3471.98	3171.09	5340.43	4630.22	2374.07	3874.14	4467.01	4397.57	4176.95	3450.36	3688	4916.58	4917.08	4931.58	4183.45	4999.48	5398.8
ENSMUSG00000031729	Ist1	3848.8	-0.403836	0.117536	-3.43585	0.000590699	0.00187772	ENSMUSG00000031729	4756.42	5384.14	4732.39	3569.31	3432.39	3721.56	2861.64	2920.67	3328.01	4125.4	4527.5	5116.77	3381.8	3791.28	3512.64	3050.2	3692.74	3965.54
ENSMUSG00000031758	Cdyl2	37.104	1.2983	0.528306	2.45749	0.0139914	0.0321067	ENSMUSG00000031758	3	40	26	41	50	23	35	59	48.051	10	27	21	36.812	58	51	31	48	69
ENSMUSG00000031822	Gse1	1648.81	0.856067	0.220091	3.8896	0.000100408	0.000371161	ENSMUSG00000031822	923.789	1752.02	1539.66	1939.31	1587	1048.57	2179.74	1611.53	2280.07	1460.92	1772.02	1770.24	1685	1723	1618.81	1304.38	1462.06	1782.23
ENSMUSG00000031845	Bco1	12.4852	3.25801	0.739849	4.40361	1.06463e-05	4.68267e-05	ENSMUSG00000031845	8	2	0	14	7	5	29	23	42	3	0	4	12	13	13	14	13	25
ENSMUSG00000031885	Cbfb	1340.31	0.511491	0.155739	3.28428	0.00102244	0.00309159	ENSMUSG00000031885	929.809	1166.32	1177.14	1579	1359	795.997	1180.88	1409.61	1380.28	1292.47	1282	1350.06	1577.76	1367.34	1526.01	1365.84	1809.49	1663.02
ENSMUSG00000031902	Nfatc3	1727.94	0.437752	0.173569	2.52206	0.0116669	0.0273824	ENSMUSG00000031902	1177.3	1895.59	1611.89	2045.2	1882.11	1004.07	1635.34	1740.21	1809.45	1554.21	1807.68	1868.98	1874.62	2028.82	1775.4	1554.43	1824.48	2154.13
ENSMUSG00000031904	Slc7a6	732.426	0.58031	0.144804	4.00754	6.1354e-05	0.000236486	ENSMUSG00000031904	471	833.575	679.111	760.006	726	529	802.349	761.442	903.036	518.999	598.164	803.692	734.435	837.452	699.82	757.036	833.078	977.773
ENSMUSG00000031950	Gabarapl2	1497.63	-0.434685	0.154714	-2.8096	0.00496032	0.0128161	ENSMUSG00000031950	2043.81	1824.03	1815.78	1468.02	1411.97	1656.24	1108.97	1095.6	1324	1433.99	1723.34	1854.38	1288.87	1318.23	1394.22	1216.73	1520.34	1555.35
ENSMUSG00000031958	Ldhd	1293.97	1.30624	0.192712	6.77817	1.21707e-11	1.19651e-10	ENSMUSG00000031958	1177.77	1166.06	947.682	1059.06	862	880	2425.19	1728.52	2605.56	759.078	1191.13	940.274	993.317	797.999	929.544	1096.32	1625.13	1762.2
ENSMUSG00000031984	2810004N23Rik	945.68	0.344954	0.136172	2.53323	0.0113016	0.026628	ENSMUSG00000031984	798.005	965.239	878.886	954.052	919.016	1118.45	960.452	878.538	1130.12	762.587	912.134	1076.86	839.436	932.978	985.108	866.649	1026.77	987.667
ENSMUSG00000031993	Snx19	1335.82	0.596096	0.117346	5.0798	3.77828e-07	2.10966e-06	ENSMUSG00000031993	835	1433.77	1173.12	1457	1349.18	936.003	1430.07	1469.11	1627.41	1054	1197.64	1478.66	1456.03	1530.6	1427.05	1186.56	1433.29	1632.08
ENSMUSG00000031997	Trpc6	144.448	0.63842	0.264918	2.40988	0.0159576	0.0358852	ENSMUSG00000031997	84.672	96.804	159.761	173.719	143.957	141.132	146.769	167.83	132.246	96.415	92.925	149.951	170.833	151.734	213.774	114.109	149.877	214.164
ENSMUSG00000032000	Birc3	832.451	0.679265	0.204161	3.3271	0.00087755	0.00269277	ENSMUSG00000032000	713.664	730.581	567.554	869.708	768.71	590.547	848.723	686.244	991.639	781.661	652.32	745.312	798.541	1018.58	964.964	797.613	1025.24	1262.65
ENSMUSG00000032011	Thy1	2232.51	-2.21761	0.333652	-6.64647	3.002e-11	2.81061e-10	ENSMUSG00000032011	2658.97	2761.17	3933.61	1734.54	1776.11	2569.92	714.239	1003.57	648.001	2745.56	2947.51	4500.68	2264.1	2051.96	1886.54	1700.6	1336.4	1530.4
ENSMUSG00000032015	Pou2f3	10.3234	-2.68872	0.762626	-3.5256	0.000422522	0.00138317	ENSMUSG00000032015	23	14	31	6	5	10	5	2	2	19	11	20	6	5	8	13	3	6
ENSMUSG00000032038	St3gal4	651.579	0.540055	0.160118	3.37285	0.000743944	0.00231558	ENSMUSG00000032038	400	703.061	573.212	760.419	698.981	588	747.314	785.023	710.393	396	471.994	684.721	767.057	722.999	644.057	630	684.269	840.271
ENSMUSG00000032040	Dcps	581.341	-0.37823	0.166479	-2.27193	0.0230906	0.0495557	ENSMUSG00000032040	766.154	637.029	684.831	637.999	530	673.04	476.015	465.109	482	531.005	640.711	630	532.865	534.063	583.664	452.477	569.999	635.941
ENSMUSG00000032046	Abhd12	1163.3	-0.70367	0.185867	-3.78588	0.000153167	0.000548342	ENSMUSG00000032046	1419.12	1407.08	1604.23	1054.81	1089	1289.23	901.071	872.361	1031.05	1271.38	1397.26	1495.46	913.638	1120.29	967.001	792	993.713	1091.24
ENSMUSG00000032050	Rdx	4819.61	0.701187	0.239271	2.93052	0.00338399	0.0091025	ENSMUSG00000032050	2811.61	4318.96	3930.92	6046.11	5519	2187.72	4363.08	5651.33	4771.27	4690.31	4155.4	4429.99	5629.35	6151.9	5661.49	4654.84	5340.36	6627.94
ENSMUSG00000032113	Chek1	191.363	0.947622	0.407409	2.32597	0.0200201	0.0438036	ENSMUSG00000032113	149.001	126	125.999	232	174	109	113.029	317.999	159.001	204	128.999	198	233.01	125	210	211.001	370.63	215.064
ENSMUSG00000032118	Fez1	125.951	-0.935958	0.323417	-2.89396	0.00380413	0.0100972	ENSMUSG00000032118	110	267.18	215.999	138	116	96	107	83	65	94	150.685	199	98.009	144	143	82.125	85	96.982
ENSMUSG00000032119	Hinfp	951.663	0.584173	0.197416	2.95909	0.00308549	0.00840873	ENSMUSG00000032119	922.167	1099.93	970.49	849.671	832.999	566.099	934.018	820.917	1016.35	1079.55	976.241	1167.37	897.872	890.006	957.995	879.325	1016.6	1079.16
ENSMUSG00000032179	Bmp5	113.905	-0.936461	0.380038	-2.46412	0.0137349	0.0316156	ENSMUSG00000032179	175	170.973	109	130	75	78	45.074	67	89	219	206.674	87	87.533	107	94	69	125	146.063
ENSMUSG00000032216	Nedd4	28866.4	0.653439	0.258641	2.52643	0.0115229	0.0270816	ENSMUSG00000032216	18820.1	28181.2	24922.1	33277.8	31089.3	11870.6	27594.3	30681.9	29570.3	27147.5	24274.6	30067.4	32650.4	37993.9	33025.8	28354.4	30780.8	37817.5
ENSMUSG00000032217	Rnf111	1316.06	0.491613	0.160956	3.05433	0.00225565	0.00633112	ENSMUSG00000032217	719.871	1195.98	1049.4	1631.36	1347	648.999	1217.25	1274.34	1469.13	1098	1384.62	1278.7	1622.41	1600.21	1529.55	1452	1669.9	1942.85
ENSMUSG00000032278	Paqr5	399.285	1.36672	0.355752	3.84179	0.000122142	0.000445733	ENSMUSG00000032278	236.001	352.001	157.984	365.019	349	379.005	574.408	454.979	661	224.001	367.101	122.99	410.98	430.058	415.999	443.01	605.448	531.039
ENSMUSG00000032298	Neil1	287.852	-0.58639	0.156394	-3.74945	0.000177225	0.000626737	ENSMUSG00000032298	390	365.224	339.5	279	245	286	211	203.4	229	308.999	329	385.53	237.008	236.242	256	238	338.419	329.98
ENSMUSG00000032299	Commd4	887.825	-0.536773	0.204755	-2.62154	0.00875345	0.0212727	ENSMUSG00000032299	1253.09	1038.96	934.889	960.758	829	1162.54	648.646	612	754.858	787.418	872.238	928.248	857.653	909.963	831.281	677.007	926.873	960.871
ENSMUSG00000032316	Clk3	2488.7	-0.652602	0.143503	-4.54764	5.42498e-06	2.50106e-05	ENSMUSG00000032316	3082.32	3893.32	3348.22	2177.39	2145	2389.29	1806.87	1738	2115.72	2546.35	3007.7	3541.55	2059.88	2360.64	2120.91	1909.4	2334.21	2571.64
ENSMUSG00000032338	Hcn4	3.86876	2.43225	0.997542	2.43825	0.0147587	0.0336384	ENSMUSG00000032338	2	4	1	1	3	1	18	7	7	1	2	6	3	1	4	2	1	3
ENSMUSG00000032348	Gsta4	1550.06	-2.43933	0.692107	-3.52449	0.000424293	0.00138873	ENSMUSG00000032348	4457.15	2495.47	1807.21	392.085	1483	2312.65	168	501.034	817.784	2217.7	3053.46	2176.37	503.05	1295.12	499.658	1536.11	1419.11	671.26
ENSMUSG00000032352	Lrrc1	853.538	-0.87022	0.15786	-5.5126	3.53567e-08	2.31971e-07	ENSMUSG00000032352	932.645	1340.48	1140.51	843.159	777.778	864	443.881	571.023	615.985	726.036	1101	1159.55	744.461	739.288	762	764.191	1043.74	956.048
ENSMUSG00000032392	Parp16	232.98	-0.482666	0.208656	-2.31321	0.020711	0.0450903	ENSMUSG00000032392	181.938	360.1	353.236	217.999	213	167	172.01	191.996	174	185	269.081	308	223	265.934	211.001	190	251.989	331.044
ENSMUSG00000032393	Dpp8	2782.65	0.695704	0.20979	3.31619	0.000912523	0.00278829	ENSMUSG00000032393	1378	2894.77	2257.05	3496.89	3041.44	1146.99	2818.58	3104.41	3073.61	2581.62	2693.3	2823.52	3123.98	3361.18	3193	2901.8	3251.45	3613.81
ENSMUSG00000032415	Ube2cbp	69.8593	-0.729732	0.270053	-2.70218	0.0068887	0.0172112	ENSMUSG00000032415	113	91	90	62	56	81	45.005	48	64	80	75	94	62.046	53	61	50	77	58
ENSMUSG00000032436	Cmtm7	512.484	-0.695722	0.197761	-3.51799	0.000434835	0.00142102	ENSMUSG00000032436	704.529	735.513	653.543	407.946	468.999	539	369.666	382.055	394	495.731	639.001	790.53	386.872	563.99	420.01	336.999	445.119	556.404
ENSMUSG00000032468	Armc8	1040.04	0.221887	0.087672	2.53087	0.011378	0.0267845	ENSMUSG00000032468	986.001	1270.59	1051.76	1128.2	958.649	967	949.981	955	1099	1018.35	1074.19	1283.41	991.136	1027.01	1045.21	790.999	1093.32	1089.63
ENSMUSG00000032480	Dhx30	1862.77	-0.834568	0.323664	-2.5785	0.00992306	0.0237298	ENSMUSG00000032480	1697.98	2690.82	2425.83	1640.79	1432.94	1266.4	1594.63	1461.87	1805.54	1744.38	2086.95	2471.27	1593.78	1635.08	1593.78	1363.87	1826.28	1829.49
ENSMUSG00000032481	Smarcc1	2170.35	0.410054	0.171097	2.39662	0.016547	0.0370604	ENSMUSG00000032481	965.368	2056.14	2090.88	2697.94	2242	1657.01	1806.26	2202.86	2259.51	1494.46	2317.79	2539.55	2525	2542.92	2583.19	2219.22	2785.78	2721.89
ENSMUSG00000032507	Fbxl2	36.9251	-1.20049	0.479966	-2.5012	0.0123774	0.0288899	ENSMUSG00000032507	70	77.049	78	25	30	19	17.013	34	15	44.019	64	99	14	33.001	23	20	22.047	20
ENSMUSG00000032528	Vipr1	116.806	1.45284	0.431355	3.36808	0.000756944	0.002351	ENSMUSG00000032528	31	115	100	107	113	127	163	152	238.972	23	101	139	84	122	123	95.11	122.005	157.029
ENSMUSG00000032556	Bfsp2	15.1589	-2.20683	0.907937	-2.4306	0.0150738	0.0342324	ENSMUSG00000032556	48	16	14	13	5	18	3	5	8	31	8	18	14	4	15	5	14	10
ENSMUSG00000032567	Aste1	246.349	0.393728	0.168447	2.3374	0.0194183	0.0426799	ENSMUSG00000032567	225.999	252.974	225.97	239.838	267.998	201	228.01	288	320.999	209	240.025	210.045	276.838	248	218.001	209	289.999	271.986
ENSMUSG00000032570	Atp2c1	2600.05	0.345017	0.135341	2.54923	0.0107961	0.0255647	ENSMUSG00000032570	1859.85	2926.33	2614.98	2848.62	2306	1380.89	2050.66	2418.14	2319.18	2997	3193.32	3278.32	2712.48	2562.35	2593.07	2530.78	3354.61	3434.17
ENSMUSG00000032584	Mst1r	1015.15	0.582365	0.223861	2.60146	0.00928266	0.022419	ENSMUSG00000032584	466.078	1042.26	769.217	1355.82	1168	790	1156.56	1183.95	1284	364.001	621.559	746.041	1230.38	1109.58	1145.4	1162	1461.59	1613.16
ENSMUSG00000032648	Pygm	486.826	-0.978283	0.282147	-3.46728	0.00052576	0.00169263	ENSMUSG00000032648	386	837.003	703.219	524.965	394.999	365	465	334.959	379	311	481.63	732	462.947	483.144	474	356.001	437.69	497.446
ENSMUSG00000032740	Ccdc88a	762.654	0.846671	0.365605	2.31581	0.0205688	0.044817	ENSMUSG00000032740	421	800.104	597.069	846.341	876.326	219	720	954.048	721.419	785	576.001	903.553	827.659	1022.02	840.733	711	716.694	999.897
ENSMUSG00000032754	Slc8b1	738.953	-0.694307	0.179444	-3.86921	0.000109187	0.00040188	ENSMUSG00000032754	766.07	1071.35	802.137	757.939	667	933.024	471.016	478.758	545.025	546.354	738.315	938.317	825.828	784.108	717.467	650.214	821.997	877.422
ENSMUSG00000032773	Chrm1	6.71115	-2.56608	0.947756	-2.70753	0.00677861	0.0169519	ENSMUSG00000032773	14	19	7	7.876	3	2	4	1	0	9	16	15	5	9	5	0	3	1
ENSMUSG00000032777	Gtf3c1	2462.45	0.403577	0.161941	2.49212	0.0126984	0.0295437	ENSMUSG00000032777	1302	2631.82	2255.67	2737.59	2347	1696.29	2381.59	2398.6	3079.5	1787.61	2304.03	2633	2762	2962.08	2754.86	2452.35	3050.5	3355.27
ENSMUSG00000032796	Lama1	163.654	1.14313	0.4865	2.34971	0.0187879	0.0414442	ENSMUSG00000032796	30	83	47	253	172	76	359	160	134	32	35	37	237.11	176	280.005	262	268	379.007
ENSMUSG00000032846	Zswim6	405.091	0.600167	0.262332	2.28782	0.0221482	0.0478163	ENSMUSG00000032846	220.001	441.98	316	526	405	139	410.005	433	449.001	309	418	425.227	400.518	529	503.79	397.048	525.198	563
ENSMUSG00000032925	Itgbl1	51.6112	-0.969736	0.398699	-2.43225	0.0150053	0.0341172	ENSMUSG00000032925	55	80	60	24	45	24	28	26	30	127	61	103	57.015	32	23	66	54	54
ENSMUSG00000032985	5730522E02Rik	3.59619	-3.63319	1.43922	-2.52441	0.0115892	0.0272205	ENSMUSG00000032985	1	16	12	4	1	3	1	0	1	2	6	10	4	3	0	0	2	2
ENSMUSG00000033065	Pfkm	1002.19	-0.772094	0.147442	-5.23659	1.63568e-07	9.66242e-07	ENSMUSG00000033065	970	1633.22	1297.05	1023.17	942.001	940	683.526	684.957	616.001	827.586	1269.55	1460.39	963.737	1009.46	985.881	878.251	997.759	1080.15
ENSMUSG00000033124	Atg9a	1321.93	0.574269	0.14868	3.86245	0.000112256	0.000411968	ENSMUSG00000033124	745	1446.13	1157.06	1421.88	1325	1054.05	1398.24	1308.39	1537	876.286	1008.29	1375.37	1503.12	1614.28	1590	1241.94	1450.15	1909.53
ENSMUSG00000033126	Ybey	162.235	-0.394352	0.162293	-2.42987	0.0151041	0.0342805	ENSMUSG00000033126	158.802	228.241	213.052	148.346	149.607	153.3	127.739	115.088	148.597	181.663	211.758	227.973	137.386	141.94	142.262	110.81	157.402	190.714
ENSMUSG00000033222	Ttf2	490.057	0.59477	0.252532	2.35523	0.0185113	0.0409298	ENSMUSG00000033222	247.018	521.869	409.008	650.697	476	295	440.889	566	534	381.987	405.993	509.223	606.191	535.001	570.026	493.944	666.955	539.629
ENSMUSG00000033228	Scaf11	3340.04	0.509091	0.168689	3.01792	0.00254514	0.00705753	ENSMUSG00000033228	2022.13	3326.83	2968.81	4110.66	3389.89	2083.92	2832.76	3526.92	3620.14	3205	3218.1	3538.67	4081.61	3733.93	3802.55	3217.1	3779.65	3884.38
ENSMUSG00000033365	Ipo13	1246.45	-0.659158	0.275614	-2.3916	0.0167752	0.0375135	ENSMUSG00000033365	841	1590.68	1232.32	1235.54	1153	1104	1147.67	1062	1205.72	900.683	1397.82	1452.76	1291.98	1124.82	1145.99	1031.99	1445.31	1428.5
ENSMUSG00000033379	Atp6v0b	2408.47	-0.886698	0.259225	-3.42057	0.000624909	0.00197408	ENSMUSG00000033379	2933.33	3751.18	3104.38	1972.56	1790.25	3413.94	1751.23	1667.22	2173.08	1753.01	2982.52	3151.95	1843.8	1862.06	1811.07	1824.24	2314.61	2592.84
ENSMUSG00000033423	Eri3	1369.14	-0.526523	0.165498	-3.18144	0.00146546	0.00427552	ENSMUSG00000033423	1563.03	1717.99	1677.49	1363.28	1237	1708.73	989.715	1003.06	1123.52	1089	1363.29	1649.31	1350.04	1465.84	1349.31	1219.16	1435.91	1386.12
ENSMUSG00000033450	Tagap	1368.05	0.616768	0.219576	2.8089	0.00497111	0.0128404	ENSMUSG00000033450	787.342	1663.97	1146.94	1721.56	1338.35	999.206	1599.22	1434.92	1623.72	533.619	1043.52	1120.82	1438.98	2013.06	1715.16	1305.3	1485.72	1810.62
ENSMUSG00000033487	Fndc3a	3701.01	0.732658	0.284523	2.57504	0.0100229	0.0239502	ENSMUSG00000033487	1984	3479.62	3110.18	4238.38	3405	1108	3533.46	3995.89	3785.81	3100.87	3448.4	3759.66	3883.39	4056.76	4198.86	4352.74	5320.09	6357.24
ENSMUSG00000033488	Cryzl2	320.284	-0.678265	0.264931	-2.56016	0.0104624	0.0248776	ENSMUSG00000033488	533.883	360.386	425.897	264.248	267.138	418.407	221.621	203.512	273.809	377.914	302.284	455.26	247.765	286.325	237.66	231.426	324.693	343.032
ENSMUSG00000033508	Asprv1	37.9996	-1.90837	0.676004	-2.82301	0.00475746	0.012375	ENSMUSG00000033508	45	45	36.008	19	55	68	7	7	16	54	28.983	41.011	26	105	30	39	46	14
ENSMUSG00000033565	Rbfox2	3403.69	0.815231	0.284142	2.8691	0.00411647	0.010862	ENSMUSG00000033565	1518.39	3745.48	3169.35	3956.14	3881.78	2022	3079.79	3731.84	3583.16	1953.51	3266.4	3677.81	3788.91	4206.55	3568.32	3397.83	3663.63	4419.56
ENSMUSG00000033578	Tmem35a	61.2424	-1.23365	0.302176	-4.08256	4.45431e-05	0.000176228	ENSMUSG00000033578	94	105	108	71	38	74	36	27	49	81	65	101	45	42	48	33	54	45
ENSMUSG00000033597	Caskin1	66.2772	-1.47131	0.575262	-2.55764	0.0105384	0.0250388	ENSMUSG00000033597	61	171	91.037	59	77	30	22.015	55	17	43	81.055	128	69	88	73	37	34	66.009
ENSMUSG00000033628	Pik3c3	1068.98	-0.417466	0.16147	-2.58541	0.00972624	0.023342	ENSMUSG00000033628	1105.03	1098.05	1098.52	995.697	1125	930	654.238	653.94	835.226	924.721	1140.99	1212.78	964.29	1104.57	1206.12	1531.99	1503.47	1271.66
ENSMUSG00000033669	Zfp7	1139.42	-0.610939	0.261796	-2.33365	0.0196142	0.0430369	ENSMUSG00000033669	1936.33	1192.82	1110.51	974.165	1037.28	860.732	782.901	709.831	1165.34	1433.63	1860.6	1233.15	901.583	990.392	1050.68	963.616	1014.16	1153.35
ENSMUSG00000033671	Cep350	1771.5	0.558349	0.230072	2.42684	0.0152308	0.0345266	ENSMUSG00000033671	1055.86	2092.42	1613.26	2031.17	1827	697	1454.37	1837.46	1788.39	1685.22	2143.67	2026.97	2079.63	1876.03	1971.01	1754.16	1906.85	2334.96
ENSMUSG00000033697	Arhgap39	1067.69	0.423337	0.155481	2.72276	0.00647398	0.0162721	ENSMUSG00000033697	718.002	1300.61	1038.96	1165.02	790.293	610.244	1134.05	1106.05	1353.89	787.019	1364.04	1104.5	1170.33	1075.67	1240.35	895.652	1186.59	1470.59
ENSMUSG00000033767	Tmem131l	932.083	-1.4049	0.277393	-5.06466	4.09133e-07	2.26767e-06	ENSMUSG00000033767	907.759	1557.91	1165.87	836.063	737.983	730.158	530.11	602.304	573.893	956.828	1154.11	1327.3	854.931	925.29	872.189	749.86	908.745	875.386
ENSMUSG00000033792	Atp7a	450.12	1.55024	0.534	2.90306	0.00369534	0.00984032	ENSMUSG00000033792	104	330	258.973	598.141	539	40.021	516	650	506.001	367	359.001	306.175	575.237	652.001	599.003	524.992	507.919	665.018
ENSMUSG00000033813	Tcea1	2839.71	0.340351	0.140075	2.42977	0.0151083	0.034286	ENSMUSG00000033813	2818.52	2562.18	2698.56	3270.84	2728.54	2036.29	2637.21	2862.52	2964.45	3004.59	2679.97	2994.86	2896.54	2999.24	2872.97	2468.95	3240.27	3367.44
ENSMUSG00000033855	Ston1	874.553	0.976491	0.401837	2.43007	0.015096	0.0342745	ENSMUSG00000033855	186.083	855.666	755.007	1330.02	879.999	148.999	1015.06	968.001	924.231	561	1143.76	886.597	1136.18	1165.52	1187.1	912.131	1034.62	1345.86
ENSMUSG00000033948	Zswim5	110.192	1.07683	0.324191	3.3216	0.000895021	0.00274103	ENSMUSG00000033948	45	80.928	72.024	129	83	43	121	128	106	83	141	108	122.225	82	145	134	201	175.032
ENSMUSG00000033964	Zbtb41	910.281	0.625781	0.243615	2.56873	0.0102072	0.0243351	ENSMUSG00000033964	749.873	853.555	758.436	1057.31	888	397	782.383	991.323	894.002	1081	974.064	857	1049.08	913.01	1082	793.001	1150.11	1052.86
ENSMUSG00000033965	Slc16a2	2196.3	1.15556	0.300574	3.8445	0.000120797	0.000441423	ENSMUSG00000033965	772	1849.48	1874.71	2461.07	2587.8	1130	2916.84	2841.14	2747.98	1116.72	1374.21	2345.22	2342.93	3011.47	2481.6	2081	2150.37	3665.34
ENSMUSG00000034009	Rxfp1	9650.48	1.63449	0.342326	4.77465	1.80016e-06	9.01918e-06	ENSMUSG00000034009	4448.63	7879.86	5284.85	11657	9998.5	3113.25	16500.3	11678.2	14821.4	8313.78	5505.44	8155.65	7938.12	11427.1	11455.9	7826.92	9504.52	16262.5
ENSMUSG00000034032	Rpap1	892.666	0.367943	0.137992	2.66641	0.00766658	0.0189046	ENSMUSG00000034032	595	1013.84	842.249	1052.05	804	604.997	845.077	868.915	939.323	770.985	863.669	1106.41	937.855	982.366	1053.77	812.212	1047.62	1049.11
ENSMUSG00000034035	Ccdc17	92.9406	-0.650772	0.279758	-2.3262	0.0200081	0.0437846	ENSMUSG00000034035	144.001	110.046	110	72	79	95.001	68.002	53	97	82	106	101	77.988	113	85	78	89.001	111.999
ENSMUSG00000034159	Mab21l4	98.5331	-3.33857	0.831773	-4.01381	5.97476e-05	0.000231145	ENSMUSG00000034159	317.943	164	106	16	57	82	1	27	21	214	478	143	18	56	8	42	25	13
ENSMUSG00000034206	Polq	142.203	-1.10169	0.390705	-2.81975	0.00480613	0.0124758	ENSMUSG00000034206	175.999	156.999	128.003	199.999	99	80	57	216.999	73	160	138	121	176	111	151	153	246.004	94.002
ENSMUSG00000034252	Senp6	3350.22	-0.480347	0.198334	-2.4219	0.0154395	0.0349367	ENSMUSG00000034252	3341.29	3904.67	3551.98	3394.92	3177.56	2726.6	2697.03	2775.34	3309.44	3044.94	3824.97	4045.38	3132.16	3467.09	3155.67	3031.99	3390.58	3480.31
ENSMUSG00000034269	Setd5	3766.33	0.592297	0.256116	2.31261	0.0207439	0.0451566	ENSMUSG00000034269	1967.32	4273.19	3608.52	4355.1	3513.19	1482.24	3751.28	3896.87	4127.79	3325	4058.02	4308.82	4085.36	4364.8	4177.62	3625.52	4122.7	5203.13
ENSMUSG00000034292	Traf3ip1	424.224	0.339513	0.135741	2.50118	0.0123781	0.0288899	ENSMUSG00000034292	287	461	433	456.312	427.001	334	427.009	480.003	495	321.002	358.007	524	463	448.008	397.013	394.004	466.248	511.001
ENSMUSG00000034295	Fhod3	98.9461	-1.2541	0.441643	-2.83962	0.00451674	0.011801	ENSMUSG00000034295	116	210	163	84	84	47	60.009	51	66	61	192	168.001	83	81	61	85	65	60
ENSMUSG00000034334	Fam151b	99.4188	-1.0683	0.261494	-4.08537	4.40065e-05	0.000174215	ENSMUSG00000034334	169.268	120	130	101	96.85	88	56	53	63	159	143.008	139	64	89	94	73	88	73
ENSMUSG00000034438	Gbp8	167.561	-0.921639	0.298721	-3.08529	0.00203356	0.00575403	ENSMUSG00000034438	158	188.211	163.328	174.038	180.141	99.247	79.393	108.001	68.001	197.694	126.983	193.267	293.159	170.004	242.97	188.422	279.445	165.34
ENSMUSG00000034449	Dhrs11	163.881	0.470366	0.191272	2.45915	0.0139266	0.0319777	ENSMUSG00000034449	132	185	158	177	101.409	156	194	186	209.022	155	131	197.086	124	139	131	155	203.861	215
ENSMUSG00000034460	Six4	514.388	-0.844642	0.256543	-3.2924	0.000993359	0.00301283	ENSMUSG00000034460	596.511	756.661	516.429	553.068	420.107	239.87	218.109	324.047	340.913	616.931	1089.49	617.998	509.424	524.754	473.283	421.677	579.124	653.521
ENSMUSG00000034560	Washc4	1662.26	0.414248	0.179131	2.31254	0.0207477	0.0451597	ENSMUSG00000034560	1273.21	1650.05	1477.52	1900.6	1708.59	1009.37	1488.94	1743.93	1519.56	1888.95	1565.77	1680.77	1736.94	1795.42	1847.62	1579.78	1888.47	2199.67
ENSMUSG00000034601	2700049A03Rik	391.588	-0.52906	0.190127	-2.78267	0.00539134	0.0138086	ENSMUSG00000034601	438.001	477.795	457.953	467	380	214.997	228.012	314.112	307	492.125	507.113	471	385	428.969	374.013	345	419	404.969
ENSMUSG00000034602	Mon2	2070.95	-0.514696	0.178713	-2.88001	0.00397657	0.0105223	ENSMUSG00000034602	1364	2778.96	2366.76	2090.12	2062.5	1130	1907.66	1983.03	2096	1732.16	2241.45	2680.56	2039.18	2267.29	2120.4	1879	2193.65	2447.91
ENSMUSG00000034617	Mtrr	603.725	0.450005	0.178918	2.51514	0.0118984	0.0278601	ENSMUSG00000034617	516.001	631.512	617.846	656.487	512.001	332	597.382	693.002	675	452.368	592.513	651.652	581.216	575.915	563.842	627	797.941	742.054
ENSMUSG00000034636	Zyg11b	1612.86	0.586996	0.227762	2.57723	0.00995949	0.0238139	ENSMUSG00000034636	960.296	1559.1	1365.87	2020.23	1674.03	765	1409.51	1713.44	1540.43	1695.92	1630.66	1718.26	1924.27	1890.16	1678.48	1607.32	1880.21	2096.39
ENSMUSG00000034709	Ppp1r21	1356.83	-0.625713	0.197904	-3.16169	0.00156854	0.00454864	ENSMUSG00000034709	1256.77	1444.35	1374	1577.01	1169.23	1193.3	1136.08	1205.31	1168	1199.42	1388	1495.19	1422.54	1388.31	1361	1202.22	1499.66	1628.97
ENSMUSG00000034755	Pcdh11x	35.5503	-1.58072	0.434459	-3.63836	0.00027438	0.00093422	ENSMUSG00000034755	47	60	76.003	20	31	13.001	13.998	18	22	54.001	69	49	16	30.117	34.014	21	35	43
ENSMUSG00000034758	Tle6	129.992	-0.646521	0.278539	-2.32111	0.0202808	0.0442609	ENSMUSG00000034758	168	170.999	152.998	125.001	119	108.392	82.119	104.001	81.999	141.999	130.009	173.001	91.999	118	147	126.277	149	146.001
ENSMUSG00000034789	Rab24	1233.21	-0.767259	0.289855	-2.64704	0.00811991	0.0198937	ENSMUSG00000034789	1896.12	1705.97	1434.8	1006	1014	1747	902.614	795.125	981	1038	1278.63	1572.61	920.881	1072	1026.5	971.981	1285.92	1337.56
ENSMUSG00000034839	Larp6	286.001	-0.904564	0.264413	-3.42102	0.000623867	0.00197112	ENSMUSG00000034839	308	469.037	490.985	253	278	252	185.156	243	157	253	279.421	473.989	251.533	314.305	239	179.451	210.045	390.266
ENSMUSG00000034893	Cog3	1737.92	0.281321	0.0961785	2.92498	0.00344473	0.0092482	ENSMUSG00000034893	1299.67	2000.03	1801.02	1873.33	1522	1456.12	1655.14	1662.04	1916.23	1427.01	1737.08	2010.44	1628.68	1863.74	1718	1768.32	1950.97	2133.98
ENSMUSG00000034957	Cebpa	288.885	-1.57162	0.402011	-3.90939	9.25291e-05	0.000343924	ENSMUSG00000034957	273	795.45	484.354	177	376	341	129	143.099	169	178	572.632	597.989	145.18	275	161	169	149	182
ENSMUSG00000034981	Parm1	1448.37	-0.544845	0.181433	-3.00301	0.0026732	0.00737144	ENSMUSG00000034981	987.003	2208.04	1772.59	1529.59	1281	948	915.378	844.62	1084.81	1487.96	1871.07	1837.37	1577.6	1488.42	1567.5	1385.3	1833.58	1928.83
ENSMUSG00000035047	Kri1	1286.53	-0.482569	0.179522	-2.68808	0.00718638	0.0178392	ENSMUSG00000035047	1463.72	1698.77	1423.03	1261.45	1089.81	1238	1119.41	1082.83	1333.32	1012.49	1349.01	1564.55	1243.79	1150.05	1249.67	1057.94	1363.68	1329.81
ENSMUSG00000035109	Shc4	30.6011	-1.14628	0.444124	-2.581	0.00985149	0.0235945	ENSMUSG00000035109	39.005	52	61	24	40	12	12.002	21.001	25	62	27	60.008	21.003	24	15.001	23	18	31.149
ENSMUSG00000035112	Wnk4	1020.03	-1.06103	0.364319	-2.91236	0.00358715	0.00958741	ENSMUSG00000035112	1072.01	1646.3	1189.5	897.982	748.024	910.094	652.973	867.942	683.085	1069	1121.63	1422.77	930.1	935	765	712	757.04	1028.7
ENSMUSG00000035133	Arhgap5	1883.39	0.730196	0.306296	2.38396	0.0171277	0.0382138	ENSMUSG00000035133	964.64	1699.62	1416.55	2520.19	2037.64	398.184	1698.86	2033.19	1955.42	2222.89	2105.46	1775.19	2257.52	2104.03	2157.33	2055	2689.82	2711.31
ENSMUSG00000035247	Hectd1	5062.45	0.506382	0.215264	2.35238	0.0186539	0.0411871	ENSMUSG00000035247	3198.6	4890.75	4351.88	6176.74	5588.96	2426.49	4450.78	5207.99	5301.28	4282.76	5037.76	4902.06	5881.48	6149.94	6004.95	5288.31	5881.75	6553.6
ENSMUSG00000035296	Sgcg	82.2963	0.962685	0.377302	2.5515	0.0107262	0.025431	ENSMUSG00000035296	94	93	46	81	86	59	91	54	134	30	27	65	81.992	123	82	73	106.973	98
ENSMUSG00000035298	Klhl35	6.89616	-1.89629	0.734081	-2.58322	0.00978842	0.0234635	ENSMUSG00000035298	15	10	14	10	5	5	5	4	2	8	6	11	3	1	5	8	4	8
ENSMUSG00000035356	Nfkbiz	1197.06	0.525464	0.21986	2.39	0.0168486	0.0376597	ENSMUSG00000035356	1086	821.306	706.072	1432.68	1200	989	1183.78	890.939	1611.31	907.438	980.244	820.976	1309.88	1374.89	1657.18	1366	1663.34	1693.02
ENSMUSG00000035504	Reep6	270.12	1.55	0.234061	6.62222	3.53835e-11	3.26894e-10	ENSMUSG00000035504	140.044	203	171	242.999	181	204	482.833	309	573.999	153.001	161	244	238.001	259.037	270	245	300.779	481.303
ENSMUSG00000035606	Ky	26.7222	1.48716	0.595235	2.49844	0.0124741	0.0290759	ENSMUSG00000035606	6	27	13	56	26	14	34	46	28	3	14	18	37	35	17	24	31	59.023
ENSMUSG00000035711	Dok3	172.601	-0.571384	0.251385	-2.27295	0.0230294	0.0494521	ENSMUSG00000035711	176	252.956	172.039	166	140	167	130	114	128	107	189.995	173	151	232	169.043	173.001	215	270.256
ENSMUSG00000035773	Kiss1r	57.9988	-1.19916	0.364151	-3.29302	0.000991165	0.00300908	ENSMUSG00000035773	56.001	84.001	67	71	68	31	27.006	30	41	52	63.001	63.999	65	63	68	58	60	60.016
ENSMUSG00000035896	Rnase1	8.55914	-2.53848	1.11825	-2.27005	0.0232043	0.049777	ENSMUSG00000035896	33	1	15	3	4	5	0	3	5	32	7	12	3	11	4	5	2	6.018
ENSMUSG00000035929	H2-Q4	2533.14	-0.406854	0.15741	-2.58468	0.009747	0.0233829	ENSMUSG00000035929	2897.1	3536.39	3194.92	2346.23	2138.81	2847.86	1886.35	1901.22	2420.04	2291.85	2670.95	3339.78	2169.74	2303.42	2319.66	1958.33	2537.69	3156.32
ENSMUSG00000035934	Pknox2	1096.65	1.21143	0.239123	5.06615	4.05938e-07	2.25327e-06	ENSMUSG00000035934	545	860.041	969.827	997.957	1164	647	1585.65	1712.51	1604.59	817	636	1187.26	944.087	1423.28	1080.33	941.016	1003.9	1627.14
ENSMUSG00000035954	Dock4	411.068	0.803996	0.324959	2.47414	0.0133556	0.0308581	ENSMUSG00000035954	117	417.035	297	573.999	420	179	370.287	437	370	283	349.156	350	512.123	593.08	511.449	469	617.115	608.092
ENSMUSG00000035984	Nme5	45.2374	-1.03872	0.40207	-2.58344	0.00978197	0.0234578	ENSMUSG00000035984	78	53	62.995	32	38	75	27	18	34	40.999	48.342	68	39.972	54	41.001	31.001	37.001	37
ENSMUSG00000036022	Fam122b	181.959	-0.684983	0.264599	-2.58876	0.00963232	0.023146	ENSMUSG00000036022	186	240.903	229.002	225	157.058	72	107	133.001	116	293.994	251.997	272.62	168	146	149.001	164	245	168.547
ENSMUSG00000036160	Surf6	810.316	0.513527	0.118187	4.34503	1.39255e-05	6.03908e-05	ENSMUSG00000036160	685.001	787.055	717.655	941	773	727.999	939.419	852.379	1058.02	580.001	753.392	849.003	901.603	752.001	808.372	687.868	892.69	865.398
ENSMUSG00000036181	H1f2	777.357	-0.852946	0.296079	-2.8808	0.00396665	0.0105064	ENSMUSG00000036181	760.485	1123.45	998.127	718.955	650.986	1200.97	417.001	465.983	502.978	424	999.556	1160.64	702.998	902.229	644.996	760.013	828.814	848.495
ENSMUSG00000036185	Sapcd1	10.4296	-2.47365	0.836132	-2.95844	0.00309201	0.00842407	ENSMUSG00000036185	27	26.001	15	4	3	17	2	3	5	10.001	18	17	8	6	4	4	8	8
ENSMUSG00000036334	Igsf10	1773.62	0.894366	0.365343	2.44802	0.0143645	0.032859	ENSMUSG00000036334	1024.26	889.059	1342.13	2132.55	2395.22	800.14	1362.19	2463.97	1429	1875.95	925.598	1645	2403.96	3329.59	2281.35	1822.93	1522.21	2193.75
ENSMUSG00000036502	Tmem255a	175.203	-1.19325	0.333229	-3.58086	0.000342462	0.00113969	ENSMUSG00000036502	190.001	330	263	230	163	57	115	102.025	84	175	238.469	214	179	155.001	154	172.962	175.998	207
ENSMUSG00000036585	Fgf1	440.012	-0.835179	0.35787	-2.33375	0.0196089	0.0430337	ENSMUSG00000036585	468.228	886.851	509.211	611.204	333	287	356.06	318.996	221.351	326	288	608.497	600	294.014	576	269.029	432.122	739.778
ENSMUSG00000036615	Rfxap	341.579	-0.467214	0.201812	-2.3151	0.0206077	0.0448861	ENSMUSG00000036615	481.004	535.001	478.999	285	284	373.039	192	252.48	286.999	388.908	473.37	541	288.13	261	273.037	281.001	328.088	326.093
ENSMUSG00000036641	Ccdc148	19.8816	-1.78207	0.507734	-3.50985	0.000448361	0.00146116	ENSMUSG00000036641	29	32	19	21	15	12	16	6	12	28	23	35.679	14	11	14	18	21	17.011
ENSMUSG00000036678	Aaas	613.668	-0.748608	0.297183	-2.51901	0.0117685	0.0276003	ENSMUSG00000036678	619	825.997	708.399	666.146	507	587	385.028	575.024	473.001	440.997	661.044	775.001	578.15	592.996	581.036	512	717.928	600.793
ENSMUSG00000036698	Ago2	2794.6	0.755752	0.33187	2.27725	0.0227714	0.0490324	ENSMUSG00000036698	911	3024.57	2427.09	3730.88	2983.19	1054	2693.14	3090.03	2971.26	2016.33	3086.93	3011.77	3605.86	3257.17	3022.17	2893.05	3317.58	3733.03
ENSMUSG00000036748	Cuedc2	1432.25	-0.804021	0.203473	-3.95149	7.76661e-05	0.00029307	ENSMUSG00000036748	2346.16	1966.78	1770.74	1284	1166	1833.16	1012.69	1030.23	1131.09	1426.87	1435.41	1992.85	1216.69	1254.94	1225	1051.97	1264.36	1376.96
ENSMUSG00000036813	Entpd8	215.812	-2.28335	0.674546	-3.38501	0.000711754	0.00222494	ENSMUSG00000036813	289.999	44.999	115.987	178	249	273.001	14	62	46.001	207.999	34	228	215.001	314.001	233.259	347	446.011	326.992
ENSMUSG00000036820	Amdhd2	523.23	-1.00557	0.289033	-3.47908	0.000503135	0.00162562	ENSMUSG00000036820	706.437	705.452	565.39	541.408	401.762	725.63	334.001	305.025	403.826	513.207	595.744	563.795	402.292	473.444	515.385	371.77	408.876	577.615
ENSMUSG00000036856	Wnt4	723.021	-0.829993	0.311837	-2.66162	0.00777648	0.0191475	ENSMUSG00000036856	729.863	1295.6	900.842	449.566	885.186	1172.65	386.086	513.925	521.308	579.194	818.354	989.612	587.778	775.609	467.898	619.742	631.575	734.203
ENSMUSG00000036879	Phkb	1391.13	-0.444922	0.168718	-2.63708	0.00836243	0.0204317	ENSMUSG00000036879	1560.93	1524.57	1330.81	1501.35	1363	801	1031.42	1105.89	1187.47	1534.23	1742.39	1545.01	1348.05	1383.75	1457.61	1325	1641.14	1758.06
ENSMUSG00000036880	Acaa2	1493.59	-0.903897	0.272161	-3.32119	0.000896349	0.0027442	ENSMUSG00000036880	2703.02	1767.13	1619.97	1403	1361	1678.38	1034.07	883	1036	1663.38	1358.09	1803.85	1640.99	1325.01	1570.99	1066.48	1287.54	1421.47
ENSMUSG00000036949	Slc39a12	6.55265	2.54691	0.920785	2.76602	0.00567448	0.0144475	ENSMUSG00000036949	5	3	0	10	4.003	5	18	4	19	2	2	1	7	11	7	6	2	9
ENSMUSG00000037112	Sik2	651.325	0.891372	0.3826	2.32977	0.0198181	0.0434121	ENSMUSG00000037112	176.438	892.017	527.707	759.675	557.911	207.786	779.095	725.422	873.002	452.802	679.913	765.287	770.246	720.812	728.396	567.013	776.259	858.1
ENSMUSG00000037119	Fam91a1	3007.95	0.518612	0.21082	2.45997	0.0138947	0.03192	ENSMUSG00000037119	2411.95	2741.98	2335.27	3674.99	3197.03	1559.34	2720.82	3068.65	3301.99	3231.01	3131.85	2653.83	3360.71	3287.7	3374.07	2864.24	3598.98	3676.69
ENSMUSG00000037129	Tmprss13	166.76	-1.54728	0.494414	-3.12952	0.00175091	0.00502056	ENSMUSG00000037129	303	156.078	151	91	266	230	34	59	99	154	338	132	166.148	241	169	153.186	123	120
ENSMUSG00000037138	Aff3	381.109	0.889014	0.324471	2.73989	0.00614593	0.0155345	ENSMUSG00000037138	145	416.057	317.963	414.1	456.848	206	519.339	343	510.484	144	279	379	411.219	496.256	441	496	488.151	428.917
ENSMUSG00000037196	Pacrg	21.8342	-1.29166	0.445092	-2.902	0.0037079	0.0098682	ENSMUSG00000037196	42	30	31.015	18	16	28	12	11	14	24	30	44	17	23	13	16	11	15
ENSMUSG00000037197	Rbm17	1930.96	-0.586055	0.170722	-3.4328	0.000597377	0.0018976	ENSMUSG00000037197	1564.97	2303	2257.75	1873.04	1762	2878.14	1511.14	1590.48	1981.39	1291.99	2051.7	2420.55	1734.62	1884.97	1872.76	1603.5	2150.97	1857.07
ENSMUSG00000037235	Mxd4	3387.2	-0.478969	0.108763	-4.40378	1.0638e-05	4.68012e-05	ENSMUSG00000037235	3099.28	4404.86	3996.22	3337.4	3216.95	2453.7	2499.57	2430.96	2511.93	3313.64	4065.41	4533.43	3320.12	3697.43	3251.53	3287.42	3690.97	4546.84
ENSMUSG00000037242	Clic4	5292.41	0.788546	0.261588	3.01446	0.0025744	0.00713028	ENSMUSG00000037242	2188.72	5837.01	4755.99	6443.62	6157.05	2998.56	6038.35	5220.57	7183	2535.34	3881.52	5014.89	6083.19	7229.53	6756.8	5296.68	5759.14	6427.06
ENSMUSG00000037266	Rsrp1	16579.8	-0.658211	0.234632	-2.80529	0.0050271	0.0129691	ENSMUSG00000037266	21566.5	23128.4	19865.7	14856.1	13280.9	14582.9	13572.6	11545.7	15705.8	17501.2	18272	20561.3	10961	16472.7	14672.4	14303.9	15957.3	18793.3
ENSMUSG00000037275	Gemin5	1106.89	0.679272	0.140461	4.83603	1.32459e-06	6.79634e-06	ENSMUSG00000037275	678.009	1128.39	971.258	1236.96	968.994	809.647	1132.79	1198.3	1454	799.001	1019.44	1075	1258.93	1203.08	1175.83	1044.02	1428.07	1380.07
ENSMUSG00000037296	Lsm1	447.28	0.448556	0.169375	2.6483	0.00808969	0.0198257	ENSMUSG00000037296	467.999	462.185	407.999	465.364	407.999	533	435.304	409	545.928	396.003	374.129	470.999	412.074	415.976	399.001	415	482.037	472.619
ENSMUSG00000037348	Paqr7	164.043	-0.719547	0.254994	-2.82182	0.00477518	0.0124126	ENSMUSG00000037348	141.607	283.634	206.999	150.478	139.958	162	108.029	99	112.129	139.603	157.276	281.682	150.996	187.35	167.001	137.998	161.996	214.011
ENSMUSG00000037376	Trmt6	811.517	0.33272	0.123009	2.70484	0.00683374	0.0170807	ENSMUSG00000037376	725.881	797.168	831.274	921.993	826.173	774.001	797.611	913.052	977.327	736.992	644.226	869.735	851.003	795.825	841.427	680.002	812.997	794.063
ENSMUSG00000037405	Icam1	550.891	0.482173	0.171088	2.81828	0.00482819	0.0125193	ENSMUSG00000037405	417.912	662.935	424.207	623.529	599.302	471.001	587.712	462.331	780.168	423.225	370.216	509.166	578.018	663.785	602.029	539.039	587.803	635.84
ENSMUSG00000037437	Adam32	3.15564	-4.10302	1.59567	-2.57134	0.0101305	0.0241675	ENSMUSG00000037437	2	7	2	2	3	6	0	0	1	1	6	3	2	3	1	2	2	0
ENSMUSG00000037523	Mavs	1636.53	0.508605	0.119714	4.2485	2.15209e-05	8.99576e-05	ENSMUSG00000037523	1290.52	1558.31	1393.04	1895.76	1637	1096.24	1722.45	1711.3	1870.09	1299.09	1663.17	1530.56	1724.06	1570.1	1695.67	1624.02	2057.47	2224.49
ENSMUSG00000037525	Bcdin3d	234.511	-0.786517	0.312547	-2.51648	0.0118534	0.0277752	ENSMUSG00000037525	268.161	337.064	256.602	250	167	323	145.009	163	193	214	275.063	279	209	170.781	224	180	237	252
ENSMUSG00000037563	Rps16	12783.3	-1.02962	0.348941	-2.95071	0.00317041	0.00860286	ENSMUSG00000037563	28816.3	15377.7	16124	9665.19	8331.92	20363.2	8900.62	7848.72	10808.2	15638	12996.8	15205.6	9045.7	8579.85	9066.23	8054.04	10196.6	10701.6
ENSMUSG00000037570	Mcrs1	1506.42	-0.349695	0.149527	-2.33867	0.0193523	0.0425447	ENSMUSG00000037570	1829.88	1798.05	1569.62	1709.14	1434.19	1831.41	1190.76	1180	1321.86	1279.97	1389.42	1594.7	1554.03	1474.16	1592.08	1181.84	1581.87	1585.38
ENSMUSG00000037606	Osbpl5	1836.74	-0.51047	0.174868	-2.91918	0.00350957	0.00940406	ENSMUSG00000037606	1324	2784.85	2171.94	1890	1949	1403.64	1367.09	1603.31	1522.4	1359	2376.59	2299.84	1925.23	2342.69	1896.99	1618.52	1605.52	1897.42
ENSMUSG00000037636	Slc25a43	19.9724	1.08337	0.438887	2.46845	0.0135698	0.0313071	ENSMUSG00000037636	14.886	13.42	12	20.302	28.681	14.049	18	32.129	20.603	11.677	9.462	14.526	18.091	28.309	23.589	22.155	29.081	26.228
ENSMUSG00000037674	Rfx7	1300.67	0.48598	0.21278	2.28396	0.022374	0.0482595	ENSMUSG00000037674	899.727	1284.47	1129.55	1602.82	1323	508	1054.99	1194	1308.62	1429.21	1336.83	1391.08	1510.38	1468.16	1541.29	1280.09	1672.24	1706.01
ENSMUSG00000037703	Lzts3	2124.42	-0.667654	0.203479	-3.2812	0.00103367	0.00312353	ENSMUSG00000037703	2310.96	2971.52	2264.95	2437.69	1501	1660.06	1317.77	1426.02	1516.61	1991	2818.69	2292.07	2500.43	1577.21	2231.26	1945.88	3273.96	2690.76
ENSMUSG00000037712	Fermt2	4316.42	0.464069	0.203612	2.27918	0.0226563	0.0487959	ENSMUSG00000037712	2876.87	4644.2	4254.62	5214.78	5025.06	2466.79	4387.73	4336.89	4842.66	3066.53	3823.53	4706.91	4478.79	5743.37	4715	4052.06	4329.9	5000.66
ENSMUSG00000037752	Xkr8	171.39	-0.958787	0.308777	-3.10511	0.00190207	0.00541203	ENSMUSG00000037752	174.275	284.946	255.07	170.379	171.227	115	114.368	136.391	92.258	159.031	184.313	274.959	162.994	156	146.681	139.424	154.945	181.075
ENSMUSG00000037772	Mrpl23	197.004	-0.86236	0.293693	-2.93626	0.00332194	0.00895475	ENSMUSG00000037772	276.774	324.152	238.392	190.56	146.081	201.747	135.242	104.968	149.992	197.033	195.69	284.916	217.733	181.362	156.795	139.644	228.042	175.634
ENSMUSG00000037788	Vopp1	1171.58	0.417753	0.146791	2.84591	0.00442853	0.0115995	ENSMUSG00000037788	718	1111.73	1254.97	1223.67	1084	1054	1071.65	1104.83	1259.65	852.01	1066.19	1432	1261.26	1186.03	1180.99	1207.4	1545.46	1587.06
ENSMUSG00000037857	Nufip2	1498.5	0.837074	0.270828	3.09079	0.00199623	0.00565684	ENSMUSG00000037857	900.793	1363.89	1222.65	1842.01	1640.01	621	1463.58	1572.72	1658.99	1409.26	1353.84	1224.89	1927.55	1504	1674.25	1569.99	1778.89	1943.48
ENSMUSG00000037916	Ndufv1	2538.28	-0.424556	0.164855	-2.57533	0.0100144	0.023936	ENSMUSG00000037916	3043.85	2880.28	2595.22	2764	2534	3323	2033.87	2296.94	2387.31	1763	2168.78	2600.57	2638.42	2664.99	2698.37	2002	2538.91	2564.06
ENSMUSG00000037972	Snn	630.473	-0.538907	0.179413	-3.00372	0.00266702	0.00735761	ENSMUSG00000037972	528.828	1034.3	747.446	571.551	578	487	420.08	506	427.086	651	957.001	941.146	522.008	734.683	544	574.089	596.002	680.58
ENSMUSG00000037977	6430571L13Rik	34.6652	1.50054	0.609017	2.46387	0.0137447	0.0316293	ENSMUSG00000037977	23	22	21	39	9	40	62	29	94	24	9	20	16	30	22	46	78	37
ENSMUSG00000037989	Wnk2	1036.52	1.11659	0.364817	3.06067	0.00220839	0.0062142	ENSMUSG00000037989	306	867.019	928.566	1453.38	829.003	587.984	1370.31	1120.32	1399	317.999	1215.39	902.905	1431.6	1009.38	1440.16	989.001	1395.99	1368.87
ENSMUSG00000038000	Acd	624.356	-0.558836	0.225397	-2.47934	0.0131626	0.0304719	ENSMUSG00000038000	753.446	830.577	779.124	587.135	502	726	508.935	470.852	618.845	543.682	589.452	721	671.061	603.999	568	470.001	554.001	627.99
ENSMUSG00000038024	Dennd4c	2418.02	0.774197	0.305853	2.53127	0.011365	0.026764	ENSMUSG00000038024	1198.23	2179.76	1989.39	2803.29	2723.21	761.62	2065.33	2974.45	2506.74	2229.05	2380.02	2592.84	2798.29	3153.71	2686.86	2452.67	2770.71	3486.39
ENSMUSG00000038034	Igsf8	1252.54	-0.932433	0.274922	-3.39163	0.000694789	0.00217587	ENSMUSG00000038034	1045.4	2059.83	1807.22	1067.55	980.996	1417.98	826.454	834.605	949.003	751.377	1657.83	1894	1193.73	1087.1	1049.46	1043.52	1461	1389.48
ENSMUSG00000038039	Gcc2	1333.78	-0.462746	0.164396	-2.81482	0.00488047	0.0126323	ENSMUSG00000038039	1043.27	1148.17	1079.42	1745.94	1293	755.208	1131.93	1294.99	1263.95	1301.26	1127.4	1149.4	1553.97	1577.05	1550.01	1530	1952.43	1884.43
ENSMUSG00000038214	Bend3	405.556	0.409457	0.164353	2.49133	0.0127266	0.0295934	ENSMUSG00000038214	259	442.988	419.028	480.99	331	335.008	369.716	407.279	491.929	330.935	429	433	429.174	412	468.21	361	509	423
ENSMUSG00000038236	Hoxa7	80.0411	-1.10586	0.285883	-3.86823	0.00010963	0.000403197	ENSMUSG00000038236	115.001	175	105.001	117.001	62	65	66	55.99	45	79	95	123	42.001	58	79	41	59	70
ENSMUSG00000038260	Trpm4	1212.14	-1.32197	0.20499	-6.44895	1.12626e-10	9.77754e-10	ENSMUSG00000038260	943.903	1639.12	1329.71	1239	1124	945.013	673.039	837.032	766.405	842	1325.24	1379.09	1264.86	1362.86	1283	1268.99	1656.96	1673.67
ENSMUSG00000038274	Fau	14378.2	-1.13518	0.409732	-2.77054	0.00559632	0.0142755	ENSMUSG00000038274	35656.5	17161.7	17309.4	10102.7	8110.49	23608.3	10147.7	8125.56	11462.6	17761	13903	15472.4	9840.79	9592.91	10063.1	9737.92	11584.1	12744.9
ENSMUSG00000038292	Ccdc155	7.159	-2.3066	0.811829	-2.84124	0.00449384	0.0117477	ENSMUSG00000038292	16	18	12	2	11	8	3	3	3	10	8	11	5	2	5	1	1	5
ENSMUSG00000038296	Galnt18	498.104	0.798783	0.267637	2.98457	0.00283977	0.00779201	ENSMUSG00000038296	237	570	533.307	570	465	415	727.719	456.17	826.362	254	501.646	526.357	405.235	484.118	460.359	446	591.318	506.018
ENSMUSG00000038319	Kcnh2	1439.24	0.668577	0.288233	2.31957	0.0203642	0.0444172	ENSMUSG00000038319	539.356	1774.01	1043.05	1786.94	1567	1341.04	1620.8	1700.64	1993.13	430.001	997.317	1413	1657.13	1588.93	1451.78	1565	1938.79	2004.28
ENSMUSG00000038346	Zfp384	2037.01	0.286909	0.117308	2.44577	0.0144543	0.0330284	ENSMUSG00000038346	1463	2506.15	2097.78	2201.86	1905	1640	1924.01	1875.01	2260.64	1473.01	1956.96	2407.07	2020.06	2118.48	2070.08	1981.52	2449.7	2571.25
ENSMUSG00000038368	Focad	1114.28	-1.02663	0.241493	-4.25116	2.12666e-05	8.89538e-05	ENSMUSG00000038368	1152	1342.52	1178.52	1220.29	931.826	773.999	791	900.232	998.946	1270	1272.17	1320.97	1188.36	921.024	1080.3	831	901.759	1139.59
ENSMUSG00000038481	Cdk19	1133.83	-0.398723	0.164234	-2.42777	0.0151921	0.0344553	ENSMUSG00000038481	1007.38	1567.87	1407.28	1195.36	945	724	687	886.087	797.114	1247.28	1743.18	1459.14	1039.87	1064.53	1086.26	1003.64	1313.34	1617.7
ENSMUSG00000038503	Mesd	2949.96	0.463904	0.196396	2.36208	0.0181726	0.0402282	ENSMUSG00000038503	3321.01	3468.62	3423.62	3013.09	2727	2476.99	2905.12	2796.27	3187.39	2820.63	2758.6	3602.57	2714.59	2752.2	2875.1	2214.15	2598.76	3033.44
ENSMUSG00000038515	Grtp1	122.406	-1.2383	0.320318	-3.86584	0.000110709	0.000406767	ENSMUSG00000038515	174	147.001	151.1	111.969	102.999	98.999	59.336	71.001	71	194.999	108	201	109.992	127.999	122.999	92	94	142.066
ENSMUSG00000038539	Atf5	2352.9	-0.978535	0.299266	-3.26978	0.0010763	0.00324042	ENSMUSG00000038539	2182.66	3379.27	4546.26	1956.26	2167	3273.74	1278.62	1736.27	1584.75	1505.77	2806.47	3849.85	2000.97	2322.96	2066.51	1741.77	2002.17	2074.45
ENSMUSG00000038545	Cul7	1730.62	-0.73017	0.243565	-2.99784	0.00271901	0.00748789	ENSMUSG00000038545	1449	2402.3	2171.74	1538.42	1552	1240.05	1287.15	1428.5	1386.73	1551.95	2202.98	2589.43	1639.14	1816.29	1583.36	1408.98	1593.55	1938.54
ENSMUSG00000038560	Sp6	37.2869	-1.54823	0.639484	-2.42105	0.0154756	0.0350015	ENSMUSG00000038560	45	69.995	71	17	48	63	11	24	22	47.002	45	71	9	49	15	33	14	12
ENSMUSG00000038564	Ift172	1416.25	-0.883888	0.245864	-3.59502	0.000324362	0.00108692	ENSMUSG00000038564	1661.99	2434.74	2093.93	1100	998.001	925.26	1014.69	1046.53	1063.28	1649.49	2022.4	2313.3	1192.61	1136.39	1119	1107	1389.32	1456.54
ENSMUSG00000038587	Akap12	1097.13	-0.719401	0.304131	-2.36543	0.0180091	0.0399177	ENSMUSG00000038587	755.672	1735.64	1550.36	966	1193	543.011	639	780	685.129	1303.01	1384.2	1997.29	1079.32	1802.32	937.09	1086	791	848.958
ENSMUSG00000038630	Zkscan16	12.7325	-2.88772	1.03873	-2.78006	0.00543495	0.0139109	ENSMUSG00000038630	19	29	22.024	15	1	1	4	1	3	52	22	36	0	6	14	1	3	5
ENSMUSG00000038646	Ramac	1048.07	-0.343702	0.131139	-2.6209	0.00876974	0.0213041	ENSMUSG00000038646	1330.39	1182.41	1168.68	1090.35	894.264	931.81	799.441	761.077	879.582	1299.57	1279.92	1375.12	972.579	1040.46	1004.1	851.933	1020.69	1090.13
ENSMUSG00000038695	Josd2	1028.25	-0.549385	0.22108	-2.48501	0.0129549	0.0300465	ENSMUSG00000038695	1645.12	1518.93	1321.03	812.002	826	1105.08	845.074	733.353	924.004	1054.72	1182.52	1420.13	804.559	825.193	802.575	801	959.526	997.236
ENSMUSG00000038702	Dsel	1174.44	0.853837	0.232591	3.67098	0.000241619	0.000830169	ENSMUSG00000038702	704.816	1150.2	1005.92	1380.57	1068	417.305	1188.81	1445.2	1415.02	1149.16	1155.91	1053.07	1116.17	1296.14	1192.65	1109.35	1512.71	1933.85
ENSMUSG00000038732	Mboat1	813.681	-0.544259	0.189704	-2.86899	0.00411788	0.0108642	ENSMUSG00000038732	890.764	920.223	787.129	825.226	928	879	453.593	665	503.037	929.83	1079.18	943.545	875.003	816.109	747.15	772.131	864.002	775.59
ENSMUSG00000038774	Ascc3	1403.36	0.646616	0.208734	3.0978	0.00194963	0.00553565	ENSMUSG00000038774	896.001	921.234	969.55	1855.86	1643	754.138	1336.16	1479.64	1595.98	1164	1020.4	1032.28	1859.9	1831	1841	1687.89	1809.48	2075.32
ENSMUSG00000038900	Rpl12	2126.23	-0.48233	0.195985	-2.46106	0.0138528	0.0318313	ENSMUSG00000038900	3125.45	2658.57	2701.93	2096.85	1830.51	2923.69	1769.5	1577.46	2220.07	1878.52	2003.98	2586.51	1747.17	1676.48	1860.35	1518.04	2099.26	1871.53
ENSMUSG00000038903	Ccdc68	50.7624	-1.16867	0.412229	-2.83501	0.00458249	0.0119579	ENSMUSG00000038903	102	43	74.024	43	37	37	18	35	30	98	58	81	33	39	52.123	44	45	49.226
ENSMUSG00000038954	Supt3	273.432	-0.775344	0.205424	-3.77435	0.000160424	0.000571286	ENSMUSG00000038954	363.235	349.3	394	252.979	201	330	164.974	192	207	286	366.563	425	222.928	226	222.001	222	273	241
ENSMUSG00000038957	Edc3	870.406	-0.345436	0.119923	-2.88049	0.00397063	0.010511	ENSMUSG00000038957	818.029	1041.51	1043.46	875.13	914	831.116	651.305	668.212	809.028	781.118	889.333	971	881.6	922.932	867.006	800.001	960.043	987.776
ENSMUSG00000038980	Rbbp8nl	85.5054	0.810653	0.314178	2.58024	0.00987317	0.0236394	ENSMUSG00000038980	46	77	72	83	73	52	104.106	65	132.101	51	133	109	83.454	73	91.003	91	120	95.088
ENSMUSG00000039031	Arhgap18	1095.43	-1.14072	0.222463	-5.12769	2.93325e-07	1.673e-06	ENSMUSG00000039031	1667.99	1506.44	1190.35	1140.06	1034	743	518	761	489.001	1520.43	1482.07	1285	1073.96	1317.45	1225.54	828	925.372	1156.23
ENSMUSG00000039062	Anpep	25552.3	-0.911227	0.335149	-2.71888	0.00655043	0.0164489	ENSMUSG00000039062	13665.5	27070.9	28720.4	27520.6	18219.5	22411.9	12660.2	14762.8	20129.8	22466.5	42973.8	32403.9	25926.1	22329.2	27484.5	25069.9	39839.1	28965.3
ENSMUSG00000039081	Zfp503	1424.69	-0.778651	0.293035	-2.6572	0.00787932	0.0193587	ENSMUSG00000039081	892.916	2378.97	2441.07	1339.95	1224	827	912.14	985	969.252	969.181	2450.42	2913.44	1214.98	1286	1331.89	1200.17	1406	1564.56
ENSMUSG00000039110	Mycbpap	94.3865	-2.36523	0.532242	-4.4439	8.83431e-06	3.94365e-05	ENSMUSG00000039110	198.182	128	130	49	54	64.999	28	32	45	147.993	174.041	170.001	52.002	45	56	82	88	68
ENSMUSG00000039191	Rbpj	2394.46	0.57893	0.151894	3.8114	0.00013818	0.000499525	ENSMUSG00000039191	1748.69	2543.17	2248.96	2642.94	2281	1423	2493.56	2526.6	2759.54	2193.66	2292.6	2529.73	2456.51	2730.68	2389.87	2264.98	2584.29	2961.81
ENSMUSG00000039210	Gpatch2	661.453	0.469532	0.107378	4.3727	1.22718e-05	5.35268e-05	ENSMUSG00000039210	471	699.672	538.229	690.001	630.098	449.999	643.065	619.373	842.347	584.005	673.844	711.949	676.481	730.319	744.025	663	782.644	838.988
ENSMUSG00000039217	Il18	92.497	-1.68418	0.410255	-4.10521	4.03939e-05	0.000160961	ENSMUSG00000039217	208.999	78	80.996	85	94	101	42.099	39.999	32	121.001	66.999	123	87	112	103.385	84	92	99.52
ENSMUSG00000039304	Tnfsf10	2135.7	0.929686	0.262384	3.54323	0.000395261	0.00130139	ENSMUSG00000039304	1681.61	1229.5	1204.15	2641.05	1670.16	1156.32	2195.01	1789.62	2698.75	1973.98	2356.04	1562.92	2515.57	2086.63	2466.97	2275.36	3466.03	3490.9
ENSMUSG00000039328	Rnf122	239.95	-0.945214	0.209395	-4.51402	6.36089e-06	2.89993e-05	ENSMUSG00000039328	298	288	295.957	194	244.999	181.224	132.438	125	140	304	229.982	292	199.094	253.032	284	258.999	278.977	374.59
ENSMUSG00000039361	Picalm	5370.09	0.37383	0.14667	2.54879	0.0108098	0.0255906	ENSMUSG00000039361	3394.36	5433.99	4633	6402.72	5876.12	3629.32	4984.2	5484.68	6117.23	4213.79	4449.95	5427.5	5762.52	7063.77	5935.94	5444.29	6316.06	7094.81
ENSMUSG00000039367	Sec24c	4290.38	0.576528	0.146842	3.92618	8.63063e-05	0.000322447	ENSMUSG00000039367	2218.01	4253.44	3532.43	4939.75	4407.49	3808.37	4562.24	4263.55	5294.86	2802.97	3653.32	4225.7	4950.84	4821.47	4764.16	4470.71	5071.18	6009.63
ENSMUSG00000039431	Mtmr7	87.1902	-0.98617	0.295401	-3.33841	0.00084259	0.00259309	ENSMUSG00000039431	77	166.394	133	99	80	38	49	49	57	59	115.351	117	99	119	101	67	78.003	116.006
ENSMUSG00000039457	Ppl	1865.46	-0.862788	0.346502	-2.48999	0.0127745	0.0296865	ENSMUSG00000039457	1902	3593.75	2058.85	1398.65	2658	1083.31	867.509	1293.92	1413	1820.6	3691.23	2110.97	1596.36	2295.04	1188.01	1976	1557.32	1475.45
ENSMUSG00000039497	Dse	752.952	0.763853	0.242356	3.15178	0.00162278	0.00469096	ENSMUSG00000039497	415.114	684.275	652.254	801	887	404	780.68	1001.61	698.624	669.376	697.001	782.28	773.689	1000.13	802.853	654.747	748.819	1121.67
ENSMUSG00000039546	Ajap1	177.302	2.71517	0.526906	5.15305	2.5629e-07	1.4729e-06	ENSMUSG00000039546	23	178	75	122	173	96	423.343	353	695.004	21	79	147	130.949	105.143	109.005	87	126.004	149.992
ENSMUSG00000039662	Icmt	1733.03	0.426548	0.172859	2.46761	0.0136018	0.0313689	ENSMUSG00000039662	1020	1926.62	1682.51	1840.71	1820.56	1198	1690.49	1856.05	1743.95	1161.66	1658	2109.13	1906.06	1893.15	1744.77	1752	2178.91	2255.66
ENSMUSG00000039693	Msantd3	189.4	-0.725691	0.290023	-2.50218	0.012343	0.0288186	ENSMUSG00000039693	196.001	300.988	233.433	162	167	223	119.985	138.104	187	186.999	169	253	159.002	201.999	169	156	165	174.001
ENSMUSG00000039753	Fbxl5	2096.01	0.267376	0.117368	2.27809	0.0227213	0.0489301	ENSMUSG00000039753	1709.74	2078.23	1870.82	2541.6	1955.15	1553.77	1902.18	1892.11	2185.21	2174.99	2139.85	2159.32	2108.63	2168	2333.18	1905.07	2501.34	2746
ENSMUSG00000039770	Ypel5	926.819	-0.627736	0.226467	-2.77186	0.00557369	0.0142274	ENSMUSG00000039770	1469	1032.53	969.668	841.479	893.001	1150	557.882	574.699	703	997.694	1058.34	933.995	710.156	1073.38	940.302	874.828	883.213	1096.26
ENSMUSG00000039775	Defb3	1.19586	4.36671	1.86117	2.34622	0.0189647	0.0417756	ENSMUSG00000039775	0	0	0	1	1	0	2	3	5	0	0	0	1	4	1	1	1	1
ENSMUSG00000039781	Cep131	399.022	-1.18299	0.414266	-2.85563	0.00429509	0.0112907	ENSMUSG00000039781	400.333	637.251	532.33	308	237	357	315.993	299.001	310	311.001	478.38	644	301.934	297	300.024	248.999	374.073	414.889
ENSMUSG00000039783	Kmo	38.929	-0.933211	0.362625	-2.57349	0.0100679	0.0240518	ENSMUSG00000039783	42.006	52	46.14	53.001	40	24	24	24	16	41	44.156	42	38	61	36	34	44	46
ENSMUSG00000039840	Epg5	739.999	0.45958	0.184356	2.49289	0.0126708	0.0294854	ENSMUSG00000039840	473	874	621.186	843.001	811.025	389.127	684.421	744.943	838.959	719.001	790	732.434	846.397	908.141	803	666.938	764.247	918.96
ENSMUSG00000039841	Zfp800	497.594	1.18781	0.386638	3.07216	0.00212517	0.00599165	ENSMUSG00000039841	274.987	435.585	363.962	664.998	494	113	492.182	631.007	559.331	487	510.738	413	656.001	505.343	504.221	464.001	606.613	592.333
ENSMUSG00000039851	4932438H23Rik	22.0478	1.49638	0.544531	2.74802	0.0059957	0.0151955	ENSMUSG00000039851	13	21.01	19	25	18	25	16	27	31.001	12	5	6	32	24	34	15	15	24
ENSMUSG00000039929	Urb1	596.303	0.638992	0.201952	3.16408	0.00155573	0.00451584	ENSMUSG00000039929	328.076	756	619.79	661.433	569.974	465	737.372	632.246	871.948	441	541	666	626.892	594.192	606.954	440.728	610.023	574.204
ENSMUSG00000039956	Mrap	17.6009	-7.12418	2.35818	-3.02105	0.00251903	0.00699542	ENSMUSG00000039956	8	185	4	0	4	25	1	0	0	2	60.138	62	0	0	0	0	0	2
ENSMUSG00000039958	Etfbkmt	1330.91	-0.848009	0.202687	-4.18383	2.86634e-05	0.000117444	ENSMUSG00000039958	2107.91	1489.89	1599.96	1332.75	1060	1257	936.15	728.261	917.463	1278.39	1826.21	1565.21	1189.89	1335.63	1473.54	1138.45	1325.39	1519.6
ENSMUSG00000039983	Ccdc32	370.822	-0.31151	0.125402	-2.4841	0.012988	0.0301122	ENSMUSG00000039983	411.024	470.29	460.264	384	335	393	304.644	272	332	358	398	470.029	353.028	371.04	337.003	291	361.138	412.394
ENSMUSG00000040006	Ginm1	1466.11	-0.266188	0.107122	-2.4849	0.012959	0.0300522	ENSMUSG00000040006	1687.05	1761	1631.12	1516.05	1434	1167.88	1165.17	1294.38	1348.03	1568.21	1518.88	1803.87	1378.74	1594.48	1420.71	1185.02	1368.68	1650.8
ENSMUSG00000040021	Lats1	1849.25	0.463839	0.201026	2.30736	0.021035	0.0457059	ENSMUSG00000040021	1095.43	2047.17	1706.76	2244.99	1890.05	992.027	1666.63	1768.55	2115.29	1801.06	1977.37	1773.99	2232.65	2031.19	2119.44	1712.92	2004.8	2298.18
ENSMUSG00000040037	Negr1	387.854	0.932297	0.25873	3.60336	0.000314133	0.00105697	ENSMUSG00000040037	203	292.642	370.684	405.037	352	148.091	543.004	427	452.903	347	288.999	466.001	366.003	420	372	441.999	500.012	611.888
ENSMUSG00000040043	Rbms2	1196.5	0.476739	0.120011	3.97246	7.11351e-05	0.000270428	ENSMUSG00000040043	754.108	1441	1174.83	1328.84	1192.18	865.992	1231.98	1129.99	1266.82	948	1113.38	1327.43	1326.71	1339.69	1315.16	1090	1193.79	1587.77
ENSMUSG00000040084	Bub1b	602.577	-0.873285	0.362272	-2.41058	0.0159273	0.035834	ENSMUSG00000040084	748.02	541.479	722.001	976.239	555.005	602.286	204.132	474	239.001	547.001	546.244	643	778.271	511	697.993	702.004	1042.98	394.071
ENSMUSG00000040133	Gpr176	55.5425	0.754373	0.320673	2.35247	0.0186492	0.0411815	ENSMUSG00000040133	45	45	29	44.017	76	42	58	52	64	38	50	43	45	83	74	64	71.968	75
ENSMUSG00000040167	Ikzf5	706.525	0.558204	0.231332	2.41299	0.0158221	0.0356441	ENSMUSG00000040167	532.997	767.984	622.492	829.001	681.96	329	668.385	676.339	771.989	830.999	675.517	712.932	697.884	787.97	803.129	619	782.966	932.439
ENSMUSG00000040265	Dnm3	356.801	0.665808	0.258792	2.57276	0.0100892	0.0240905	ENSMUSG00000040265	261	411.067	301.999	372.001	406	217.389	274.992	550.988	325.001	396.001	297.042	331	353.142	503	363.045	264.941	299.03	487.033
ENSMUSG00000040356	Skiv2l	2612.23	-0.314448	0.0953699	-3.29714	0.00097674	0.00297103	ENSMUSG00000040356	2432.99	3727.19	2966.49	2819.4	2309.28	2309.63	2195.07	1996.76	2546.88	2248.78	2978.53	3294.99	2608.89	2516.09	2436.24	2163.59	2839.81	2987.32
ENSMUSG00000040359	Ufl1	1630.24	0.765839	0.219455	3.48972	0.000483521	0.00156627	ENSMUSG00000040359	1313.31	1675.21	1438.16	1774.89	1661.91	791.26	1775.1	1659.38	1927.51	1511.79	1499.88	1514.31	1519.8	1752.34	1768.54	1520.32	1812.65	2120.09
ENSMUSG00000040372	Gpr63	65.8722	1.55185	0.53438	2.90402	0.0036841	0.00981326	ENSMUSG00000040372	9	51	60	88	71	14	61	98.045	81	71	36	69	79	82	76	47	72	92.989
ENSMUSG00000040383	Aqr	1847.4	0.748979	0.189447	3.95351	7.70142e-05	0.000290901	ENSMUSG00000040383	1077.48	1695.21	1466.3	2331.28	1880.72	990	1906.1	2036.45	2125.62	1530.31	1690.53	1806	2164.63	2065.66	2131.81	1865.76	2292.74	2264.68
ENSMUSG00000040428	Plekha4	273.293	-0.828481	0.239204	-3.4635	0.000533201	0.00171366	ENSMUSG00000040428	290.371	396.48	338.778	286	226.999	185.001	238	171	244.932	262.113	276.162	403.969	282.099	228.001	230.999	228.859	292.999	301.022
ENSMUSG00000040466	Blvrb	722.405	-0.610311	0.19442	-3.13914	0.00169446	0.00487946	ENSMUSG00000040466	992.659	938.424	856.559	691	668	936	535.541	531.999	547	633.639	644.002	809.032	634.283	671.999	717.001	564.904	803.624	826.276
ENSMUSG00000040471	Ggt6	176.3	-1.52868	0.482425	-3.16874	0.00153099	0.00445432	ENSMUSG00000040471	239.002	351.084	196.992	144	127	214	90	62	103.352	205	665.324	110	150	125.049	145	71	98	66.999
ENSMUSG00000040483	Xaf1	1239.72	-0.937032	0.178888	-5.2381	1.62238e-07	9.58681e-07	ENSMUSG00000040483	1641.99	1674.63	1573.44	1420.2	943.971	1195.24	694.096	641.441	763.868	1327.13	1583.32	1262.48	1402.76	1159.06	1324.1	1154.25	1407.98	1388.78
ENSMUSG00000040522	Tlr8	42.5623	1.82731	0.770656	2.37111	0.017735	0.039386	ENSMUSG00000040522	13	36	10	42.662	73	6	37	59	35	41	16	15	42	79	50	42	37	77
ENSMUSG00000040550	Otud6b	1128.02	0.523163	0.153681	3.40421	0.000663553	0.00208498	ENSMUSG00000040550	962.706	1081.69	891.608	1293.11	1205	839.175	1041.02	1231	1245.55	1114	866.03	1027.44	1280.04	1188.55	1199	1073.21	1289.05	1429.65
ENSMUSG00000040565	Btaf1	1605.46	0.740662	0.267257	2.77135	0.00558241	0.0142477	ENSMUSG00000040565	818.127	1688.29	1369.5	1748.99	1616	644	1396.71	1634.05	2313.31	1402.07	1343.17	1425.82	2067.55	1986.9	1835.01	1772.12	1723.93	2202.18
ENSMUSG00000040618	Pck2	1152.51	-0.875194	0.125865	-6.95341	3.56554e-12	3.69203e-11	ENSMUSG00000040618	1192	1650.66	1597.36	1255.7	1139.54	1311.28	686.046	711.433	793.913	957.074	1205.59	1555.96	1084.61	1216.21	1168.86	923.042	1260.61	1237.86
ENSMUSG00000040648	Ppip5k2	1285.24	0.645365	0.242266	2.66387	0.00772468	0.0190376	ENSMUSG00000040648	743	1078.29	999.415	1711.9	1205	529.001	1226.35	1375.1	1339.7	1384.13	1219.47	1242.25	1507.54	1422.01	1588.63	1284.24	1811.69	1678.56
ENSMUSG00000040653	Ppp1r14c	145.714	-1.35144	0.561547	-2.40664	0.0161001	0.0361667	ENSMUSG00000040653	210.437	268	181	67	152	191	21	87	108	186	507	195	52	139	44	106.541	78	57
ENSMUSG00000040697	Dnajc16	761.615	0.418578	0.164921	2.53804	0.0111474	0.0263007	ENSMUSG00000040697	416.016	827.351	726.223	886.001	788	562	766.285	730	785	576.913	706.275	754.048	814.269	807.533	941.183	765.986	944.309	998.699
ENSMUSG00000040749	Siah1b	116.854	0.559309	0.185336	3.01781	0.00254608	0.0070591	ENSMUSG00000040749	87.836	106.011	97.976	139.427	125.442	125	104.989	144.98	124.993	76.959	88.294	101.94	133.767	108.271	131.976	120.307	145.995	140.637
ENSMUSG00000040752	Myh6	2.29852	-4.61639	1.94429	-2.37433	0.0175806	0.0390644	ENSMUSG00000040752	2	7.001	3	0	0	2	1	0	0	0	1	0	1	1	1	1	0	2
ENSMUSG00000040795	Iqcc	589.602	-0.646161	0.186946	-3.4564	0.000547449	0.00175407	ENSMUSG00000040795	589.225	738.079	622.196	541.001	556	524	467.069	569.054	520	540.999	646.812	755.98	491.585	520.001	535.867	521.002	617.864	744.972
ENSMUSG00000040808	S100g	2639.71	2.92387	0.606801	4.81849	1.44646e-06	7.37945e-06	ENSMUSG00000040808	2334.47	591.374	668.097	1076.19	1108	2083	10820.4	4238.56	9420.83	1435.07	1510.74	547.695	816.745	1264.2	1262.96	1452.79	1654.62	2548.51
ENSMUSG00000040812	Agbl2	64.345	-0.795251	0.262324	-3.03156	0.00243295	0.00678134	ENSMUSG00000040812	89.391	82.93	79.347	79.138	45.932	56.802	43.52	40.042	39.843	81.701	68.802	76.896	65.815	71.4	53.455	54.977	61.494	75.916
ENSMUSG00000040813	Tex264	1092.68	-0.593697	0.214945	-2.76209	0.00574327	0.0146029	ENSMUSG00000040813	1640.02	1414.72	1259.08	969.119	935.001	1347	761.995	885.623	941.449	1075.98	1280.11	1228.18	962.695	972.83	857.002	841	1022.99	1188.69
ENSMUSG00000040838	Gm11639	23.5041	4.01199	0.987839	4.06138	4.8784e-05	0.00019168	ENSMUSG00000040838	11.478	5.792	3.522	19.783	11.706	3.387	11.47	20.904	7.829	2.451	10.611	16.456	11.38	4.638	14.842	10.458	17.665	23.263
ENSMUSG00000040877	Wdr25	138.794	-0.965353	0.335432	-2.87794	0.00400286	0.0105875	ENSMUSG00000040877	184	182.001	178	136	105	129.999	107.004	98	129	118	172	200	113.996	106.07	114	107.999	124	120.052
ENSMUSG00000040883	Tmem205	585.272	-0.915142	0.31558	-2.89987	0.00373313	0.00992974	ENSMUSG00000040883	1243.41	790.216	685.999	430	399	735.202	393.334	394.265	489.93	643.251	751.291	669	448.504	492.001	422	353	535.999	632.253
ENSMUSG00000040913	Fbxw4	398.348	-0.868838	0.224992	-3.86163	0.000112631	0.000413266	ENSMUSG00000040913	426	624.907	474.001	330.775	335.003	534	271.69	282	309	355.999	450.843	555	278.038	373.279	328	363.263	436.759	423.134
ENSMUSG00000040952	Rps19	23497.4	-0.839549	0.284722	-2.94866	0.00319152	0.0086539	ENSMUSG00000040952	49398.7	29506.3	29708.2	18572.1	16914.8	29830.7	17337.7	15609.8	20866.9	28155.6	23770.3	29098.4	16940.8	17214.8	18107.6	16162.4	19986.5	21340.3
ENSMUSG00000041037	Irgq	1023.93	0.711535	0.216455	3.28722	0.00101182	0.00306171	ENSMUSG00000041037	421.615	1078.02	894.241	1132	1088.1	728.024	1123.58	979.866	1256.68	721.317	1168	1131.76	1208.99	1102.35	1127.18	980.773	1115.28	1299.71
ENSMUSG00000041117	Ccdc8	928.512	0.566887	0.24811	2.28482	0.0223233	0.0481611	ENSMUSG00000041117	460.928	985.291	951.355	1033.01	1114.4	607.101	1037.8	1099.19	878.243	537.002	770.053	1088.61	1202.44	1105.94	1091.01	849.75	790.443	1217.42
ENSMUSG00000041126	H2az2	1134.46	-1.01438	0.309142	-3.28126	0.00103344	0.00312335	ENSMUSG00000041126	1531.3	1697.8	1852.29	1001.48	824	1691.95	744.065	623	759	1062	1426.24	1803.5	829.105	815	925.315	754	968.04	1084.39
ENSMUSG00000041135	Ripk2	323.992	-0.76678	0.189912	-4.03756	5.40112e-05	0.000210725	ENSMUSG00000041135	397.701	409.175	407.452	323	307.872	400.009	155	199.041	251	317	441.349	420	314.756	350	286.06	295	291.911	311
ENSMUSG00000041147	Brca2	257.352	-0.871561	0.264447	-3.29579	0.00098145	0.00298343	ENSMUSG00000041147	305.057	214.729	210.64	271.033	223.176	133.044	124.003	322.76	171.728	376.985	259.596	327.122	275.125	245.325	250.248	276.259	361.121	275.734
ENSMUSG00000041165	Spem1	20.8812	-1.88899	0.573669	-3.29283	0.000991849	0.00300935	ENSMUSG00000041165	16	52	45	16	17	29	8	8	10	10	35	42	16	9	8	18	24.354	23.007
ENSMUSG00000041205	Map6d1	4.08873	3.50997	1.31313	2.67298	0.00751812	0.0185868	ENSMUSG00000041205	1	0	1	4	5	2	2	12	6	0	4	1	6	5	8	4	5	7
ENSMUSG00000041237	Pklr	5.61418	-4.75531	1.60026	-2.97158	0.00296272	0.00810461	ENSMUSG00000041237	4	8	12	1	4	7	0	0	0	3	5	32	4	3	2	3	3	2
ENSMUSG00000041329	Atp1b2	736.751	-1.00143	0.421754	-2.37444	0.0175758	0.0390582	ENSMUSG00000041329	435.999	1902.97	1370.23	565.458	753	312	459.249	640.22	387	424	1098.33	1501.44	562.649	816.074	572	646.961	538.958	733.166
ENSMUSG00000041406	BC055324	193.635	-1.30297	0.363311	-3.58637	0.000335316	0.00111946	ENSMUSG00000041406	287.247	234.288	239.101	204	180	182	61	170	77	223	190.982	286.91	203	155	159	164	268	167.167
ENSMUSG00000041453	Rpl21	25818.3	-0.899858	0.293907	-3.0617	0.00220081	0.00619381	ENSMUSG00000041453	50678.9	33557.5	33452.6	20069.8	18120.4	35614	18134	17206.9	22596.4	30010.3	28830.1	32945.6	18172.2	19427.2	19866.2	17489.9	20796.1	22233.5
ENSMUSG00000041468	Gpr12	12.9494	-2.66967	0.880851	-3.03079	0.00243918	0.00679568	ENSMUSG00000041468	19	7.023	34	13	7	3	3	3	3	21	23	25	9	3	8.994	6	5	2
ENSMUSG00000041515	Irf8	483.812	0.749838	0.227687	3.29328	0.000990254	0.00300728	ENSMUSG00000041515	244.999	548.976	408.001	522.985	515.001	358	562.452	616.329	534	287	281	507	480.367	534.02	542.918	496	577.448	694.433
ENSMUSG00000041592	Sdk2	331.504	1.37874	0.562082	2.45292	0.0141703	0.0324582	ENSMUSG00000041592	82	280.48	361.046	385.234	307	86	329.039	409.001	298.987	127	309.121	468.001	384.045	378	410.002	334	307.999	369.001
ENSMUSG00000041598	Cdc42ep4	1713.55	-0.520115	0.201081	-2.58659	0.00969307	0.0232742	ENSMUSG00000041598	1257.23	2621.26	2236.03	1687.09	1429.74	1457.05	1175.03	1174	1321.22	1392.12	2822.1	2418.13	1662.74	1653.78	1766.31	1479.24	1790.14	1933.72
ENSMUSG00000041679	Lrrc29	73.3471	-1.0433	0.41199	-2.53234	0.0113304	0.026689	ENSMUSG00000041679	143.923	86	63	80	58.833	68	48	45	36.001	88	82	78	60.999	102.141	80	41	67	72.001
ENSMUSG00000041720	Pi4ka	1914.99	-0.709399	0.251882	-2.81639	0.0048567	0.0125811	ENSMUSG00000041720	1038.08	2416.44	2060.08	2123.75	1887.02	1219	1704.03	1865.4	1921.14	1254.55	2016.91	2235.15	2009.08	2206.61	2140.05	1703.27	1922.2	2391.74
ENSMUSG00000041737	Tmem45b	1706.33	-1.14722	0.369037	-3.10867	0.00187929	0.00535286	ENSMUSG00000041737	2653.24	1164.95	934.391	1684.43	1731	2308.9	436	810.011	793.097	1565.38	2109.37	1120.38	2125.64	2080.24	1860.16	2228.87	2821.43	2272.9
ENSMUSG00000041757	Plekha6	1965.47	-0.706872	0.221797	-3.18703	0.00143742	0.00420411	ENSMUSG00000041757	1764.95	3307.46	2224.41	2130.04	1614	1122	936.77	1000	1076.54	1857.31	1878.75	2544.79	2061.3	2245.24	2076.97	2391.28	3271.21	2756.01
ENSMUSG00000041840	Haus1	397.092	-0.921926	0.283828	-3.24819	0.00116143	0.00346738	ENSMUSG00000041840	745.413	531.361	533.849	375.098	307.879	488.594	203.484	232.383	318.888	506.16	449.241	541.195	303.921	329.33	364.771	296.479	371.518	305.116
ENSMUSG00000041841	Rpl37	10984.5	-0.771043	0.313282	-2.46118	0.0138482	0.0318246	ENSMUSG00000041841	21691.6	12475	12382	8729.04	8702.05	15708.3	7929.66	7314.75	9553.46	12714.1	11542.3	12629.6	8070.91	8530.08	9251.66	8099.9	9708.19	10203.3
ENSMUSG00000042042	Csgalnact2	757.791	0.491866	0.209272	2.35037	0.018755	0.0413813	ENSMUSG00000042042	592.003	755.467	640.911	889.953	818.299	377.001	707.751	775.999	822.004	810	711.594	719.008	820.361	972.002	881	625.001	787.982	964.443
ENSMUSG00000042104	Uggt2	437.954	-0.690647	0.270076	-2.55723	0.010551	0.0250629	ENSMUSG00000042104	527.995	512.428	546.815	424.646	414.782	147.985	366.865	394.972	330.206	721.684	545.906	594.958	345.888	490.649	406.826	352.509	337.663	455.01
ENSMUSG00000042195	Slc35f2	209.044	-0.605505	0.266268	-2.27404	0.0229634	0.0493389	ENSMUSG00000042195	171	298.273	296.193	228.392	180.225	237.972	135.032	138	159	219	276.271	272.016	221	172	177	127	277	192.028
ENSMUSG00000042350	Arel1	1154.33	0.705496	0.212271	3.32356	0.000888747	0.00272359	ENSMUSG00000042350	663.341	1149.21	924.206	1468	1205.02	614.004	1149.95	1197.62	1354.54	901.013	964.181	1068	1286.96	1367.03	1281.16	1170	1458.68	1602.05
ENSMUSG00000042363	Lgalsl	856.275	0.62945	0.271456	2.31879	0.0204063	0.0444885	ENSMUSG00000042363	387.062	1006.22	697.946	792.984	1081	597.954	704.656	1073.39	807	509	607.348	781	846.832	1059.99	791.999	1011.01	1296.77	1340.19
ENSMUSG00000042379	Esm1	34.4906	1.56463	0.503904	3.10502	0.00190267	0.00541292	ENSMUSG00000042379	13	17	19	24	26	36	31	49	41	48	15.628	44	39	54	22	52	51	29
ENSMUSG00000042419	Nfkbil1	446.445	-0.752413	0.276311	-2.72307	0.00646788	0.0162611	ENSMUSG00000042419	465	612.848	705.597	397	348.999	590	302.504	272	390.412	338	609.032	669	317.359	376	360	331.083	500.01	450.029
ENSMUSG00000042507	Elmsan1	1183.58	0.732647	0.300321	2.43955	0.0147057	0.0335379	ENSMUSG00000042507	438.002	1288	1113.82	1425.33	1205	585.001	1156.28	1273.4	1370.68	751.601	1400.63	1292.05	1248.47	1406.99	1262.4	1179.82	1471.66	1508.75
ENSMUSG00000042510	AA986860	238.333	-1.73506	0.456209	-3.8032	0.000142838	0.000514786	ENSMUSG00000042510	358	452.999	339	111	281	247	56	138	130	347.001	381.125	429	102	290.949	108	252	172.999	97.881
ENSMUSG00000042515	Pwwp3b	95.7283	1.46613	0.367205	3.99268	6.5332e-05	0.000250386	ENSMUSG00000042515	48	66	68	81.999	97	21	125	139.001	163.03	70	54	62	112	118	109	86.062	118	178.36
ENSMUSG00000042520	Ubap2l	4311.67	0.394752	0.173842	2.27075	0.0231621	0.0496979	ENSMUSG00000042520	2205.1	4767.67	4085.91	4981.84	4335.41	2603	4059.65	4570.2	4738.49	3300.32	4430.74	4734.88	5024.73	5140.03	4871.2	4263.46	4813.88	5676.14
ENSMUSG00000042558	Adprhl2	912.681	-0.399998	0.175773	-2.27565	0.0228671	0.0491819	ENSMUSG00000042558	1067.6	1394.01	1209.48	821.927	687	1032.63	728.859	751.966	877.025	782.177	1119.13	1205.56	809.706	770.999	750.025	651.999	980.258	896.047
ENSMUSG00000042616	Oscp1	161.386	-1.92087	0.413598	-4.64428	3.4126e-06	1.62783e-05	ENSMUSG00000042616	297.095	331.109	275.001	127.999	107	144	94	85.052	76	214.119	218.012	247.699	92.001	139	104	77	124.921	84.678
ENSMUSG00000042700	Sipa1l1	2514.54	1.09787	0.312675	3.51121	0.000446065	0.00145494	ENSMUSG00000042700	813.048	2527.91	1791.68	2960.15	2411.04	1323	2306.37	2822.33	2852.45	1429	2522.34	2050.67	3041.4	2997.71	2756.32	2810.01	3466.53	3802.59
ENSMUSG00000042708	Shcbp1l	5.50769	-2.78076	1.15393	-2.40982	0.0159606	0.0358875	ENSMUSG00000042708	20	11	4	2	2	3	3	2	1	5	13.741	17	3	3	0	0	2	1
ENSMUSG00000042726	Trafd1	1744.39	-0.510038	0.127251	-4.00811	6.12063e-05	0.000236013	ENSMUSG00000042726	1766	2502.71	2216.85	1700.09	1634	1653	1258.71	1306	1412.81	1436	1844.98	2224.52	1762.2	1777	1616	1535	1908.12	2105.34
ENSMUSG00000042745	Id1	1131.69	-1.41107	0.320577	-4.40164	1.07438e-05	4.71895e-05	ENSMUSG00000042745	2177.61	1874.8	1442.11	700.776	907	1703.91	542.523	655.895	660	1624.49	1607.63	1666	780.005	620	642.003	752	970.757	868.078
ENSMUSG00000042766	Trim46	265.922	-0.55682	0.182779	-3.04642	0.00231584	0.00648079	ENSMUSG00000042766	257.999	331.216	339.15	218	205	256	193.234	181	204.026	340.001	314	386.284	229.315	214.999	218.999	263.013	352.475	290.191
ENSMUSG00000042790	Rnf214	595.58	0.669436	0.252902	2.64702	0.00812057	0.0198937	ENSMUSG00000042790	261.999	651.616	498	638.109	626.001	297	533.275	621.998	608.22	476.347	604.329	696.576	715.325	745.001	688.181	578.999	662.973	852.154
ENSMUSG00000042817	Flt3	40.708	-1.52333	0.362379	-4.20369	2.62593e-05	0.000108418	ENSMUSG00000042817	46	71.021	65	51	38	22	23	20	11	44	44	72	30.596	48	44	34	36	50
ENSMUSG00000042870	Tom1	739.949	0.323383	0.13964	2.31583	0.0205676	0.044817	ENSMUSG00000042870	614.634	941.959	714.994	733.02	733	785.989	776.002	797	907.428	576.001	710	791.211	706.62	724.837	773.997	589.83	619.984	796.301
ENSMUSG00000042938	Gm14117	23.4782	8.1629	3.21697	2.53745	0.0111662	0.0263386	ENSMUSG00000042938	0	0	0	0	37.778	0	71.07	59.78	0	0	0	0	0	39.055	77.563	26.307	49.352	52.835
ENSMUSG00000042985	Upk3b	614.076	-1.08146	0.394838	-2.73901	0.00616247	0.0155659	ENSMUSG00000042985	1224	956.059	610.167	704	498	534	418.684	376	375	581.099	266	855	846.28	285.824	674.012	458.005	631.134	859.102
ENSMUSG00000043008	Klhl6	131.638	0.527667	0.22831	2.31119	0.0208226	0.0452965	ENSMUSG00000043008	114	132.977	121	105	129	131	147.204	132	176	95	83	139	104	164	139.001	132	153	165.197
ENSMUSG00000043051	Disc1	44.9804	1.24306	0.366555	3.3912	0.000695869	0.0021789	ENSMUSG00000043051	11	53.026	36	53	39	12	50	51	55	44	55	41	56	68.001	42	47	41.001	75.148
ENSMUSG00000043085	Tmem82	18.3561	-1.31113	0.548857	-2.38884	0.0169017	0.0377694	ENSMUSG00000043085	38.001	16.029	34.793	17.036	15.015	14	9.003	11.109	13.419	33.682	15.332	17.057	13.225	13	16.92	12.89	13.295	27.277
ENSMUSG00000043140	Tmem186	576.385	0.386908	0.115544	3.34859	0.000812235	0.00250786	ENSMUSG00000043140	487.181	604.088	531.002	625	526	491	560.678	578.088	679.035	428	512.098	637.001	688.088	549	603	517	694.226	692.599
ENSMUSG00000043259	Fam13c	704.233	0.610411	0.266717	2.28861	0.0221023	0.0477365	ENSMUSG00000043259	322	878.328	680.409	702.925	757.001	357.003	709.01	873.677	779	437.989	641.924	815.486	718.467	870.627	820.797	641.001	704.125	1116.25
ENSMUSG00000043510	Hscb	209.844	-1.05367	0.27492	-3.83265	0.000126769	0.000461546	ENSMUSG00000043510	357.001	287.022	250.207	194.574	154	256	147	98	152.004	253	256.001	265	191.999	176.003	159.259	159	197	197
ENSMUSG00000043535	Setx	3315.64	0.604778	0.243504	2.48364	0.0130046	0.0301468	ENSMUSG00000043535	2183.88	3407.47	3289.91	4322.25	3194	1773.03	2833.84	3470.28	3524.63	2809.71	3570.43	3267.1	3744.19	3524.63	3932.1	3068.93	3400.52	4041.66
ENSMUSG00000043587	Pxylp1	582.012	-0.65351	0.222326	-2.93942	0.00328826	0.00887538	ENSMUSG00000043587	647.001	940.577	835.415	715.097	426.004	462.001	441.131	385	393.352	607	757.363	903.003	616.831	379	609.999	396	630.377	547.011
ENSMUSG00000043716	Rpl7	44388.5	-0.738925	0.259065	-2.85228	0.00434069	0.0113963	ENSMUSG00000043716	87291.5	48988.9	52191.7	37312.7	33113.4	56142.5	31347.5	30265	38314.2	57801.4	48566.1	53358.3	33559.3	35644.1	37306.8	33268.4	40649.2	42871.4
ENSMUSG00000043753	Dmrta1	121.992	1.53587	0.45512	3.37465	0.000739097	0.00230202	ENSMUSG00000043753	39	122.038	65	153.153	178	94	173	156	218	16	88.137	83	86	172	121	120.884	132.146	128
ENSMUSG00000043807	Ly6g5b	15.824	-1.48485	0.555888	-2.67113	0.00755958	0.0186673	ENSMUSG00000043807	19	36	24	13	22	15	8	5	10	29	13	15	7	17	16	8	18	16
ENSMUSG00000043857	Mgat5b	8.80502	-3.41504	1.15841	-2.94805	0.00319788	0.00866867	ENSMUSG00000043857	17	13	5	9	14	15	1	2	1	10	5	5	6	10	7	8	1	8
ENSMUSG00000043962	Thrap3	5514.07	0.562761	0.16616	3.38685	0.000706989	0.00221114	ENSMUSG00000043962	2922.33	5467.12	4861.23	7099.72	5860.6	3651.37	5079.11	5542.44	5794.91	4110.91	4991.99	5637.25	6463.73	6863.42	7215.64	5168.8	6371.85	6880.12
ENSMUSG00000044033	Ccdc141	2094.22	0.889184	0.355687	2.4999	0.0124228	0.0289798	ENSMUSG00000044033	1261.68	1988.06	1726.69	3013.17	2646.65	950.407	1945.5	2373.44	1792.88	1362.08	1832.63	1909.57	2371.8	2842.66	2622.75	1848.52	1814.51	2201.19
ENSMUSG00000044221	Grsf1	1531.83	0.21667	0.09516	2.27691	0.0227918	0.0490596	ENSMUSG00000044221	1185.75	1586.8	1634.67	1709.88	1446	1426.13	1269.8	1386.42	1525.13	1296	1630.74	1750.81	1665.21	1655.06	1600.07	1454	1700.91	1740.4
ENSMUSG00000044244	Il20rb	823.826	-0.795627	0.155906	-5.10324	3.3388e-07	1.88154e-06	ENSMUSG00000044244	1003.57	999.411	946.572	810.758	843.007	940.489	472.167	446	639.004	802.077	897.61	1188.72	798.271	1010.05	1007.44	594.298	714.026	790.61
ENSMUSG00000044258	Ctla2a	4395.38	4.03629	0.358927	11.2454	2.43972e-29	1.0408e-27	ENSMUSG00000044258	1502.01	1139.42	1004.28	1317.42	1221.84	2160.19	21849.5	7046.05	21781.3	1014.62	1021.33	1166.74	1377.77	1466.29	1378.67	1842.01	1955.42	3507.41
ENSMUSG00000044317	Gpr4	366.746	0.590633	0.214795	2.74975	0.00596412	0.0151216	ENSMUSG00000044317	345	327	284.088	413.324	293	419	457.854	334	477	287.002	367.253	293	364.788	306	362	320.026	435	479.603
ENSMUSG00000044328	Trp53i13	339.641	-0.654871	0.240479	-2.7232	0.00646531	0.0162568	ENSMUSG00000044328	360.434	486	409.131	328.039	320	539	193.023	283	244	310.092	361.001	434.179	305.29	343.015	332	224	343.855	288.001
ENSMUSG00000044339	Alkbh2	154.912	-0.928711	0.311982	-2.97681	0.00291266	0.00798035	ENSMUSG00000044339	275	216.999	207.207	143	86	211	97	105	132	139.021	204.094	227	110	119	122	92	159.001	138
ENSMUSG00000044367	Slc16a13	155.192	-0.685726	0.247263	-2.77327	0.00554966	0.0141814	ENSMUSG00000044367	168	215	194.352	158	136	173	113	107.002	114	134	248.834	246	135.001	129	123	115.023	140	134
ENSMUSG00000044405	Adig	34.0596	-1.97723	0.866943	-2.28069	0.0225668	0.0486197	ENSMUSG00000044405	21.664	147	11	43	33	112	13	7	15	2	40	31	39.035	27	30	10	31	15.976
ENSMUSG00000044452	Zfp507	978.674	0.491552	0.183855	2.67358	0.00750464	0.0185559	ENSMUSG00000044452	609.924	1085.42	1003.25	1094.16	906	543	892.196	986.009	1010	848.031	1151.12	1137.45	1004.43	1094.4	1057.52	936.011	1171.1	1175.71
ENSMUSG00000044456	Rin3	339.03	0.861549	0.273562	3.14937	0.00163623	0.00472548	ENSMUSG00000044456	120.143	399	310.166	356	266.001	242.121	384.213	464	415.032	136	286	346.463	392.337	347.346	333.984	362	467.998	564.751
ENSMUSG00000044475	Ascc1	639.952	-0.636356	0.277355	-2.29437	0.0217691	0.0471706	ENSMUSG00000044475	1171	670.756	768.983	542	462	811	495.47	429.235	575.599	797.002	737.048	789	512.018	556.273	472	513	531.777	626.047
ENSMUSG00000044556	Tex38	4.27726	-3.22678	1.32949	-2.42708	0.0152208	0.034508	ENSMUSG00000044556	10	3	8	3	3	8	1	1	0	11	2	6	5.085	2	2	3	4	4
ENSMUSG00000044716	Dok7	68.3787	0.933254	0.391768	2.38216	0.0172114	0.0383797	ENSMUSG00000044716	44	66.197	91	62.98	64	27	104	76	156.001	58	35	64.999	72.001	68	51.001	50	52	72.944
ENSMUSG00000044748	Defb1	16.9214	-2.12685	0.823929	-2.58135	0.00984151	0.0235736	ENSMUSG00000044748	42	41	16	8	20	24	3	6	10	6	29	26	5	25	8	24	11	5
ENSMUSG00000044791	Setd2	2669.8	-0.793737	0.209731	-3.78456	0.000153983	0.00055074	ENSMUSG00000044791	2132.51	3226.61	2859.24	2837.59	2506.42	1506.01	2103.95	2295.39	2459.59	2952.77	3118.91	3255.84	2781.82	2698.51	2620.88	2281.07	2597.65	2849
ENSMUSG00000044876	Zfp444	406.849	-0.73749	0.244458	-3.01683	0.00255431	0.00707982	ENSMUSG00000044876	622.675	604.001	666.885	340.999	271.999	461.001	264.003	242	313.999	452.932	548.079	641.135	291	351.027	310	328.99	326.999	407.583
ENSMUSG00000044927	H1f10	121.166	-1.33915	0.479634	-2.79202	0.00523808	0.0134509	ENSMUSG00000044927	115	163	194.001	101	112	272	57	63	47.014	48	134.999	236	102	99	115	79	109.99	116.997
ENSMUSG00000045106	Ccdc73	15.0363	-1.55069	0.561071	-2.76381	0.00571312	0.0145321	ENSMUSG00000045106	36	29.141	18	17	11	20	7	10	8	18	15	14	2	13	11	13	12	20
ENSMUSG00000045165	AI467606	208.883	-0.660898	0.238666	-2.76914	0.00562047	0.0143254	ENSMUSG00000045165	185	385.156	246.391	213	160	200	133.448	172	138	197	323.973	292	193	149	194	176.275	186.138	270.001
ENSMUSG00000045435	Tmem60	348.402	-0.673957	0.211457	-3.1872	0.00143658	0.00420297	ENSMUSG00000045435	510	481.002	435.864	358.998	261	396.049	246.087	204	325	423	364.019	453.609	271	291	338.072	270.526	304.994	368.471
ENSMUSG00000045503	Sys1	803.652	-0.691572	0.264982	-2.60988	0.00905728	0.0219404	ENSMUSG00000045503	1475.33	1008.3	941.683	719.852	614.176	947.242	630.058	507.911	710.816	937.204	981.635	946.998	632.471	642.843	645.783	603.037	729.629	734.941
ENSMUSG00000045539	Sprr3	14.6344	-16.809	3.03846	-5.53209	3.16441e-08	2.08849e-07	ENSMUSG00000045539	4	0	0	0	36	27	0	0	0	6	1	1	0	105	0	65	11	1
ENSMUSG00000045576	St7l	516.614	0.357278	0.147533	2.42168	0.015449	0.034954	ENSMUSG00000045576	550	670.541	573.007	490.469	473	401.001	497.469	493.002	513	448.998	557.588	653.995	497.03	493.994	443.709	436.001	598.537	477.557
ENSMUSG00000045629	Sh3tc2	261.552	0.909678	0.318262	2.85827	0.00425961	0.0112131	ENSMUSG00000045629	253	174.942	148.007	344.003	257	195.273	360	301	371	185.022	360.054	163	237.003	259.899	271	210.049	261.453	331.053
ENSMUSG00000045763	Basp1	185.017	1.49126	0.326029	4.57402	4.78462e-06	2.22159e-05	ENSMUSG00000045763	55	165.9	142	191	191	129.02	294.991	223	315	49.947	110.487	170	160	188.592	190	242	251.798	241.003
ENSMUSG00000045777	Ifitm10	40.0642	-1.40835	0.51959	-2.7105	0.00671821	0.016821	ENSMUSG00000045777	56.275	91.798	67.001	15.546	44.75	41	23	16	32.935	86.534	57.364	38	18	36	10	22.209	20.303	21.082
ENSMUSG00000045875	Adra1a	39.5164	-1.42637	0.397203	-3.59102	0.000329382	0.0011016	ENSMUSG00000045875	37	61	65	40	27	13.001	19	24	11	81.999	66	95	43.999	30	33.002	22	20	37
ENSMUSG00000045886	Gm9803	41.1289	-2.34736	0.619668	-3.7881	0.000151805	0.000544291	ENSMUSG00000045886	168.692	121.11	100.386	17.282	31.503	103.616	11.058	13.887	27.465	2.432	14.571	22.904	22.197	25.96	23.005	31.891	30.012	42.655
ENSMUSG00000045932	Ifit2	416.891	-0.842023	0.251405	-3.34927	0.000810254	0.00250338	ENSMUSG00000045932	454.37	527.455	566.311	479	417.015	172	232	237	200	581.003	522.003	574.001	518.034	561.087	521	334	340	428.323
ENSMUSG00000045980	Tmem104	377.933	0.774835	0.31875	2.43085	0.0150634	0.034217	ENSMUSG00000045980	113	450	331.038	461.915	326	259	398.931	418	428	178	337	403.247	443.024	447.003	410	370	491.974	558.735
ENSMUSG00000046027	Stard5	1175.66	0.408209	0.175926	2.32035	0.0203217	0.0443401	ENSMUSG00000046027	844.999	1404	1045.1	1405.11	1005	1082	1179.91	1112.05	1408.25	750.383	849.003	1035.79	1339.02	1185.99	1399	1020.01	1507.77	1630.68
ENSMUSG00000046240	Hepacam	3.63013	-4.73732	1.5078	-3.14186	0.00167876	0.00483796	ENSMUSG00000046240	7	9	17	1	3	2	1	0	0	3	9	14	0	1	0	0	0	1
ENSMUSG00000046287	Pnma3	2.25167	-4.70939	1.74418	-2.70006	0.00693277	0.0173007	ENSMUSG00000046287	4	8	5	1	1	0	0	0	0	4	8	7	0	0	1	3	0	0
ENSMUSG00000046317	BC107364	2.31381	-4.806	1.53308	-3.13487	0.00171929	0.00494277	ENSMUSG00000046317	6	9	3	2	1	0	0	0	0	5	5	8	1	1	1	0	1	1
ENSMUSG00000046337	Fam178b	15.7282	-1.67874	0.707738	-2.37197	0.0176933	0.0393101	ENSMUSG00000046337	44	27	18	5	11	24	1	11	12.03	30	24	26	6	9.824	6	12	11	6
ENSMUSG00000046487	Mospd4	2.33274	4.10247	1.70125	2.41144	0.0158896	0.0357748	ENSMUSG00000046487	0	0	1	5	0	5	8	2	6	1	0	1	1	2	4	2	0	2
ENSMUSG00000046491	C1qtnf2	97.69	-0.814602	0.279941	-2.9099	0.00361541	0.009652	ENSMUSG00000046491	150	173	103	79	113	111	72.004	59	83	75	64	123	94	101	95.038	83	98	88
ENSMUSG00000046561	Arsj	179.101	1.00392	0.355607	2.82312	0.00475587	0.0123726	ENSMUSG00000046561	71	98	196	243	174	121	195	185	250.93	107	254.65	196	128	226	234	131	210	220.107
ENSMUSG00000046567	4930430F08Rik	165.387	-0.758722	0.26669	-2.84496	0.00444171	0.0116277	ENSMUSG00000046567	230.999	220	245.517	162	156	97	119	123	106	217.974	203.001	258	122.009	164.471	143	127.42	143	166.992
ENSMUSG00000046573	Lyrm4	216.709	-0.556507	0.224157	-2.48267	0.0130404	0.0302156	ENSMUSG00000046573	354	255.807	284	203.003	170	265.639	163.053	155	206.945	217	250	282.093	166	171	199	163	191.98	211.926
ENSMUSG00000046709	Mapk10	13.3448	-1.9203	0.816874	-2.35079	0.0187337	0.0413487	ENSMUSG00000046709	17	34	23	9	6	4	6	5	4	16	15	25	6.062	5	5	8	9	10
ENSMUSG00000046711	Hmga1	522.214	-0.939544	0.305116	-3.0793	0.00207489	0.0058613	ENSMUSG00000046711	346.874	815	714.817	549.558	524	789.427	233.149	270.018	317	471.999	617.511	825.445	577.7	537.229	612	455.3	504.475	304.007
ENSMUSG00000046714	Foxc2	23.4742	-1.41623	0.530757	-2.66833	0.00762296	0.0188065	ENSMUSG00000046714	26	42	19	19	42	15	8	10	10	27	45	37	22	9	23	22	38	18
ENSMUSG00000046991	Wdr27	32.8869	-1.69787	0.578284	-2.93605	0.00332416	0.00895945	ENSMUSG00000046991	80	50	58	24	16	51	14	8	25	48	55	39	17	15	25.999	24.999	20.001	26
ENSMUSG00000046997	Spsb4	151.666	1.46876	0.377217	3.89368	9.87341e-05	0.000365547	ENSMUSG00000046997	78	108	190	112	63	59	321	221	435	135	204.357	210.001	76	82.1	97	84	121.899	130
ENSMUSG00000047040	Prr15l	404.452	-1.05116	0.314836	-3.33877	0.000841507	0.0025906	ENSMUSG00000047040	681.001	521.599	544	239	300	483.999	269	159.026	330.999	573.437	610.004	562.001	227.112	338.3	309	264.962	430.251	445.079
ENSMUSG00000047067	Dusp28	187.54	-0.800654	0.251308	-3.18594	0.00144283	0.00421734	ENSMUSG00000047067	240	303.634	239.323	200	144.484	273.759	118	139	140	193	235	239.999	126	158	149	113	197	171.007
ENSMUSG00000047084	Ngrn	780.696	-0.714628	0.221937	-3.21996	0.00128209	0.00379814	ENSMUSG00000047084	1142.11	1207	1074.3	624.689	563	973	594.003	520.999	669	843.942	996.988	1132.24	521.583	656.137	591	548.498	729.301	730.924
ENSMUSG00000047129	1700113H08Rik	1.78641	-4.82905	1.77891	-2.71461	0.00663533	0.0166389	ENSMUSG00000047129	7	3	8	2	1	1	0	0	0	3	6	2	0	0	0	0	0	1
ENSMUSG00000047213	Ythdf3	3125.32	0.745577	0.239572	3.11212	0.00185749	0.00529795	ENSMUSG00000047213	1949	2840.56	2603.55	3906.49	2999.48	1233.01	3113.8	3130.95	3563.68	3338.05	3127.23	2853.51	3425.2	3318.41	3542.27	2978	4150.39	4375.37
ENSMUSG00000047242	Taf9b	414.169	0.425553	0.170761	2.4921	0.0126989	0.0295437	ENSMUSG00000047242	332.166	452.955	367.001	459.233	477	291	398.732	468	401.058	333.375	279	393.117	432.659	564.164	499	381.234	448.253	471.973
ENSMUSG00000047259	Mc4r	13.7758	-2.90538	0.738306	-3.93519	8.31298e-05	0.000311815	ENSMUSG00000047259	15	19	46	9	8	16	4	2	3	25	19	33	15	14	7	8	7	3
ENSMUSG00000047412	Zbtb44	1324.68	-0.276301	0.121563	-2.27291	0.0230318	0.0494521	ENSMUSG00000047412	1415.25	1943.73	1840.02	1259.1	1239.42	896.254	893.23	978.446	1088.31	1823.17	1848.11	1876.88	1114.74	1236.91	1277.14	1062.25	1242.1	1424.62
ENSMUSG00000047415	Gpr68	76.4139	0.8985	0.300942	2.98562	0.00283005	0.00776759	ENSMUSG00000047415	44	100	37	80	116.992	73	80	94	121	34	51.059	45	70.021	95	75.104	80	89	92
ENSMUSG00000047496	Rnf152	266.915	-0.971738	0.313679	-3.09788	0.00194913	0.00553507	ENSMUSG00000047496	277.982	316.154	242	220	210	114.609	74	169	110.909	348	594.213	287	303.266	248	258	320.948	411.934	396.639
ENSMUSG00000047501	Cldn4	861.278	-1.12172	0.457506	-2.45181	0.0142139	0.0325501	ENSMUSG00000047501	863.811	1262.11	1086.29	637	736	1338.45	350	367	587.48	534.12	2807.84	899.903	525	791.438	535	850	733.001	620.272
ENSMUSG00000047604	Frat2	70.4554	-1.82103	0.381626	-4.77178	1.82609e-06	9.14065e-06	ENSMUSG00000047604	110	118	102	52	47	94	30	18	32	113	89.294	104	41	50	83	46	85	68
ENSMUSG00000047678	Gpr82	3.7171	-3.11302	1.34369	-2.31677	0.0205163	0.0447179	ENSMUSG00000047678	6	4	11	1	2	0	0	2	0	10	5	14	0	1	2	3	5	5
ENSMUSG00000047719	Ubiad1	443.315	0.756538	0.191832	3.94375	8.0216e-05	0.000301546	ENSMUSG00000047719	217.273	447.148	424.002	557	421	383	458.065	570	563.296	276	396	417	543.957	498.205	417.964	378	514.805	518.165
ENSMUSG00000047843	Bri3	528.08	-1.08087	0.238011	-4.54127	5.59163e-06	2.57286e-05	ENSMUSG00000047843	630.649	907.971	842.299	458.915	404	833	286.29	313	328	489.001	795.02	775.106	419	388.001	428.781	362	487	471.796
ENSMUSG00000047904	Sstr2	3.02477	3.99484	1.66275	2.40254	0.0162816	0.036531	ENSMUSG00000047904	0	1	0	2	0	4	5	10	1	1	0	3	4	1	4	1	7	16
ENSMUSG00000047910	Pcdhb16	133.965	0.893601	0.38721	2.3078	0.0210105	0.0456632	ENSMUSG00000047910	75	87	112.352	149	153	40	141.699	150.967	132	170.076	91	124	182.222	192	136	116	131	233.328
ENSMUSG00000047911	Npm2	15.7221	-1.73845	0.705036	-2.46576	0.0136724	0.0315053	ENSMUSG00000047911	34	37.52	26	16	1	21	13	9	7	22	22.02	40	11	10	2	5	3	8
ENSMUSG00000048022	Tmem229a	80.9149	1.67536	0.467629	3.58266	0.000340108	0.00113279	ENSMUSG00000048022	40	36	56	91	74	37	141	110	98	91	55.892	97	51	122.131	81	33	70	167.107
ENSMUSG00000048047	Zbtb33	809.126	0.896819	0.353211	2.53904	0.0111157	0.0262357	ENSMUSG00000048047	468.235	610.001	558.132	1028.89	811.995	186	771.648	779.565	870.378	859.969	696.483	694.881	971.273	953.721	963.114	883	1153.11	1254.09
ENSMUSG00000048406	B330016D10Rik	73.1645	-0.741151	0.315602	-2.34837	0.0188558	0.04156	ENSMUSG00000048406	89	109	97.319	57	70	74.036	59	35	53	78	85	88.073	41	83	101	66	82	61
ENSMUSG00000048429	Timm29	1064.86	0.29723	0.114197	2.60279	0.00924689	0.0223423	ENSMUSG00000048429	815.905	1250.59	1134.88	1146	1070	965.985	1085.24	1028.72	1247.03	848	1148.72	1190.03	1132.78	1001	1034	883.456	1038.06	1186.52
ENSMUSG00000048439	Nupl2	230.197	0.726854	0.213434	3.40552	0.000660375	0.00207568	ENSMUSG00000048439	197.999	193	165	201	171	269.999	228.078	259.03	289	235	221	243	206.174	250.999	236.001	210	269	261
ENSMUSG00000048440	Cyp4f16	526.372	-0.744461	0.202164	-3.68246	0.000230996	0.000798471	ENSMUSG00000048440	795.009	594.307	521.511	549.996	441.437	575.872	320.035	357.993	400.983	543.991	648.95	550.92	530.806	503.998	512.999	416.991	615.03	596.308
ENSMUSG00000048442	Smim5	38.1873	-1.63857	0.517627	-3.16555	0.00154792	0.00449593	ENSMUSG00000048442	52	58.001	61.061	23.078	48	81	13	18	20	24	59	54	25	49	26	23.999	24	26.003
ENSMUSG00000048490	Nrip1	2315.42	0.797363	0.31913	2.49855	0.0124701	0.0290758	ENSMUSG00000048490	859	2310.22	1872.34	3051.12	2553	935	2105.42	2444.3	2403.75	1585.5	2066.08	1797.2	2658.88	3503.72	2952.46	2470.11	2778.78	3257.3
ENSMUSG00000048498	Cd300e	5.1199	3.54568	1.43266	2.47489	0.0133276	0.030801	ENSMUSG00000048498	0	0	2	5	3	0	7	9	4	3	0	0	10	8	6	9	4	23
ENSMUSG00000048636	A730049H05Rik	14.4121	2.94274	0.820184	3.5879	0.000333348	0.00111408	ENSMUSG00000048636	7	0	6	18	14	12	33.003	10	47	3	6	0	20	10	21	13	21	11.019
ENSMUSG00000048787	Dcun1d3	428.154	1.30412	0.33427	3.90139	9.56435e-05	0.000354731	ENSMUSG00000048787	256	490.775	443.235	374.003	446	280.001	404.144	401.274	439	347.193	435.105	433	373.008	463.224	346.922	374.001	437.026	510.407
ENSMUSG00000048905	4930539E08Rik	13.0199	-1.73739	0.69818	-2.48846	0.0128297	0.0297965	ENSMUSG00000048905	16	17.053	20	9	11.001	1.012	4	3.114	7	34	24.059	32.978	10	13	6.139	14.962	10.072	4
ENSMUSG00000048930	Tada3	757.558	-0.433752	0.165457	-2.62154	0.00875341	0.0212727	ENSMUSG00000048930	680.293	1018.11	864.611	723.003	664	699.35	647.021	616.224	675.005	644.839	833.993	979.003	720.99	728.21	767	704.003	770.702	887.608
ENSMUSG00000049044	Rapgef4	194.991	-1.08389	0.31718	-3.41729	0.000632475	0.00199597	ENSMUSG00000049044	121	176	224.074	203.71	196	127.999	134	128	134	146	191.978	253.999	203	218	242.001	203	319.012	239.92
ENSMUSG00000049047	Armcx3	1681.67	0.595655	0.163586	3.64124	0.000271329	0.000924999	ENSMUSG00000049047	1291.18	1675.34	1598.06	1725.12	1806.93	1040	1767.96	1958.01	1798	1383.3	1366.68	1662.23	1789.88	2013.34	1631.65	1701.43	1752.51	2204.55
ENSMUSG00000049076	Acap2	2193.87	0.834479	0.265926	3.13801	0.001701	0.0048953	ENSMUSG00000049076	1244.13	2023.64	1710.92	2580.79	2568.07	951.002	2027.93	2340.7	2336.4	1882.09	1913.33	2169.27	2445.76	2946.35	2538.64	2251.41	2388.82	2860.35
ENSMUSG00000049092	Gpr137c	32.5974	-1.11418	0.421911	-2.64079	0.00827122	0.0202338	ENSMUSG00000049092	50	60	37	27	18	9	14	21	21	53	53	43	21	20	35	31	55	41
ENSMUSG00000049107	Ntf3	140.638	-0.930528	0.339182	-2.74345	0.00607973	0.0153878	ENSMUSG00000049107	237	155	156	137	139	168.01	56	116	79	122	108.001	253.999	134.997	174.541	131	110	119	153
ENSMUSG00000049313	Sorl1	1140.78	-0.760041	0.258028	-2.94557	0.00322356	0.00872949	ENSMUSG00000049313	897.862	1563.14	1106.36	1214.56	814.611	547.001	501.183	680.993	630.005	1148.16	2094.19	1405.59	1311.78	998	1039	1216.31	1946.38	1508.57
ENSMUSG00000049511	Htr1b	20.6625	1.56771	0.68904	2.27521	0.0228931	0.0492102	ENSMUSG00000049511	7	5	14	32	20	9	14	11	34	14	81	24	17	26	15	21	19	15
ENSMUSG00000049517	Rps23	12139.6	-0.695874	0.305261	-2.2796	0.0226313	0.0487532	ENSMUSG00000049517	22984.2	13678.1	14547.3	10013	9052.16	16494.2	8998.22	8241.41	10712.8	13812.9	12014.1	14381.6	10170.2	9717.55	10043.1	8636.46	10893.5	11440.7
ENSMUSG00000049538	Adamts16	16.4932	-2.89073	0.715066	-4.04261	5.28589e-05	0.000206395	ENSMUSG00000049538	20	35	23	11	13	8	4	4	1	17	24	60	7	24	13	15	20	10
ENSMUSG00000049690	Nckap5	51.0284	-1.49747	0.603533	-2.48117	0.0130952	0.0303309	ENSMUSG00000049690	54	78	78	37	30	11	18	16	20	35	77	117.001	49	51	50.999	40	45	83.059
ENSMUSG00000049734	Trex1	403.576	-0.726329	0.231058	-3.14349	0.00166944	0.00481549	ENSMUSG00000049734	605.832	532.235	526.033	394.251	290.342	509.714	292.641	254.656	340.36	377.669	373.157	426.608	431.023	384.81	435.225	273.531	387.361	435.945
ENSMUSG00000049764	Zfp280b	395.551	0.521374	0.209721	2.48603	0.0129177	0.0299676	ENSMUSG00000049764	200	422.902	402.046	440.203	359	272	377.797	409	456	345.928	369	431.919	380.759	505.314	437	384.513	461	491.556
ENSMUSG00000049904	Tmem17	106.553	-0.434736	0.179982	-2.41544	0.0157164	0.0354484	ENSMUSG00000049904	137.413	143.123	149	110	109	93	84	84	108	99	145	149	95.157	101	95	61	83	83.125
ENSMUSG00000049999	Ppp1r3d	88.435	-0.770334	0.317558	-2.4258	0.0152746	0.0346092	ENSMUSG00000049999	66	196.138	150	95	71	72	71	72	58	44	87.017	114	83	74	74	92	91.001	115
ENSMUSG00000050017	Pitpnb	2223.49	0.27484	0.0976588	2.81429	0.0048885	0.0126513	ENSMUSG00000050017	1665.01	2492.76	2281.9	2522.67	2163.01	2021	2070.41	2085.56	2546.05	1785	2087.21	2281.78	2436.84	2498.97	2419.59	1996.07	2420.72	2342.31
ENSMUSG00000050088	1600012H06Rik	996.792	0.49763	0.174683	2.84876	0.00438904	0.0115024	ENSMUSG00000050088	920.233	931	821.081	1212.52	1011	658	916.202	930.988	1163.63	859.005	795.102	871.396	1081.18	1112	1105.29	939.201	1194.76	1335.09
ENSMUSG00000050122	Vwa3b	33.677	-1.62547	0.62776	-2.58932	0.00961668	0.0231114	ENSMUSG00000050122	57.999	37	43	36	34	35	9	20	24.001	28	32	40.001	30.001	52	37	11.001	14.001	23
ENSMUSG00000050188	Lsm10	315.319	-0.705532	0.214264	-3.29282	0.000991891	0.00300935	ENSMUSG00000050188	536.009	383.914	362.545	314.987	261	358	249.781	228	227.997	277.615	322.225	354.769	281.99	275	255	264	341.001	370.002
ENSMUSG00000050211	Pla2g4e	10.1789	-3.33613	1.07575	-3.1012	0.00192736	0.00547653	ENSMUSG00000050211	20	28	11	4	19	16	2	2	1	12	9	22	2	20	2	6	6	1
ENSMUSG00000050229	Pigm	1009.91	0.267154	0.103007	2.59355	0.00949916	0.0228581	ENSMUSG00000050229	816.981	1110.12	989.019	1185.07	980	835	871.345	932.033	1100.63	1000	1007.63	1017.91	1017.52	1029.61	1035.4	945.847	1206.21	1139.19
ENSMUSG00000050244	Heatr1	1261.54	0.433477	0.16081	2.69558	0.00702663	0.0174887	ENSMUSG00000050244	957	1093.08	903.191	1616.25	1245.04	959.001	1590.41	1541.12	1864.1	924.294	924.875	1052.03	1520.93	1292.14	1331.18	1155	1521.97	1441.41
ENSMUSG00000050315	Synpo2	4584.44	1.16575	0.212164	5.49456	3.91687e-08	2.54853e-07	ENSMUSG00000050315	2224.72	4081.63	3520.68	5627.27	5066.41	1921	6798.42	5376.44	7075.33	2484.96	2972.61	4224.06	5243.05	5869.11	5144.41	4790.8	4417.76	6243.35
ENSMUSG00000050335	Lgals3	1692.76	-1.04765	0.417253	-2.51084	0.0120446	0.0281778	ENSMUSG00000050335	2575.59	2600.39	1043.68	1037.47	2225	3126.92	542.998	1199.02	1011.98	1601.81	1801.89	1361.33	1371.9	2183.09	1323.43	1712.59	1577.67	1852.3
ENSMUSG00000050373	Snx21	648.351	-1.00997	0.249265	-4.05178	5.08298e-05	0.000199013	ENSMUSG00000050373	814.322	1152.62	1015.47	554.87	601	618.999	372.985	428.168	384.037	583.477	792.728	1066.36	602.997	672.001	484.059	479.878	467.097	702.49
ENSMUSG00000050425	Mrgprb2	7.80668	-2.5747	0.909097	-2.83215	0.00462367	0.0120586	ENSMUSG00000050425	6	26	20	12	8	3	2	0	5	11	12	16	4	5	1	6	2	10
ENSMUSG00000050628	Ubald2	1377.22	-0.59383	0.209158	-2.83914	0.00452349	0.0118137	ENSMUSG00000050628	1154.99	1692.41	1640.73	1557.69	1339.81	1956.8	838.947	796.132	1053.58	871.997	1387.65	1367.89	1326.7	1419.12	1695.98	1358.65	1806.63	1676.87
ENSMUSG00000050711	Scg2	5.94765	4.30818	1.32156	3.25991	0.00111448	0.0033399	ENSMUSG00000050711	0	1	1	8	6	0	7	19	9	0	1	0	13	5	9	8	5	15
ENSMUSG00000050721	Plekho2	1026.92	0.633531	0.269197	2.35341	0.0186019	0.0410964	ENSMUSG00000050721	499.829	1224.03	983.088	1149.94	1204	578	1218.2	1201.79	1078.42	576	733.646	1094.28	1230.15	1480.19	1273	918	848.398	1294.94
ENSMUSG00000050875	Minar2	100.105	-1.18761	0.275104	-4.31693	1.58214e-05	6.79256e-05	ENSMUSG00000050875	149	163	123.001	95	105	103.001	48	70.788	52.001	107	128.779	106	70	102.001	94	85	101	100.146
ENSMUSG00000050944	Efcab5	17.721	1.39578	0.539244	2.58839	0.00964246	0.0231615	ENSMUSG00000050944	10	8	10	18	18	13	17	28	13.001	13	12	8	23	20	17	23	17	44.001
ENSMUSG00000050967	Creg2	55.6122	-1.80409	0.396192	-4.55358	5.27416e-06	2.4351e-05	ENSMUSG00000050967	71.017	122	68	60	46	29	23	27	12	89	80	96.01	57	81	70	26	17	52.966
ENSMUSG00000050994	Adgb	28.6181	1.13573	0.463537	2.45013	0.0142803	0.0326784	ENSMUSG00000050994	27	9	14	30	48	23	29	28	58	21	23	20	33	41.999	38	14	28	31
ENSMUSG00000051184	Zfp524	315.402	-0.632294	0.256034	-2.46957	0.0135274	0.0312207	ENSMUSG00000051184	362.997	447	366.618	298.813	250	465	238.992	183.041	247.093	243	360.769	426.994	303.691	259	303.005	272	313	344.367
ENSMUSG00000051242	Pcdhb9	311.798	0.975047	0.29897	3.26135	0.00110881	0.00332556	ENSMUSG00000051242	201.001	252.002	211	348.402	416.993	155.997	382.066	391.699	337.804	278.999	140.004	282.998	328.024	486.73	386.036	274.999	318.945	406.194
ENSMUSG00000051331	Cacna1c	2531.23	0.692373	0.261577	2.64692	0.00812291	0.0198968	ENSMUSG00000051331	1116	2773.84	2099.16	3445	2841.96	976.223	2755.56	2735.95	2830.46	1433.01	1789.26	2580.36	3135.45	3453.68	3315.32	2872.24	2864.26	3430.05
ENSMUSG00000051403	Ppp1r37	1987.84	-0.602798	0.238514	-2.52731	0.0114941	0.0270239	ENSMUSG00000051403	1646.38	3019.05	2540	1781.07	1859	1944	1552.54	1626.95	1744.45	1234.33	2277.34	2809.6	1849.27	1857.96	1918.91	1623.99	2116.17	2272.13
ENSMUSG00000051435	Fhad1	11.5483	-2.27092	0.918213	-2.4732	0.0133909	0.0309208	ENSMUSG00000051435	15	16.999	13	14	5	5	6	4	3	10	5	12	10.001	19	8	14.999	10	5
ENSMUSG00000051483	Cbr1	1019.53	-0.783757	0.211417	-3.70715	0.000209603	0.000730954	ENSMUSG00000051483	1669.06	1340.93	1262.44	920	806.01	1218.42	725.841	643	822.379	1016.35	1236.3	1358	790.317	936.003	891.104	767.003	910.253	1068.37
ENSMUSG00000051579	Tceal8	1245.03	0.402285	0.166536	2.41561	0.0157091	0.0354361	ENSMUSG00000051579	1130.78	1198.77	1126.49	1324.07	1283.98	1334.43	1076.44	1411.18	1416.04	1394.01	1017.9	1099.99	1282.54	1345.94	1316.98	969.578	1184.33	1360.83
ENSMUSG00000051599	Pcdhb2	18.6191	2.24262	0.834433	2.6876	0.00719685	0.0178628	ENSMUSG00000051599	1	11	7	22	27	1	19	32	23	19	3	15	31	41	19	24	15	22
ENSMUSG00000051721	Wdcp	252.892	-0.415071	0.173921	-2.38655	0.0170074	0.0379696	ENSMUSG00000051721	319.74	397.427	397.06	195.675	194.496	198.133	172.594	207.294	224.111	285.068	374.554	435.338	205.182	185.574	202.848	189.462	227.123	270.005
ENSMUSG00000051786	Tubgcp6	961.867	-0.38501	0.162754	-2.36559	0.0180014	0.0399053	ENSMUSG00000051786	675.225	1296.44	1019.01	1002.19	880.306	541.47	887.168	1016.07	1017.32	849.426	1053.71	1240.76	1059.78	944.655	890.096	811.493	1071.61	1164.38
ENSMUSG00000051977	Prdm9	161.492	0.720318	0.301214	2.39138	0.0167852	0.0375312	ENSMUSG00000051977	135.999	176.999	151.334	177	110.001	92	151.155	172.999	159	151.569	193.111	178	139.006	153.001	164.001	152.002	162.029	203.2
ENSMUSG00000051989	Smim11	650.581	-0.757912	0.277654	-2.7297	0.00633911	0.015971	ENSMUSG00000051989	1035.01	868.602	873.62	572.11	453.338	1104.11	473.99	407	537	666.074	724.163	886	478.935	496.08	558	451.005	567.511	577.117
ENSMUSG00000052135	Foxo6	37.0333	-1.35003	0.427576	-3.15741	0.00159175	0.00460832	ENSMUSG00000052135	50	80	60	40	47	24	12	28	25	24	50.664	77	35	34	16	30	29	19
ENSMUSG00000052144	Ppp4r2	3120.34	0.475737	0.171708	2.77062	0.00559494	0.0142755	ENSMUSG00000052144	2836.43	3581.08	3306.59	3209.37	2932.09	1929.31	2665.57	2577.77	3009.09	3795.89	3620.89	3376.44	3289.29	3039.57	3171.54	2661.6	3439.41	3577.52
ENSMUSG00000052331	Ankrd44	359.547	-0.467485	0.19248	-2.42875	0.0151508	0.0343784	ENSMUSG00000052331	345.634	492	406.219	420.057	356.999	187.999	236.336	318.041	261.999	381.047	365.105	457.035	424.99	414	328.079	302	442.004	429.9
ENSMUSG00000052373	Mpp3	101.646	-0.936963	0.217839	-4.30117	1.69898e-05	7.25122e-05	ENSMUSG00000052373	116.016	167.971	112.009	104	84.055	76	61.967	57.001	72.005	91.001	106.433	138.999	96	101.099	86.551	116.649	142.443	114
ENSMUSG00000052396	Mogat2	101.527	1.19557	0.441436	2.70837	0.00676142	0.0169134	ENSMUSG00000052396	91.037	34	64	88	56	100	185	81	208	79.934	86.976	58	85	132	76	100	130	166.004
ENSMUSG00000052533	Nup188	1492.59	0.354847	0.151892	2.33619	0.0194815	0.042794	ENSMUSG00000052533	750.318	1592.92	1430.8	1815.38	1502.14	933.001	1515.1	1540.55	1661.63	1101.2	1539.16	1597.91	1934.43	1628.75	1690.01	1437.17	1765.56	1866.83
ENSMUSG00000052534	Pbx1	5636.74	0.681837	0.192066	3.55001	0.000385216	0.00127076	ENSMUSG00000052534	3830.33	5682.55	4982.34	6961.2	6124.78	3381.26	6134.92	5921.25	5743.51	4247.74	5220.77	5125	6520.74	7028.72	6452.66	5148.47	5534.77	6797.85
ENSMUSG00000052632	Asap2	1246.74	0.707777	0.301813	2.34508	0.0190229	0.0418989	ENSMUSG00000052632	381.023	1265.11	1038.94	1595.21	1170.99	658	1071.22	1173.1	1252.46	589.555	1088.76	1157.05	1564.79	1419.07	1605.07	1555.44	2029.76	2050.6
ENSMUSG00000052752	Traf7	3409.37	0.337029	0.10751	3.13487	0.00171933	0.00494277	ENSMUSG00000052752	2382.27	3775.41	3179.32	3890.76	3445.94	3328.95	3076.44	3225.11	3703.16	2411.03	2965.9	3518.89	3787.07	4026.58	3517.54	3199.79	3950.47	4334.86
ENSMUSG00000052926	Rnaseh2a	657.799	-1.12997	0.340486	-3.3187	0.000904362	0.00276573	ENSMUSG00000052926	1188.26	819.999	868.838	508.999	524.999	855.839	387.058	445.997	434.791	650.99	783.154	837.207	476.425	554.008	543.999	485	659.116	572.823
ENSMUSG00000052981	Ube2ql1	181.915	-1.24185	0.339837	-3.65424	0.000257946	0.000882566	ENSMUSG00000052981	183	255.22	234.328	147	153	140	47	125	74	170	394.981	205.212	229.023	222	184.013	216	178.983	157.999
ENSMUSG00000053161	Daw1	2.35451	-3.99413	1.71127	-2.33401	0.019595	0.0430082	ENSMUSG00000053161	12	2	5	1	3	1	0	1	0	3	2	10	0	0	2	1	0	0
ENSMUSG00000053198	Prx	178.989	-0.719778	0.224323	-3.20866	0.00133353	0.00393507	ENSMUSG00000053198	164	272.003	288.077	196	160	125	112	133	146	154	209.992	307.983	137	180	180	152	178.004	166.001
ENSMUSG00000053333	Dis3l2	582.342	0.340814	0.137516	2.47837	0.0131986	0.0305365	ENSMUSG00000053333	521.052	542.997	528.002	607.27	546.419	561.999	504.041	647.999	577.999	530.438	557.993	573.001	668.998	714	627.005	490.999	540.065	735.259
ENSMUSG00000053334	Ficd	231.45	1.07962	0.289385	3.73074	0.000190917	0.000670629	ENSMUSG00000053334	77	235.841	214.662	207	215	151	268.267	351	329	106.007	226.086	255.304	233	230	225	222.831	305.012	337.999
ENSMUSG00000053398	Phgdh	325.9	-1.58526	0.331034	-4.78881	1.6777e-06	8.44946e-06	ENSMUSG00000053398	508	687.124	549.523	244.978	279	428.999	169.871	148	156	434	315.895	676.89	198.551	282.56	207	176.873	200.982	203.989
ENSMUSG00000053441	Adamts19	434.852	-0.611328	0.249806	-2.44721	0.0143967	0.0329168	ENSMUSG00000053441	435	538.001	595.2	609.19	399	262	289.058	326.001	295.983	670.993	403.12	566.595	416.995	442	418.981	331.001	343.001	559.163
ENSMUSG00000053453	Thoc7	1485.84	-0.438945	0.140806	-3.11737	0.00182471	0.00521552	ENSMUSG00000053453	2004.18	1916.75	1787.08	1459.39	1332.54	1651.55	1035.89	1156.55	1324.94	1509.48	1630.36	1941.84	1262.81	1423.86	1425.49	1170.64	1437.19	1425.44
ENSMUSG00000053541	Gm4759	14.387	2.63288	0.819949	3.21103	0.00132258	0.00390703	ENSMUSG00000053541	1	5	4	16	12	0	10	24	16	7	7	9	11	5	20	29	46	39
ENSMUSG00000053565	Eif3k	3995.8	-0.751662	0.304271	-2.47037	0.0134972	0.0311548	ENSMUSG00000053565	8327.45	4457.08	4312.84	3351.92	3107	5695.45	3055.59	2738.4	3475.64	4558.92	3756.7	4235.59	3245.92	3374.89	3286.61	2908.2	3505.21	3851.85
ENSMUSG00000053841	Txlna	2857.39	0.632655	0.185871	3.40374	0.000664709	0.00208792	ENSMUSG00000053841	1888	3259.13	3051.59	2857.83	2632.45	2011	2818.88	2882.49	3132.35	2277.4	2663.84	3481.52	2925.99	2805.18	2857.48	2653.58	3274.77	3664.7
ENSMUSG00000053877	Srcap	3135.75	1.03261	0.424594	2.432	0.0150159	0.0341256	ENSMUSG00000053877	548.812	3110.26	2087.09	4628.18	3704.99	811.797	3258.26	3496.29	3613.96	1864.47	2855.6	2817.47	4050.74	4204.44	4136.55	3445.09	4066.9	4967.66
ENSMUSG00000053898	Ech1	3100.26	-0.674574	0.187693	-3.59403	0.000325607	0.00109013	ENSMUSG00000053898	4711.66	3915.23	3415.94	2969	2977	2852.73	2459.72	2331.22	2492.11	3368.31	3148.44	3691.28	2803.33	3287.53	3035.7	2283.49	2529.69	3143.38
ENSMUSG00000053907	Mat2a	6609.77	0.278257	0.10663	2.60957	0.0090657	0.0219552	ENSMUSG00000053907	5050.97	8448.34	6818.72	6668.82	6281.17	3775.56	6859.7	6004.88	8480.42	5945.29	6579.18	8410.52	6481.42	6459.55	6513.33	6275.7	7752.71	7465.11
ENSMUSG00000053930	Shisa6	6.26999	5.11483	1.75372	2.91656	0.00353912	0.00947249	ENSMUSG00000053930	0	1	0	6	2	1	7	14	18	0	1	1	1	2	4	0	6	1
ENSMUSG00000054051	Ercc6	687.046	0.765161	0.247249	3.0947	0.0019701	0.00558871	ENSMUSG00000054051	421.173	761.595	616.053	712.676	617.515	317.909	652.541	659.017	828.517	682.548	649.556	778.604	704.884	730.358	708.094	716.751	789.158	926.494
ENSMUSG00000054469	Lclat1	860.492	0.732603	0.233613	3.13598	0.00171283	0.0049256	ENSMUSG00000054469	620.097	770.71	712.337	918.141	977.001	524.06	656.966	964.709	805.015	790.999	763.379	764.156	938.962	984.146	940	918.941	1052.37	1152.3
ENSMUSG00000054474	Thnsl2	250.618	-1.13201	0.265877	-4.25764	2.06593e-05	8.66247e-05	ENSMUSG00000054474	453.027	243	312	257	225	292.001	128	168.204	134.89	274	253	262.693	242	288.018	257.004	187	243.205	280
ENSMUSG00000054499	Dedd2	557.049	-0.671791	0.239773	-2.80178	0.00508216	0.0130914	ENSMUSG00000054499	590	923.674	847.583	423.001	515.001	465.049	374.225	350	413	444.987	923.249	1019.78	491.201	453.038	494.041	426	600.018	541.947
ENSMUSG00000054509	Parp4	1062.85	-0.574336	0.139652	-4.11261	3.91205e-05	0.000156349	ENSMUSG00000054509	620	1357.51	976.233	1397.21	1061	453.004	885.29	1013.48	1040.49	875.368	1367.54	1204.41	1199.53	1284.66	1218.1	1057	1139.24	1443.33
ENSMUSG00000054720	Lrrc8c	343.775	0.743349	0.28643	2.59522	0.00945311	0.0227647	ENSMUSG00000054720	117	510	322.056	403.503	350	237	405.001	391.395	441	198.062	272.364	393	288.006	469.965	360.854	314	373.253	409.044
ENSMUSG00000054823	Nsd3	2203.82	0.536732	0.222378	2.4136	0.0157958	0.0355892	ENSMUSG00000054823	1345.16	2606.9	2397.05	2475.92	2168.15	974.995	1934.45	2246.17	2088.95	2001.01	2447.6	2667.3	2292.1	2511	2380.51	2239	2336.95	2713.1
ENSMUSG00000054966	Lmntd1	20.8757	-1.79232	0.643666	-2.78455	0.00536023	0.0137327	ENSMUSG00000054966	47	41.001	33.226	9	19.999	10	16	0	15	33	19	19	16	23	19	17	14	35
ENSMUSG00000055013	Agap1	1753.44	0.926633	0.270463	3.4261	0.00061232	0.00193918	ENSMUSG00000055013	784.403	2308.99	1782.29	2024.67	1390	1202.3	1806.6	1704.4	1953.87	965.001	1984.2	2108.24	1702.79	1515.02	1808	1683	2248.44	2313.73
ENSMUSG00000055067	Smyd3	304.484	-0.960337	0.266502	-3.60349	0.000313978	0.00105664	ENSMUSG00000055067	541.026	501.015	500.077	218.999	230	285	183	166.001	195	485	500.873	539	251.068	253.067	236	192.736	215.014	246.922
ENSMUSG00000055320	Tead1	2923.32	0.656269	0.247072	2.65619	0.00790299	0.0194136	ENSMUSG00000055320	1457.55	2857.86	2440.03	3615.79	3249	1245.29	2644.53	3015.05	2902.3	2267.26	2639.32	2841.24	3605.71	3987.73	3498.35	3119.66	3287.38	4102.89
ENSMUSG00000055401	Fbxo6	437.991	-0.572444	0.193604	-2.95678	0.00310872	0.00845614	ENSMUSG00000055401	606.999	629.004	494.608	382.006	445.001	508.008	340.999	298.993	343.999	352.004	455.382	526.887	384.984	547	424.007	328.999	389.652	464.976
ENSMUSG00000055541	Lair1	141.174	0.881079	0.360671	2.44289	0.0145703	0.0332669	ENSMUSG00000055541	85.001	131.091	72.004	189	166	119.999	161.049	173	96.999	128	45.001	90.999	124	233.001	207	127	173.002	208.085
ENSMUSG00000055553	Kxd1	954.502	-0.664966	0.246601	-2.69653	0.00700669	0.0174529	ENSMUSG00000055553	1749.47	1096.97	979.098	882.028	833.029	1205.02	681.28	655.911	784.369	1063.22	1009.49	992.186	776.513	911.501	917.163	705.402	855.568	1053.64
ENSMUSG00000055762	Eef1d	6694.47	-0.905774	0.283782	-3.1918	0.0014139	0.00414435	ENSMUSG00000055762	14485	8082.01	7987.88	5707.05	5275.74	8924.11	4968.93	4723.3	5599.39	7059.02	6300.44	7626.4	5340.83	5289.5	5641.71	4704.23	5739.99	5653.98
ENSMUSG00000055900	Tmem69	306.457	0.434532	0.189619	2.2916	0.0219288	0.0474403	ENSMUSG00000055900	270.054	309.352	333.016	344.82	275.778	256.759	281.451	264.822	301.836	285.452	292.451	326.816	317.851	301.121	318.045	277.013	354.965	354.905
ENSMUSG00000055912	Tmem150a	414.964	0.458482	0.180037	2.54659	0.0108781	0.0257362	ENSMUSG00000055912	295.478	545	356	424.122	370.973	467	439	451	519	243	307.972	392	390.305	502.113	421.283	358	454.992	568.008
ENSMUSG00000056043	Rgs9bp	14.1021	-1.32437	0.53865	-2.45868	0.0139448	0.0320155	ENSMUSG00000056043	11	20	22	8	7	7	6	5	7	18	36	27	13	10	9	17	22	15
ENSMUSG00000056055	Sag	45.7643	-1.31164	0.414143	-3.1671	0.00153965	0.00447744	ENSMUSG00000056055	76.891	82.276	61.825	29.201	29.928	63.94	35.063	30.132	25.345	60.595	52.068	52.125	25.629	47.838	36.956	20.812	38.898	42.428
ENSMUSG00000056073	Grik2	66.6098	-1.6276	0.559954	-2.90667	0.00365299	0.00974131	ENSMUSG00000056073	81	88.776	85.999	47.465	56	21	24	45.999	18	147	77.983	112	44	67	56	36	23	56.145
ENSMUSG00000056144	Trim34a	732.337	-0.71413	0.14139	-5.05079	4.39982e-07	2.4244e-06	ENSMUSG00000056144	868.168	845.035	845.261	776.189	644.14	546.788	407.29	413.353	518.45	698.699	722.975	828.889	839.492	733.22	759.382	846.937	1116.32	926.005
ENSMUSG00000056153	Socs6	928.512	0.420145	0.168174	2.49827	0.0124801	0.0290777	ENSMUSG00000056153	813.879	1095.33	981.3	999	917	591.944	773.825	925.972	929.968	1022	1079.3	1122.47	928.961	924.018	866.778	793	966.862	974.692
ENSMUSG00000056162	Cndp1	651.487	0.622392	0.236018	2.63705	0.00836295	0.0204317	ENSMUSG00000056162	575.41	556.082	413.031	777.933	534.984	385.17	570.281	593.996	727	629.912	884.971	469.145	715.325	670.99	791	634.981	816.786	1012.73
ENSMUSG00000056174	Col8a2	363.903	0.663362	0.282494	2.34824	0.0188625	0.0415698	ENSMUSG00000056174	276	389.989	284	382.5	430	255	392.056	583.633	314.648	203	149	347	497.23	404.577	386	326	363	571.447
ENSMUSG00000056203	Tas2r135	2.021	-4.58142	1.8167	-2.52184	0.0116744	0.0273966	ENSMUSG00000056203	8	2	5	3	0	0	0	0	0	6	5	5	0	0	1	1	0	1
ENSMUSG00000056215	Lrguk	34.6211	-1.97993	0.815324	-2.4284	0.0151657	0.0344038	ENSMUSG00000056215	63.091	33	41	29	18	4	18	11	12	123	45	53	15	24	21	17	18	16
ENSMUSG00000056413	Adap1	113.284	-0.782679	0.300406	-2.6054	0.00917659	0.0221895	ENSMUSG00000056413	101	223.992	105.017	116	115	155	56	74	78	76	105.998	105	146	106.001	127.016	96.999	151	129.007
ENSMUSG00000056493	Foxk1	2154.58	0.907101	0.319752	2.83689	0.00455557	0.0118909	ENSMUSG00000056493	591.957	1988.35	1784.44	2755.38	2318	1088	2173.59	2140.96	2611.04	1072	2316.37	2099.85	2539.16	2738.02	2860.87	2266.36	2671.05	3263.87
ENSMUSG00000056531	Ccdc18	83.6575	-1.37231	0.42646	-3.21792	0.00129125	0.00382285	ENSMUSG00000056531	116	100.706	87	102	81	52	11	51.98	35	142.997	114.122	116.001	100.003	60	82	74	138	69
ENSMUSG00000056671	Prelid2	217.39	-1.13081	0.332064	-3.40541	0.000660646	0.00207619	ENSMUSG00000056671	351.109	277.982	250.999	201.003	127	244.445	74	167.654	102	277	267	227.012	242	144	213.002	226	299.843	249.639
ENSMUSG00000056870	Gulp1	480.089	-1.0383	0.346596	-2.9957	0.00273815	0.00753412	ENSMUSG00000056870	423	763.766	686.473	509.936	407.999	94	250	301.006	212	1023.01	877.006	759.872	533.235	439	434	285	466.364	522.079
ENSMUSG00000056999	Ide	3494.91	0.80705	0.256285	3.14903	0.00163814	0.00473028	ENSMUSG00000056999	2037.77	3569.92	3053.56	3178.37	3037.08	2247.95	2892.14	2934.72	6519.7	2023.72	2351.26	2761.84	4346.32	5069.9	4214.45	4431.22	3113.38	4998.68
ENSMUSG00000057143	Trim12c	863.289	-0.694	0.146896	-4.72444	2.30747e-06	1.13306e-05	ENSMUSG00000057143	1095.33	1004.83	986.83	948.578	775.747	676.938	533.784	513.412	550.576	997.603	894.761	946.309	908.717	864.638	843.483	890.698	1159.64	1098.77
ENSMUSG00000057203	Vmn1r234	3.37324	-4.27592	1.47837	-2.89233	0.00382402	0.0101443	ENSMUSG00000057203	6	8	11	5	1	0	1	0	0	4	5	6	3	1	0	4	3	6
ENSMUSG00000057219	Armc7	210.784	-0.45117	0.155136	-2.90822	0.00363489	0.00969716	ENSMUSG00000057219	216.772	309.083	281	194.999	187	235	162.821	148.999	169	222	273.999	271.594	174	178.782	195	174	208	232
ENSMUSG00000057230	Aak1	2413.84	1.40679	0.359564	3.9125	9.13449e-05	0.000340126	ENSMUSG00000057230	1257.1	2526.5	1967.11	2603.84	2200	1155.89	2113.79	2421	2556.87	1737.18	1866.49	2261.87	2365.56	2747.12	2519.71	2167.48	2438.49	3156.76
ENSMUSG00000057322	Rpl38	8349.69	-1.07005	0.369097	-2.8991	0.00374241	0.009953	ENSMUSG00000057322	19926.8	9619.66	10049.8	5983.57	5633.33	14985.8	5191.19	5045.19	6830.75	10730	9261.5	9869.56	5508.3	5601.76	6261.62	5307.24	6504.45	6479.69
ENSMUSG00000057411	Fam173a	1091.81	-0.988014	0.33574	-2.94279	0.00325265	0.0087969	ENSMUSG00000057411	2293.04	1576.46	1453.02	819.641	722	1297.17	767.608	653.913	752.893	1180.1	1308.69	1627.21	768.614	786.527	784.998	697.622	1095.07	1007.12
ENSMUSG00000057506	Bloc1s2	755.512	-0.620201	0.241624	-2.5668	0.0102642	0.0244556	ENSMUSG00000057506	1088.82	873.075	905.654	670.001	636	1267.02	550.168	521.23	669.001	772	763.746	898.466	665.95	633.577	711.001	549.005	704.654	669.937
ENSMUSG00000057530	Ece1	3772.22	1.25758	0.398571	3.15522	0.00160379	0.00463893	ENSMUSG00000057530	1205.5	3431.9	2355.71	3958.88	3758.68	2780.25	4052.62	3539.13	5608.99	1590.07	2790.4	2866.33	3860.84	4480.62	4390.89	3779.99	4356.41	4499.81
ENSMUSG00000057719	Sh3rf2	188.461	-1.34684	0.50991	-2.64134	0.00825794	0.0202065	ENSMUSG00000057719	190	323.309	253	118	205.465	155	21.001	113	104	257	469.205	331.002	131.12	205	111	186.696	141	107.187
ENSMUSG00000057729	Prtn3	24.0138	-1.72923	0.513041	-3.37055	0.000750187	0.00233232	ENSMUSG00000057729	51.001	30	32	24	18.001	31	14.999	10	7	38	19	33.134	21	18	20.064	17	12	26.002
ENSMUSG00000057738	Sptan1	10292.1	-0.540661	0.161641	-3.34484	0.000823312	0.00254081	ENSMUSG00000057738	7681.65	11558.4	9816.55	11867.7	10680.7	6580.19	8548.88	9840.02	9453.77	8071.88	10170.2	11059.9	11798.4	12086.1	10687.4	10211.9	11976.8	13181.5
ENSMUSG00000057863	Rpl36	6609.89	-0.697742	0.279817	-2.49357	0.0126467	0.0294366	ENSMUSG00000057863	13205	7720.2	7680.52	5474.39	5321.18	9817.36	5037.49	4556.8	5874.32	6895.15	6226.95	7691.15	5044.34	5078.13	5686.26	4830.75	6013	6514.29
ENSMUSG00000057963	Itpk1	920.818	-0.512588	0.210569	-2.43431	0.0149204	0.0339699	ENSMUSG00000057963	658.004	1415.7	1056.56	1030.01	758	1013.84	585.844	748.003	640.948	503.986	1035.05	1153.39	1076.56	907	979.326	913.782	1191.58	1208.75
ENSMUSG00000057981	Vmn1r12	25.2347	-0.834624	0.350104	-2.38393	0.0171289	0.0382138	ENSMUSG00000057981	43.083	45.612	36.07	23.008	26.269	25.745	20.126	21.393	17.375	30.721	35.542	30.095	13.197	17.106	19.336	11.921	19.117	23.657
ENSMUSG00000058084	Olfr825	24.0683	-1.26933	0.444051	-2.85851	0.00425632	0.011206	ENSMUSG00000058084	40.251	47.716	36.839	16.61	21.121	19.251	12.289	17.35	14.579	25.688	61.579	26.684	16.66	16.981	17.115	11.348	19.81	22.537
ENSMUSG00000058325	Dock1	2217.48	0.790978	0.236937	3.33835	0.000842777	0.00259325	ENSMUSG00000058325	784.996	2037.56	1846.01	2756.09	2274	1361	2188.41	2223.77	2582.28	1817.38	2270.66	2022.16	2832.57	2471.44	2809.01	2344.57	2836.68	2654.79
ENSMUSG00000058392	Rrp1b	948.927	0.691254	0.215459	3.20829	0.00133527	0.00393834	ENSMUSG00000058392	634.944	1041.39	837.026	1078.7	886.001	708.008	966.19	952.745	1215	762.962	862.796	1030	1146.8	872.126	976.998	847.998	1116.54	993.694
ENSMUSG00000058444	Map2k5	421.664	-0.387303	0.132413	-2.92496	0.00344502	0.0092482	ENSMUSG00000058444	458	553.285	505.231	382	395	406	320.946	311	367.231	368.212	513.337	583	395	455.978	462.029	327	392.494	458.988
ENSMUSG00000058546	Rpl23a	28219.4	-0.613599	0.259433	-2.36515	0.0180227	0.039943	ENSMUSG00000058546	55322.2	30747.4	31855	23876.5	20950.5	32579.2	22047.3	20655.6	25788.2	35621.5	29652.6	32636.5	22505.1	22886.6	24197.4	20948.2	25618.2	28330.6
ENSMUSG00000058586	Serhl	840.983	-0.727708	0.20602	-3.53222	0.000412089	0.00135207	ENSMUSG00000058586	1268.01	950.727	875.932	849.999	691.999	928.967	566	596.195	706.685	924.016	876.552	992.007	762.146	738.047	765.073	725.782	897.019	893.088
ENSMUSG00000058600	Rpl30	15306.6	-0.573847	0.207367	-2.7673	0.00565227	0.0144026	ENSMUSG00000058600	26483.5	18607.7	18555.3	13118.8	12469.6	19531.4	11411.5	11556.1	14101	17166.4	18021.7	19246.6	11625.6	12378.9	12587.1	11049.2	13087.9	15140.2
ENSMUSG00000058728	Cd300c	3.01378	-3.96725	1.52845	-2.59561	0.00944243	0.0227419	ENSMUSG00000058728	4	7	8	3	1	8	0	1	0	8	3	4	1	2	0	1	2	1
ENSMUSG00000058838	Rps27a-ps2	911.932	-0.922208	0.32791	-2.81238	0.00491757	0.0127161	ENSMUSG00000058838	1933.64	997.294	1028.72	702.006	754.734	1531.34	659.468	541.473	632.162	1139.46	1244.6	1127.62	637.119	597.699	704.058	717.054	677.517	721.187
ENSMUSG00000058905	Gm10051	26.0861	-1.53375	0.664054	-2.30967	0.0209062	0.0454628	ENSMUSG00000058905	76.98	38.42	23.662	16.194	18.392	63.236	17.909	10.894	14.108	33.547	22.276	24.436	9.972	22.406	11.531	25.839	19.048	11.252
ENSMUSG00000059201	Lep	49.3365	-8.64698	2.66076	-3.24982	0.00115479	0.00344919	ENSMUSG00000059201	24	529.784	5	0	2	16	1	0	0	0	211.971	206	0	0	2	0	0	2
ENSMUSG00000059273	Zc3h4	1994.83	0.639568	0.259189	2.46757	0.0136033	0.0313689	ENSMUSG00000059273	943.219	2274.51	1863.52	2280.58	1988	1352.99	1866.33	1920.85	2052.4	1247.28	2218.7	2101.11	2068.62	2243.39	2375	1948.88	2483.79	2593.74
ENSMUSG00000059325	Hopx	191.69	-1.53679	0.448541	-3.4262	0.00061209	0.00193878	ENSMUSG00000059325	295	380	360.036	82.045	200.001	208	83	114	95	167	569.076	254.976	83.001	183.999	102.062	148	76.001	119
ENSMUSG00000059762	Olfr767	73.9152	0.777108	0.322392	2.41045	0.015933	0.0358427	ENSMUSG00000059762	42.375	77.862	52.672	89.342	81.22	25.94	62.691	89.702	89.231	58.72	63.404	59.648	70.817	78.04	92.76	91.361	106.715	100.783
ENSMUSG00000060038	Dhps	533.269	-0.866253	0.288904	-2.99841	0.00271394	0.00747613	ENSMUSG00000060038	674.011	654.007	668.393	504.343	456.999	581	425.003	355.001	425.31	497.999	587.595	697.999	467.73	437.001	427.001	423.008	516.023	463.719
ENSMUSG00000060090	Rp2	734.846	0.648733	0.260081	2.49435	0.0126189	0.0293865	ENSMUSG00000060090	494.926	556.027	549.682	944.305	740.742	296.962	562.625	764.783	702.882	776.294	639.939	639.177	856.132	856.537	863.348	803.44	1083.79	1145.82
ENSMUSG00000060176	Kif27	49.3575	-2.22497	0.423827	-5.24971	1.52335e-07	9.04703e-07	ENSMUSG00000060176	70.001	81	70	48	32	44	13	13	21	95	50.001	100.056	24	53	59	37	41	33
ENSMUSG00000060314	Zfp941	26.6229	-0.997688	0.400847	-2.48895	0.0128122	0.029763	ENSMUSG00000060314	31	39	37	26	22	16	12	15	22	33	56	33	20	24	29	21	24	23
ENSMUSG00000060376	Bckdha	1399.78	-0.832893	0.16877	-4.93508	8.01171e-07	4.25786e-06	ENSMUSG00000060376	1891.34	2004.88	1937.45	1378.32	1246.86	1559	983.643	821.238	1113.48	1203	1564.65	1967.02	1246.96	1405.86	1397.09	932.884	1203.54	1489.51
ENSMUSG00000060461	Dppa5a	5.08505	-3.08556	1.08294	-2.84925	0.00438229	0.0114895	ENSMUSG00000060461	9	8	12	5	4	2	0	2	1	7	9	12	5	0	4	3	6	5
ENSMUSG00000060636	Rpl35a	16083.5	-0.989955	0.340225	-2.90971	0.00361766	0.00965665	ENSMUSG00000060636	36573	19168.9	20390.9	11412.9	10825.2	27433.1	10590	10055.4	13674.7	19935.5	17884.5	20747	10310.9	10970.5	11465.4	10691.6	12707.3	13243
ENSMUSG00000060671	Atp8b2	2112.94	0.654882	0.252139	2.5973	0.00939599	0.0226476	ENSMUSG00000060671	1070.42	2214.36	2021.94	2353.86	2536	1324.07	1933.62	2581.26	2131.97	1330.09	1789.89	2433.05	2314.76	2988.62	2263.4	2074.71	2119.29	2618.8
ENSMUSG00000060675	Plaat3	703.887	-0.590001	0.228735	-2.57941	0.00989686	0.0236761	ENSMUSG00000060675	1071	1323.02	736.017	564.291	607	915	447.601	481.295	640.985	740.022	778.286	923.914	517.999	581.16	554.002	543.999	728.244	677.796
ENSMUSG00000060679	Mrps9	903.99	-0.736317	0.275101	-2.67654	0.00743878	0.0184051	ENSMUSG00000060679	1362.07	1056.21	896.019	844.699	708.993	1210.24	683.574	689.001	789.012	965.37	923.471	995.279	824.993	795.118	844.492	609.999	839.038	897.066
ENSMUSG00000060938	Rpl26	22492.4	-0.91493	0.298534	-3.06474	0.0021786	0.00613314	ENSMUSG00000060938	50412.8	26146.1	26191	17537.8	15885.6	28949.7	15153.5	14964	18932.1	30759.7	25035.3	28249.7	15867.4	16317	18058.5	15376.2	18615.8	20405.3
ENSMUSG00000060981	H4c8	24.3394	-1.25443	0.465162	-2.69675	0.00700191	0.0174433	ENSMUSG00000060981	35.554	60.525	39.406	13.325	13.727	31.173	9.999	19.084	20.378	15.028	27.529	33.044	19.705	19.812	23.909	20.26	13.796	27.314
ENSMUSG00000060989	Gm11847	42.4694	1.20379	0.420822	2.86057	0.00422885	0.0111414	ENSMUSG00000060989	28.208	23.051	16.976	59.987	30.438	26.861	44.587	40.768	48.369	24.537	30.474	64.388	58.599	62.044	36.107	51.421	77.936	43.268
ENSMUSG00000061032	Rrp1	3703.42	-0.490026	0.165323	-2.96405	0.00303623	0.00829245	ENSMUSG00000061032	4714.64	4806.63	4374.43	3475.23	3184.84	4689.43	2984.61	2770.26	3485.5	3296.55	4116.23	4603.72	3332.23	3453.82	3561.71	2736.73	3395.85	3536.68
ENSMUSG00000061046	Haghl	591.679	-0.780175	0.267914	-2.91203	0.00359085	0.00959459	ENSMUSG00000061046	1035.17	710.068	583.38	534.013	525	855.001	400.002	378.008	437	584	563.968	729	524.87	588.821	535.001	421.001	560.116	658.852
ENSMUSG00000061080	Lsamp	439.566	-1.06914	0.387032	-2.7624	0.00573778	0.0145909	ENSMUSG00000061080	419.138	316.001	519.896	300.016	402	250.005	163	266	203	764	388	685.244	428.985	722.182	422.001	437.767	310.516	706.002
ENSMUSG00000061207	Stk19	887.802	-0.553067	0.169925	-3.25478	0.00113482	0.00339545	ENSMUSG00000061207	1271.84	1348.66	1114.04	822	736	856	659.353	607.111	851.461	881.037	1095.95	1085.24	713.768	738.068	782.016	731	865.146	953.119
ENSMUSG00000061292	Cyp3a59	5.88096	7.4466	1.6798	4.43303	9.2919e-06	4.13227e-05	ENSMUSG00000061292	0	0	0	4	1.248	0	27.836	17	40.021	0	0	0	2	2	0	0	1	5
ENSMUSG00000061533	Cep128	294.489	-0.860804	0.352215	-2.44397	0.0145265	0.0331813	ENSMUSG00000061533	431.294	306.827	332.011	314.001	270.999	136	142.983	264	201.066	419	372.987	414.253	305.154	275.001	256	273	289.023	205.999
ENSMUSG00000061589	Dot1l	1901.48	0.394656	0.138404	2.85148	0.00435165	0.0114187	ENSMUSG00000061589	1284.78	2007.64	1457.06	2297.55	1914	1125.85	1850	2010.03	2145.57	1512.71	1642.24	1982.66	2344.42	2255.72	2261.42	1781.87	2411.04	2378.63
ENSMUSG00000061654	Spry3	8.59858	2.30598	0.831484	2.77333	0.0055485	0.0141803	ENSMUSG00000061654	4	3	2	10	8	7	9	20.005	8	8	1	3	7	18	15	12	4	11
ENSMUSG00000061731	Ext1	997.277	0.617446	0.223017	2.7686	0.00562975	0.0143471	ENSMUSG00000061731	490	941.368	967.34	1177.3	1057	631	974.768	1132.09	1184.17	547.015	795.669	996.267	1152.41	1233.41	1235.28	1039.01	1173.09	1355.81
ENSMUSG00000061778	Mospd2	688.317	0.752194	0.263524	2.85436	0.00431236	0.0113314	ENSMUSG00000061778	389	685.846	532.994	891.101	719.999	294	589.007	724.001	810.999	686.058	566.749	605.222	794.803	772.002	826.746	643.987	903.209	972.581
ENSMUSG00000061780	Cfd	1177.31	-6.35042	1.80586	-3.51656	0.000437174	0.00142792	ENSMUSG00000061780	1913.69	11826	268.754	9	200	1412	112	8	12	12	3981.01	3212.14	0	6	14	2	1	34.115
ENSMUSG00000061787	Rps17	17248.3	-0.607384	0.25434	-2.38807	0.0169369	0.0378436	ENSMUSG00000061787	32130.1	18712.7	19082.5	14891	14070.3	22139.1	12798.2	12597.3	15640	19805.7	18006.7	20452.7	13487.1	14086.5	14896.3	13454.6	16108.6	16884.2
ENSMUSG00000061815	Rufy4	23.8448	-1.24668	0.486081	-2.56475	0.0103249	0.0245786	ENSMUSG00000061815	23	60	46	18	14	30	17	12	14	23	39	30	17	12	24	9	26	26
ENSMUSG00000061981	Flot2	1443.4	-0.408605	0.164744	-2.48023	0.0131296	0.0303993	ENSMUSG00000061981	1227.6	2418.32	1970.64	1442.4	1363	1230	1181.81	1153.58	1311.28	1169.06	1808.62	2115.99	1387.1	1558.94	1432.01	943.002	1123.21	1458.04
ENSMUSG00000062098	Btbd3	1379.29	0.558227	0.211383	2.64083	0.00827038	0.0202338	ENSMUSG00000062098	760.987	1413.11	1291	1369.47	1645	685	1289.12	1387.86	1579.01	1054	1293.02	1503	1496.15	1819.43	1572.45	1382.84	1619.38	1867.48
ENSMUSG00000062209	Erbb4	83.65	-3.37144	0.761971	-4.42463	9.66063e-06	4.2801e-05	ENSMUSG00000062209	213	244.999	241	24	21	10	35	2	18	314	291	239	29	21	36	15	28	11
ENSMUSG00000062284	Gm6030	7.35463	-2.74506	0.915719	-2.99771	0.00272016	0.00748998	ENSMUSG00000062284	20.009	9.005	18.051	3.001	2.001	12.126	3.001	1	2	6.005	13.988	10.996	1	5.002	6.002	5.924	8.004	8.03
ENSMUSG00000062328	Rpl17	24726.7	-0.825157	0.326549	-2.5269	0.0115075	0.0270487	ENSMUSG00000062328	56323.1	26750.6	28432.8	19208	17633.4	35898.2	17843.7	16192.9	22034.7	31333.7	24715	28180.1	17212.7	18428.2	19415.1	17835.7	21192.5	23851.5
ENSMUSG00000062458	Gm8623	270.385	-1.00572	0.387249	-2.59708	0.00940205	0.0226562	ENSMUSG00000062458	668.489	333.387	320.359	185.888	166.35	443.06	199.637	179.483	209.807	341.381	269.196	297.17	207.099	165.959	190.241	191.729	210.467	245.309
ENSMUSG00000062488	Ifit3b	268.692	-0.754324	0.221462	-3.40611	0.000658967	0.00207195	ENSMUSG00000062488	202.453	293.592	298.115	323.599	265.12	291.363	129.002	147.309	121.815	168.342	297.274	271.373	409.207	302.547	332.621	245.156	432.717	381.39
ENSMUSG00000062515	Fabp4	586.284	-4.14795	1.24071	-3.34321	0.000828166	0.00255329	ENSMUSG00000062515	568.714	5606.49	115.995	44	214	566.58	77	75	129	29.114	2315.47	1383.5	28	138	61	49	46	78
ENSMUSG00000062542	Syt9	88.0362	-1.14919	0.391069	-2.93858	0.0032972	0.00889443	ENSMUSG00000062542	85	185.141	153	119	63	45	63	64	62	52	103.999	116	79	78.999	121	65	47.018	104
ENSMUSG00000062778	Chia1	38.415	-1.16249	0.442794	-2.62536	0.00865583	0.0210654	ENSMUSG00000062778	40	66	58	41	17	46	21	22	18	51	100	49	36	24	20	27	38	31
ENSMUSG00000062859	Tcp11	11.84	-2.0208	0.824547	-2.4508	0.014254	0.03263	ENSMUSG00000062859	18	9	19	11	12.001	10	3	6	1	22.999	12.996	11	7	14	11	10	14	9
ENSMUSG00000062944	9130023H24Rik	189.224	0.368242	0.161272	2.28336	0.0224089	0.0483127	ENSMUSG00000062944	167.002	188.001	158	192	175	164	173.019	210	186	137	184	208	222	196	164	199	242.015	249.121
ENSMUSG00000062960	Kdr	1458.46	0.723024	0.280263	2.5798	0.00988567	0.0236614	ENSMUSG00000062960	542.104	1899.06	1340.44	1572.94	1564	845.116	1633.77	1879.42	1671.24	1001	1427.42	1915.64	1607.12	1748.44	1553.01	1130	1495.89	1633.2
ENSMUSG00000063234	Gpr84	2.67504	3.27354	1.36152	2.40432	0.0162026	0.036371	ENSMUSG00000063234	1	0	1	3	3	0	7	6	4	1	0	0	3	4	4	3	2	5
ENSMUSG00000063268	Parp10	1181.65	-0.863724	0.269044	-3.21034	0.00132577	0.00391399	ENSMUSG00000063268	1134.58	1617.16	1399.24	1177	919	1055.61	1010.24	770.27	1022.53	1016.42	1084.13	1451.75	1239.67	1090.82	1148	938.044	1323.29	1346.86
ENSMUSG00000063317	Usp31	790.921	0.626966	0.274563	2.28351	0.0224006	0.0483043	ENSMUSG00000063317	500.026	864.512	766.434	752.068	978.609	343	741.466	1064.23	836	857	888.645	923.964	844.002	854.001	726	586	727.176	1000.98
ENSMUSG00000063320	1190007I07Rik	157.129	-0.650885	0.253097	-2.57169	0.0101205	0.0241467	ENSMUSG00000063320	250.38	234.71	191.073	134.01	121.999	181.505	115.154	106	127.001	202.469	178.002	188.019	147.352	111	139	117	164.003	134.796
ENSMUSG00000063328	Gm9396	8.52229	-2.28388	0.889997	-2.56617	0.0102829	0.024491	ENSMUSG00000063328	13.448	9.233	16.867	5.95	9.943	1.856	3.571	1.586	1.413	16.917	18.24	6.46	7.31	7.448	3.798	3.409	11.557	17.529
ENSMUSG00000063442	Gm7117	3.54547	-3.60923	1.52914	-2.3603	0.01826	0.0404169	ENSMUSG00000063442	11	13.047	5	3	0	0	1.001	1	0	2	14.002	13	1	1	0	1.971	0	0
ENSMUSG00000063457	Rps15	21125.7	-1.04605	0.314703	-3.32393	0.000887597	0.0027205	ENSMUSG00000063457	48595.5	27648.7	27616.4	15375.7	14310	30505	14688.3	13215.9	17429.3	25457.4	21563.4	26031.4	14872.8	14874.8	16097.5	13674.5	17225.8	18291.2
ENSMUSG00000063568	Jazf1	265.85	1.36339	0.23919	5.70005	1.19774e-08	8.32461e-08	ENSMUSG00000063568	201.023	256	204	256	226	85.016	501.348	405.319	550.715	210	209	265	205	277	219.887	163	252.225	263.162
ENSMUSG00000063594	Gng8	78.0877	0.9695	0.295802	3.27753	0.00104721	0.00315989	ENSMUSG00000063594	56	91.001	38	97	63	90	115	83	146	46	39.001	63.465	68.146	77	82.994	76	87	78
ENSMUSG00000063632	Sox11	4.95825	2.64059	0.99542	2.65274	0.00798409	0.0195899	ENSMUSG00000063632	2	2	1	5	1	9	11	7	8	5	1	4	2	5	6	4	7	6
ENSMUSG00000063687	Pcdhb5	67.7201	0.730135	0.308556	2.3663	0.017967	0.0398432	ENSMUSG00000063687	35	64	55	95	85	42	58	82	77	50	32	66	77.028	64	86	73	76	109
ENSMUSG00000063754	Gm10136	2.74716	-3.61626	1.52258	-2.37508	0.0175451	0.0390039	ENSMUSG00000063754	5.507	4.063	5.23	2.107	2.021	0	0	1.15	0	8.05	5.819	5.11	4.016	1.944	0	2.01	2.01	1.093
ENSMUSG00000063953	Amd2	10.284	3.87117	1.47029	2.63294	0.00846503	0.0206516	ENSMUSG00000063953	0	4.122	0	5.912	17.09	0	14.794	28.735	0	9.112	5.409	10.182	0	2.513	2.27	20.844	42.332	19.903
ENSMUSG00000064127	Med14	2048.63	0.797562	0.29341	2.71825	0.00656284	0.0164779	ENSMUSG00000064127	1209.99	1704.46	1390.11	2776.47	2120	757	1697.36	2397.18	2056.66	1976.39	2576.97	1695.01	2585.34	2364.4	2264.64	2046.33	2689.31	2667.94
ENSMUSG00000064137	Rhox8	4.24137	-2.765	1.08396	-2.55082	0.0107469	0.0254738	ENSMUSG00000064137	12.053	10.978	8	2	0.998	9.993	0	1.917	2	4	4	6.819	3.009	2.035	2	2	2.735	2
ENSMUSG00000064272	Gpbar1	4.29757	2.64279	1.152	2.29409	0.0217855	0.0471953	ENSMUSG00000064272	2	1	0	7	5	4	5	3	9	6	1	3	4	2	6	8	4	6
ENSMUSG00000064284	Cdpf1	318.966	-0.621399	0.224688	-2.7656	0.00568177	0.0144621	ENSMUSG00000064284	511	387.999	338.331	341	270.088	404.001	234.271	208.101	308	270.999	365.001	363.999	280.064	306.999	257	256.002	304.273	334.344
ENSMUSG00000064326	Siva1	547.113	-1.1235	0.261643	-4.29403	1.75458e-05	7.47163e-05	ENSMUSG00000064326	1144.01	750.16	775.501	467.621	442.999	716	309	333.34	401	641.952	688.011	779.007	385.2	390	379.375	372.031	441.479	397.985
ENSMUSG00000064330	Pde6h	7.8423	-6.35681	1.80181	-3.52801	0.000418691	0.00137135	ENSMUSG00000064330	26	11	5	1	3	0	0	0	0	14	21.999	7	2	4	1	3	3.999	2
ENSMUSG00000066042	Med18	106.774	-0.474423	0.169863	-2.79297	0.00522264	0.0134235	ENSMUSG00000066042	126	160	146	106	102	93	80	84.003	91	129	120	119	87.037	105	85	83.111	112	112.263
ENSMUSG00000066361	Serpina3c	23.4381	-6.0065	2.6116	-2.29993	0.021452	0.0465347	ENSMUSG00000066361	26	221	10	0	3	13	3	0	0	0	101	84	0	0	0	0	0	4
ENSMUSG00000066364	Serpina3b	5.65482	-6.22183	2.53353	-2.45579	0.0140575	0.0322389	ENSMUSG00000066364	6	45	1	0	0	1	0	0	0	0	48	9	0	0	0	0	0	0
ENSMUSG00000066366	Serpina1a	3.21544	4.72171	1.47312	3.20524	0.0013495	0.00397474	ENSMUSG00000066366	0	1.306	0	2.079	3.544	0	4.347	6.144	7.018	0	1	0	2.56	1	1	10.867	7.015	3.516
ENSMUSG00000066442	Mthfs	231.035	-0.546961	0.225044	-2.43046	0.0150797	0.0342417	ENSMUSG00000066442	289.62	275.199	303.96	198.201	213.215	276.973	150.339	194.824	166.778	239.722	233.993	314.582	200.862	216.243	235.315	188.501	228.735	229.866
ENSMUSG00000066894	Vsig10	1430.04	-0.829876	0.176877	-4.69183	2.70771e-06	1.31691e-05	ENSMUSG00000066894	1491.84	1951.72	1767.72	1542.14	1217.99	1199	876.231	955.112	1070.16	1352.71	2047.65	1903.72	1380.24	1268.01	1338.26	1317	1566.84	1464.06
ENSMUSG00000066900	Suds3	2391.24	-0.274097	0.104087	-2.63333	0.00845515	0.0206329	ENSMUSG00000066900	2612.25	2978.19	2712.08	2507.85	2116.51	2446.68	1826.19	1929.61	2031.1	2290	2666.01	3038.66	2312.34	2181.77	2281.8	2142.1	2634.54	2536.71
ENSMUSG00000067010	Vmn2r10	5.30782	2.59811	1.03081	2.52045	0.0117204	0.0274944	ENSMUSG00000067010	0	4	1.047	6.894	2	4	10.474	6	8	4.995	3.912	1	11.11	6	7	2	4	13
ENSMUSG00000067455	H4c11	7.21457	-2.34292	0.896605	-2.6131	0.00897258	0.0217576	ENSMUSG00000067455	6.526	11.509	10.644	9.012	7.029	2.166	3.002	1.015	1.046	5.333	13.15	15.615	6.256	3.182	8.141	13.342	7.787	8.974
ENSMUSG00000067786	Nnat	85.8917	-4.50404	0.750068	-6.00484	1.91518e-09	1.46086e-08	ENSMUSG00000067786	135.002	570.869	77.943	21	26	154.001	12	12	5	64	108	242	24	33	31	38.999	37.963	26
ENSMUSG00000067916	Zfp991	582.535	0.739964	0.273891	2.70167	0.00689917	0.0172328	ENSMUSG00000067916	537.124	406.15	341.11	828.47	557.875	203.74	567.981	566.881	626.801	749.74	543.746	476.502	644.12	642.63	711.723	582.217	775.02	825.235
ENSMUSG00000067925	Rtl8a	784.873	-0.68764	0.220657	-3.11633	0.00183117	0.0052316	ENSMUSG00000067925	1005.8	1101.43	1202.65	664.805	643.983	1003.87	622.687	523.904	687.129	813.175	1130.09	1039.86	602.688	668.296	629.416	466.853	639.3	637.456
ENSMUSG00000067931	Zfp948	746.639	0.806771	0.246073	3.27858	0.00104332	0.00314966	ENSMUSG00000067931	518.947	657	616.172	822.681	935	356	693.19	771	1122.85	578	632.322	667	702.523	1049.23	860	760	735.136	941.57
ENSMUSG00000067951	Vmn1r227	249.314	-1.39872	0.387325	-3.61123	0.000304749	0.00102797	ENSMUSG00000067951	591.592	346.614	377.388	175.45	141.971	399.276	154.589	103.713	174.174	317.729	298.827	355.819	158.786	189.166	178.48	157.716	168.313	188.926
ENSMUSG00000068231	Vmn1r43	20.4406	1.55425	0.493844	3.14725	0.00164816	0.00475818	ENSMUSG00000068231	14.535	12.035	8.41	18.994	17.124	13.081	33.393	20.414	30.225	14.841	16.877	8.024	20.908	28.632	22.752	26.305	17.169	30.719
ENSMUSG00000068240	Gm11808	14267.5	-0.771409	0.318411	-2.42268	0.0154063	0.03487	ENSMUSG00000068240	32769.4	15336.5	15514.5	11965.3	9768.35	18064.6	10861.2	9897.94	12983.9	16919	12747.8	15133	11457.6	11551.5	12403.8	10210.7	13050.2	14311.9
ENSMUSG00000068264	Ap5s1	396.706	-0.623535	0.213988	-2.91388	0.00356963	0.00954466	ENSMUSG00000068264	571.999	418	380.029	376.99	365.999	503.001	231.001	288.999	290	411.965	433.512	445	351.302	383	387.219	365	479.822	461.587
ENSMUSG00000068284	Usf3	1354.6	0.49423	0.189548	2.60742	0.00912282	0.022068	ENSMUSG00000068284	907	1378.04	1106.24	1583	1433	753	1214.54	1378.08	1316.25	1290.08	1368.53	1313.26	1522.38	1625.05	1620	1357.04	1570.73	1695.57
ENSMUSG00000068290	Ddrgk1	2068.52	-1.00827	0.253835	-3.97216	7.12247e-05	0.000270714	ENSMUSG00000068290	2992.97	2857.45	2565.66	1795.97	1647.64	2723.63	1300.8	1485.98	1617.24	1701.04	2259.38	2469.06	1569.72	1653.03	1700.61	1676.88	2305.65	2340.01
ENSMUSG00000068614	Actc1	4.51307	3.29905	1.08448	3.04204	0.00234977	0.00656793	ENSMUSG00000068614	1	2	1	5	4	8	11	11	12	0	0	0	5	7	3	5	0	2
ENSMUSG00000068732	Tmem167b	1739.76	0.320495	0.116978	2.73978	0.00614799	0.0155377	ENSMUSG00000068732	1312	1872.23	1671.09	1864.49	1871.55	1239	1525.38	1792.51	1764.42	1599	1908.27	1817.83	1697.55	1808.72	1808.18	1655	2033.43	2202.46
ENSMUSG00000069135	Fgfr1op	737.543	0.437094	0.183517	2.38176	0.0172301	0.0384032	ENSMUSG00000069135	792.557	674.523	558.629	853.22	703.855	742.403	680.614	665.103	853.655	728.657	598.489	642.273	781.012	695.471	820.757	648.187	929.002	825.885
ENSMUSG00000069289	Vmn1r203	262.685	-0.603987	0.172078	-3.50996	0.000448179	0.00146082	ENSMUSG00000069289	362.148	319.143	328.164	278.635	265.081	276.181	174.139	183.039	200.797	284.901	228.791	294.686	270.937	256.741	252.529	205.851	273.037	296.81
ENSMUSG00000069631	Strada	575.204	-0.321421	0.130949	-2.45456	0.0141058	0.032334	ENSMUSG00000069631	716.132	720.028	638.008	569.436	563.078	465.578	462.05	442.042	492.062	620.194	616.61	639.083	491.345	592.494	590.51	469.512	649.177	683.914
ENSMUSG00000069792	Wfdc17	84.4886	-1.11219	0.375361	-2.96299	0.00304664	0.00831848	ENSMUSG00000069792	156	113	105	87	81	78	49	45	55	144	71	116	50	96	73	37	65	115.478
ENSMUSG00000070031	Sp140	326.91	-0.874972	0.338154	-2.5875	0.0096676	0.023216	ENSMUSG00000070031	507.012	334.306	266.034	340.942	272.424	310.511	238.44	243.394	253.959	347.884	188.139	289.189	306.578	386.648	376.757	312.858	346.087	426.283
ENSMUSG00000070047	Fat1	5331.65	0.877367	0.265886	3.29979	0.000967568	0.00294693	ENSMUSG00000070047	1675	4829.59	3386.82	7664.16	5828.05	2668.7	5170.3	6152.64	7669.78	2991.48	5072.89	4797.26	7310.25	7249.35	7048.42	5775.38	6694.97	6719.31
ENSMUSG00000070280	Slc22a14	4.36317	-2.82654	1.04045	-2.71665	0.0065946	0.016551	ENSMUSG00000070280	6	7	9	5	6	2	1	1	2	3	4	10	6	2	7	1	2	2
ENSMUSG00000070526	Peg12	24.3351	1.02569	0.415342	2.4695	0.0135303	0.0312234	ENSMUSG00000070526	10	21	21.001	17	23	27	26	34	30	14	18	25	36	35	22	27	30	19
ENSMUSG00000070531	Wfdc6b	1.9108	-5.08623	2.0898	-2.43384	0.0149395	0.033997	ENSMUSG00000070531	10.674	6.335	3.712	0	4	2.117	0	0	0	3.222	1	0	0	0	1.197	0	2	0
ENSMUSG00000070547	Mrgprb1	17.4924	-2.69782	1.0281	-2.6241	0.00868789	0.0211325	ENSMUSG00000070547	10	58	33.001	22	13	1	13	2	11	38	11	17	2	4	12	1.018	8	26
ENSMUSG00000070637	Srarp	4.13282	-2.22073	0.955773	-2.32349	0.0201529	0.044045	ENSMUSG00000070637	8	11	8	2	6	4	3	1	1	4	10	6	2	2	4	1	1	1
ENSMUSG00000070729	Gm12966	16.7408	-1.41679	0.622601	-2.2756	0.0228702	0.0491819	ENSMUSG00000070729	29.578	31.243	25.567	9.467	8.901	37.184	9.941	4.967	13.097	17.253	13.599	29.549	11.466	8.175	15.182	10.16	17.808	11.453
ENSMUSG00000070730	Rmdn3	662.745	0.403636	0.148439	2.7192	0.00654396	0.0164371	ENSMUSG00000070730	431	714.992	640	756.848	629	744.999	695.318	671.001	774.925	415	589.289	617	783.194	648.787	690.999	576.001	837.399	772.773
ENSMUSG00000070737	Tmem35b	385.117	-1.16316	0.286983	-4.05306	5.05511e-05	0.000198086	ENSMUSG00000070737	938.356	584.54	564.917	285.004	221.132	539.812	206.512	168.173	270.411	490.23	546.543	520.1	258.496	313.608	276.418	291.337	401.051	347.931
ENSMUSG00000070858	Gm1673	50.4294	-1.01815	0.445743	-2.28416	0.0223622	0.0482396	ENSMUSG00000070858	76	66.999	64	34.001	45	91	30	14	46	43	43	66.639	41.002	61	44.001	36	50	55.001
ENSMUSG00000070868	Skint3	7.25976	-2.13755	0.854849	-2.5005	0.0124019	0.028942	ENSMUSG00000070868	7	10	16	5	7	5	2	3	1	20	12	12	4	8	5	2	5	12
ENSMUSG00000071054	Safb	4609.56	-1.06063	0.25081	-4.22883	2.34913e-05	9.76525e-05	ENSMUSG00000071054	5258.14	6588.77	5620.74	4303.56	3828.02	4143.91	3172.64	3306.92	3865.14	4570.91	5103.65	6352.27	4141.78	4054.09	3800.38	3272.86	4363.14	4383.98
ENSMUSG00000071072	Ptges3	3773.43	0.484772	0.120699	4.01636	5.91047e-05	0.000228987	ENSMUSG00000071072	2733.99	4062.6	4066.84	4179.81	3528.32	3339.78	3857.95	3869.48	4579.12	2795.1	3605.9	4420.11	3816.87	3223.24	3580.2	3405.64	4592.87	4341.79
ENSMUSG00000071176	Arhgef10	1115.52	0.516905	0.166114	3.11175	0.00185984	0.00530388	ENSMUSG00000071176	514.991	1291.02	956.213	1404.32	1074	434	1554.21	1336.76	1599.03	754	1189.88	1129.52	1267	1299.69	1232.97	1039.06	1224.64	1529.9
ENSMUSG00000071178	Serpina1b	17.5255	1.40583	0.54485	2.58021	0.00987397	0.0236394	ENSMUSG00000071178	9.981	16.422	4.946	8.639	10.103	13.263	24.254	23.998	35.31	11.079	7.831	12.018	8.458	4.405	13.684	30.444	46.603	21.46
ENSMUSG00000071266	Zfp946	678.081	0.55704	0.222961	2.49838	0.0124763	0.0290759	ENSMUSG00000071266	604	641.208	563.175	863.588	626	300	611.034	653	723.038	662.002	707.925	701	759.149	620.032	799.999	679	828.193	848.147
ENSMUSG00000071335	Mfsd4b3-ps	21.3359	0.97312	0.391151	2.48784	0.0128523	0.0298378	ENSMUSG00000071335	16	17	17	21.907	24	18	28.963	22	36.182	18.736	22	28	13.801	26.974	13.098	21	16	20.781
ENSMUSG00000071392	Ect2l	1.58107	-4.47575	1.95205	-2.29284	0.021857	0.0473175	ENSMUSG00000071392	9	4	2	2	1	0	0	0	0	1	3	2	1	0	2	0	0	1
ENSMUSG00000071650	Ganab	6768.21	0.526042	0.140859	3.73453	0.000188063	0.000661589	ENSMUSG00000071650	4202.76	6288.64	5838.14	8179.47	6863.75	4944.09	6928.29	7419.21	7705.5	4562.16	5655.82	6724.72	7883.75	7541.22	7486.88	6698.32	8784.17	9149.21
ENSMUSG00000071856	Mcc	732.143	0.633226	0.194418	3.25704	0.0011258	0.00337114	ENSMUSG00000071856	463.031	684.159	656.065	822.229	747.604	437.021	722.983	714.294	809.999	562.073	857.926	853.934	792.366	802.107	858.315	660.149	799.872	939.447
ENSMUSG00000071893	Vmn1r4	5.81935	-2.77203	1.10551	-2.50747	0.0121599	0.0284263	ENSMUSG00000071893	13	6	11	7	1	5	0	2	2	9	13	5	3	6	8	3	9	1
ENSMUSG00000072623	Zfp9	587.905	0.594769	0.204821	2.90385	0.00368605	0.00981696	ENSMUSG00000072623	440.844	614.487	620.224	551.893	630.772	326.537	658.406	785.103	687.106	534.907	440.229	637.597	552.89	698.519	548.751	534.44	563.658	735.188
ENSMUSG00000072672	Duxbl3	16.0478	-2.7421	1.08251	-2.5331	0.011306	0.0266349	ENSMUSG00000072672	4.37	27.123	174.598	8.074	12.513	0	0	2.243	7.67	18.451	22.536	250.544	4.153	10.076	9.973	2.118	7.25	8.946
ENSMUSG00000072694	1500011B03Rik	435.046	-0.765857	0.228407	-3.35304	0.000799286	0.00247193	ENSMUSG00000072694	737.509	578.094	617.611	355	329.043	503.723	284.525	267.469	321.981	495.356	565.016	612.385	355.854	419.16	384.935	288	369.341	456.093
ENSMUSG00000072791	Abcb5	2.30452	5.41458	1.99927	2.70828	0.00676324	0.0169157	ENSMUSG00000072791	0	0	0	5	0	2	15	3	2	1	0	0	0	1	1	0	4	5
ENSMUSG00000072955	Tmsb15l	80.9987	-0.859696	0.287022	-2.99523	0.00274237	0.00754451	ENSMUSG00000072955	135.89	90.582	97.784	65.069	76.922	60.132	38.96	50.352	59.499	126.102	106.815	109.927	58.64	69.988	80.361	84.862	70.724	89.19
ENSMUSG00000073102	Drc1	4.26024	-3.18712	1.40195	-2.27334	0.0230056	0.0494127	ENSMUSG00000073102	8	2	2	7	4	4	1	1	2	4	2	1	0	5	4	2	2	1
ENSMUSG00000073131	Vma21	835.917	0.508905	0.19416	2.62106	0.0087656	0.0212968	ENSMUSG00000073131	746.848	737.194	739.393	969.998	731.999	596.001	818.433	837.03	812.995	1074	843.742	774.007	911.594	744.969	941.328	658.263	1069.92	1026.33
ENSMUSG00000073155	1810058I24Rik	858.184	-0.762685	0.278142	-2.74207	0.00610536	0.0154481	ENSMUSG00000073155	1400.07	1187.47	1082.24	683	611	1100	641.321	555.406	697.026	896.033	954.356	1034.59	702.97	811.249	758.079	651.999	751.098	817.602
ENSMUSG00000073413	Ly6g6d	84.4824	-1.54092	0.406273	-3.79283	0.000148943	0.000534843	ENSMUSG00000073413	188	117	105.002	54.999	59.001	109.252	29	46.999	44	90.999	152.066	90	60.273	79	60.001	68	97.001	80
ENSMUSG00000073471	Rsph3a	1040.82	-0.49459	0.19456	-2.5421	0.011019	0.0260205	ENSMUSG00000073471	1059.68	1226.37	1111.83	1084.17	902.457	1033.69	835.71	867.901	961.48	897.79	1133	1163.92	968.274	1064.3	1087.55	880.941	1130.94	1152.84
ENSMUSG00000073678	Pgap1	345.723	0.835619	0.263907	3.16634	0.00154371	0.00448691	ENSMUSG00000073678	254	289.009	259.111	413.123	286	121	383.021	414	382.193	363.005	309	381	391.71	336	332.999	321.044	467	549.127
ENSMUSG00000073684	Faap20	679.273	-0.688807	0.254311	-2.70852	0.00675845	0.0169105	ENSMUSG00000073684	980.938	925.462	941.439	536.001	592	998	460.063	484.03	606.999	670	805.328	892.98	497.011	559.279	515.152	468.997	612.247	634.452
ENSMUSG00000073702	Rpl31	13310.4	-0.795985	0.274866	-2.8959	0.00378067	0.0100406	ENSMUSG00000073702	24587.4	15571.9	15617.7	10878.2	9575.78	17250.2	10104.4	9145.64	11767.5	13792.1	14330.6	16381.1	10402.4	10745.9	11497.7	9757.5	11502.6	13719.1
ENSMUSG00000073755	5730409E04Rik	431.206	-0.510313	0.190597	-2.67745	0.00741855	0.0183618	ENSMUSG00000073755	462	637.23	634.782	413	352.002	469.29	349.025	350	353.006	319	426.001	640.413	351	460.369	419	341	396.474	456.137
ENSMUSG00000073876	Gm13305	2.60114	-4.46506	1.91173	-2.33562	0.0195112	0.0428491	ENSMUSG00000073876	5.43	3.302	2.162	0	0	2.3	1.463	0	0	4.04	0	3.86	4.932	1.399	5.763	3.443	2.187	0
ENSMUSG00000073889	Il11ra1	1936.94	-0.976008	0.30141	-3.23814	0.00120313	0.00358409	ENSMUSG00000073889	2755.23	3420.17	2788.54	1556.53	1430.03	2281.09	1469.72	1371.62	1516.42	1615.61	2115.61	2962.92	1500.34	1446.72	1302.26	1173.23	1625.32	1753
ENSMUSG00000073893	Olfr472	282.572	-0.63106	0.162269	-3.88898	0.000100665	0.000372039	ENSMUSG00000073893	393.675	395.138	310.01	264.7	300.545	238.936	180.647	212.095	200.405	335.814	323.129	395.131	240.582	241.401	246.738	249.28	295.868	310.345
ENSMUSG00000074071	Fam169b	53.7887	-1.16956	0.37726	-3.10014	0.00193426	0.00549449	ENSMUSG00000074071	99.444	82.002	75.356	41.228	39.995	36.564	34.388	28.026	42.263	46.017	83.036	103.009	39.908	45.993	37.53	37.611	41.166	65.869
ENSMUSG00000074129	Rpl13a	33840.4	-0.915399	0.335501	-2.72846	0.00636315	0.0160213	ENSMUSG00000074129	68203.7	37246.2	37213.1	27832.1	25149.3	51194	24165	23268	29591.8	35650.9	32407.1	37603.8	25031.9	24750.3	26823.1	23831.7	30546.3	31573.7
ENSMUSG00000074212	Dnajb14	1181.45	0.28276	0.116264	2.43204	0.0150139	0.0341252	ENSMUSG00000074212	1088.16	1306.85	1123.53	1296.49	1057.03	1259.24	1070.85	1167.07	1190.26	1244.32	1152.73	1239.42	1151.75	1131.62	1120.12	1049.94	1233.97	1342.61
ENSMUSG00000074261	Erich4	5.67184	2.29987	0.98995	2.32322	0.0201676	0.0440649	ENSMUSG00000074261	0	5	2	4	1	7	7	11	11	2	0	1	5	13	5	7	5.001	16
ENSMUSG00000074472	Zfp872	46.8408	1.32254	0.358674	3.68731	0.000226634	0.000784976	ENSMUSG00000074472	20	37	26	46.063	42	27	59	39.868	61	20	25	39	46	55.001	62.998	53	85	93.806
ENSMUSG00000074634	Tmem267	282.126	1.69331	0.411066	4.11931	3.80005e-05	0.000152228	ENSMUSG00000074634	71	231	218	262	342.991	256	310.978	379.998	625	265	182.151	172	173.002	215	508.812	204.008	234.078	331.075
ENSMUSG00000074649	BC029722	758.389	-0.798299	0.214093	-3.72874	0.000192437	0.000675714	ENSMUSG00000074649	1001.12	1085.44	1009.02	698.965	669.543	1060.01	490.013	521.024	572	633.005	852	1008	636.933	771.755	712.371	542.992	724.721	669.047
ENSMUSG00000074653	Lrrc31	484.536	-1.15829	0.24726	-4.68448	2.80667e-06	1.35943e-05	ENSMUSG00000074653	490.173	631.25	611	576.007	347	149	213.507	212	254	805.176	916.827	574	463.999	457.017	502.278	541.119	607.431	658.489
ENSMUSG00000074678	Defb25	2.91966	-4.20342	1.47933	-2.84144	0.00449098	0.0117434	ENSMUSG00000074678	8	10	5	3	2	5	1	0	0	5	4	4	3	0	1	1	0	1
ENSMUSG00000074746	Pdzd8	1458.13	0.512003	0.210026	2.43781	0.0147767	0.0336713	ENSMUSG00000074746	844.447	1554.05	1365.55	1842.13	1427.26	730	1276.33	1485.42	1666.55	1306.99	1713.47	1640.57	1594.54	1449.08	1630.77	1348.97	1786.56	1806.62
ENSMUSG00000074754	Smim26	232.702	-0.910137	0.228547	-3.98228	6.8257e-05	0.000260537	ENSMUSG00000074754	387	288.926	347.845	194	209	312	143.008	145	180.967	256	324	334.01	192	169	181	153.002	198.016	200
ENSMUSG00000074771	Ankef1	13.9485	-4.02725	1.25895	-3.1989	0.00137955	0.004055	ENSMUSG00000074771	16	93	24	0	3	5	4	1	0	13	51	50.001	2	1	0	1	1	3
ENSMUSG00000074785	Plxnc1	187.531	1.38258	0.323805	4.26979	1.9566e-05	8.24438e-05	ENSMUSG00000074785	83	170	128	163.005	175	52	231	254	244	116	115.73	199	154	242	154	193	210.002	487.395
ENSMUSG00000074867	Zfp808	116.559	-0.697109	0.271221	-2.57027	0.0101621	0.0242337	ENSMUSG00000074867	139.794	213.472	173.127	113.423	81.672	12.877	79.947	101.424	71.252	273.556	187.302	253.522	113.407	85.485	94.688	114.528	113.444	102.919
ENSMUSG00000074874	Ctla2b	186.6	1.71556	0.312221	5.49468	3.91412e-08	2.54762e-07	ENSMUSG00000074874	115.619	148.693	157.979	114.266	166.26	133.042	425.273	183.774	545.324	82.786	97.406	130.215	108.895	187.908	128.284	150.505	156.284	301.659
ENSMUSG00000074896	Ifit3	849.844	-0.618292	0.189976	-3.25458	0.0011356	0.00339724	ENSMUSG00000074896	771.546	845.138	871.004	952.405	788.79	1118.65	508.196	465.7	419.514	560.658	783.757	822.313	1311.45	964.753	1101.52	878.848	1138.38	1115.58
ENSMUSG00000074971	Fibin	172.369	-1.51417	0.354712	-4.26874	1.96583e-05	8.27774e-05	ENSMUSG00000074971	220.001	236	191.255	172	215.166	136	40	74	79	173	95.982	292	179	342.005	244	146.031	121	207
ENSMUSG00000074978	Actg-ps1	5.02118	2.26493	0.947029	2.39162	0.0167743	0.0375135	ENSMUSG00000074978	3.061	1.227	2.505	7.817	0	2.762	12.154	7.051	10.741	3.955	3.187	3.504	8.57	3.264	3.625	5.951	2.6	4.244
ENSMUSG00000075217	Fads2b	10768.6	-0.7087	0.238126	-2.97615	0.00291891	0.00799405	ENSMUSG00000075217	14059.8	12644.6	11884.9	10677.4	9882.15	11943.2	4870.04	6953.58	8338.86	9307.97	17133.4	9094.45	10745.1	11081.6	12034.6	9547.67	13170.8	11969.5
ENSMUSG00000075289	Carns1	221.251	-0.713948	0.288902	-2.47125	0.0134641	0.0310822	ENSMUSG00000075289	185	342.999	231.999	251.999	241.999	153	160.937	114.999	178.999	128.001	238.25	222.002	229	278	216	232.002	294.001	268.014
ENSMUSG00000075420	Smim6	227.751	-2.28797	0.433261	-5.28081	1.28612e-07	7.73601e-07	ENSMUSG00000075420	584	308	274.225	138	193	368	58.121	59	101	300	448.195	298.006	140.01	195	158.004	167	178	106.401
ENSMUSG00000075702	Selenom	2701.93	-0.598018	0.209686	-2.85197	0.00434491	0.0114058	ENSMUSG00000075702	3193.98	4514.36	3810.53	2429.81	2645	3494	2050.59	2118	2413.87	1824.79	2606.73	3669.26	2192.21	2643.24	2366.28	2098.86	2395.61	2272.84
ENSMUSG00000076437	Selenoh	697.235	-0.792026	0.33194	-2.38605	0.0170304	0.0380123	ENSMUSG00000076437	1177.45	659.987	681.042	714.998	642	1263	402.751	473.651	441.964	763	592.016	735.005	721.924	572	702	527.745	746	579.318
ENSMUSG00000076522	Igkv16-104	5.36315	-6.52789	2.7977	-2.33331	0.019632	0.0430543	ENSMUSG00000076522	0	65.025	3	1	0	0	0	0	0	4	4	0	0	0	2	0	0	33.05
ENSMUSG00000076569	Igkv5-39	3.33958	-5.43815	2.11382	-2.57266	0.010092	0.024094	ENSMUSG00000076569	0	27	4	1	1	0	0	0	0	8	3	0	1	7	11	0	0	2
ENSMUSG00000076577	Igkv8-30	3.15024	-4.3809	1.8776	-2.33325	0.0196351	0.0430562	ENSMUSG00000076577	2	8	4	1	1	0	0	0	0	6	1	7	6	5	3.006	0	0	17
ENSMUSG00000078651	Aoc2	156.558	-0.617284	0.180812	-3.41394	0.000640296	0.00201795	ENSMUSG00000078651	175.916	257.321	166.129	155.991	148	118.019	118.04	87.035	136	171.012	179.932	201.625	154.338	153.897	148.028	150.785	161.007	161.35
ENSMUSG00000078684	5830417I10Rik	1537.06	0.560497	0.244786	2.28974	0.0220364	0.0476239	ENSMUSG00000078684	775.204	1768.99	1373.48	1677	1478.83	616.635	1580.41	1685.41	1660.54	1290.44	1545.88	1714.54	1764.87	1690.01	1671.8	1561.09	1903.33	2202.7
ENSMUSG00000078908	Mon1b	804.98	0.690419	0.251628	2.74381	0.00607309	0.0153766	ENSMUSG00000078908	314	896.548	713.03	901.996	857	531	837.114	749.487	898	482.001	854.033	769.375	908	878	958.787	798.019	1091.48	1120.51
ENSMUSG00000078963	Hsbp1l1	12.5021	-2.33423	0.818602	-2.85148	0.00435156	0.0114187	ENSMUSG00000078963	47	15	10	4	20	8	3	7	4	24	17	19	3	13	7	8	8	4
ENSMUSG00000079020	Slc45a4	814.546	0.843912	0.255897	3.29786	0.000974263	0.00296445	ENSMUSG00000079020	512.005	990.488	806.064	870	701.044	501	818.275	681.958	847.028	518	1069.35	899.041	787.083	791.039	807	803.079	940.37	1131.88
ENSMUSG00000079057	Cyp4v3	564.877	-0.601792	0.263532	-2.28356	0.0223972	0.0483039	ENSMUSG00000079057	792.078	716.079	672.532	517.005	558.321	344.88	409.771	460	336	732.002	660.215	679.318	451.983	653.462	595	391	425.022	883.708
ENSMUSG00000079103	Tgm7	3.81473	-5.19993	1.439	-3.61358	0.000301994	0.00101941	ENSMUSG00000079103	9	7	7	2	1	3	0	0	0	8	13	6	1	2	2	5	1	2
ENSMUSG00000079104	Prps1l3	548.237	0.624929	0.225978	2.76544	0.00568459	0.0144673	ENSMUSG00000079104	449.919	479.059	464.092	642.683	535.957	275.867	518.253	663.368	646.241	581.52	477.927	550.631	627.861	496.083	577.696	538.624	728.453	596.808
ENSMUSG00000079157	Fam155a	5.12586	-2.38821	1.03151	-2.31526	0.0205987	0.0448716	ENSMUSG00000079157	9	7	16	3	4	2	2	2	1	7	12	19	2	5	0	2	2	2
ENSMUSG00000079427	Mthfsl	257.416	-0.97526	0.273404	-3.56711	0.000360943	0.00119675	ENSMUSG00000079427	341.378	284.205	267.194	243.799	247.784	364.994	161.205	171.175	188.223	252.538	290.006	262.391	260.129	267.766	209.153	187.639	289.795	260.123
ENSMUSG00000079429	Mroh2a	44.0231	-1.69554	0.704792	-2.40574	0.0161399	0.0362475	ENSMUSG00000079429	56	32	19	57	34	35	26	21	25	34	23	23	57	44	52	48	52	53
ENSMUSG00000079442	St6galnac4	412.364	0.829983	0.25921	3.20197	0.00136491	0.00401699	ENSMUSG00000079442	219.012	480.042	356	426.118	449	370	472.029	511.999	465.94	213.088	260.004	479.967	428.026	501.142	428.001	343	424.001	538.247
ENSMUSG00000079450	Cldn34c1	182.131	-0.987255	0.274101	-3.60179	0.000316031	0.00106241	ENSMUSG00000079450	294.001	261.897	263.032	191.93	183.003	76	119.005	85.99	101.986	340.001	242.994	293.001	159	185.993	179.001	100	124	160.911
ENSMUSG00000079469	Pigb	546.215	0.634128	0.191249	3.31571	0.000914094	0.00279219	ENSMUSG00000079469	392.001	532.002	468.952	641.516	525.991	308.52	511.214	503.001	616.08	512.806	445.019	530.109	619.714	601.101	599.076	527	723.892	751.903
ENSMUSG00000079491	H2-T10	169.445	-1.00213	0.302679	-3.31086	0.00093011	0.00283973	ENSMUSG00000079491	268.346	265.339	268.418	117.511	121.843	182.79	105.831	98.366	131.602	228.771	175.248	235.778	93.057	165.581	120.111	159.578	155.29	177.014
ENSMUSG00000079547	H2-DMb1	254.763	-0.762187	0.254623	-2.99339	0.00275893	0.00758565	ENSMUSG00000079547	321.453	399.814	290.6	237.723	235.85	316.49	217.806	199.455	169.6	233.019	227.14	323.603	207.506	281.606	239.728	173.6	194.739	279.394
ENSMUSG00000079614	Seh1l	2141.61	0.425891	0.151908	2.80362	0.00505332	0.0130313	ENSMUSG00000079614	1892.87	1922.78	1921.58	2504.91	2115	1595.5	1942.96	2171.02	2146.98	2457.76	1956.49	2071.19	2239.1	2144.39	2302.69	1946.96	2514.16	2641.62
ENSMUSG00000079701	Ssxb3	1.82251	-4.73994	2.03235	-2.33225	0.0196874	0.0431607	ENSMUSG00000079701	7.695	4.003	5.013	0	1	0	0	0	0	7.055	2.869	1	0	0	2	0	2.004	0
ENSMUSG00000080059	Rps19-ps3	27.527	-1.43802	0.507479	-2.83365	0.0046019	0.0120052	ENSMUSG00000080059	54.95	45.222	50.433	16.125	10.441	44.821	16.284	13.019	19.907	21.45	37.063	36.283	18.405	20.416	29.019	16.056	22.438	28.795
ENSMUSG00000081255	Gm5380	15.6779	1.69957	0.651191	2.60994	0.00905587	0.0219398	ENSMUSG00000081255	9	8.591	4	20	16	2	19	32	10	9.857	7	7	18.792	26	17	20	24	31
ENSMUSG00000081344	Gm14303	232.916	-0.937699	0.390973	-2.39837	0.0164682	0.0369187	ENSMUSG00000081344	491.29	286.801	256.201	187.576	188.769	417.707	182.044	151.188	141.332	273.998	215.109	237.288	202.844	171.794	158.921	118.014	266.608	205.317
ENSMUSG00000081648	Gm13423	6.22696	-2.28649	0.960091	-2.38153	0.0172408	0.0384197	ENSMUSG00000081648	16	12	12	1	4	9	1	0	6	10	4	14	4	3	6	3	5	5
ENSMUSG00000081851	Gm13323	4.56476	-2.49663	1.02945	-2.4252	0.0153	0.0346542	ENSMUSG00000081851	8	13	6	2	1	3	3	1	0	12	5	8	3	4.957	5	1	3	5.137
ENSMUSG00000081944	Gm12276	23.2267	-1.47067	0.517979	-2.83925	0.00452192	0.0118113	ENSMUSG00000081944	52	43	28	8	21	26	16	8	14	32	51	42	11	16	17	9	8	21
ENSMUSG00000082176	Gm13163	2.40176	-4.79258	1.80522	-2.65485	0.00793439	0.0194831	ENSMUSG00000082176	6.546	9.828	1	1.702	1.861	0	0	0	0	3.117	0	3	4.033	0	4.763	3	1	4.003
ENSMUSG00000082769	Gm15793	5.54671	-2.7329	1.07404	-2.54449	0.0109436	0.025866	ENSMUSG00000082769	4.483	6.975	12.064	5.529	2.821	4.432	0	2.324	1.386	9.65	2.755	7.218	5.049	3.362	3.77	9.662	9.234	12.018
ENSMUSG00000083012	Fam220a	26.5943	-2.95836	1.2071	-2.4508	0.0142539	0.03263	ENSMUSG00000083012	14.72	41.719	30.238	15.251	15.645	42.279	8.513	6.087	6.068	4.028	4	10.143	11.159	14.383	4.034	2.026	20.443	19.677
ENSMUSG00000083161	Gm11427	77.9427	1.05791	0.297732	3.55324	0.000380519	0.00125548	ENSMUSG00000083161	51.224	66.19	44.326	75.012	78.178	75.001	115.843	94.429	61	52.368	41.564	51.225	74.444	112.15	80.013	93.167	90.004	134.414
ENSMUSG00000083306	Gm13868	7.60847	-3.62391	1.12869	-3.21074	0.00132394	0.00390921	ENSMUSG00000083306	33	25	12	2	1	18	0	1	4	6	12	12	1	3	2	4	3	1
ENSMUSG00000083428	Gm14591	10.7337	1.99362	0.708721	2.81298	0.00490844	0.0126956	ENSMUSG00000083428	6	4	3	18	12	3	17	14	13	2	4	4	24.04	12	8	12	17	18
ENSMUSG00000084081	Gm12057	5.42823	-2.12676	0.928348	-2.29091	0.0219688	0.0475049	ENSMUSG00000084081	6	9	11	9	3.845	4	1	1.269	3	3	8	3	5	8.659	6	8	3	7.243
ENSMUSG00000084169	Gm12240	51.2586	-0.722098	0.283778	-2.54459	0.0109406	0.0258647	ENSMUSG00000084169	66	94	58	52	55	47	40	29	42	33	67	71	51	53	56	34	39	48
ENSMUSG00000084372	Gm13988	13.3033	-1.62932	0.625972	-2.60287	0.00924477	0.02234	ENSMUSG00000084372	22.149	28.263	14.944	16.657	5.391	10.476	1.044	10.379	7.34	20.636	18.772	31.861	15.283	10.396	9.138	4.907	7.158	12.937
ENSMUSG00000084399	Gm15666	4.8935	-5.03783	1.49497	-3.36986	0.000752064	0.002337	ENSMUSG00000084399	18	5	7	1	4	6	0	0	1	5	8	9	1	4	4	2	2	4
ENSMUSG00000085601	Gm4969	10.8416	-2.15956	0.885167	-2.43972	0.0146987	0.0335258	ENSMUSG00000085601	20	19	18	12	5	0	4	7	0	15.03	16	25.881	7	6	3	6	18	12
ENSMUSG00000086564	Cd101	6.46777	-3.91926	1.25167	-3.13121	0.00174087	0.00499556	ENSMUSG00000086564	12	15	8	3	7	5	0	2	0	15	6	20	2	8	1	5	5	5
ENSMUSG00000089640	Gm6397	12.7119	1.62163	0.5944	2.72817	0.00636862	0.0160329	ENSMUSG00000089640	6.228	6.159	10.917	13.587	16.787	3.988	27.082	21.524	10.138	8.401	9.014	11.894	17.579	15.625	15.779	9.161	10.35	9.132
ENSMUSG00000089694	Nat8f7	3.59911	-5.6706	2.49632	-2.27158	0.0231118	0.0495955	ENSMUSG00000089694	4.549	15.057	18.765	6.917	0	0	0	0	0	0	5.565	15.362	0	0	1.158	0	0	0
ENSMUSG00000089818	Gm15950	22.5047	-1.28556	0.534423	-2.40552	0.0161496	0.0362649	ENSMUSG00000089818	67.229	27.329	27.212	27.153	17.78	40.524	12.984	15	15.836	9.941	23.304	30.683	8.996	14.932	14.286	15.902	17.211	18.06
ENSMUSG00000089824	Rbm12	832.578	0.553497	0.177002	3.12706	0.00176563	0.00506044	ENSMUSG00000089824	712.297	905.649	884.773	945.458	684.549	593.626	819.142	764.446	945.316	835.781	952.768	1043.78	888.904	783.037	795.743	673.607	863.168	823.84
ENSMUSG00000089877	Gm16102	2.40808	-4.87349	1.80463	-2.70055	0.00692258	0.0172799	ENSMUSG00000089877	11	3	4	0	2	5	0	0	0	5	2	6	1	3	0	1	0	0
ENSMUSG00000089911	Mfsd14a	1768.53	0.588341	0.148883	3.95169	7.76017e-05	0.000292944	ENSMUSG00000089911	1254.5	1752.75	1541.1	2031.79	1812.99	1040.02	1829.15	1781.07	2086.33	1803.56	1813.64	1828.39	1878.03	1793.82	1879.03	1616.72	2094.5	2054.32
ENSMUSG00000089984	Fbxo24	17.4186	-1.64969	0.545136	-3.02619	0.00247655	0.00688352	ENSMUSG00000089984	39	38	18	15	17	21	10	11	4	14	31	19.109	8	15	9	13	20	15
ENSMUSG00000090053	Pakap	12.7642	2.65725	1.07896	2.46278	0.0137863	0.0317018	ENSMUSG00000090053	0	7.359	0	21.923	15.642	0	11.794	18.826	17.691	4	6.216	17.909	29.246	18.003	20.48	7.552	13.756	27.535
ENSMUSG00000090098	Alms1-ps2	16.2475	-4.05825	1.6245	-2.49816	0.012484	0.0290831	ENSMUSG00000090098	49.546	41.354	38.091	0	0	37.459	5.002	2.21	0	29.652	18.461	32.703	3.748	7.139	0	9.694	0	6.347
ENSMUSG00000090215	Trim34b	11.4658	-1.93896	0.745318	-2.60152	0.00928118	0.022419	ENSMUSG00000090215	18.35	26.779	17.946	9.964	15.86	4.218	5.719	3.913	3.74	17.457	24.022	12.111	5.9	7.779	4.222	9.063	1.86	20.461
ENSMUSG00000090264	Eif4ebp3	97.6536	-1.57939	0.618114	-2.55517	0.0106136	0.0251979	ENSMUSG00000090264	259.698	157.367	108.749	66.924	30.245	306.317	38.717	43.029	77.993	70.935	103.799	131.565	65.461	61.514	45.712	34.72	60.324	70.09
ENSMUSG00000090266	Mettl23	531.153	-0.53784	0.214754	-2.50445	0.0122641	0.0286487	ENSMUSG00000090266	913.965	677.175	691.77	479.144	413.016	575.211	413.264	395.023	466.263	647.854	590.536	641.816	407.132	421.442	391.005	419.012	466.75	593.359
ENSMUSG00000090304	Vmn2r99	27.4786	-1.25804	0.448155	-2.80715	0.00499818	0.0129051	ENSMUSG00000090304	69.343	39.672	37.686	30.585	21.118	23.548	22.558	11.556	16.06	31.498	36.498	46.202	12.456	18.767	25.002	10.195	21.71	29.409
ENSMUSG00000090363	Gm3512	35.4648	-1.12226	0.493187	-2.27552	0.0228747	0.0491819	ENSMUSG00000090363	56.995	51.795	64.766	37.33	31.874	17.884	28.872	13.14	24.268	48.775	39.022	71.86	24.252	42.888	27.283	29.959	26.011	9.222
ENSMUSG00000090381	Gm6158	116.361	-24.821	2.97955	-8.33045	8.05376e-17	1.32284e-15	ENSMUSG00000090381	401.722	277.91	247.175	0	0	502.79	0	0	0	167.658	129.739	267.094	0	16.294	0	18.207	53.838	0
ENSMUSG00000090394	4930523C07Rik	1713.16	-0.64009	0.26383	-2.42615	0.0152602	0.0345848	ENSMUSG00000090394	1750.99	2028.69	2111.07	2130.2	1400	1004.07	1487.84	1325.68	1247	1138	1488.31	1772.67	1602.24	2583.21	2472.03	1496.51	1574.4	2358.5
ENSMUSG00000090747	Esp8	3.0752	-4.54498	1.84332	-2.46565	0.0136764	0.0315104	ENSMUSG00000090747	5	9	2	1	2	4	0	0	0	13	0	2	0	5	3	2	7	1
ENSMUSG00000090942	F830016B08Rik	62.0503	1.63104	0.594497	2.74356	0.00607768	0.0153847	ENSMUSG00000090942	11.94	41.084	37.154	58.001	66.726	5.001	105.982	53.017	59	84.652	45.051	43.985	66.917	77.737	75	70.993	101.079	107.692
ENSMUSG00000091275	Gm3248	8.40575	-2.28181	0.785211	-2.90599	0.00366097	0.00976119	ENSMUSG00000091275	12.534	14.018	20.305	12.001	3.001	5.017	1.003	5.756	1.003	11.653	7.002	9.166	9.591	7.896	5	10.049	7.11	11.557
ENSMUSG00000091345	Col6a5	155.634	1.64752	0.440495	3.74015	0.000183909	0.000648429	ENSMUSG00000091345	33	210.294	53.3	140.37	190.465	121	172.593	246.085	192.099	88.981	53	84	191.356	217.299	171.89	189.181	193.552	255.287
ENSMUSG00000091476	Catspere2	19.7679	-1.02172	0.450012	-2.27043	0.0231817	0.0497342	ENSMUSG00000091476	29	28	24	17	16.001	5	6	10	16	40	35	46	8.999	15	14	19	32.001	16.001
ENSMUSG00000091618	H60c	159.757	-2.50908	0.535843	-4.68248	2.83423e-06	1.37137e-05	ENSMUSG00000091618	420	144.078	84.119	190.089	121	140	23	54	26	230	266.124	129	156	136	143	202	231	171.002
ENSMUSG00000091831	Gm4707	3.28901	-5.56611	1.74508	-3.18961	0.00142466	0.00417067	ENSMUSG00000091831	15	2	3	6	3	8	0	0	0	6	3	0	0	2	1	1	0	2
ENSMUSG00000092032	Vmn2r59	45.8079	-0.686195	0.293038	-2.34166	0.0191981	0.0422552	ENSMUSG00000092032	39.545	54.802	48.511	39.861	38.772	32.145	26.434	39.643	28.946	48.418	56.991	65.229	49.35	38.866	51.158	45.695	58.903	63.481
ENSMUSG00000092118	Fancf	94.1307	-0.629575	0.247292	-2.54587	0.0109005	0.0257795	ENSMUSG00000092118	89	162	150.012	75	94	74	73	68	73	110	125	131	90.004	80	59	59	111.88	97
ENSMUSG00000092212	Slc22a13b	22.8333	-2.06879	0.547795	-3.77657	0.000159002	0.000566865	ENSMUSG00000092212	36.815	57.922	21.845	22.835	17.463	41.936	7	9.957	7	17.843	30.73	26.8	14	20	12.324	21.982	31.833	15.786
ENSMUSG00000092257	Gm2308	4.10845	4.73025	1.66523	2.8406	0.00450292	0.0117681	ENSMUSG00000092257	1.393	0	0	0	3.977	5.425	4.571	10.226	9.556	2.172	0	3.564	3.275	9.903	1.317	1.117	13.001	4.486
ENSMUSG00000092300	Cdk3	52.0446	-1.6168	0.331157	-4.88228	1.04869e-06	5.46698e-06	ENSMUSG00000092300	95	73	75.524	53	46	62	26	18	36	50	60	77	36	49	37	32	44	50.065
ENSMUSG00000092329	Gm20388	216.086	-25.8844	5.13461	-5.04117	4.62702e-07	2.54068e-06	ENSMUSG00000092329	618.44	625.499	1068.3	0	0	1129.87	0	0	0	0	0	0	0	228.306	0	104.985	0	0
ENSMUSG00000092417	Gpank1	344.092	-0.816525	0.229792	-3.55332	0.000380406	0.00125533	ENSMUSG00000092417	564.913	498.929	475.234	270.605	306.854	453.525	206.996	246.791	268.633	307.285	394.368	447.867	275.94	323.014	273.983	238.839	351.595	341.247
ENSMUSG00000092528	Nlrp1c-ps	6.85279	2.04223	0.863896	2.36398	0.0180799	0.040051	ENSMUSG00000092528	2	5	2	13	6	2	12	13	6	2	6	4	2.001	12	12	7	8	8.842
ENSMUSG00000094286	Gm12424	24.4578	1.24574	0.448507	2.77753	0.00547739	0.01401	ENSMUSG00000094286	5.292	17.877	8.988	22.058	19.431	11.537	12.254	24.691	28.243	15.822	18.993	20.616	23.301	28.304	25.427	50.535	62.837	49.767
ENSMUSG00000094347	Olfr784	142.935	1.23385	0.417426	2.95585	0.00311807	0.00847924	ENSMUSG00000094347	64.17	92.311	84.599	230.48	139.622	27.4	141.192	168.56	161.707	98.041	81.299	110.162	182.592	196.786	201.402	164.481	206.488	231.753
ENSMUSG00000094396	Vmn2r124	102.979	-0.72057	0.221101	-3.25901	0.00111803	0.00334946	ENSMUSG00000094396	126.583	140.337	129.885	122.605	88.41	113.733	54.128	54.449	91.202	99.786	116.954	130.208	84.031	113.106	112.707	82.379	107.654	108.143
ENSMUSG00000094595	Fsbp	32.2777	-1.54416	0.561963	-2.7478	0.00599965	0.0152015	ENSMUSG00000094595	50.349	30.342	53.77	21.571	29.305	6.571	9.445	15.413	15.289	70.18	66	53.944	28.058	23.668	27.443	29.089	50.647	10.814
ENSMUSG00000094634	Gm3468	59.5073	-1.01284	0.328574	-3.08254	0.00205242	0.00580215	ENSMUSG00000094634	66.448	104.346	85.157	51.704	61.652	34.361	31.917	31.975	39.937	83.364	68.815	102.013	48.746	65.025	56.593	63.191	61.87	31.575
ENSMUSG00000094787	Ighv1-54	4.50702	5.98287	1.90305	3.14383	0.0016675	0.00481065	ENSMUSG00000094787	0	0	0	0	1	0	5	21	4.021	4	2	39.36	0	1	4	0	0	2
ENSMUSG00000094800	Gm9780	597.32	0.743657	0.275789	2.69647	0.00700796	0.0174537	ENSMUSG00000094800	578.458	571.651	538.45	526.551	659.306	429.601	597.291	686.103	1004.37	380.743	364.535	562.812	473.546	778.227	623.629	525.586	520.083	791.361
ENSMUSG00000094870	Zfp131	955.559	0.857113	0.239166	3.58376	0.000338686	0.00112937	ENSMUSG00000094870	567.433	987.952	816.493	1156.5	1082.12	466	986.651	1071.72	1168.55	822.914	759.967	948.439	1069.88	1079.05	973.619	879	1053.75	1197.26
ENSMUSG00000094950	Vmn2r66	474.947	-0.691075	0.256488	-2.69438	0.00705196	0.0175471	ENSMUSG00000094950	760.456	794.602	784.833	420.38	318.313	652.342	354.671	345.967	487.308	408.687	540.031	648.816	312.325	324.2	384.206	303.605	362.508	399.903
ENSMUSG00000095307	Gm12573	30.3361	-1.03226	0.442967	-2.33034	0.0197883	0.0433517	ENSMUSG00000095307	60.683	32.82	29.084	35.328	18.438	33.284	13.424	13.696	26.202	23.531	34.947	29.497	22.213	24.335	30.588	30.552	55.049	38.638
ENSMUSG00000095362	Gm14325	336.267	0.479995	0.210987	2.27499	0.0229063	0.04923	ENSMUSG00000095362	326.039	341.353	299.685	373.689	330.709	101.913	322.68	327.701	335.324	503.867	374.077	346.434	352.762	352.913	347.363	331.823	390.599	409.921
ENSMUSG00000095407	Tmem200c	173.682	1.51239	0.375444	4.02827	5.6188e-05	0.00021845	ENSMUSG00000095407	77	198	140	192	132	91.03	354.451	234.404	393	44	160	176.009	127	131	160	104	207.093	179
ENSMUSG00000095526	Gm10243	7.95668	-2.65049	1.12126	-2.36385	0.0180859	0.0400596	ENSMUSG00000095526	37.587	14.014	13.33	6.897	0	10.852	5.6	0	3.326	15.723	2.95	8.822	6.604	2.791	5.177	1.149	1.441	5.87
ENSMUSG00000095742	CAAA01147332.1	492.103	-0.686392	0.228449	-3.00457	0.00265954	0.00733958	ENSMUSG00000095742	738	747.952	637.001	381	496.691	598	348	388.344	388.611	405	589.137	788	361	409	464	390	432.276	340.982
ENSMUSG00000095766	Gm21182	4.02329	4.16426	1.60876	2.58849	0.00963991	0.0231584	ENSMUSG00000095766	0	1.697	0	10.349	1.536	0	18	2.604	7.939	0	3.25	1.31	5.641	8.336	2.954	0	3.979	3.114
ENSMUSG00000095789	Nupr1l	31.0386	-1.88355	0.618004	-3.04779	0.0023053	0.00645607	ENSMUSG00000095789	66.195	63.879	44.001	15	13	19	11	13	17.001	47	53	65	8	7	10	13	24	22
ENSMUSG00000096010	H4f16	36.2499	-0.772118	0.328163	-2.35285	0.0186302	0.0411492	ENSMUSG00000096010	41.006	57.675	52.159	39.056	33.868	23.073	17.501	30.241	26.315	28.14	48.432	70.619	32.393	31.9	29.545	27.963	39.191	39.02
ENSMUSG00000096014	Sox1	2.41926	-4.68286	1.73323	-2.70182	0.00689609	0.0172274	ENSMUSG00000096014	8	2	6	1	0	0	0	0	0	10	8	5	2	0	1	0	0	1
ENSMUSG00000096220	Olfr775	101.43	-1.15698	0.307362	-3.76421	0.000167073	0.00059306	ENSMUSG00000096220	195.248	119.372	125.308	92.808	84.173	137.327	47.059	50.904	69.98	96.936	119.91	117.167	74.528	87.426	87.251	85.644	125.192	124.231
ENSMUSG00000096458	Moap1	92.371	1.77821	0.776937	2.28874	0.0220943	0.0477327	ENSMUSG00000096458	0	55.318	58.927	146.18	131.672	11.544	74.142	106.436	142.546	97.369	109.311	77.534	100.551	129.474	85.178	91.557	121.774	132.724
ENSMUSG00000096472	Cdkn2d	240.197	-0.716231	0.195067	-3.67172	0.000240924	0.000828083	ENSMUSG00000096472	287	300.941	290.621	292	242	342	147.466	174	157	187	202.001	296.002	262.998	244	240	192.001	246.169	229
ENSMUSG00000096629	Gm3383	19.7976	-1.70319	0.742775	-2.29301	0.0218473	0.0473055	ENSMUSG00000096629	23.675	56.374	39.422	5.532	21.462	11.595	2.858	4.681	19.696	35.427	42.595	46.152	6.363	17.024	0	16.185	21.405	11.217
ENSMUSG00000096727	Psmb9	467.792	-0.590693	0.240186	-2.45931	0.0139203	0.031967	ENSMUSG00000096727	533.005	614.023	518.498	442	365	623.018	386.678	358.999	366.646	488.999	397.003	512	395	356	408.126	425.998	583.996	588.98
ENSMUSG00000097392	Thoc2l	260.689	1.43172	0.353884	4.04573	5.21599e-05	0.000203925	ENSMUSG00000097392	92	208	155	315.029	294	66	294	356.026	325	210	248.119	235	279.066	325.076	299	264	332.157	386.407
ENSMUSG00000097715	Gpr137b-ps	195.542	-0.780243	0.259798	-3.00327	0.00267098	0.00736746	ENSMUSG00000097715	181.377	292.792	203.298	192.005	213.753	106.553	101.077	140.965	133.132	234.706	246.543	269.231	163.117	249.738	195.859	148.238	229.334	258.932
ENSMUSG00000097891	Gm3650	107.335	-0.9865	0.41856	-2.35689	0.0184285	0.0407564	ENSMUSG00000097891	219.358	178.369	129.76	59.448	56.027	176.577	71.047	60.721	95.997	132.363	134.049	178.016	75.412	68.409	81.931	63.61	99.419	59.88
ENSMUSG00000098016	Gm9211	2.71222	4.86878	1.9301	2.52255	0.0116506	0.027351	ENSMUSG00000098016	0	0	0	5	5	0	2	8	4	0	2	7	2	0	0	9	3	1
ENSMUSG00000098021	Gm9522	25.3139	-4.77991	1.32968	-3.59478	0.000324668	0.00108738	ENSMUSG00000098021	104	53	0	17	8	3	5	0	0	95.101	58.199	56	0	8	6	12	18	12
ENSMUSG00000098104	Gm6085	6.65167	-2.17414	0.835861	-2.60107	0.00929326	0.0224371	ENSMUSG00000098104	17.884	14.159	7.528	2.595	5	8.022	2	2.249	4.026	7	22.517	16.778	1	0.995	1.001	2.007	2	2
ENSMUSG00000098134	Rnf113a2	293.167	-0.452359	0.183596	-2.46389	0.0137439	0.0316293	ENSMUSG00000098134	386	337.295	337.003	269.002	264	295.998	174.47	258.064	248	285.257	311	348	304.968	282.239	286	246	293	377.041
ENSMUSG00000098374	Gm28043	450.801	0.497581	0.17807	2.7943	0.00520117	0.0133724	ENSMUSG00000098374	231.259	467.517	418.21	451.602	393.586	267.582	428.804	464.126	448.525	453.608	470.903	487.918	492.391	500.139	479.523	529.176	579.031	595.449
ENSMUSG00000099381	Gm18303	4.05063	-5.71626	1.97102	-2.90015	0.00372978	0.00992223	ENSMUSG00000099381	19	8	6	5	0	0	0	0	0	7	20	7	0	0	0	0	0	3
ENSMUSG00000099998	Gm6501	3.03782	-5.00443	2.05685	-2.43306	0.014972	0.0340545	ENSMUSG00000099998	5.809	8.03	6.959	6.781	5.806	2.907	0	0	0	6.738	1.291	0	0	2.267	0	7.403	0	0
ENSMUSG00000100755	Rps23-ps1	12018.3	-0.754372	0.256663	-2.93915	0.00329113	0.00888059	ENSMUSG00000100755	22941.5	14718.5	14760.9	9909.53	8853.41	16326.2	8708.24	8265.78	10591.3	13976.9	13062.8	14782.6	8747.08	9364.7	10289.7	8766.73	10432.4	11492.7
ENSMUSG00000100944	Gm28900	37.4923	-1.15256	0.490315	-2.35064	0.0187411	0.0413603	ENSMUSG00000100944	92.176	27.447	49.909	29.71	32.653	52.109	18.968	18.798	31.19	51.657	32.602	45.589	29.504	31.88	42.154	24.593	22.027	33.372
ENSMUSG00000100967	Gm29666	162.399	-0.736212	0.266719	-2.76025	0.00577567	0.0146813	ENSMUSG00000100967	252.486	242.346	189.691	158.919	126.264	213.214	92.974	110.944	149.737	220.325	190.965	179.436	125.416	135.128	148.371	129.644	142.585	117.111
ENSMUSG00000101122	Gm17971	20.1379	1.45658	0.542871	2.68311	0.00729417	0.0180782	ENSMUSG00000101122	7	11	17	19	29	8	27	18	39	19	14	14	13	30.007	33	23	19	20
ENSMUSG00000101298	Gm28308	5.94945	-2.18948	0.897936	-2.43835	0.0147545	0.0336329	ENSMUSG00000101298	4.03	20.502	8.241	6.436	3.732	1	2.717	2.062	1.208	9.844	5.045	8.146	9.085	6.098	6.94	3.591	7.257	5.122
ENSMUSG00000102252	Snrpn	299.276	-0.528296	0.176305	-2.99648	0.00273112	0.00751795	ENSMUSG00000102252	280.064	385.417	391.005	298.703	230.119	288.049	159.803	216.311	244.166	365.633	449.703	411.072	298.434	270.728	343.325	223.78	260.764	336.843
ENSMUSG00000102312	Pcdha3	3.76982	-5.40769	1.97362	-2.73999	0.00614408	0.0155319	ENSMUSG00000102312	11.732	10.725	3.782	9.16	0	0	0	0	0	12.274	4.779	7.28	2.143	0	4.476	0	0	4.333
ENSMUSG00000102692	Dchs2	15.547	-1.44658	0.554333	-2.60959	0.00906515	0.0219552	ENSMUSG00000102692	12	31	24	12	12	3	5	8	8	33	26	23	14	22	15	14	13	10
ENSMUSG00000102735	Gm7369	1.62311	-4.4419	1.7455	-2.54477	0.0109349	0.0258544	ENSMUSG00000102735	5	4	5	0	1	0	0	0	0	5	4	3	1	1	0	0	0	1
ENSMUSG00000102802	Mgam2-ps	1.93451	4.94595	2.17354	2.27552	0.0228745	0.0491819	ENSMUSG00000102802	0	0	0	3	0	0	1	6	1	0	0	0	0	3	3	6	8	1
ENSMUSG00000103574	Gm37116	2.4141	-5.12026	1.75083	-2.92448	0.00345031	0.00925977	ENSMUSG00000103574	9	6	6	0	1	1	0	0	0	4	1	3	0	1	0	0	8	4
ENSMUSG00000104043	Gm6525	2.69082	-5.30801	1.58793	-3.34272	0.000829621	0.00255736	ENSMUSG00000104043	10	11	5	0	1	2	0	0	0	1	6	6	1	1	2	2	0	3
ENSMUSG00000105078	Vamp9	1.63445	-4.17787	1.82426	-2.29017	0.0220116	0.0475812	ENSMUSG00000105078	3	4	5	0	1	0	0	0	0	5	1	4	2	4	1	0	0	0
ENSMUSG00000105359	Rpl21-ps10	32.5392	-1.70931	0.579039	-2.95198	0.00315744	0.00857261	ENSMUSG00000105359	114.511	39.543	41.254	22.883	20.351	51.52	18.435	16.904	18.613	39.734	33.802	45.325	33.646	11.671	19.907	8.037	22.322	21.771
ENSMUSG00000105408	Gm7285	43.4764	-0.985083	0.349797	-2.81616	0.00486019	0.0125867	ENSMUSG00000105408	40.694	66.216	56.401	53.241	26.262	35.764	21.341	31.813	17.3	41.904	64.856	61.776	40.554	38.386	40.248	34.236	54.651	75.126
ENSMUSG00000106037	Gm4332	2692.76	-0.646414	0.273626	-2.3624	0.018157	0.0401983	ENSMUSG00000106037	5469.87	2856.35	2966.34	2342.26	2375.47	2710.34	1981.46	2162.95	2220.59	3741.36	2577.83	2968.26	1967.56	1962.69	2637.86	2098.6	2725.73	2540.51
ENSMUSG00000106715	Tmem265	107.314	-0.885885	0.317646	-2.78891	0.00528859	0.0135676	ENSMUSG00000106715	135.501	131.719	138.335	111.141	103.668	177.359	67.626	69.164	54.214	94.133	152.772	90.744	74.865	94.284	122.007	88.394	119.94	104.436
ENSMUSG00000107023	Gm42715	1423.12	-1.63905	0.616777	-2.65744	0.0078737	0.0193534	ENSMUSG00000107023	2093.41	2323.23	2154.68	811.601	695.244	1308.84	676.814	722.306	827.731	1702.1	1802.26	2192.18	930.856	1014.4	867.266	913.29	858.248	739.052
ENSMUSG00000107741	Gm2011	110.049	-0.800679	0.270641	-2.95845	0.00309187	0.00842407	ENSMUSG00000107741	121.274	135.365	98.461	144.784	99.022	45.883	83.054	89.954	84.948	129.576	109.224	131.874	131.576	114.949	88.16	97.257	125.763	132.755
ENSMUSG00000107771	Gm8956	39.2442	-1.24486	0.440852	-2.82376	0.00474639	0.0123514	ENSMUSG00000107771	79.664	52.334	45.089	32.695	30.505	58.458	19.716	25.819	19.798	73.756	37.131	49.064	30.202	26.313	32.294	31.86	25.98	29.471
ENSMUSG00000108069	Hspd1-ps1	2.61637	4.36349	1.87665	2.32514	0.0200643	0.043885	ENSMUSG00000108069	0	0	0	2	6	0	2	3	5	0	0	0	1	8	5	10	1	3
ENSMUSG00000108105	Gm5340	3.41977	-2.94487	1.18618	-2.48266	0.0130407	0.0302156	ENSMUSG00000108105	9	9	8	3	2	2	0	1	2	6	6	11	3	1	0	0	0	0
ENSMUSG00000108251	Gm44112	1.36048	-4.29824	1.82616	-2.3537	0.0185875	0.0410742	ENSMUSG00000108251	2	6	5	2	0	0	0	0	0	1	2	2	0	2	2	1	0	1
ENSMUSG00000108366	Gm5586	34.5166	-1.83972	0.548231	-3.35573	0.000791547	0.00245202	ENSMUSG00000108366	51.905	31.417	72.982	11.033	34.701	47.295	15.712	5.852	16.068	36.839	35.871	48.656	24.864	36.444	22.526	33.009	60.729	41.054
ENSMUSG00000108889	Olfr1555-ps1	9.92235	2.37549	0.79826	2.97583	0.00292192	0.00800112	ENSMUSG00000108889	2	5	3	21.686	6	2	17	12.691	12	2	7.925	6	7	7	11.48	11.666	16.043	28
ENSMUSG00000109564	Muc16	93.7962	-2.04291	0.63982	-3.19294	0.00140832	0.00413054	ENSMUSG00000109564	107.001	115.001	90.009	108	90.999	45	51.007	74	36.001	80	17	130.001	87.918	53	70	120.001	80.475	140
ENSMUSG00000109617	Gm7669	1.82357	4.4251	1.82511	2.42457	0.0153265	0.0346976	ENSMUSG00000109617	0	0	0	5.022	0	1.002	6	2	2	0	0	0	4	1	3	3	3	2
ENSMUSG00000109718	Trim61	15.9858	2.20153	0.953509	2.30887	0.0209507	0.0455491	ENSMUSG00000109718	17.033	1	10	21	6	17	51	19	46	6	9	1	10	12	28	1	6	18
ENSMUSG00000110664	Aprt-ps	3.44272	-3.30841	1.3892	-2.38151	0.0172416	0.0384197	ENSMUSG00000110664	6	9	8	2	2	0	0	2	0	6	12	8	4	0	2	0	2	1
ENSMUSG00000111454	Olfr998	1.89775	-4.55777	1.73338	-2.62941	0.00855339	0.0208402	ENSMUSG00000111454	9	1	5	2	1	1	0	0	0	1	1	1	1	2	7	0	2	1
ENSMUSG00000111548	Gm8162	34.9791	-1.4853	0.462014	-3.21484	0.00130519	0.0038611	ENSMUSG00000111548	73	41	29	26.14	40.888	28	11	11	22	40	60.945	36.999	29	27	25	49	41	44
ENSMUSG00000111847	Gm8899	6.38167	-2.46387	0.83293	-2.95807	0.00309571	0.0084317	ENSMUSG00000111847	12.122	22.005	12	5	3	8.003	2	1	4	6	5	11	2	5	4	4	10.006	3
ENSMUSG00000112237	D630033A02Rik	65.041	-1.22561	0.480031	-2.55319	0.0106741	0.0253235	ENSMUSG00000112237	112	135	76.43	51	45	125.055	46.778	32	42	78	58	101	15	49	33.027	61	49	49
ENSMUSG00000112239	Gm17823	2.71017	-4.46514	1.58249	-2.82158	0.00477871	0.0124183	ENSMUSG00000112239	16	4	6	1	1	6.009	0	0	1	1	3	2.001	1	2.001	2	0	1	1
ENSMUSG00000112737	Gm4898	7.82542	3.28857	0.826279	3.97998	6.89211e-05	0.000262753	ENSMUSG00000112737	1	2	5	2	6	5	26	9	32	4	1	4	4	3	5	8	11	7
ENSMUSG00000113007	Gm8700	1.97601	4.95554	2.0901	2.37096	0.0177419	0.0393949	ENSMUSG00000113007	0	0	0	2.367	0	0	4.592	2	8	0	0	0	2.753	2.999	1	8	0	1.662
ENSMUSG00000113467	Gm46350	2.56591	-4.06309	1.72169	-2.35994	0.0182777	0.0404512	ENSMUSG00000113467	13	5	2	1	2	9	0	1	0	2	2	0	1	1	1	2	3	0
ENSMUSG00000114339	Gm47974	6.04069	-2.41414	1.06083	-2.27572	0.0228628	0.0491788	ENSMUSG00000114339	8.389	5.95	11.923	6.962	10.202	0	0	1	3.496	11.743	12.862	9.625	2.73	3.007	5.073	4.499	9.98	5.921
ENSMUSG00000114378	Gm49355	12.1597	-1.46983	0.590936	-2.48728	0.0128723	0.0298806	ENSMUSG00000114378	22.889	20.281	15.831	6.874	10.956	10.639	6.052	7.479	5.342	24.326	24.334	13.082	8.159	10.077	6.531	6.675	6.121	16.48
ENSMUSG00000114432	Gm49391	192.916	2.01389	0.259611	7.75732	8.67461e-15	1.1776e-13	ENSMUSG00000114432	106.279	125.902	129.228	144.067	169.329	144.421	418.307	284.23	527.662	80.834	116.192	81.042	153.409	167.518	135.279	166.615	148.302	290.944
ENSMUSG00000114456	H2bc9	12.1406	-1.45933	0.627499	-2.32563	0.0200384	0.0438385	ENSMUSG00000114456	14.66	18.568	14.9	11.148	7.224	23.511	5.252	5.028	4.698	9.23	11.429	13.938	8.233	12.413	14.007	13.46	20.94	11.736
ENSMUSG00000115987	Vps28	2574.31	-0.886901	0.266931	-3.32259	0.00089185	0.00273265	ENSMUSG00000115987	5092.78	3564.62	3417.12	2164.46	1744.79	3242	1693.52	1615.57	2050.04	3095.65	3598.05	2949.17	2100.35	2022.99	2035	1722.01	2198.46	2278.82
ENSMUSG00000116594	Gm49601	101.295	0.689381	0.302246	2.28087	0.0225564	0.0486029	ENSMUSG00000116594	46.515	121.532	77.786	116.09	114.765	60.322	105.638	130.456	145.771	53.334	55.243	117.68	90.223	122.459	80.185	130.534	120.891	163.235
ENSMUSG00000116673	A630089N07Rik	317.61	0.819408	0.27059	3.02822	0.00245996	0.0068465	ENSMUSG00000116673	238.984	254.252	202.03	379.312	347.791	111.337	242.235	337.969	347.671	337.088	262.862	300.388	421.505	315.894	369.841	334.382	510.132	413.211
ENSMUSG00000117729	Gm5242	5.88735	-1.81768	0.787659	-2.3077	0.0210161	0.0456701	ENSMUSG00000117729	16	13	7	7	8	3	1	4	4	5	9	5	4	2	3	6	4	6
ENSMUSG00000117975	Itprip	282.953	-0.849611	0.283197	-3.00007	0.00269915	0.00743974	ENSMUSG00000117975	269	474.994	393.019	227	396	285	139	220.04	190	228.022	354.973	358.549	199.08	387.049	306	276	202	235.036
ENSMUSG00000118264	Rps15-ps3	8.69635	-2.95841	1.1261	-2.62712	0.00861097	0.0209643	ENSMUSG00000118264	14.713	7.375	22.195	9.608	6.105	29.183	1.02	1.022	3.162	4.14	8.531	12.604	3.149	4.076	9.327	1	1.023	10.352

## Sheet: Sample ID
Sample ID	Genotype and treatment group
RMU047	WT-Ctrl
RMU048	WT-Ctrl
RMU049	WT-Ctrl
RMU053	WT-EB
RMU054	WT-EB
RMU055	WT-EB
RMU059	WT-EBP
RMU060	WT-EBP
RMU061	WT-EBP
RMU050	AF1_FFF-Ctrl
RMU051	AF1_FFF-Ctrl
RMU052	AF1_FFF-Ctrl
RMU056	AF1_FFF-EB
RMU057	AF1_FFF-EB
RMU058	AF1_FFF-EB
RMU062	AF1_FFF-EBP
RMU063	AF1_FFF-EBP
RMU064	AF1_FFF-EBP
