# Supplementary material for: Activation function 1 of progesterone receptor is required for progesterone antagonism of oestrogen action in the uterus
Source: BMC Biol. 2022 Oct 5;20:222. doi: 10.1186/s12915-022-01410-3 (PMC9535881; doi:10.1186/s12915-022-01410-3)
Supplement: Supplementary file 11 — Additional file 11. qPCR Primer list. [file 12915_2022_1410_MOESM11_ESM.xlsx]

## Sheet: Sheet1
Gene	Forward	Reverse
Armt1	AGTTGAGTGGCTTGTGGTGC	GATATGCAAAGGACCCCTCGT
Ccdc170	GAGTTGAGTGCGTGTCAGGA	TGTTCCAAGGTTTTAATCTTGAGTT
Coup-TFII	ATGGACCACATACGGATCTTCC	ACAGGCATCTGAGGTGAACAGG
Esr1	CCTCCCGCCTTCTACAGGT	CACACGGCACAGTAGCGAG
Fgf9	TTCGGGAACGTACCGGTGTT	ATTCCAGAATGCCGAAGCGG
Greb1	CGGGCTTTGTGAGGAGTCA	CCGGAAGCACAAAGAAGACAGA
Hand2	AGAGCATCAACAGCGCCTT	TGTGCTTTTCAAGATCTCATTCAGC
Ihh	TGCTGTCAATGGGCGGA	CCTTCCCCAGTCCCAGGTAG
Ptch1	CTTCGCTCTGGAGCAGATTT	TGTAACAACCCAGTTTAAATAAGAGTC
Rmnd1	GCACAGCATTAGCAGAGACAC	GTCGCATCTTAGGCAAACGA
Syne1	CCCAAAGAGCAGGTCCACAA	AATAAGCAGCAGCAGGAGCA
Zbtb2	TGTTTGTCCATCAGACCAGTGAA	TCCTGGATGAGGGGGTATGC
